# Supplementary material for: Transcriptome analysis of the painted lady butterfly, Vanessa cardui during wing color pattern development
Source: BMC Genomics. 2016 Mar 31;17:270. doi: 10.1186/s12864-016-2586-5 (PMC4815134; doi:10.1186/s12864-016-2586-5)
Supplement: Additional file 3: Table S2. — Differentially expressed (DE) transcripts (≥500 bp) for each comparison between wing development stages (LL vs. EP, EP vs. PO, PO vs. LM). Information provided on fold change, FDR p-value, RPKM and gene name for each contig. Up-regulated genes are highlighted in pink and down-regulated genes are highlighted in green. This table also includes the complete list of all 9, 376 differentially expressed transcripts. (XLSX 645 kb) [file 12864_2016_2586_MOESM3_ESM.xlsx]

## Sheet: All DE LL vs EP
CONTIG NAME	Fold change	FDR P-value	LL - RPKM	EP - RPKM	EP - RPKM	GENE NAME
Vanessa_cardui88590	791246	2.89624e-52	0	3588.69	2120.14	Osi8
Vanessa_cardui88536	496140	2.82136e-46	0	3207.57	1694.04	Osi11
Vanessa_cardui88347	229021	7.03861e-34	0	2534.07	956.535	Osi21
Vanessa_cardui88176	158947	2.21661e-44	0	868.821	1209.5	PREDICTED: uncharacterized protein LOC106100118
Vanessa_cardui87843	82892.4	6.94956e-30	0	1161.22	455.18	---NA---
Vanessa_cardui84209	54445	3.37183e-39	0	216.267	171.808	---NA---
Vanessa_cardui87519	52405.5	6.23153e-38	0	489.155	677.626	CG4914
Vanessa_cardui89043	38847	3.57721e-34	0	155.767	238.323	---NA---
Vanessa_cardui82589	34602.8	2.80234e-35	0	142.549	108.035	collagen triple helix repeat domain partial
Vanessa_cardui84278	26935.6	1.67303e-30	0	272.931	154.356	Osi3
Vanessa_cardui84817	21656.3	9.38388e-33	0	113.217	95.8796	CG9427
Vanessa_cardui89046	20531.8	1.76189e-30	0	185.74	272.95	Cpr64Ac
Vanessa_cardui80041	16920.6	1.4751e-28	0	101.852	63.2787	hypothetical protein KGM
Vanessa_cardui89037	14265.9	3.20925e-27	0	113.378	173.04	hypothetical protein KGM
Vanessa_cardui81769	13292	3.6102e-26	0	129.868	76.4056	proteoglycan 4-like isoform x1
Vanessa_cardui68745	11840.9	8.70721e-27	0	43.3736	28.7514	PREDICTED: uncharacterized protein LOC106137233
Vanessa_cardui89032	11496.8	1.38371e-27	0	47.7181	49.8392	CG34461
Vanessa_cardui88822	9699.12	8.22674e-26	0	36.6209	49.9633	CG16886
Vanessa_cardui76611	9526.94	6.639e-27	0	93.2914	75.6506	---NA---
Vanessa_cardui88938	8917.82	3.60033e-24	0	78.3874	117.759	cuticle protein 19
Vanessa_cardui84539	8668.33	2.03352e-26	0	43.6094	37.8222	hypothetical protein KGM
Vanessa_cardui89053	6666.28	4.24896e-23	0	60.2791	80.3026	---NA---
Vanessa_cardui88745	5731.41	3.76866e-21	0	28.9954	42.8887	CG32603
Vanessa_cardui70107	5393.23	2.35179e-20	0	19.8837	30.6809	hypothetical protein KGM
Vanessa_cardui57049	4386.4	2.08974e-14	0	14.8703	40.3367	Uncharacterized protein OBRU01
Vanessa_cardui87427	3702.89	8.3561e-32	0.131436	868.341	387.628	integral membrane sensor signal transduction histidine kinase
Vanessa_cardui53974	3652.82	4.31124e-19	0	24.6952	18.8333	Cpr66Cb
Vanessa_cardui88235	3598.16	2.52419e-40	0.255866	1489.15	827.421	CG4702
Vanessa_cardui88717	3041.53	5.11455e-17	0	26.0602	38.0297	CG34461
Vanessa_cardui88741	2456.26	1.75747e-14	0	17.0567	8.75883	Cpr67Fb
Vanessa_cardui86320	2388.11	1.19632e-05	0.112297	679.273	5.35079	NnaD
Vanessa_cardui88743	2334.85	1.60574e-16	0	25.4021	27.4787	shematrin-like protein 2
Vanessa_cardui68339	2174.98	5.19541e-16	0	14.5198	12.339	regulator of g-protein signaling 7
Vanessa_cardui41731	2029.22	3.77282e-15	0	15.104	19.4713	myb-like protein p
Vanessa_cardui88497	2018.26	1.22931e-15	0	15.4431	13.9546	---NA---
Vanessa_cardui88600	2012.29	9.87372e-14	0	10.9296	18.8817	---NA---
Vanessa_cardui87524	1825.55	3.83328e-28	0.286394	936.424	401.275	PREDICTED: uncharacterized protein LOC106116241 isoform X2
Vanessa_cardui76122	1644.09	1.97384e-23	0.0358293	110.885	51.7734	integral membrane sensor signal transduction histidine kinase
Vanessa_cardui78763	1607.31	7.19335e-28	0.0473615	135.082	61.341	protein yellow
Vanessa_cardui79541	1532.77	3.87007e-28	0.041071	73.3533	99.0953	CG13532
Vanessa_cardui88893	1441.53	7.49191e-13	0	10.0927	14.5547	Obp56e
Vanessa_cardui88898	1272.73	1.05539e-12	0	11.4605	13.6016	---NA---
Vanessa_cardui47095	1215.79	1.14505e-08	0	4.93111	16.2151	rna polymerase ii degradation factor 1-like
Vanessa_cardui83128	1211.1	9.5399e-28	0.0590218	107.631	88.9209	probable serine threonine-protein kinase ddb
Vanessa_cardui87925	1076.24	1.22879e-10	0	4.94254	8.26393	CG14457
Vanessa_cardui84119	1052.27	1.48025e-11	0	2.77923	2.82934	Cpr97Eb
Vanessa_cardui80956	990.052	5.23446e-31	0.0947231	123.204	121.613	Osi22
Vanessa_cardui88967	950.451	6.3673e-30	0.0581769	66.5427	77.6175	cuticular protein cpg12
Vanessa_cardui75306	854.38	2.28172e-25	0.0383059	46.8674	43.0472	---NA---
Vanessa_cardui86864	786.782	1.30257e-09	0	4.75052	3.84958	CG33257
Vanessa_cardui65746	783.987	4.17195e-28	0.0358293	33.3601	39.8597	CG6216
Vanessa_cardui81698	738.663	2.96713e-24	0.0738283	75.4118	74.3288	probable serine threonine-protein kinase ddb_g0282963 isoform x2
Vanessa_cardui89015	732.649	6.20874e-19	0.0853455	57.0197	113.777	---NA---
Vanessa_cardui88982	679.095	5.5263e-31	0.157901	118.801	153.3	CG14770
Vanessa_cardui76085	666.27	8.63538e-31	0.0877138	86.2108	62.7431	CG6472
Vanessa_cardui58953	661.731	9.21233e-18	0.0351505	44.4345	19.8048	Sp1
Vanessa_cardui78942	645.945	4.16089e-23	0.0607009	65.9782	36.817	ImpE1
Vanessa_cardui68930	645.419	5.36689e-08	0	3.96163	2.20053	CG15255
Vanessa_cardui66068	642.911	8.13519e-23	0.0269229	25.6961	21.8833	Ance
Vanessa_cardui88876	619.317	1.53115e-22	0.0497932	40.244	44.3563	Cpr62Bb
Vanessa_cardui87976	614.759	5.66219e-38	1.15826	1005.03	771.027	vegetative cell wall protein gp1-like
Vanessa_cardui79322	604.401	3.02986e-08	0	1.50157	1.67748	dyl
Vanessa_cardui88364	568.157	1.05034e-07	0	5.09251	7.50998	tpa: cuticle protein
Vanessa_cardui63067	555.605	1.92575e-07	0	8.0081	4.51574	---NA---
Vanessa_cardui74016	554.137	4.91105e-31	0.0955717	66.8116	67.8245	qua
Vanessa_cardui87192	507.865	2.42259e-07	0	3.89029	2.70334	Cpr66Cb
Vanessa_cardui88037	479.984	2.99382e-07	0	2.07808	2.34549	hypothetical protein KGM
Vanessa_cardui88829	476.683	6.23802e-37	1.69113	882.816	1115.91	apolipoprotein d-like
Vanessa_cardui75834	464.306	3.62439e-06	0	6.4163	2.55041	---NA---
Vanessa_cardui87461	460.794	4.00538e-07	0	3.35443	3.50353	CG34461
Vanessa_cardui77147	459.627	2.66103e-29	0.149467	88.0599	86.6296	qua
Vanessa_cardui88725	457.006	4.29299e-19	0.0519133	27.2513	37.7205	CG34461
Vanessa_cardui79511	435.613	1.09186e-06	0	1.74769	2.46572	CG7675
Vanessa_cardui63231	384.036	3.33894e-18	0.0743428	33.968	44.2519	---NA---
Vanessa_cardui88462	381.049	2.15299e-06	0	3.35684	2.95312	Cpr30F
Vanessa_cardui87071	359.958	4.64571e-06	0	2.57905	3.58434	Cpr76Bb
Vanessa_cardui86581	353.073	9.94726e-06	0	5.35127	2.79166	transforming growth factor-beta-induced protein ig-h3
Vanessa_cardui83859	349.978	5.93332e-22	0.410315	248.303	116.897	---NA---
Vanessa_cardui66248	332.134	4.0259e-25	0.0793174	32.6705	34.8671	yellow-f2
Vanessa_cardui55818	328.443	6.83296e-06	0	3.16867	2.85463	gtpase-activating rap ran-gap domain-like protein 3
Vanessa_cardui85267	327.761	8.55254e-06	0	3.85642	2.75147	Cpr65Ec
Vanessa_cardui57382	318.794	5.88227e-17	0.0657515	33.3139	24.3601	Mur89F
Vanessa_cardui74665	315.572	3.36449e-13	0.0332084	20.5682	8.38394	---NA---
Vanessa_cardui69968	314.884	1.44794e-24	0.135326	40.8319	66.1542	spo
Vanessa_cardui77038	308.858	1.51371e-05	0	4.15475	2.82819	---NA---
Vanessa_cardui85851	307.502	2.73137e-32	0.659402	282.111	224.53	cyr
Vanessa_cardui83462	299.383	1.80613e-05	0	1.29679	1.7348	Cpr64Ab
Vanessa_cardui87580	298.439	1.44143e-05	0	2.61243	2.44732	Cpr92A
Vanessa_cardui78017	297.686	7.84217e-25	0.181009	77.8343	59.4449	histone-lysine n-methyltransferase 1
Vanessa_cardui71056	294.065	1.87014e-05	0	1.27435	0.94458	Cpr50Cb
Vanessa_cardui86460	291.574	1.79376e-05	0	1.95171	2.36725	CG11911
Vanessa_cardui83121	291.44	1.84945e-05	0	0.94879	1.09219	Cat
Vanessa_cardui63840	288.809	8.00417e-17	0.0822211	35.4806	29.7868	---NA---
Vanessa_cardui86644	288.359	1.09273e-31	1.01905	433.194	299.456	NLaz
Vanessa_cardui87335	282.943	5.38734e-32	1.75025	715.505	519.542	---NA---
Vanessa_cardui86618	282.564	1.87495e-27	1.14842	534.42	275.047	dyl
Vanessa_cardui86321	279.934	2.21724e-05	0	2.03631	2.17256	---NA---
Vanessa_cardui78959	273.84	4.66972e-28	0.264416	72.4681	107.69	CG13196
Vanessa_cardui75845	270.631	5.54129e-25	0.122184	44.1965	39.9383	probable serine threonine-protein kinase ddb_g0282963 isoform x2
Vanessa_cardui88959	262.695	1.29727e-36	72.6531	21414.8	25754.4	NLaz
Vanessa_cardui61955	259.205	5.90173e-21	0.0983243	26.2231	38.9506	sha
Vanessa_cardui87866	249.164	2.18888e-30	2.49125	937.959	608.83	hypothetical protein KGM
Vanessa_cardui78188	246.779	3.89055e-16	0.147827	67.4437	26.7519	---NA---
Vanessa_cardui59432	244.186	1.36236e-19	0.106151	35.6756	32.0286	---NA---
Vanessa_cardui88975	234.746	1.69217e-29	0.537327	142.214	172.327	---NA---
Vanessa_cardui86433	232.068	8.71469e-26	1.22926	467.872	245.283	dyl
Vanessa_cardui80543	226.721	1.39347e-20	0.211881	80.4172	41.6632	ImpE1
Vanessa_cardui76281	226.107	3.9586e-25	0.165719	42.4307	51.8443	sv
Vanessa_cardui79749	223.448	4.54002e-18	0.310347	120.925	56.375	NT1
Vanessa_cardui86550	220.093	6.69678e-28	0.390062	96.399	118.052	St2
Vanessa_cardui85913	214.134	3.4802e-30	0.710698	219.464	159.891	jv
Vanessa_cardui83526	208.841	5.27708e-24	0.244352	82.0324	46.0739	pax-interacting protein 1-like
Vanessa_cardui89012	192.408	1.82661e-20	0.305241	55.5393	92.4126	CG34461
Vanessa_cardui84752	191.736	3.28388e-32	0.857744	223.564	185.168	spz6
Vanessa_cardui86515	190.798	1.78003e-31	0.937481	213.326	230.873	f
Vanessa_cardui74160	185.036	4.50248e-27	0.263287	70.8836	51.0066	Mur89F
Vanessa_cardui68030	178.364	5.67111e-17	0.111563	28.8287	23.1851	probable serine threonine-protein kinase ddb
Vanessa_cardui89028	174.36	1.93564e-26	0.826991	149.521	209.012	---NA---
Vanessa_cardui85719	174.127	2.81457e-24	1.058	169.552	287.316	CG4572
Vanessa_cardui88550	170.631	2.05618e-13	0.0363482	7.82415	9.17663	CG34461
Vanessa_cardui76684	168.552	1.33909e-20	0.365976	52.5808	100.997	CG17572
Vanessa_cardui55386	167.389	1.56439e-11	0.0828597	25.4079	12.8406	---NA---
Vanessa_cardui84609	151.982	7.21773e-28	1.00755	210.923	171.101	cyr
Vanessa_cardui87947	147.174	4.11051e-29	3.95306	882.863	562.812	ect
Vanessa_cardui88920	143.306	2.42986e-22	0.439171	76.623	81.8793	Cpr62Bc
Vanessa_cardui81856	134.873	1.38735e-25	0.396035	64.6067	68.7226	---NA---
Vanessa_cardui59793	133.321	2.01578e-11	0.0752606	11.0804	16.3745	hypothetical protein KGM
Vanessa_cardui50273	132.295	2.77573e-19	0.121575	20.5531	20.3375	LpR1
Vanessa_cardui84462	128.4	2.71488e-24	0.710137	107.173	120.517	---NA---
Vanessa_cardui71878	127.344	9.66801e-19	0.239735	42.537	35.1829	gata zinc finger domain-containing protein 7- partial
Vanessa_cardui81695	124.517	7.20935e-19	0.71446	150.56	72.9903	protein spaetzle
Vanessa_cardui74532	124.482	2.06374e-13	0.323278	71.3928	31.5185	---NA---
Vanessa_cardui89039	119.477	3.5788e-25	0.940965	118.949	160.16	---NA---
Vanessa_cardui85863	119.089	2.862e-24	2.17258	238.492	400.626	CG4572
Vanessa_cardui59726	117.963	2.0912e-14	0.109417	18.1645	15.5525	gata zinc finger domain-containing protein 7- partial
Vanessa_cardui71154	117.111	1.06047e-14	0.308664	62.289	30.0936	cuticular protein hypothetical 12
Vanessa_cardui84547	116.078	1.30996e-23	0.787584	108.32	119.993	---NA---
Vanessa_cardui87857	110.396	1.95894e-28	6.1631	1005.55	684.023	Jupiter
Vanessa_cardui87338	110.364	4.79555e-11	0.314851	69.9898	17.4487	ryanodine receptor-like protein
Vanessa_cardui83737	109.861	3.57481e-22	0.986273	177.218	93.2228	Mur89F
Vanessa_cardui82426	108.403	2.11362e-21	0.483348	65.3426	66.329	f
Vanessa_cardui60278	108.233	3.74925e-09	0.134402	9.96204	27.7248	CG2254
Vanessa_cardui86734	107.987	2.07618e-25	3.10518	516.593	317.761	---NA---
Vanessa_cardui50940	106.721	3.81051e-10	0.0799115	14.1993	9.2673	---NA---
Vanessa_cardui75264	104.994	7.19414e-08	0.0630321	13.696	4.59289	Ubc2
Vanessa_cardui66046	101.977	9.82145e-11	0.10459	9.50456	18.1939	---NA---
Vanessa_cardui76650	97.3606	2.61471e-09	0.0679502	11.522	6.69465	CG31321
Vanessa_cardui82915	96.4385	4.51302e-13	0.110266	15.3384	12.448	---NA---
Vanessa_cardui89035	95.202	3.77209e-26	1.33449	138.24	176.387	CG16884
Vanessa_cardui76035	94.835	1.11896e-13	0.0531748	7.42381	5.75736	CG15890
Vanessa_cardui81996	91.3324	3.62799e-25	0.923579	126.389	83.4634	haf
Vanessa_cardui74955	88.5501	2.50288e-18	0.351699	43.09	35.4925	CG15888
Vanessa_cardui83048	84.9972	6.62317e-20	0.56796	75.7761	45.0376	EbpIII
Vanessa_cardui78182	84.8565	1.97349e-18	0.695751	97.4881	50.4109	NT1
Vanessa_cardui87504	84.2563	6.29165e-11	0.0374158	3.30517	4.89588	b6
Vanessa_cardui85998	83.2603	8.62246e-24	4.23258	344.722	526.171	CG4572
Vanessa_cardui86524	82.2432	2.01791e-25	7.00477	576.917	845.558	CG4572
Vanessa_cardui81623	78.9094	6.3152e-19	0.412582	41.0539	40.7697	pip
Vanessa_cardui59543	77.862	2.29923e-11	0.0915724	9.34436	9.25692	CG7025
Vanessa_cardui62133	76.0904	8.08272e-18	0.318793	26.6812	34.166	---NA---
Vanessa_cardui78909	75.8265	6.72981e-20	0.259827	30.5562	18.6972	protein partial
Vanessa_cardui53757	72.8258	6.24676e-12	0.213009	16.6535	23.0265	---NA---
Vanessa_cardui86497	70.8456	1.13752e-26	3.91377	387.047	300.923	dsx-c73A
Vanessa_cardui83887	69.4726	4.56162e-08	0.0219397	2.31677	1.86885	probable gpi-anchored adhesin-like protein pga55
Vanessa_cardui87639	67.3996	8.62171e-10	0.0788776	8.52946	5.3832	CG43333
Vanessa_cardui88234	67.0376	2.49814e-25	11.1523	797.602	1049.96	---NA---
Vanessa_cardui87488	66.4267	2.0214e-27	4.14134	368.608	313.307	proteoglycan 4-like
Vanessa_cardui81592	64.687	8.5108e-24	1.8079	169.483	121.242	CG4734
Vanessa_cardui88903	63.4953	4.49687e-20	0.56549	46.0223	43.6156	pupal cuticle protein precursor
Vanessa_cardui84904	63.1316	1.55987e-07	0.0255373	2.51515	1.91321	---NA---
Vanessa_cardui77633	62.4049	1.41484e-15	0.886763	92.9807	45.0816	Tre1
Vanessa_cardui56972	61.8188	9.09301e-18	0.209637	17.3596	15.1319	claspin homolog isoform x1
Vanessa_cardui86587	61.7014	1.67152e-07	0.0417951	3.86176	3.217	CG34462
Vanessa_cardui88783	61.6827	3.08543e-20	0.601025	49.6486	42.913	Cpr66D
Vanessa_cardui88862	61.5466	1.63058e-18	0.630321	36.8961	59.2871	---NA---
Vanessa_cardui87480	58.4349	2.23595e-13	0.0759572	5.75342	5.47232	CG5065
Vanessa_cardui71315	56.8649	4.0665e-11	0.201922	13.9415	15.473	sli
Vanessa_cardui64851	56.7804	3.27097e-11	0.177065	13.1842	12.5991	regulator of g-protein signaling 7
Vanessa_cardui73834	54.959	1.78425e-19	0.444508	28.829	31.9903	---NA---
Vanessa_cardui86306	54.9367	1.439e-05	0.0840015	9.63793	3.10352	Cpr65Az
Vanessa_cardui60945	53.8268	9.17003e-11	0.197559	12.7042	14.5305	Eip93F
Vanessa_cardui71594	53.8067	1.21727e-08	0.0932738	7.86061	5.26487	thioredoxin domain-containing protein 11
Vanessa_cardui74041	52.9677	2.27697e-17	0.601025	33.6109	45.6446	PREDICTED: uncharacterized protein LOC106117833
Vanessa_cardui51405	52.6779	1.45807e-06	0.458231	52.4589	8.75883	dy
Vanessa_cardui79754	52.3634	2.08253e-18	0.717859	55.9215	37.9413	Osi9
Vanessa_cardui70330	52.0894	1.31921e-08	0.106151	8.40694	6.04621	PREDICTED: uncharacterized protein LOC106110040 isoform X2
Vanessa_cardui88238	51.2729	1.23525e-14	5.71402	501.873	228.037	CG6055
Vanessa_cardui63510	50.3523	8.99905e-13	0.349299	19.802	24.4363	CG14395
Vanessa_cardui83179	50.1697	1.29649e-20	0.904612	63.7252	49.2364	pip
Vanessa_cardui77319	48.9705	1.27681e-14	0.96048	70.7738	46.8921	haf
Vanessa_cardui87352	48.8242	1.9126e-19	1.93692	96.7967	137.408	---NA---
Vanessa_cardui54072	48.7345	4.41116e-13	0.340701	24.1288	17.6138	guanine nucleotide exchange factor dbs
Vanessa_cardui80208	48.1096	8.3987e-08	0.121575	9.56674	5.73941	---NA---
Vanessa_cardui88884	48.092	7.90069e-20	1.29468	87.0768	67.9766	cuticle protein 1
Vanessa_cardui87364	47.3011	2.3548e-22	7.13932	349.897	484.29	CG9436
Vanessa_cardui89036	45.5186	5.01327e-15	1.24491	59.62	81.1292	---NA---
Vanessa_cardui84203	44.9024	6.53224e-08	0.0273368	1.45722	1.73942	CG7330
Vanessa_cardui80394	43.1619	9.53645e-12	0.189657	12.5445	8.09149	CG14257
Vanessa_cardui74114	43.1191	3.30295e-12	0.314155	17.8097	16.3355	---NA---
Vanessa_cardui62255	42.98	7.73111e-12	0.314928	15.1888	18.8536	---NA---
Vanessa_cardui74143	42.7081	1.53671e-12	1.11245	35.6155	81.4518	Eip78C
Vanessa_cardui34707	42.3968	9.31309e-07	0.154332	11.4392	5.70195	loh
Vanessa_cardui87586	41.1254	1.38087e-14	2.94543	113.28	186.162	---NA---
Vanessa_cardui71075	40.5464	5.6027e-20	0.869763	43.604	43.9615	---NA---
Vanessa_cardui68757	39.8432	2.59215e-06	0.107624	7.70398	3.53446	hypothetical protein KGM
Vanessa_cardui73909	39.7231	2.07644e-06	0.838215	70.7176	13.3729	dy
Vanessa_cardui66739	39.1862	1.07551e-10	0.608524	39.1574	20.9213	---NA---
Vanessa_cardui88185	39.0945	4.59609e-08	0.112198	4.17711	7.02395	Cpr49Aa
Vanessa_cardui52310	38.5643	1.17063e-06	0.160726	10.2812	5.93819	pad
Vanessa_cardui84560	37.4205	7.32634e-19	2.05011	100.456	90.3157	---NA---
Vanessa_cardui60569	36.6924	2.09437e-11	0.210507	11.0839	8.36379	CG42450
Vanessa_cardui72212	36.1487	2.34054e-13	0.802308	41.6479	30.7743	CG9864
Vanessa_cardui56607	35.7824	2.09492e-12	0.520399	22.2453	24.3004	---NA---
Vanessa_cardui82023	35.7713	1.02573e-14	1.92599	101.262	70.293	CG12766
Vanessa_cardui70658	35.4376	2.47316e-05	0.0534077	2.49448	2.68575	---NA---
Vanessa_cardui83685	35.3066	2.95831e-15	1.96718	90.5741	82.1529	---NA---
Vanessa_cardui65796	34.8497	9.3031e-11	0.438419	21.2189	17.3227	Ugt35b
Vanessa_cardui88667	34.3353	1.59592e-05	0.162254	4.36576	10.0743	---NA---
Vanessa_cardui83680	34.3091	1.48502e-15	0.707161	30.2915	29.9596	tau
Vanessa_cardui88153	33.9897	3.63939e-08	0.160625	7.01295	6.97849	Cpr66Cb
Vanessa_cardui88479	33.9764	3.82572e-15	0.534487	21.0776	23.9762	CG17386
Vanessa_cardui88651	33.6869	2.64468e-21	46.1558	1628.42	2210.79	Cht7
Vanessa_cardui83111	33.3241	3.0488e-21	4.05529	166.855	167.988	---NA---
Vanessa_cardui85607	33.1317	1.69526e-13	1.59801	79.9856	51.9942	---NA---
Vanessa_cardui87413	32.9948	4.55437e-10	0.142164	5.00402	6.78433	CG12268
Vanessa_cardui84365	32.9652	2.14458e-15	3.19049	151.272	110.158	C901
Vanessa_cardui86475	32.6701	4.30064e-21	4.46947	178.337	183.422	---NA---
Vanessa_cardui88835	31.8126	5.09993e-10	1.19673	26.7962	67.0649	---NA---
Vanessa_cardui87227	31.6388	2.33245e-10	0.158047	6.71317	5.89329	CG4998
Vanessa_cardui83250	31.0988	4.02671e-12	1.05083	31.2667	49.7021	PREDICTED: uncharacterized protein LOC106106334 isoform X3
Vanessa_cardui77368	31.0564	7.92091e-16	0.759195	25.4916	32.809	Cad89D
Vanessa_cardui32606	31.0272	5.93833e-06	0.134191	6.47196	4.40696	dy
Vanessa_cardui67704	30.907	4.81597e-07	0.879027	53.5515	14.9261	---NA---
Vanessa_cardui88803	29.8899	9.59066e-16	14.6744	652.505	436.609	CG2663
Vanessa_cardui88567	29.5128	6.80464e-16	57.3734	1754.42	2426.12	CG12540
Vanessa_cardui86437	29.3939	3.0035e-16	4.67777	163.716	176.744	---NA---
Vanessa_cardui84988	29.2293	2.69611e-15	5.10816	171.716	198.001	putative Y47D3B.4
Vanessa_cardui78542	29.0698	9.62645e-12	1.06815	47.9374	29.5981	MRP
Vanessa_cardui75413	29.0594	1.0712e-11	0.503019	19.4082	17.1219	---NA---
Vanessa_cardui85240	28.4729	6.33922e-10	0.285573	11.764	8.70859	patched domain-containing protein 3
Vanessa_cardui56852	28.0609	2.05893e-05	0.132937	6.20901	3.54719	PREDICTED: uncharacterized protein LOC105841746 isoform X5
Vanessa_cardui82191	27.5941	2.83147e-13	2.53369	107.147	66.8317	C901
Vanessa_cardui88613	27.4261	2.09221e-21	18.2798	665.408	576.968	pyd3
Vanessa_cardui81354	27.1469	4.27915e-13	0.756386	25.856	25.1962	---NA---
Vanessa_cardui88290	26.927	1.44015e-21	32.7304	1164.69	1018.9	tyn
Vanessa_cardui83513	26.8647	7.38361e-15	0.961782	33.0828	31.0144	probable splicing arginine serine-rich 7
Vanessa_cardui83969	26.795	6.78409e-15	7.38178	292.695	198.475	CG4734
Vanessa_cardui82755	26.7924	2.05477e-07	0.251312	11.5848	5.51941	---NA---
Vanessa_cardui87678	26.7606	4.57585e-16	17.1255	520.059	612.994	obst-B
Vanessa_cardui65393	26.5003	8.52552e-10	0.582563	17.8932	20.7761	Eip93F
Vanessa_cardui85537	26.475	1.64178e-05	0.106949	3.47493	3.89647	probable gpi-anchored adhesin-like protein pga55
Vanessa_cardui85946	26.4418	1.66615e-15	7.33515	220.767	259.001	CG3655
Vanessa_cardui35409	25.9422	1.14927e-07	0.286394	12.2133	6.6426	---NA---
Vanessa_cardui49025	25.864	7.08583e-07	0.234466	10.1178	5.35396	atp-binding cassette transporter sub-family c member 8
Vanessa_cardui58315	25.591	2.45248e-07	0.613996	28.9893	10.5862	---NA---
Vanessa_cardui83428	25.3379	1.13194e-13	3.26161	115.702	89.6804	Tsp
Vanessa_cardui66635	25.2355	5.43442e-12	0.938895	32.8893	26.1609	---NA---
Vanessa_cardui83959	25.0646	3.1272e-14	3.11764	90.0195	103.486	---NA---
Vanessa_cardui78608	25.0366	7.44495e-14	1.3288	40.323	42.1825	cpo
Vanessa_cardui62993	24.4642	4.10929e-06	0.497158	23.557	7.3132	---NA---
Vanessa_cardui86241	24.3769	2.38425e-13	1.73475	65.1715	39.9477	hypothetical protein KGM
Vanessa_cardui68556	23.4523	6.47998e-08	0.204567	6.85439	5.29057	---NA---
Vanessa_cardui73315	23.2962	3.7412e-07	0.395118	15.0846	8.27223	heix
Vanessa_cardui73953	23.2778	3.78066e-11	1.72188	59.291	40.6441	Tre1
Vanessa_cardui75333	22.7943	1.51473e-07	2.25412	97.7841	30.8713	cuticular protein hypothetical 12
Vanessa_cardui88697	22.5432	2.30668e-09	0.486022	12.0904	15.2631	Cpr49Ae
Vanessa_cardui86575	22.5206	6.8101e-06	0.127255	4.22083	3.13437	cuticular protein rr-1 motif 55 precursor
Vanessa_cardui78352	22.5002	8.60207e-06	0.240636	8.30726	5.59775	uncharacterized loc106115687 precursor
Vanessa_cardui53615	22.3828	1.23769e-09	0.790236	23.4292	20.8428	---NA---
Vanessa_cardui87412	21.6485	8.68595e-09	0.314928	8.15399	8.92851	CG4998
Vanessa_cardui46813	21.4334	2.73497e-08	0.491298	11.0458	15.3424	---NA---
Vanessa_cardui42522	21.3255	1.43129e-05	0.161232	3.65615	5.12954	rna-directed dna polymerase from mobile element jockey-like
Vanessa_cardui77424	21.2224	4.25802e-10	1.02921	26.6882	27.7878	CG6739
Vanessa_cardui68133	20.8974	1.41588e-08	0.806668	17.0364	25.0016	CG8909
Vanessa_cardui84615	20.7947	7.33874e-14	4.51615	134.272	98.7808	Tsp
Vanessa_cardui82428	20.6044	4.54132e-13	3.51762	89.1153	90.5474	CG12926
Vanessa_cardui62038	20.5856	1.57033e-06	0.460497	16.5987	7.40405	---NA---
Vanessa_cardui80622	20.4519	2.80368e-12	2.22089	52.6702	59.9117	---NA---
Vanessa_cardui80929	20.3887	2.95174e-08	0.69879	24.0764	11.6179	---NA---
Vanessa_cardui33732	20.0879	3.39902e-07	0.378752	7.43499	11.6612	CG8503
Vanessa_cardui84321	20.0864	1.1301e-09	4.43299	157.012	64.9046	CG15239
Vanessa_cardui87365	20.055	1.60688e-06	0.192741	3.67917	6.05285	Cyp49a1
Vanessa_cardui77500	19.8255	1.15771e-05	0.18038	2.1978	6.71722	Arl1
Vanessa_cardui64196	19.543	6.23677e-09	0.646557	16.2152	15.3943	---NA---
Vanessa_cardui73784	19.4915	1.20761e-10	1.23184	39.4932	20.287	CG8213
Vanessa_cardui76185	19.3874	7.3613e-12	1.36772	31.1073	34.6353	olf186-F
Vanessa_cardui77622	19.3725	1.8267e-07	0.379611	5.57755	12.6272	l(2)35Bd
Vanessa_cardui46243	19.2461	4.11909e-08	0.334688	9.00544	7.17022	Cadps
Vanessa_cardui88702	19.2186	3.34002e-12	63.0393	1900.06	1110.94	hypothetical protein RR48
Vanessa_cardui79712	18.9098	4.92301e-12	3.04137	82.0003	60.8892	---NA---
Vanessa_cardui88102	18.907	4.60207e-08	0.393039	9.86284	8.81646	type i cytoskeletal 9- partial
Vanessa_cardui88225	18.6017	2.89574e-05	0.189657	4.55747	4.47674	cuticular protein cpg14
Vanessa_cardui73150	18.5024	2.61181e-05	0.269059	9.17921	3.47923	CG10467
Vanessa_cardui74834	18.1395	4.92817e-10	1.83002	45.2706	37.3915	---NA---
Vanessa_cardui39864	18.0737	6.53718e-06	0.223886	6.72881	3.53846	endonuclease-reverse transcriptase
Vanessa_cardui71062	18.0291	4.17731e-11	1.53142	37.5286	31.0934	CG9864
Vanessa_cardui48077	17.8369	3.60915e-07	0.422503	9.58079	9.39479	---NA---
Vanessa_cardui66641	17.4812	8.42889e-08	0.490491	12.3953	9.11679	---NA---
Vanessa_cardui80491	17.4506	5.18879e-12	3.27606	82.9602	59.0244	CG13857
Vanessa_cardui73064	17.1321	1.73253e-10	1.84388	32.0184	46.1113	CG16798
Vanessa_cardui81824	17.1242	1.05648e-08	0.258254	6.63263	4.41216	Ptr
Vanessa_cardui85276	16.8386	7.84121e-13	8.94096	174.509	197.908	---NA---
Vanessa_cardui76347	16.8069	6.36831e-08	2.73934	34.4894	79.0294	Mco1
Vanessa_cardui55439	16.5813	1.18722e-09	0.719204	14.5006	15.1487	ss
Vanessa_cardui87518	16.4748	3.9457e-06	0.220417	4.78936	4.38846	CG14661
Vanessa_cardui87051	16.4588	2.48865e-10	7.92342	211.806	112.64	Ance
Vanessa_cardui64863	16.3054	4.81153e-09	0.945811	20.4495	17.9859	pleckstrin-likey domain-containing family g member 1
Vanessa_cardui30949	16.2403	1.20082e-06	0.45535	11.5586	7.07649	hypothetical protein KGM
Vanessa_cardui85182	16.1857	7.70198e-09	1.23689	27.08	22.8491	forkhead box protein o1
Vanessa_cardui80672	16.1613	1.46362e-07	1.07192	29.4382	13.8821	---NA---
Vanessa_cardui85639	16.0711	2.15812e-05	0.70099	22.3758	5.93514	pancreatic lipase-related protein 2-like
Vanessa_cardui49536	15.9523	3.08696e-06	0.493327	12.0217	7.84751	wat
Vanessa_cardui85160	15.9193	2.31093e-12	4.42377	99.3555	75.3593	Np
Vanessa_cardui80882	15.4398	2.25393e-11	3.22302	65.5375	57.9071	---NA---
Vanessa_cardui80659	15.3769	6.89477e-10	1.85274	37.5631	33.2443	---NA---
Vanessa_cardui71007	15.209	5.27211e-08	0.706308	14.5224	12.3228	---NA---
Vanessa_cardui85971	15.1418	7.38411e-08	1.26163	33.777	13.8808	CG9503
Vanessa_cardui88256	14.7172	1.99262e-12	46.2224	941.621	745.134	CG3108
Vanessa_cardui83597	14.5979	3.39045e-08	1.0982	19.7525	20.2065	---NA---
Vanessa_cardui88019	14.5687	2.45647e-11	10.6557	165.627	217.949	hypothetical protein KGM
Vanessa_cardui79399	14.5529	1.09394e-06	0.515683	7.91948	10.8493	---NA---
Vanessa_cardui73804	14.5051	1.17304e-06	0.251942	5.46797	3.71685	gag-pol polyprotein
Vanessa_cardui66890	14.1541	2.57959e-08	1.15149	20.4949	20.0897	---NA---
Vanessa_cardui86224	14.122	5.6438e-12	13.6039	222.863	252.261	---NA---
Vanessa_cardui87373	14.1078	9.33781e-12	13.8197	272.768	210.818	Cyp6d5
Vanessa_cardui68304	13.9845	6.3242e-07	1.16912	26.5395	14.3981	hypothetical protein KGM
Vanessa_cardui87957	13.8891	2.60944e-09	6.04216	77.1798	129.888	---NA---
Vanessa_cardui80898	13.7411	9.29267e-09	1.69963	33.2819	24.8561	---NA---
Vanessa_cardui83719	13.6749	5.45573e-07	0.224102	4.6836	2.98989	CG14304
Vanessa_cardui79382	13.6053	1.69455e-08	1.29825	20.4605	23.4032	CG8306
Vanessa_cardui88565	13.5576	1.2895e-07	0.260624	3.77533	5.01065	CG2150
Vanessa_cardui86701	13.4392	7.21876e-12	15.5567	254.827	262.594	CG11200
Vanessa_cardui77660	13.1907	6.12153e-08	1.22799	23.5031	16.8875	uncharacterized loc106124101 precursor
Vanessa_cardui88551	13.1765	1.41649e-08	53.0834	1201.02	540.555	hypothetical protein KGM
Vanessa_cardui60509	13.1386	1.97146e-06	0.44393	7.21195	7.40343	coiled-coil domain-containing protein 74b
Vanessa_cardui82541	13.1054	3.73968e-08	1.95469	42.6013	21.219	---NA---
Vanessa_cardui68470	13.0966	2.65714e-05	0.421113	5.55853	8.28343	Reep1
Vanessa_cardui88665	13.045	6.36912e-11	3.23012	49.7313	54.551	CG8927
Vanessa_cardui83752	12.9448	6.26854e-12	7.22339	121.59	110.027	tnc
Vanessa_cardui88368	12.8954	1.10152e-11	52.7121	930.898	754.243	Spn100A
Vanessa_cardui56091	12.7758	5.29484e-08	1.5592	25.4969	24.0868	---NA---
Vanessa_cardui53605	12.7046	3.22391e-08	1.09327	14.574	19.834	blot
Vanessa_cardui83315	12.5763	1.15907e-11	4.78374	78.217	70.8078	tnc
Vanessa_cardui87859	12.5313	3.69798e-10	38.8418	740.521	468.521	CG6426
Vanessa_cardui74169	12.4864	1.81096e-08	2.05094	29.2213	34.2884	---NA---
Vanessa_cardui83715	12.1905	1.53151e-11	5.92134	93.4829	85.3088	tnc
Vanessa_cardui72552	12.1736	1.21055e-07	0.909614	11.9263	15.5451	42251
Vanessa_cardui74290	12.167	3.50475e-06	0.972435	19.9216	9.68638	---NA---
Vanessa_cardui88296	12.1543	5.2487e-11	9.24907	141.108	137.29	Clect27
Vanessa_cardui75380	12.1424	9.62051e-08	1.43328	18.9188	24.2707	CG6739
Vanessa_cardui79858	12.1182	3.89408e-10	5.27356	77.4769	80.7955	---NA---
Vanessa_cardui84698	12.0153	1.83953e-11	9.56295	148.704	135.887	tnc
Vanessa_cardui69302	12	5.05129e-08	2.07437	35.5049	26.459	---NA---
Vanessa_cardui75680	11.8092	5.92349e-09	1.70313	22.5767	27.2216	CG8654
Vanessa_cardui55268	11.7841	4.13398e-07	1.25726	21.1759	15.7871	CG7991
Vanessa_cardui68429	11.779	6.2277e-07	0.74812	15.1314	6.8486	CG9095
Vanessa_cardui87396	11.6918	2.943e-11	18.2062	266.325	260.629	---NA---
Vanessa_cardui45223	11.6918	1.06956e-06	0.258623	4.64946	2.904	---NA---
Vanessa_cardui83966	11.6691	2.49894e-09	4.37761	52.8682	73.3433	---NA---
Vanessa_cardui84069	11.6306	1.20599e-06	0.798866	12.9781	10.2482	pancreatic triacylglycerol lipase-like
Vanessa_cardui88134	11.6109	6.21649e-11	54.575	725.757	840.848	uncharacterized loc106128526
Vanessa_cardui85367	11.4633	1.25737e-10	10.169	132.441	155.745	CG2663
Vanessa_cardui71724	11.4312	2.72954e-06	0.887335	11.303	13.991	---NA---
Vanessa_cardui72843	11.4147	5.06403e-08	2.26681	38.1494	26.23	---NA---
Vanessa_cardui73886	11.3328	1.79164e-06	2.22089	19.597	42.4917	Cad88C
Vanessa_cardui80216	11.3029	8.22542e-08	0.427338	6.75645	5.26282	CG3702
Vanessa_cardui77821	11.2483	2.56097e-08	3.30564	41.0396	51.0418	CG15890
Vanessa_cardui53403	11.2131	5.13057e-06	0.523592	7.92133	6.77063	a
Vanessa_cardui87810	11.154	3.68025e-09	4.45891	76.2528	47.3382	flocculation protein flo11
Vanessa_cardui63337	11.1496	1.36302e-05	0.431038	8.25296	3.7917	---NA---
Vanessa_cardui82226	11.1354	9.27712e-08	0.37311	5.64051	4.69426	CG14636
Vanessa_cardui43325	11.0464	3.83852e-07	1.18902	16.7678	15.9313	---NA---
Vanessa_cardui80075	10.9038	2.50619e-07	1.85534	29.6529	20.7335	uncharacterized loc106124101 precursor
Vanessa_cardui56911	10.8994	7.98678e-07	0.438595	6.70616	5.21611	futsch
Vanessa_cardui72000	10.8901	8.14984e-07	1.76057	19.3231	28.221	CG3164
Vanessa_cardui82693	10.8072	1.19318e-07	0.555942	8.62114	6.32794	Tsp47F
Vanessa_cardui87888	10.7885	1.16339e-07	3.92804	68.7538	36.7395	Hsp23
Vanessa_cardui81863	10.7655	2.38482e-05	0.14986	2.32047	1.73023	CG9447
Vanessa_cardui68701	10.755	2.76646e-07	2.00029	30.1265	23.4367	---NA---
Vanessa_cardui83578	10.6251	3.12919e-07	2.65323	45.7975	24.4158	spz4
Vanessa_cardui80393	10.6163	6.52991e-10	5.2874	71.9217	67.151	CG10585
Vanessa_cardui63614	10.4008	2.80804e-08	3.41599	38.3731	49.5258	---NA---
Vanessa_cardui70889	10.3028	1.27476e-07	1.96624	28.2199	22.1425	restin homolog isoform x1
Vanessa_cardui79682	10.2346	1.14729e-09	11.4461	123.279	166.002	Corin
Vanessa_cardui80670	10.1792	5.58527e-06	1.69765	28.5981	14.5717	spz4
Vanessa_cardui78869	10.0126	1.03971e-07	3.22379	40.3132	39.7891	pain
Vanessa_cardui65248	9.97369	3.54788e-06	1.23094	12.9151	17.6019	CG5853
Vanessa_cardui87020	9.91165	3.21121e-08	1.44533	19.3906	16.1705	CG5191
Vanessa_cardui71272	9.89803	2.58338e-05	0.128921	1.81952	1.37601	CG43980
Vanessa_cardui75962	9.88857	3.98132e-07	1.11806	16.8663	10.6548	receptor-type tyrosine-protein phosphatase beta
Vanessa_cardui85418	9.88462	1.59595e-08	4.57208	54.6114	57.3495	pancreatic triacylglycerol lipase-like
Vanessa_cardui88514	9.71967	1.20411e-06	1.3504	15.2197	17.3929	---NA---
Vanessa_cardui73476	9.68679	9.1853e-06	2.94295	21.7708	48.5403	disco-r
Vanessa_cardui82224	9.66525	6.63322e-09	4.83402	57.2489	58.4635	pain
Vanessa_cardui52659	9.66461	2.91764e-06	1.12112	13.0909	13.8789	CG7290
Vanessa_cardui42932	9.66447	3.80766e-06	0.99736	11.3564	12.6484	protein folded gastrulation
Vanessa_cardui63690	9.55479	1.08791e-06	2.25782	22.4664	30.9726	---NA---
Vanessa_cardui83580	9.48058	2.94192e-09	10.1416	138.677	99.9066	mub
Vanessa_cardui78290	9.47435	2.13962e-09	5.2202	66.322	56.2817	---NA---
Vanessa_cardui79564	9.41639	3.22561e-09	5.40662	64.7243	61.3876	gukh
Vanessa_cardui87674	9.2637	1.24568e-08	31.7339	291.875	433.519	mthl1
Vanessa_cardui47080	9.20748	1.07422e-06	1.56196	19.0314	16.7354	---NA---
Vanessa_cardui79545	9.13755	2.0065e-06	1.12804	9.66571	15.8122	oxidase peroxidase
Vanessa_cardui85015	9.09989	1.55996e-08	7.46552	75.5774	92.3939	---NA---
Vanessa_cardui57735	9.06142	6.94188e-06	0.921942	10.8989	9.93479	cyclin-dependent kinase inhibitor 1-like isoform x2
Vanessa_cardui85757	9.05667	2.12684e-09	17.7957	214.077	185.319	facilitated trehalose transporter tret1
Vanessa_cardui73690	8.9257	9.12121e-08	2.95876	36.3042	29.2531	---NA---
Vanessa_cardui87692	8.81746	8.51691e-07	4.56303	61.6031	38.5042	---NA---
Vanessa_cardui77549	8.79036	2.43518e-08	5.73347	59.1484	65.5789	---NA---
Vanessa_cardui83152	8.78135	1.95121e-08	2.11392	24.1708	21.8404	mgl
Vanessa_cardui49638	8.73974	1.36031e-05	1.00275	8.76743	12.9782	Cad88C
Vanessa_cardui59832	8.64954	7.35892e-06	1.445	19.9905	11.1687	toc
Vanessa_cardui87737	8.60051	4.13393e-06	3.41977	47.3287	25.9408	nyo
Vanessa_cardui55458	8.58112	4.73669e-06	1.4002	13.3369	16.4912	---NA---
Vanessa_cardui77925	8.5665	2.87227e-08	4.36586	47.6895	44.9866	tsl
Vanessa_cardui87500	8.47565	2.74188e-09	39.4624	422.624	405.476	CG12880
Vanessa_cardui70777	8.39863	7.58145e-07	3.29459	37.9121	30.833	---NA---
Vanessa_cardui41353	8.35871	2.3072e-06	1.85265	17.7451	20.6612	Myo28B1
Vanessa_cardui86876	8.33376	6.41846e-09	15.0615	173.697	137.533	Skeletor
Vanessa_cardui62487	8.33003	1.18252e-05	0.746334	8.55863	6.93858	Jheh1
Vanessa_cardui54238	8.32658	2.04852e-05	1.08228	12.0879	10.3932	MED4
Vanessa_cardui53837	8.27603	1.06796e-05	1.21591	15.0502	10.0424	flocculation protein flo11
Vanessa_cardui84839	8.24021	9.07547e-08	3.87727	46.2228	33.0972	CG42327
Vanessa_cardui20476	8.2298	1.47478e-05	0.200397	2.322	1.79048	ft
Vanessa_cardui86953	8.22553	2.17433e-08	24.2016	207.835	283.686	CG31869
Vanessa_cardui57054	8.14653	1.87032e-06	1.25393	12.7318	12.6275	CG9701
Vanessa_cardui73934	8.1073	5.62117e-06	1.24997	15.6531	9.58554	wun
Vanessa_cardui87624	8.09237	7.06108e-06	3.43464	46.4456	22.805	l(2)efl
Vanessa_cardui84151	8.08273	4.6253e-07	6.51223	47.529	82.2378	a
Vanessa_cardui72682	8.02034	7.89933e-08	2.66705	27.9827	25.0448	myosin heavy non-muscle
Vanessa_cardui75823	7.99524	8.49429e-08	5.10218	57.339	43.8834	CG8646
Vanessa_cardui76737	7.97727	9.93826e-07	3.13663	31.922	30.1693	---NA---
Vanessa_cardui76321	7.79744	1.58144e-05	1.13794	9.14704	12.8463	stl
Vanessa_cardui88853	7.78847	2.23452e-06	2.73543	24.4415	28.3539	TwdlE
Vanessa_cardui79277	7.59768	1.33411e-07	4.99542	52.4694	41.6798	CLIP-190
Vanessa_cardui86617	7.56278	2.24434e-08	21.1476	197.085	198.779	CG17672
Vanessa_cardui88025	7.5582	1.12299e-05	0.858952	9.07029	7.08746	low quality protein: nuclear pore complex protein nup214-like
Vanessa_cardui73157	7.49521	1.48338e-05	1.71837	14.3942	17.5618	---NA---
Vanessa_cardui88085	7.4786	1.64602e-08	55.7857	554.695	479.037	Nep2
Vanessa_cardui78899	7.26471	1.76347e-05	4.53572	56.1103	25.982	rap1 gtpase-activating protein 1 isoform x1
Vanessa_cardui85875	7.23502	2.53568e-05	1.78512	18.2116	13.9583	serine-rich adhesin for platelets
Vanessa_cardui80656	7.20005	1.80433e-05	6.16341	77.0897	33.4802	---NA---
Vanessa_cardui88926	7.09702	5.93186e-07	887.518	9943.06	5711.89	fibrous sheath cabyr-binding protein
Vanessa_cardui79303	7.02156	6.69133e-06	4.44247	30.3042	46.748	protein disconnected
Vanessa_cardui75170	6.9999	1.04154e-06	3.52551	26.3176	34.6764	tsl
Vanessa_cardui72343	6.99559	3.65971e-07	4.47763	36.7068	40.8026	CG32066
Vanessa_cardui80404	6.99102	7.39035e-07	4.90837	41.6499	43.3315	---NA---
Vanessa_cardui77650	6.96309	2.72633e-06	4.44983	45.0079	31.9674	l(2)efl
Vanessa_cardui86104	6.94217	8.03729e-08	8.97927	73.7569	80.4371	CdGAPr
Vanessa_cardui85743	6.93885	1.35283e-07	14.2454	112.081	132.292	formin-like protein 2
Vanessa_cardui70808	6.92494	2.20958e-06	1.42699	13.6157	10.9134	futsch
Vanessa_cardui76953	6.86124	1.16994e-06	2.51594	24.8872	17.9736	endonuclease-reverse transcriptase
Vanessa_cardui86798	6.83028	5.20167e-06	2.17842	22.7085	14.2834	CG11791
Vanessa_cardui82877	6.76887	2.13632e-05	2.22502	20.6555	16.8	CG32816
Vanessa_cardui49453	6.72788	1.37198e-05	1.74067	14.7819	14.2913	TM4SF
Vanessa_cardui80025	6.71497	1.42661e-06	8.1888	56.7237	79.0909	---NA---
Vanessa_cardui84372	6.71477	1.46852e-05	1.29722	13.5843	8.08722	CG15080
Vanessa_cardui67605	6.67557	5.10388e-06	2.09261	17.3729	17.265	hypothetical protein KGM
Vanessa_cardui81331	6.66549	5.15335e-07	6.54958	56.3836	51.7942	---NA---
Vanessa_cardui88474	6.66227	6.35518e-08	189.513	1604.62	1521.5	hypothetical protein KGM
Vanessa_cardui87705	6.63682	1.34974e-07	19.4715	152.372	167.268	glycerol-3-phosphate acyltransferase
Vanessa_cardui83388	6.60315	7.70187e-06	6.84454	68.2095	44.141	PREDICTED: uncharacterized protein LOC106133722
Vanessa_cardui83149	6.59639	1.6441e-05	2.37459	20.7776	18.1341	CG32816
Vanessa_cardui65988	6.54115	5.32931e-06	1.87971	15.7039	14.7898	Osi24
Vanessa_cardui84370	6.54032	9.12702e-06	6.44696	66.9663	37.9129	---NA---
Vanessa_cardui88382	6.52263	3.30897e-06	2.10379	16.4826	17.506	---NA---
Vanessa_cardui82867	6.50316	1.06228e-06	4.92034	35.8796	43.2433	CG43427
Vanessa_cardui83658	6.49841	5.93028e-07	8.0161	76.3303	52.9759	CG42268
Vanessa_cardui80269	6.47756	3.69747e-07	7.001	61.3814	51.0476	---NA---
Vanessa_cardui77709	6.47578	1.40104e-05	2.25506	18.435	17.8025	endonuclease-reverse transcriptase
Vanessa_cardui83403	6.38002	1.23524e-06	15.4528	96.4993	146.728	Sulf1
Vanessa_cardui81859	6.31369	4.72454e-06	6.88067	63.3897	44.5068	---NA---
Vanessa_cardui82981	6.30515	1.66813e-07	8.8102	71.8385	65.7435	tnc
Vanessa_cardui79327	6.29528	1.55001e-05	6.00808	37.3059	56.1261	---NA---
Vanessa_cardui80369	6.26984	1.71875e-05	4.09236	23.2222	40.0684	CG7970
Vanessa_cardui79469	6.25409	1.75261e-06	5.84028	37.0213	53.1491	CG16959
Vanessa_cardui76021	6.10711	2.713e-05	3.91733	23.2285	35.8608	disco-r
Vanessa_cardui85489	6.09641	1.57135e-05	3.72313	28.2069	28.0694	CG5966
Vanessa_cardui83998	6.08256	4.77876e-06	7.96663	66.3136	53.913	---NA---
Vanessa_cardui79692	6.07742	1.37287e-06	6.1646	47.5705	45.2352	Nost
Vanessa_cardui86631	6.07214	3.53914e-07	15.4032	126.36	105.457	CG7627
Vanessa_cardui85654	6.06508	3.22144e-06	4.79286	41.8349	30.3233	j domain-containing protein ddb
Vanessa_cardui83372	6.04673	1.72991e-05	0.888697	7.57658	5.77108	---NA---
Vanessa_cardui77608	6.04122	9.51276e-06	3.0383	26.2395	19.3395	---NA---
Vanessa_cardui83424	5.9984	1.57894e-05	5.34324	34.1868	45.0712	---NA---
Vanessa_cardui83321	5.95168	2.82308e-05	4.11517	41.3923	19.5769	CG11966
Vanessa_cardui82710	5.94279	1.35587e-06	7.32852	57.4778	50.4566	---NA---
Vanessa_cardui84124	5.91846	9.37111e-07	7.22655	58.2966	47.7434	CG43366
Vanessa_cardui85922	5.91806	5.99333e-07	14.8448	114.538	103.1	unconventional myosin-xviiia isoform x2
Vanessa_cardui71308	5.8802	9.57107e-06	3.18605	26.2584	20.2448	CG33275
Vanessa_cardui74184	5.85988	2.04123e-05	2.92136	22.6704	19.8091	prostamide prostaglandin f synthase-like
Vanessa_cardui84874	5.84487	6.9523e-07	16.3785	121.295	115.755	CG8239
Vanessa_cardui82149	5.84023	8.44558e-06	1.69367	13.1447	11.3881	---NA---
Vanessa_cardui79328	5.82226	2.06193e-06	5.20305	41.6525	33.4732	---NA---
Vanessa_cardui77498	5.79097	3.34261e-06	6.10602	40.8622	46.607	myosin-iiib-like isoform x2
Vanessa_cardui72503	5.78567	1.01594e-05	4.2198	29.6173	30.8562	Dat
Vanessa_cardui76971	5.76663	5.32023e-06	4.31585	36.4229	25.3676	Sb
Vanessa_cardui86790	5.74456	2.27746e-05	0.925199	6.5264	6.64658	CG30427
Vanessa_cardui85884	5.74232	6.82024e-07	17.5216	135.075	114.273	CG7896
Vanessa_cardui80506	5.72376	5.13876e-06	3.0561	24.8895	18.5213	RhoGEF64C
Vanessa_cardui81088	5.66554	8.48694e-06	5.02325	35.7532	34.7597	CG4678
Vanessa_cardui58484	5.63003	2.36786e-05	1.48232	10.832	9.86521	retrovirus-like pol polyprotein
Vanessa_cardui80536	5.62438	2.82313e-06	4.52162	32.0964	30.8879	von willebrand factor a domain-containing protein ddb
Vanessa_cardui84288	5.59258	3.95524e-06	14.4478	82.1871	117.258	oxidase peroxidase
Vanessa_cardui83533	5.5475	4.61504e-06	8.47166	48.8497	67.2004	Rhp
Vanessa_cardui74145	5.54677	2.45381e-05	4.06977	28.4397	27.5172	---NA---
Vanessa_cardui79976	5.54238	5.84099e-06	3.30127	22.4289	22.8748	CG43427
Vanessa_cardui69308	5.5163	2.35427e-05	3.141	22.1424	20.8149	CG11796
Vanessa_cardui88849	5.49981	1.78902e-06	36.3207	240.537	253.739	---NA---
Vanessa_cardui87770	5.4025	3.29038e-06	31.7463	246.395	179.161	mt:ND5
Vanessa_cardui85724	5.35866	3.12344e-06	15.1936	90.5931	110.621	mwh
Vanessa_cardui83990	5.338	8.16523e-06	7.25934	54.9028	41.2447	---NA---
Vanessa_cardui80769	5.31996	1.56915e-05	7.16134	55.9966	38.604	hypothetical protein KGM
Vanessa_cardui86299	5.17699	1.44001e-05	27.8369	223.651	134.418	m
Vanessa_cardui83088	5.17652	5.91723e-06	5.91855	37.2986	38.53	Traf4
Vanessa_cardui78474	5.12387	8.90222e-06	5.11135	33.4245	31.45	att-ORFA
Vanessa_cardui78486	5.10234	9.71638e-06	6.66006	45.4004	38.8332	CG5463
Vanessa_cardui88065	4.97022	1.4701e-05	81.0178	605.264	394.664	Sod3
Vanessa_cardui82243	4.9248	9.33226e-06	11.4178	76.4974	62.9097	CG8562
Vanessa_cardui83479	4.9176	5.18759e-06	22.8721	153.904	124.927	CG43366
Vanessa_cardui85165	4.91441	6.97176e-06	16.1361	106.941	89.6161	---NA---
Vanessa_cardui84349	4.90411	6.36837e-06	17.4139	99.1731	112.007	---NA---
Vanessa_cardui88203	4.86907	2.79571e-05	5.75091	28.869	40.2728	---NA---
Vanessa_cardui86028	4.76923	2.5509e-05	8.39087	56.3994	42.8799	Cad96Ca
Vanessa_cardui82387	4.76728	1.45573e-05	7.53715	50.794	38.3417	mas
Vanessa_cardui71418	4.67519	2.77124e-05	4.68598	29.0983	25.2033	---NA---
Vanessa_cardui82919	4.63239	2.2002e-05	11.3122	56.716	72.7438	Caper
Vanessa_cardui83494	4.61149	2.49357e-05	9.15519	45.3346	58.9573	Cad86C
Vanessa_cardui83532	4.59632	2.33036e-05	14.9489	74.3578	95.3867	---NA---
Vanessa_cardui88321	4.52953	9.52586e-06	93.5321	507.697	540.316	neo
Vanessa_cardui84565	4.48812	2.27682e-05	9.4711	58.2176	47.1727	---NA---
Vanessa_cardui80718	4.39795	1.58953e-05	16.7284	90.9493	91.1378	---NA---
Vanessa_cardui85908	4.37597	2.80824e-05	21.7877	128.609	107.717	---NA---
Vanessa_cardui86484	4.34863	2.62937e-05	17.2653	91.5036	94.3001	Reep1
Vanessa_cardui86637	4.20911	2.76342e-05	24.5614	131.307	124.675	---NA---
Vanessa_cardui87583	-3.3962	2.5509e-05	115.354	44.1461	39.979	Imp
Vanessa_cardui80412	-3.53969	2.16745e-05	31.7044	10.972	11.19	Klp3A
Vanessa_cardui87389	-3.54679	2.30929e-05	100.226	38.4533	31.5832	Sp7
Vanessa_cardui87169	-3.58522	1.57526e-05	118.84	39.7198	42.2721	Faa
Vanessa_cardui84352	-3.59843	2.12131e-05	37.3145	13.1193	12.5504	ara
Vanessa_cardui77724	-3.62444	2.45369e-05	18.6595	6.17266	6.56107	Ace
Vanessa_cardui85096	-3.64126	2.6533e-05	56.2876	19.8274	18.4438	aurB
Vanessa_cardui84083	-3.65148	2.16244e-05	28.9611	10.1001	9.53476	GlyP
Vanessa_cardui87603	-3.6563	1.07896e-05	111.106	38.4785	36.7496	CG10361
Vanessa_cardui88030	-3.67647	1.5556e-05	265.851	78.4998	100.122	CG6287
Vanessa_cardui89063	-3.69789	5.63702e-06	12410.1	4341.2	3970.41	ac1147-like protein
Vanessa_cardui87886	-3.71503	9.0686e-06	225.342	71.1999	78.7953	prostaglandin reductase 1-like
Vanessa_cardui85275	-3.74849	7.75943e-06	68.2298	21.797	23.2264	vas
Vanessa_cardui82625	-3.76158	2.27097e-05	46.5841	14.8531	15.7755	RPA2
Vanessa_cardui86260	-3.78584	2.23965e-05	33.9658	12.0088	10.2166	CG1532
Vanessa_cardui79132	-3.80807	2.09405e-05	23.5388	8.29729	7.01607	CycB3
Vanessa_cardui84811	-3.867	1.55678e-05	10.3766	3.68486	2.96551	beta-Spec
Vanessa_cardui82863	-3.8975	2.21196e-05	26.0732	7.65102	8.88212	isopentenyl-diphosphate delta-isomerase 1
Vanessa_cardui70046	-3.89758	1.32459e-05	25.2302	8.31657	7.70917	CG2691
Vanessa_cardui82119	-3.90242	2.30861e-05	28.137	8.99593	8.84408	Cas
Vanessa_cardui85140	-3.90498	8.66613e-06	47.6136	16.7438	13.4785	Eip55E
Vanessa_cardui87669	-3.90619	6.57764e-06	116.591	33.9565	39.8166	heat shock protein
Vanessa_cardui81342	-3.91071	7.18363e-06	28.6965	8.81947	9.3309	hh
Vanessa_cardui87949	-3.91179	1.40212e-05	263.752	67.9384	98.4493	Sam-S
Vanessa_cardui84743	-3.92933	6.49999e-06	42.047	12.1957	14.2535	Inos
Vanessa_cardui63054	-3.95742	4.23572e-06	14.129	4.13142	4.69522	zfh2
Vanessa_cardui88342	-3.95999	6.0781e-06	317.277	85.8844	111.993	hoip
Vanessa_cardui88274	-4.02132	2.50717e-06	235.034	70.5971	73.9916	mid1-interacting protein 1a
Vanessa_cardui86403	-4.02326	1.67438e-05	41.9328	14.1254	11.6953	CG5390
Vanessa_cardui80717	-4.02394	8.1322e-06	27.1621	7.72516	8.95875	RpI135
Vanessa_cardui87887	-4.03239	7.5365e-06	49.9837	13.4111	17.2048	---NA---
Vanessa_cardui88527	-4.03292	2.03744e-06	201.763	66.2173	57.7261	Act57B
Vanessa_cardui80352	-4.04269	1.42583e-05	44.6219	16.5396	10.8592	Pen
Vanessa_cardui72271	-4.06417	3.17333e-06	12.0008	3.67511	3.63263	ACC
Vanessa_cardui88011	-4.08855	8.9513e-06	364.433	86.4075	133.456	Fib
Vanessa_cardui87688	-4.09962	3.13755e-06	175.419	46.9896	58.7212	CG9286
Vanessa_cardui80248	-4.10021	5.44672e-06	31.3584	9.11685	9.79667	usp
Vanessa_cardui79534	-4.16378	2.35135e-05	20.5782	5.27855	6.92322	en
Vanessa_cardui88706	-4.17126	9.31584e-07	330.29	100.241	95.7918	Chd64
Vanessa_cardui52991	-4.21614	2.31072e-05	8.38818	2.53414	2.38807	cue
Vanessa_cardui70429	-4.21968	2.70517e-05	11.5402	3.45326	3.31141	Notum
Vanessa_cardui57542	-4.21996	2.41428e-05	11.5698	3.76018	3.03057	Mcr
Vanessa_cardui88023	-4.25257	1.10161e-06	148.213	40.6784	45.4984	CG4390
Vanessa_cardui82695	-4.26734	1.18621e-05	26.5519	7.84032	7.55391	CG4069
Vanessa_cardui70709	-4.28211	5.63589e-06	12.8129	3.22948	4.16008	RluA-1
Vanessa_cardui79646	-4.29599	6.24833e-06	27.2298	9.40454	6.32523	CG7011
Vanessa_cardui65125	-4.29643	2.50045e-06	11.2578	3.11962	3.36021	Ppn
Vanessa_cardui82873	-4.36411	1.53818e-06	22.5577	6.92609	5.88004	Myo61F
Vanessa_cardui82113	-4.37571	1.75298e-05	7.74431	2.18646	2.18971	CG9664
Vanessa_cardui88124	-4.37624	6.63216e-07	192.783	49.9808	58.9023	CG8036
Vanessa_cardui78068	-4.41778	2.49636e-06	22.259	6.97599	5.51231	d
Vanessa_cardui87808	-4.42296	3.68204e-07	152.193	41.6179	43.511	Desat1
Vanessa_cardui58473	-4.43208	8.81003e-06	10.4591	2.4914	3.33415	kinase-interacting protein 1-like
Vanessa_cardui82370	-4.4427	2.14172e-06	50.5618	14.7916	13.3867	Tim10
Vanessa_cardui83678	-4.46635	8.07049e-07	31.9591	8.02524	9.65712	ade3
Vanessa_cardui87759	-4.47231	8.50648e-07	66.7477	19.1347	17.8162	CD98hc
Vanessa_cardui67908	-4.49215	2.87468e-05	11.0083	3.13971	2.91961	Cap-G
Vanessa_cardui74286	-4.49593	1.2633e-05	21.943	5.83777	6.22537	PREDICTED: uncharacterized protein LOC106103767 isoform X2
Vanessa_cardui73299	-4.49826	2.41629e-06	16.5983	4.17946	4.93862	CG5728
Vanessa_cardui87505	-4.50267	1.07703e-05	43.4592	15.2759	8.70269	CG9914
Vanessa_cardui74731	-4.50603	2.72793e-05	18.4269	5.20499	4.90551	axoneme-associated protein mst101 isoform x2
Vanessa_cardui72661	-4.50924	1.70658e-05	6.33496	1.65993	1.81125	CG33281
Vanessa_cardui82587	-4.52369	1.18371e-05	17.9616	4.37849	5.42617	P5cr-2
Vanessa_cardui89068	-4.55144	1.49028e-07	21079.9	5995.99	5474.64	senescence-associated partial
Vanessa_cardui74807	-4.57672	6.9528e-06	12.8398	3.85567	3.09336	knrl
Vanessa_cardui74809	-4.5845	1.02553e-06	28.5634	7.67701	7.73748	Sr-CI
Vanessa_cardui66504	-4.59208	1.56484e-05	9.3698	2.82692	2.22542	endoplasmic reticulum metallopeptidase 1
Vanessa_cardui79090	-4.62428	1.73946e-06	26.4717	8.39441	5.80876	CG12325
Vanessa_cardui86828	-4.62662	4.71225e-06	16.8774	4.30626	4.71033	integrin beta-like protein 1
Vanessa_cardui85040	-4.62868	6.9921e-07	52.0839	16.0096	11.8978	st
Vanessa_cardui65628	-4.63597	2.89167e-05	7.35737	2.10528	1.81904	CG4995
Vanessa_cardui60024	-4.64504	3.03472e-06	8.31532	2.67256	1.76982	ci
Vanessa_cardui86756	-4.66209	3.2355e-06	53.8011	13.848	14.6839	---NA---
Vanessa_cardui72293	-4.66449	2.34226e-05	8.85395	1.85998	2.81999	Zip71B
Vanessa_cardui71940	-4.66501	8.35036e-06	12.1786	3.35776	3.10018	probable serine threonine-protein kinase kinx isoform x1
Vanessa_cardui87358	-4.66794	1.80277e-07	106.794	27.3541	29.2343	CG11089
Vanessa_cardui86736	-4.67263	3.07089e-07	93.8737	27.1042	22.678	fz2
Vanessa_cardui77907	-4.69836	3.16127e-07	18.2478	5.1999	4.42276	---NA---
Vanessa_cardui80731	-4.70707	9.24615e-07	19.377	5.85828	4.3501	Tps1
Vanessa_cardui65443	-4.74748	5.4634e-06	9.2479	2.45049	2.36725	nuclear pore membrane glycoprotein 210
Vanessa_cardui88053	-4.74962	1.18329e-07	172.392	49.5235	40.4449	Cg25C
Vanessa_cardui82135	-4.75932	1.7924e-05	21.8105	7.38182	4.00095	CG31999
Vanessa_cardui89064	-4.76043	9.4774e-08	7821.69	2249.64	1823.45	transcript antisense to ribosomal rna protein
Vanessa_cardui70424	-4.76114	1.79295e-05	9.78172	2.52437	2.55152	Vps13
Vanessa_cardui83308	-4.77923	2.04984e-06	42.8641	11.593	10.6049	hypothetical protein RR48
Vanessa_cardui86629	-4.82838	1.71177e-06	71.2587	15.559	20.8745	CG7006
Vanessa_cardui70420	-4.84702	7.49388e-07	12.2569	3.4161	2.84831	bnl
Vanessa_cardui87907	-4.8482	3.26016e-07	75.8719	18.3522	20.3406	Mlc1
Vanessa_cardui89062	-4.85129	4.27349e-08	14525.2	3764.07	3647.84	cytoplasmic antigen 1
Vanessa_cardui87024	-4.86511	7.85063e-07	68.1628	16.9419	17.7071	---NA---
Vanessa_cardui64370	-4.882	1.02371e-05	8.23404	2.19692	1.97382	spel1
Vanessa_cardui37829	-4.89134	1.38094e-05	7.8163	2.44525	1.51762	tio
Vanessa_cardui85081	-4.89796	5.48819e-06	17.4056	5.44604	3.37293	CG10585
Vanessa_cardui87100	-4.94203	1.86478e-07	77.4554	19.7556	19.0354	CG14457
Vanessa_cardui56291	-4.95329	2.88363e-05	9.83196	2.83022	2.08048	arr
Vanessa_cardui86910	-4.96106	5.44259e-08	77.129	20.9842	17.5449	vkg
Vanessa_cardui87855	-4.97376	7.0269e-08	250.438	69.6786	55.1577	CG10527
Vanessa_cardui83730	-4.97964	9.42557e-06	14.7802	3.79558	3.54131	Vkor
Vanessa_cardui84291	-5.00531	5.27968e-07	50.6688	14.9803	10.1404	Ugt35a
Vanessa_cardui72616	-5.01307	1.14008e-06	13.2526	3.71678	2.83497	AMPdeam
Vanessa_cardui86313	-5.01888	1.47005e-07	58.3305	13.687	15.0507	CG5958
Vanessa_cardui71059	-5.05781	2.54909e-05	18.4982	2.79997	6.19729	protein zwilch homolog
Vanessa_cardui87121	-5.05954	4.96147e-07	56.5268	15.0758	12.5983	Cyt-b5
Vanessa_cardui66237	-5.06619	1.39473e-05	9.47835	2.00669	2.60778	Dscam1
Vanessa_cardui70095	-5.11336	7.97316e-07	10.0607	2.43593	2.43036	---NA---
Vanessa_cardui81303	-5.11776	4.90192e-07	31.8274	8.4209	6.98379	PREDICTED: uncharacterized protein LOC106101483
Vanessa_cardui87226	-5.11979	1.98325e-07	54.6005	12.8979	13.4785	CG13618
Vanessa_cardui84857	-5.13316	3.12451e-08	43.8238	10.8631	10.2732	Myc
Vanessa_cardui72953	-5.14164	1.03451e-05	9.70205	3.03586	1.64907	Picot
Vanessa_cardui53444	-5.14254	2.89357e-05	8.20896	1.44192	2.4883	scra
Vanessa_cardui82326	-5.14636	1.4565e-06	21.7322	5.82799	4.63129	CG31999
Vanessa_cardui81153	-5.15645	1.1241e-05	19.655	6.10729	3.35383	Rfabg
Vanessa_cardui71458	-5.15664	1.59493e-06	16.8388	4.20129	3.87722	Mcm2
Vanessa_cardui64014	-5.16684	1.20071e-05	13.8602	2.55874	4.05182	FoxK
Vanessa_cardui60532	-5.19617	2.11011e-05	10.907	3.4725	1.73912	N
Vanessa_cardui71843	-5.19707	2.15719e-06	16.0989	4.35422	3.31883	CG10467
Vanessa_cardui48448	-5.25614	3.82388e-06	4.65701	1.15698	1.03384	LanA
Vanessa_cardui59640	-5.25864	2.06824e-06	8.85297	2.0819	2.07954	lds
Vanessa_cardui60165	-5.2713	4.19489e-06	7.44292	1.76335	1.72574	Doc1
Vanessa_cardui64464	-5.29782	1.77605e-05	9.04928	2.65532	1.57625	unpg
Vanessa_cardui65604	-5.32094	4.16633e-06	4.29431	1.08199	0.914079	CDase
Vanessa_cardui77732	-5.32626	2.39242e-06	14.2509	2.6826	3.91655	---NA---
Vanessa_cardui82460	-5.32628	2.56648e-06	16.8436	4.78056	3.06253	Sodh-2
Vanessa_cardui79679	-5.35905	8.59898e-06	8.195	1.55809	2.21149	clt
Vanessa_cardui39071	-5.38853	3.67656e-07	5.95228	1.354	1.37763	sba
Vanessa_cardui89059	-5.404	8.30028e-06	24.2618	7.04972	4.08318	cytoplasmic antigen 1
Vanessa_cardui35474	-5.40989	3.46161e-06	5.71903	1.50755	1.1099	tou
Vanessa_cardui78261	-5.41213	2.6436e-07	21.6004	5.46963	4.41736	pch2
Vanessa_cardui58380	-5.43794	1.06521e-05	8.49593	1.47041	2.37796	---NA---
Vanessa_cardui70147	-5.44136	1.43641e-06	10.237	2.51382	2.14117	l(1)G0020
Vanessa_cardui53513	-5.47229	3.81594e-06	3.70314	0.880001	0.792435	phosphatidylinositol 3-kinase 2-like
Vanessa_cardui79248	-5.50566	7.48992e-06	8.68015	2.50188	1.40808	CG13282
Vanessa_cardui87203	-5.50592	2.06638e-07	48.0489	9.89381	11.6669	CG8036
Vanessa_cardui81717	-5.51597	1.21541e-06	30.4513	8.73494	4.97502	CG7675
Vanessa_cardui83335	-5.51929	1.54056e-07	30.9967	7.14411	6.75258	Ugt86Di
Vanessa_cardui88222	-5.52292	2.24632e-07	36.3126	9.99129	6.3302	CG7777
Vanessa_cardui18056	-5.55723	1.7376e-05	6.94135	1.1411	1.93359	CG15601
Vanessa_cardui58493	-5.57315	3.4082e-07	5.7151	1.33364	1.20393	Pxn
Vanessa_cardui64657	-5.57445	8.08146e-06	9.19958	2.67283	1.42189	---NA---
Vanessa_cardui64217	-5.57448	6.45211e-08	13.1195	2.80625	3.01298	trh
Vanessa_cardui46776	-5.57743	1.49488e-05	4.61451	1.29891	0.750221	rg
Vanessa_cardui62870	-5.62835	2.55006e-05	7.01748	1.15322	1.91495	dome
Vanessa_cardui76713	-5.6315	3.60394e-07	13.444	3.35809	2.55668	l(1)G0156
Vanessa_cardui70993	-5.64597	7.48406e-06	14.8461	3.70932	2.79198	kst
Vanessa_cardui82888	-5.64893	2.47864e-08	38.1249	8.9367	7.77892	fz2
Vanessa_cardui74949	-5.66127	2.78005e-07	19.1461	4.63452	3.74121	l(3)72Ab
Vanessa_cardui36715	-5.66482	2.42188e-06	4.31603	0.898466	0.982264	ERR
Vanessa_cardui85693	-5.6683	1.30261e-07	53.3409	12.4207	10.8755	odorant binding protein
Vanessa_cardui82700	-5.68549	4.1798e-06	16.0712	4.73503	2.29006	GCS2alpha
Vanessa_cardui69933	-5.68867	4.87222e-06	13.8791	4.14477	1.92098	shot
Vanessa_cardui68519	-5.71949	3.13154e-06	11.3329	3.07076	1.84181	l(1)G0020
Vanessa_cardui78572	-5.74896	1.72723e-07	22.721	5.49589	4.29544	CycB3
Vanessa_cardui83041	-5.75411	6.58841e-08	46.1959	12.4307	7.51076	feo
Vanessa_cardui69227	-5.768	7.95266e-06	9.48283	2.1581	1.90166	---NA---
Vanessa_cardui86926	-5.77796	1.9121e-07	97.2638	14.9688	26.5105	ade5
Vanessa_cardui87585	-5.82785	2.87755e-09	152.49	31.6029	33.1247	CG40160
Vanessa_cardui79575	-5.85625	1.59188e-06	13.2541	2.36418	3.21678	Cp1
Vanessa_cardui74348	-5.91721	4.49364e-09	21.1852	4.46476	4.39535	RluA-1
Vanessa_cardui58973	-5.96111	1.55101e-06	8.51967	1.85098	1.67999	N
Vanessa_cardui72808	-5.98026	1.87644e-06	9.72422	2.57342	1.45981	Msp300
Vanessa_cardui35431	-5.982	1.26272e-05	5.09005	1.09736	1.00183	ommochrome-binding protein
Vanessa_cardui69926	-6.00427	2.01262e-06	11.8703	1.55689	3.30785	N
Vanessa_cardui30196	-6.01214	3.75965e-06	4.22844	0.985724	0.752781	lds
Vanessa_cardui86021	-6.01801	4.83266e-09	75.381	17.1483	13.8951	v
Vanessa_cardui51647	-6.02228	5.10491e-07	5.52791	1.21497	1.05507	eco
Vanessa_cardui86328	-6.02617	1.36942e-08	34.9436	7.92401	6.44334	Vha68-2
Vanessa_cardui82846	-6.0399	2.14084e-07	34.8543	6.60308	7.64898	hypothetical protein KGM
Vanessa_cardui84721	-6.11183	1.5334e-07	55.5313	14.656	7.92435	Cks30A
Vanessa_cardui78984	-6.12178	5.86357e-07	21.4428	5.24043	3.44019	Prat2
Vanessa_cardui83196	-6.14065	6.45176e-09	77.4783	14.0148	17.1572	CG31999
Vanessa_cardui62097	-6.14766	6.79549e-07	6.45611	1.38903	1.20693	Shark
Vanessa_cardui70485	-6.14942	8.70113e-06	5.71181	1.27215	1.02111	CG31108
Vanessa_cardui87795	-6.15033	2.63752e-08	80.1731	18.5275	13.787	Ald
Vanessa_cardui60649	-6.19098	3.35248e-07	8.19735	1.39704	1.86951	bs
Vanessa_cardui76832	-6.22716	2.14412e-07	12.201	2.64575	2.20229	CG11779
Vanessa_cardui81739	-6.22949	5.94135e-07	20.7931	5.42719	2.86335	mitochondrial enolase superfamily member 1-like
Vanessa_cardui80793	-6.28048	6.20991e-07	17.1955	3.78719	2.98449	hypothetical protein KGM
Vanessa_cardui86105	-6.29442	3.91514e-08	41.3258	9.24551	7.02255	NLaz
Vanessa_cardui78223	-6.2984	5.53705e-08	16.3835	3.30343	3.13028	CG34325
Vanessa_cardui61040	-6.3089	2.12838e-05	4.60013	0.835423	0.959556	reverse transcriptase
Vanessa_cardui79152	-6.32201	2.54033e-07	12.2313	2.99567	1.8047	scaf
Vanessa_cardui83488	-6.4045	4.29294e-08	25.5027	4.70028	5.13955	TpnC41C
Vanessa_cardui67306	-6.40602	1.3721e-06	19.9249	2.61713	5.03864	AIF
Vanessa_cardui84029	-6.41935	1.7166e-08	26.9793	4.64636	5.73358	ImpL3
Vanessa_cardui82363	-6.42999	2.81787e-09	33.2347	6.33571	6.44977	CG7433
Vanessa_cardui37327	-6.45705	4.02035e-06	4.88353	1.06254	0.805478	Sugb
Vanessa_cardui68255	-6.45826	3.46798e-06	11.1683	2.87725	1.41134	high mobility group protein dsp1-like isoform x1
Vanessa_cardui53548	-6.46635	2.81066e-06	4.80068	1.22297	0.618063	ci
Vanessa_cardui81524	-6.48584	9.00396e-07	16.0407	3.27298	2.83559	CG30016
Vanessa_cardui65471	-6.4996	1.49007e-07	8.19063	1.67707	1.43968	Gp210
Vanessa_cardui71139	-6.54582	4.39524e-08	13.0745	2.74498	2.20047	kst
Vanessa_cardui82865	-6.55185	1.25159e-07	13.202	2.04355	2.92617	Ddc
Vanessa_cardui66761	-6.57783	1.74678e-05	12.2039	3.07704	1.51304	l(1)G0020
Vanessa_cardui64439	-6.57904	7.60876e-08	8.8719	1.64593	1.68612	foi
Vanessa_cardui84383	-6.58223	1.19989e-08	33.2308	5.38488	7.0788	ImpL3
Vanessa_cardui28792	-6.58914	2.26109e-05	1.97878	0.314478	0.423814	cher
Vanessa_cardui67864	-6.59414	7.00382e-07	7.67151	1.28663	1.58165	---NA---
Vanessa_cardui81209	-6.63018	1.70539e-08	22.8373	3.82482	4.68144	CG14688
Vanessa_cardui46520	-6.65249	4.46443e-06	3.77132	0.708146	0.689254	Rbcn-3A
Vanessa_cardui49715	-6.65402	3.38565e-08	6.16658	1.12107	1.16929	Tao
Vanessa_cardui15043	-6.66781	1.46547e-05	3.58114	0.611115	0.710342	trio
Vanessa_cardui63093	-6.73375	3.74335e-07	9.23298	2.12208	1.27609	poly(adp-ribose) glycohydrolase 2
Vanessa_cardui76434	-6.73451	2.105e-08	16.9199	3.18143	3.0319	Rfabg
Vanessa_cardui62624	-6.74526	7.37958e-06	7.24734	1.42779	1.22113	Gs1l
Vanessa_cardui63555	-6.74611	7.38255e-08	17.1537	3.19711	3.08681	CG11474
Vanessa_cardui48665	-6.7523	1.55813e-05	4.76952	0.660377	1.07539	crol
Vanessa_cardui52571	-6.75864	3.27716e-06	8.54544	1.38163	1.73166	protein translocase subunit
Vanessa_cardui63053	-6.80888	6.34888e-07	3.82254	0.783712	0.603537	---NA---
Vanessa_cardui52798	-6.83947	2.44527e-06	8.5836	1.84269	1.25845	CG9143
Vanessa_cardui61244	-6.85386	7.14508e-07	10.9142	2.60392	1.34657	kst
Vanessa_cardui87490	-6.85501	3.18851e-07	61.0744	14.9796	7.16336	probable salivary secreted peptide
Vanessa_cardui63097	-6.85583	1.2778e-07	7.26551	1.40165	1.21789	glycerophosphodiester phosphodiesterase gdpd6-like
Vanessa_cardui85229	-6.90178	1.15587e-09	62.1233	12.818	9.501	Wnt6
Vanessa_cardui52140	-6.90985	1.98106e-06	3.89972	0.819228	0.575028	twelve cysteine protein partial
Vanessa_cardui47423	-6.92794	1.78897e-05	9.25074	1.21197	2.06721	Nos
Vanessa_cardui32788	-6.93529	1.5544e-06	2.19486	0.316691	0.462364	Sur-8
Vanessa_cardui85909	-6.95352	2.35656e-10	45.9941	7.42767	8.91704	pug
Vanessa_cardui74398	-6.96036	2.06837e-05	8.35775	1.46875	1.48455	tws
Vanessa_cardui56994	-6.97066	5.99538e-06	9.02565	1.41507	1.77084	---NA---
Vanessa_cardui83888	-6.98347	6.25978e-10	40.7439	6.72165	7.69819	CG42514
Vanessa_cardui52678	-6.99491	9.23581e-06	5.46857	0.864741	1.05805	Itp-r83A
Vanessa_cardui64941	-7.0217	9.97679e-08	10.2216	1.28409	2.30143	mirr
Vanessa_cardui63057	-7.02896	2.08744e-08	10.947	2.16011	1.6958	Klp61F
Vanessa_cardui73823	-7.0469	1.07721e-09	28.143	5.72192	4.18083	fzy
Vanessa_cardui56570	-7.05034	6.88991e-06	2.51593	0.580583	0.301797	CG8888
Vanessa_cardui82239	-7.0655	5.58679e-10	24.5897	4.81111	3.81374	CG31999
Vanessa_cardui86744	-7.10877	8.98261e-10	100.654	19.5239	15.5594	fz3
Vanessa_cardui59974	-7.16169	1.2918e-06	8.90609	1.60885	1.45794	---NA---
Vanessa_cardui88136	-7.17799	1.99006e-08	138.552	32.6327	15.3988	CG10657
Vanessa_cardui85347	-7.25189	3.44043e-06	12.2545	3.00001	1.19303	wupA
Vanessa_cardui61707	-7.26493	2.66298e-05	6.92162	0.838192	1.49891	---NA---
Vanessa_cardui77180	-7.28711	1.79822e-08	11.5792	2.29886	1.63758	CG3267
Vanessa_cardui78258	-7.30775	4.81737e-08	35.5982	8.26585	3.85119	Hlc
Vanessa_cardui25110	-7.33053	2.30927e-05	5.30974	1.18707	0.59992	transcription termination factor 2
Vanessa_cardui62906	-7.34379	1.9442e-09	12.383	2.50882	1.67422	Dscam1
Vanessa_cardui85890	-7.3625	2.88841e-06	3.49515	0.463898	0.703332	CG8785
Vanessa_cardui64210	-7.37531	4.2147e-07	6.06943	1.13772	0.89441	epoxide hydrolase 4-like
Vanessa_cardui69170	-7.38541	1.332e-08	9.66969	1.95144	1.29441	Sardh
Vanessa_cardui85453	-7.45601	1.37873e-07	13.7526	2.64336	1.91672	zip
Vanessa_cardui87753	-7.45841	1.4696e-11	185.523	32.6403	28.971	CD98hc
Vanessa_cardui84557	-7.50281	1.89599e-11	33.9549	5.92505	5.28316	Baldspot
Vanessa_cardui1185	-7.51225	1.07451e-07	2.87536	0.346735	0.595791	stan
Vanessa_cardui66293	-7.5221	2.83645e-06	5.64668	1.06477	0.786474	neuroglobin-like
Vanessa_cardui62063	-7.56209	2.60789e-07	11.248	1.88383	1.78509	sodium-coupled neutral amino acid transporter 9 homolog isoform x1
Vanessa_cardui79954	-7.60736	5.40384e-08	8.98241	1.7883	1.13617	CG3835
Vanessa_cardui79806	-7.64013	2.5435e-07	7.96503	1.2571	1.31298	atp-dependent rna helicase dbp4-like
Vanessa_cardui70836	-7.65042	2.96723e-08	20.4763	4.26563	2.37643	Thor
Vanessa_cardui75291	-7.65991	4.09166e-09	20.0077	3.41228	3.04795	Prat2
Vanessa_cardui81590	-7.67338	1.61924e-09	17.3309	3.13905	2.45488	CG9629
Vanessa_cardui74085	-7.67632	2.70133e-07	21.4257	4.8948	2.04617	l(2)35Df
Vanessa_cardui82626	-7.69215	2.25783e-09	16.57	2.61904	2.70476	sea
Vanessa_cardui51490	-7.71858	4.94276e-06	6.38228	1.32444	0.717153	sti
Vanessa_cardui83617	-7.75193	8.65219e-12	63.7602	9.99627	10.351	CG31999
Vanessa_cardui82534	-7.75987	2.55499e-05	5.37892	1.0923	0.613364	Tg
Vanessa_cardui34051	-7.80122	2.56835e-05	3.43696	0.345519	0.733395	Cap-G
Vanessa_cardui30197	-7.80123	2.99854e-06	1.24108	0.161071	0.22984	kug
Vanessa_cardui81218	-7.84292	4.74062e-08	11.878	2.03488	1.70561	---NA---
Vanessa_cardui83896	-7.85003	5.17158e-09	31.7954	4.19475	5.79629	Oat
Vanessa_cardui87594	-7.96726	5.67389e-10	153.966	30.0501	17.9415	Cp1
Vanessa_cardui71149	-7.97384	8.69688e-11	16.0614	2.38746	2.5919	Nup154
Vanessa_cardui38405	-7.97622	1.10602e-08	5.86975	1.1091	0.714504	Nup98-96
Vanessa_cardui87635	-7.99478	9.07085e-11	53.5509	8.91296	7.6726	Cpr57A
Vanessa_cardui40206	-8.0093	1.45105e-07	6.47796	0.862091	1.12955	delta -sterol reductase-like
Vanessa_cardui76148	-8.04092	9.63628e-11	31.0561	4.03477	5.49914	fj
Vanessa_cardui49361	-8.04798	7.4507e-09	3.62849	0.479805	0.632188	bt
Vanessa_cardui39554	-8.09825	8.39854e-10	4.15131	0.588731	0.67736	cas
Vanessa_cardui76492	-8.10188	2.63954e-09	18.6279	3.04681	2.63965	CG31999
Vanessa_cardui81369	-8.16951	1.94128e-07	9.45895	1.4188	1.43407	regucalcin
Vanessa_cardui78531	-8.19067	4.87298e-10	15.0533	2.25944	2.28374	CG17324
Vanessa_cardui59975	-8.21101	3.49328e-07	5.65959	1.13311	0.572651	Ppn
Vanessa_cardui82833	-8.24364	2.28588e-10	34.7354	6.29078	4.16236	Picot
Vanessa_cardui11907	-8.26206	8.57666e-06	1.9718	0.377751	0.209998	mys
Vanessa_cardui34766	-8.2675	2.111e-05	3.84834	0.692458	0.44994	CG14215
Vanessa_cardui66706	-8.28212	3.31633e-09	6.17708	0.841178	0.99939	CG10211
Vanessa_cardui49523	-8.30337	7.78473e-09	7.04156	1.01815	1.07484	Nup98-96
Vanessa_cardui71893	-8.37562	6.20368e-07	10.9397	0.850806	2.35692	CG4050
Vanessa_cardui86274	-8.37737	4.4743e-11	26.386	4.46805	3.3395	Mhc
Vanessa_cardui66951	-8.42278	1.31628e-08	6.23999	1.04485	0.786452	mfs-type transporter slc18b1-like
Vanessa_cardui78106	-8.42644	4.4883e-10	18.904	3.14088	2.41492	rgn
Vanessa_cardui83548	-8.44795	4.72307e-06	5.63811	0.729618	0.907651	Cp1
Vanessa_cardui78052	-8.45171	4.98305e-10	16.8949	2.77906	2.17056	rgn
Vanessa_cardui31515	-8.45203	2.01878e-08	5.49505	0.97594	0.63281	---NA---
Vanessa_cardui28243	-8.46854	9.49089e-06	5.50078	0.564167	1.02643	Nos
Vanessa_cardui87284	-8.482	5.08904e-12	92.9739	15.543	11.6382	Cg25C
Vanessa_cardui71675	-8.48232	2.00563e-09	13.2293	2.38539	1.4822	Picot
Vanessa_cardui34806	-8.55707	5.28343e-07	3.68361	0.526785	0.532452	pol-like protein
Vanessa_cardui83772	-8.5834	3.33463e-09	34.4135	6.42059	3.53179	---NA---
Vanessa_cardui87228	-8.5843	4.07674e-13	93.9258	13.3309	13.7399	CG4096
Vanessa_cardui66049	-8.58799	9.78548e-06	2.41469	0.200965	0.487505	CG40006
Vanessa_cardui79091	-8.59863	6.2456e-09	15.2375	2.64538	1.74204	immunolectin-a precursor
Vanessa_cardui54032	-8.67098	3.64805e-09	7.15603	1.06983	0.968698	tum
Vanessa_cardui76628	-8.72245	1.63213e-10	18.1622	2.3748	2.76775	hyd
Vanessa_cardui64425	-8.75746	1.85292e-10	6.75082	0.836934	1.06588	gw
Vanessa_cardui82041	-8.7713	9.03549e-09	15.379	2.55811	1.77762	atp-binding cassette sub-family a member 2-like
Vanessa_cardui85159	-8.77507	1.45688e-11	32.5812	4.31817	4.8578	CG13813
Vanessa_cardui76821	-8.79605	3.16412e-09	10.053	1.3102	1.50908	Eip74EF
Vanessa_cardui80674	-8.8009	1.06834e-10	21.9829	3.22275	2.9558	la-related protein 1 isoform x4
Vanessa_cardui82572	-8.82147	1.42588e-08	14.96	2.42787	1.76183	hypothetical protein RR48
Vanessa_cardui88154	-8.82213	1.64557e-12	222.138	35.9769	26.4733	CG14629
Vanessa_cardui63384	-8.84058	2.06358e-08	5.2063	0.942262	0.516555	CG40006
Vanessa_cardui52819	-8.85662	7.32307e-07	7.39075	1.38471	0.677229	Myo81F
Vanessa_cardui50119	-8.89454	6.02258e-06	5.09099	0.638886	0.763169	Lsm11
Vanessa_cardui86518	-8.91215	3.32623e-13	50.3164	7.16779	6.80771	PCB
Vanessa_cardui85686	-8.93297	5.37408e-10	79.2345	14.372	7.66532	myosuppressin precursor
Vanessa_cardui77363	-8.9623	1.36549e-08	9.14764	1.63036	0.898854	Hn
Vanessa_cardui87853	-8.9839	2.32037e-13	98.0156	12.9381	14.0433	path
Vanessa_cardui58142	-8.99052	2.43604e-09	3.85104	0.585356	0.473322	dpy
Vanessa_cardui82858	-8.99581	1.07668e-10	38.6296	5.98481	4.64938	ImpL3
Vanessa_cardui48656	-9.01754	2.7478e-08	6.45781	1.06876	0.700707	toe
Vanessa_cardui87236	-9.03077	1.12355e-13	94.1244	13.0579	12.7397	CG4096
Vanessa_cardui74199	-9.04576	6.54e-09	12.385	2.16184	1.23104	Zip89B
Vanessa_cardui36609	-9.09382	5.56315e-06	4.77389	0.840841	0.44994	macrophage mannose receptor 1-like
Vanessa_cardui82361	-9.11635	2.74511e-09	18.3764	2.4419	2.53145	---NA---
Vanessa_cardui88923	-9.14678	1.42331e-13	1915.77	232.931	284.619	hypothetical protein RR46
Vanessa_cardui88293	-9.15753	1.43013e-12	142.089	16.9656	21.3599	Mlc2
Vanessa_cardui64728	-9.17049	2.12445e-06	6.68519	0.761254	1.02592	inducible metalloproteinase inhibitor
Vanessa_cardui51001	-9.25368	1.85606e-06	4.89842	0.621705	0.676731	ommochrome-binding
Vanessa_cardui78006	-9.2631	9.36185e-11	19.6842	2.92132	2.33881	rgn
Vanessa_cardui34244	-9.27798	2.2968e-05	3.54264	0.436006	0.495783	Myo31DF
Vanessa_cardui8093	-9.35565	3.16238e-08	4.17657	0.492608	0.606148	wb
Vanessa_cardui40455	-9.36818	8.04251e-06	3.15495	0.492831	0.332088	Rbcn-3A
Vanessa_cardui82371	-9.52776	2.9536e-10	17.9233	2.63156	2.023	macrophage mannose receptor 1-like
Vanessa_cardui77747	-9.57579	2.66894e-10	15.3284	2.07517	1.88051	Ald
Vanessa_cardui80178	-9.61391	1.12194e-10	41.537	5.60135	5.07879	fibulin 1 and
Vanessa_cardui71786	-9.71359	4.23849e-10	22.3578	2.65039	3.02832	Picot
Vanessa_cardui66055	-9.7407	6.84987e-06	7.71741	0.53776	1.39769	Vps13
Vanessa_cardui50435	-9.88714	1.51555e-05	6.87459	1.27686	0.430198	rost
Vanessa_cardui88116	-9.93595	1.09802e-13	101.823	12.262	13.0804	phosphatidylinositol 3-and 4-kinase
Vanessa_cardui73871	-9.96153	2.0719e-05	15.9312	3.43736	0.554726	CG42749
Vanessa_cardui69623	-9.97436	6.93038e-07	2.73418	0.347021	0.3257	hyd
Vanessa_cardui84382	-9.98127	2.12699e-08	13.5069	1.73312	1.59944	zye
Vanessa_cardui9799	-10.1473	9.53853e-06	2.56893	0.362275	0.25632	vfl
Vanessa_cardui77099	-10.189	9.31715e-09	8.82201	1.45937	0.686668	CG42249
Vanessa_cardui75847	-10.1924	1.00288e-09	20.4685	2.27656	2.67219	a disintegrin and metalloproteinase with thrombospondin motifs 7
Vanessa_cardui50850	-10.1986	3.83768e-07	6.03035	0.888062	0.566915	conserved oligomeric golgi complex subunit 7
Vanessa_cardui80527	-10.2075	4.4772e-10	13.8614	2.04776	1.31415	PPO2
Vanessa_cardui56433	-10.262	4.32234e-06	10.165	0.45985	1.96247	mirr
Vanessa_cardui53187	-10.3539	5.28991e-06	6.73368	1.11301	0.482138	---NA---
Vanessa_cardui35633	-10.4175	4.68526e-06	2.44281	0.180857	0.391719	bt
Vanessa_cardui58099	-10.4778	1.11382e-06	4.95955	0.629463	0.530196	Vps13
Vanessa_cardui56410	-10.5155	2.65068e-08	7.8068	1.32111	0.520551	kst
Vanessa_cardui41370	-10.6363	1.184e-05	2.63028	0.175702	0.426221	CG5096
Vanessa_cardui56642	-10.7166	8.54937e-07	7.43705	0.659818	1.03743	---NA---
Vanessa_cardui83544	-10.7275	2.3981e-11	24.9979	3.21289	2.55157	PCB
Vanessa_cardui85784	-10.7355	6.77478e-08	3.28596	0.408541	0.344113	Pxd
Vanessa_cardui66579	-10.7418	3.30852e-06	6.05765	0.478386	0.897987	---NA---
Vanessa_cardui74479	-10.8071	1.36367e-06	4.21113	0.570106	0.384159	fibulin 1 and
Vanessa_cardui88362	-10.8635	1.7697e-13	310.631	44.3074	26.7279	mnd
Vanessa_cardui59627	-10.8832	3.09272e-10	17.2926	1.67478	2.23885	---NA---
Vanessa_cardui48593	-10.9183	2.53791e-06	6.57477	1.09123	0.389281	adenomatous polyposis coli protein
Vanessa_cardui61385	-10.9312	3.18252e-10	10.7543	1.62727	0.814704	ItgaPS5
Vanessa_cardui88261	-10.9542	1.03516e-14	204.09	22.014	24.0514	Cp1
Vanessa_cardui86612	-11.0329	9.56003e-07	18.391	0.802372	3.28088	CG6084
Vanessa_cardui64881	-11.0492	9.08997e-09	5.07745	0.647949	0.484071	Cyp4c3
Vanessa_cardui8388	-11.0768	1.51933e-06	7.61545	0.46661	1.21276	gag-pol polyprotein
Vanessa_cardui63298	-11.1715	1.3783e-10	6.47743	0.849216	0.584409	Bruce
Vanessa_cardui42417	-11.205	8.61302e-09	3.03323	0.405238	0.262142	Nipped-A
Vanessa_cardui85802	-11.3018	1.55995e-11	22.0442	2.79271	2.03404	CREG
Vanessa_cardui16645	-11.3284	1.74706e-05	1.26159	0.179784	0.0908592	reticulocyte-binding protein 2-like partial
Vanessa_cardui30906	-11.4004	3.40194e-10	2.88798	0.34015	0.284532	protein abrupt
Vanessa_cardui84935	-11.4297	4.87691e-12	28.4805	3.40783	2.75559	apolipoprotein d-like
Vanessa_cardui86166	-11.4513	6.66134e-16	60.408	6.20727	6.83689	FASN1
Vanessa_cardui85710	-11.5181	3.58062e-15	28.6836	3.21808	2.9468	Mhc
Vanessa_cardui47281	-11.5713	1.04573e-06	2.99002	0.263994	0.366897	CG1213
Vanessa_cardui29875	-11.576	1.9886e-05	4.49472	0.164955	0.778069	jerky protein homolog-like
Vanessa_cardui85819	-11.624	1.12278e-12	99.7396	13.3218	7.97446	bilin-binding protein
Vanessa_cardui87174	-11.6449	1.51543e-13	24.5275	2.60158	2.60566	CG2663
Vanessa_cardui61715	-11.6647	6.7265e-08	10.8757	1.18014	1.10763	psq
Vanessa_cardui62094	-11.7181	1.68191e-06	12.4825	2.22904	0.428259	CG31272
Vanessa_cardui81505	-11.721	1.12646e-13	22.037	2.20246	2.44286	FKBP59
Vanessa_cardui18301	-11.7287	9.32327e-07	2.65384	0.166922	0.385639	tn
Vanessa_cardui83972	-11.7329	5.2495e-12	37.6452	4.60672	3.3349	Oat
Vanessa_cardui73820	-11.7707	1.3582e-11	9.67859	1.09191	0.939285	CG9993
Vanessa_cardui87693	-11.8753	1.79e-06	3.11812	0.426877	0.215735	CG13646
Vanessa_cardui61865	-11.9554	4.42953e-11	7.82221	0.709546	0.902257	hdc
Vanessa_cardui24010	-11.9879	4.43606e-08	5.60691	0.725955	0.424811	ZnT77C
Vanessa_cardui86415	-12.13	2.28319e-06	6.24622	0.296362	0.958559	CG13618
Vanessa_cardui77243	-12.1609	2.12826e-13	17.4473	1.32838	2.20806	trol
Vanessa_cardui49580	-12.2654	1.68317e-08	5.47751	0.5261	0.569742	---NA---
Vanessa_cardui4224	-12.2764	3.35029e-06	1.16602	0.123693	0.107164	CG31999
Vanessa_cardui81792	-12.2955	1.11719e-13	29.983	3.73624	2.31559	PPO2
Vanessa_cardui68630	-12.3315	1.03922e-05	2.37579	0.278339	0.187555	---NA---
Vanessa_cardui65147	-12.3945	3.3335e-10	11.5826	1.45901	0.84907	---NA---
Vanessa_cardui60095	-12.4593	2.5613e-06	1.83888	0.192203	0.166518	wge
Vanessa_cardui85450	-12.5004	6.80279e-15	74.672	6.14048	8.60203	CG13646
Vanessa_cardui18765	-12.678	1.92441e-06	1.27239	0.0807455	0.163228	kis
Vanessa_cardui59743	-12.6823	4.69945e-13	9.64566	1.13261	0.751976	Myo81F
Vanessa_cardui87597	-12.7187	5.40541e-16	91.7744	9.68102	8.19148	up
Vanessa_cardui84686	-12.7385	1.22718e-14	24.6309	2.81405	1.97987	CG7888
Vanessa_cardui87018	-12.7624	2.34053e-10	84.0409	4.63638	11.5483	CG13315
Vanessa_cardui60418	-12.7635	3.93288e-06	5.91504	0.343193	0.78049	---NA---
Vanessa_cardui85679	-12.941	2.89202e-12	38.5203	4.75442	2.62946	EbpIII
Vanessa_cardui48469	-12.9568	1.53039e-09	4.25101	0.400967	0.405281	Itp-r83A
Vanessa_cardui70949	-12.9749	1.26726e-08	0.674339	0.0562763	0.0711021	ACC
Vanessa_cardui82153	-12.985	2.1039e-14	31.7781	3.53795	2.52704	PPO2
Vanessa_cardui81602	-12.9905	5.33407e-12	29.2109	2.38868	3.15211	insulin-like growth factor 2 mrna-binding protein 1 isoform x5
Vanessa_cardui64354	-13.1579	7.74801e-09	3.89787	0.41388	0.313749	CG31075
Vanessa_cardui29491	-13.2015	2.8468e-05	1.78459	0.159882	0.161602	LKRSDH
Vanessa_cardui68094	-13.205	7.93585e-08	7.47453	0.827925	0.557887	CG1358
Vanessa_cardui86070	-13.3126	3.25051e-15	60.7372	5.89561	5.39151	hypothetical protein KGM
Vanessa_cardui87787	-13.4803	6.00538e-16	77.8266	7.83423	6.46408	Gnmt
Vanessa_cardui21663	-13.5548	9.27903e-06	1.83111	0.20209	0.122558	Vps13
Vanessa_cardui64682	-13.621	8.69421e-08	3.3297	0.237252	0.359706	---NA---
Vanessa_cardui70754	-13.7674	5.09822e-10	8.53455	0.893362	0.632081	CG34120
Vanessa_cardui67458	-13.8388	2.79079e-10	7.9992	0.948098	0.479148	CG3706
Vanessa_cardui85442	-13.8564	3.88801e-16	22.1336	2.04057	1.91127	Prm
Vanessa_cardui70327	-13.9491	8.22098e-09	9.80945	0.402428	1.32196	CG34458
Vanessa_cardui74069	-14.0173	2.95609e-10	7.23027	0.575788	0.691104	Galt
Vanessa_cardui88910	-14.0587	1.12052e-08	9.53778	0.717352	0.942589	senescence-associated protein
Vanessa_cardui85885	-14.0931	1.80488e-13	41.048	2.86266	4.31566	secreted peptide 30
Vanessa_cardui43284	-14.2666	5.25667e-07	3.31852	0.259191	0.305642	Tsp42Ed
Vanessa_cardui47575	-14.2675	3.74602e-07	6.27348	0.331762	0.737727	protein rolling stone-like isoform x1
Vanessa_cardui52272	-14.3871	1.72379e-06	3.17213	0.421778	0.116268	CG9701
Vanessa_cardui85321	-14.7078	1.02416e-14	37.3447	3.34428	2.93287	CG4842
Vanessa_cardui10723	-14.7155	2.79516e-05	2.48325	0.132705	0.268264	---NA---
Vanessa_cardui85512	-14.737	4.80146e-15	29.1971	2.19041	2.69922	ankyrin repeat domain-containing protein 11
Vanessa_cardui8923	-14.7704	1.01046e-05	2.76118	0.318589	0.128806	CG34401
Vanessa_cardui14044	-14.7998	1.29009e-07	3.81593	0.333293	0.294768	ds
Vanessa_cardui87555	-14.8752	8.92675e-17	67.4617	5.39631	5.81268	Tm2
Vanessa_cardui36333	-14.9428	7.22173e-10	4.24957	0.333885	0.363437	nAChRalpha6
Vanessa_cardui13901	-15.0221	4.59509e-07	3.42102	0.228524	0.323375	ds
Vanessa_cardui59890	-15.0247	4.08076e-06	2.86357	0.285053	0.172872	CG31548
Vanessa_cardui81934	-15.133	2.83086e-13	30.6016	1.82773	3.15144	CG31999
Vanessa_cardui84733	-15.2202	4.39978e-10	3.6588	0.242282	0.346925	TwdlE
Vanessa_cardui88645	-15.2323	0	601.577	48.0403	49.6705	SamDC
Vanessa_cardui51415	-15.2923	6.39889e-06	3.82378	0.572828	0.0482492	shot
Vanessa_cardui30405	-15.4748	6.93292e-10	4.4157	0.536891	0.171368	kug
Vanessa_cardui3907	-15.4878	8.47697e-06	2.4315	0.123442	0.249539	g-protein coupled receptor mth2-like
Vanessa_cardui47850	-15.5088	3.36228e-09	2.5676	0.238672	0.167012	LKRSDH
Vanessa_cardui37456	-15.8739	7.21582e-06	1.37115	0.0679123	0.137286	twelve cysteine protein partial
Vanessa_cardui4179	-16.1683	2.17058e-07	1.52651	0.158517	0.07121	CG31999
Vanessa_cardui82484	-16.2113	5.18355e-18	31.8092	2.38066	2.47044	FASN1
Vanessa_cardui82607	-16.2967	7.83335e-12	5.06184	0.307146	0.455327	zip
Vanessa_cardui80078	-16.555	2.57176e-11	7.08766	0.29808	0.753216	CG10175
Vanessa_cardui53720	-16.6258	1.62765e-05	3.87934	0.0787783	0.477754	ring finger protein nhl-1 isoform x1
Vanessa_cardui82591	-16.7075	1.33128e-13	20.363	1.65619	1.35	l(2)efl
Vanessa_cardui51791	-17.0408	7.97803e-09	4.48212	0.376112	0.26611	shot
Vanessa_cardui52833	-17.0698	1.69167e-05	2.48644	0.136466	0.206902	fln
Vanessa_cardui17490	-17.0742	2.01057e-05	3.5199	0	0.494849	0
Vanessa_cardui37236	-17.1484	8.3103e-07	2.79821	0.0489859	0.34659	cue
Vanessa_cardui74527	-17.2288	3.26048e-12	10.1467	0.53846	0.907087	CG34120
Vanessa_cardui86208	-17.358	4.62173e-15	23.8729	1.73139	1.66252	CG17664
Vanessa_cardui62436	-17.4751	3.32963e-08	1.36457	0.0672587	0.122368	CG33970
Vanessa_cardui86868	-17.4794	3.12955e-10	10.4933	0.37384	1.0958	CG10407
Vanessa_cardui69760	-17.4925	1.78975e-09	4.50057	0.503598	0.131967	CG10175
Vanessa_cardui10061	-17.5298	1.14035e-05	2.72532	0.145641	0.220811	mmd
Vanessa_cardui53430	-17.5511	1.96125e-08	7.89101	0.622306	0.47175	---NA---
Vanessa_cardui89054	-17.6367	8.10091e-15	14.978	0.918425	1.17403	TPA: hypothetical protein BOS
Vanessa_cardui32453	-17.6916	2.87973e-06	1.87937	0.0280622	0.226913	GNBP1
Vanessa_cardui80566	-17.7662	8.32595e-16	31.234	1.6627	2.66917	Hexo1
Vanessa_cardui44816	-17.8141	3.94045e-08	5.34895	0.362073	0.365968	Apc
Vanessa_cardui11249	-18.2549	2.0626e-05	2.30275	0.146132	0.147704	LanA
Vanessa_cardui88204	-18.3311	2.80111e-12	145.589	14.8615	4.93455	CG6870
Vanessa_cardui71678	-18.3344	5.00736e-08	5.21147	0.373518	0.314613	CG14946
Vanessa_cardui80202	-18.3998	6.18711e-10	10.0487	0.69884	0.635722	CG13315
Vanessa_cardui71728	-18.4305	4.31393e-09	9.42865	0.577707	0.66734	2-oxo-4-hydroxy-4-carboxy-5-ureidoimidazoline decarboxylase-like
Vanessa_cardui50889	-18.6868	7.65814e-08	4.33867	0.278816	0.281816	Tsf3
Vanessa_cardui56475	-18.7993	3.06734e-10	5.87095	0.440082	0.323503	CG1358
Vanessa_cardui64337	-18.8743	5.84181e-11	7.90312	0.785903	0.25085	CG33970
Vanessa_cardui19509	-18.9398	8.07841e-09	5.05515	0.416171	0.233693	CG4269
Vanessa_cardui80273	-18.96	1.69172e-13	22.0755	0.843489	2.01857	Picot
Vanessa_cardui68551	-19.1584	1.20225e-11	13.6622	1.27306	0.488081	---NA---
Vanessa_cardui69068	-19.413	9.68607e-08	3.11726	0.21386	0.172929	CG10175
Vanessa_cardui78818	-19.4726	6.12984e-17	21.8059	1.18611	1.57499	GNBP3
Vanessa_cardui67724	-19.6221	3.92953e-09	3.91114	0.322862	0.163168	CG6277
Vanessa_cardui68416	-19.7335	8.6679e-09	6.88771	0.21033	0.637779	peroxisomal membrane protein pex13-like
Vanessa_cardui60837	-19.7912	8.32155e-09	2.94905	0.17966	0.181593	Usp10
Vanessa_cardui4744	-19.8033	6.82597e-07	2.59479	0.0260855	0.290028	vfl
Vanessa_cardui76550	-19.9109	1.23691e-10	10.4532	0.671753	0.611081	phage tape measure minor tail protein
Vanessa_cardui85601	-20.109	4.26196e-17	28.587	1.72545	1.78277	Mf
Vanessa_cardui12915	-20.1554	7.75977e-09	1.64436	0.0818437	0.115814	Vps13
Vanessa_cardui86905	-20.3527	3.63838e-17	44.7984	2.4281	2.9996	TpnC25D
Vanessa_cardui59682	-20.4186	1.94855e-09	7.8366	0.621636	0.314162	hypothetical protein KGM
Vanessa_cardui74132	-20.4477	3.84832e-13	8.41867	0.449892	0.55967	CG10512
Vanessa_cardui78998	-20.5423	2.29836e-17	16.4663	0.911956	1.06515	CG9518
Vanessa_cardui3941	-20.5834	1.09643e-05	0.708261	0.0599282	0.0201909	uif
Vanessa_cardui59050	-20.6018	5.58556e-07	3.6361	0.278637	0.140817	transcription factor ap-2-epsilon-like
Vanessa_cardui49836	-20.625	1.01045e-09	5.92045	0.277448	0.420648	CG32374
Vanessa_cardui59487	-20.6315	2.06069e-13	7.48594	0.502783	0.388617	jim
Vanessa_cardui55760	-20.8402	6.33716e-14	6.15643	0.383634	0.342142	shot
Vanessa_cardui83412	-21.0659	6.32026e-21	26.6861	1.60474	1.52865	Mhc
Vanessa_cardui85469	-21.3737	1.57405e-20	50.7237	3.21417	2.66039	Cht2
Vanessa_cardui78059	-21.5153	2.02399e-13	18.8955	1.45788	0.707308	NT1
Vanessa_cardui67331	-21.6661	4.43329e-06	2.89565	0.154743	0.156408	trol
Vanessa_cardui82471	-21.763	1.48653e-16	18.3719	1.2688	0.818582	MFS12
Vanessa_cardui86295	-21.7886	7.91036e-16	65.0418	5.11833	2.29928	CG2145
Vanessa_cardui63786	-22.0163	3.99474e-10	4.07331	0.309486	0.142189	shot
Vanessa_cardui79313	-22.0456	2.32215e-15	15.2522	0.846251	0.855355	CG8745
Vanessa_cardui82039	-22.1641	2.87983e-10	13.7067	1.25037	0.274744	CG5023
Vanessa_cardui50526	-22.3293	1.24665e-05	1.89096	0.0640001	0.129377	---NA---
Vanessa_cardui30541	-22.4699	1.3703e-07	2.05246	0.155521	0.0628775	ERR
Vanessa_cardui86839	-22.9267	1.48996e-19	71.9984	3.09026	4.65272	CG9372
Vanessa_cardui83153	-23.1307	1.28951e-23	46.2808	2.64129	2.31314	CG10444
Vanessa_cardui49893	-23.195	2.20595e-07	3.02302	0.266908	0.0449632	CG46025
Vanessa_cardui64227	-23.2234	7.81748e-11	4.58779	0.255246	0.225743	Cyp4c3
Vanessa_cardui30444	-23.2992	1.04038e-13	2.26161	0.10395	0.133723	kug
Vanessa_cardui56268	-23.6024	3.62124e-09	8.10709	0.224498	0.605101	---NA---
Vanessa_cardui73013	-23.6185	2.91452e-16	9.19259	0.425182	0.532079	MFS3
Vanessa_cardui80096	-24.2232	1.82466e-13	8.32221	0.312964	0.527217	CG18003
Vanessa_cardui45464	-24.5087	1.6989e-06	3.24766	0.153374	0.155024	cuticular protein
Vanessa_cardui11769	-24.5403	1.95625e-07	2.04129	0.164495	0.033253	---NA---
Vanessa_cardui2950	-24.7484	2.78307e-06	0.946725	0	0.0899633	CG31999
Vanessa_cardui85668	-24.9574	2.048e-18	56.4405	3.22033	2.36725	Oat
Vanessa_cardui57967	-25.0656	2.2918e-11	5.73324	0.221062	0.335159	CG9372
Vanessa_cardui39706	-25.1433	1.8986e-06	3.17699	0.219939	0.0741018	integrin beta-ps-like
Vanessa_cardui58765	-25.1476	5.07393e-10	6.40913	0.22248	0.393529	jim
Vanessa_cardui87829	-25.4405	1.0623e-22	159.874	7.80208	7.73288	NimB2
Vanessa_cardui12114	-25.4424	2.70966e-10	4.35587	0.224886	0.189421	Itp-r83A
Vanessa_cardui33674	-25.4979	3.59125e-06	2.97256	0	0.271171	LanA
Vanessa_cardui72923	-25.7101	1.18459e-08	6.41758	0.253875	0.342142	lim domain-binding protein 3 isoform x3
Vanessa_cardui87657	-25.8287	7.14625e-25	155.605	7.31513	7.5834	NimB2
Vanessa_cardui85226	-25.8349	1.95132e-20	57.2474	2.4745	2.99154	wupA
Vanessa_cardui10940	-26.0359	1.40756e-10	7.71997	0.620315	0.113998	mys
Vanessa_cardui10414	-26.1453	1.10224e-06	2.48474	0.0548456	0.166307	reverse partial
Vanessa_cardui88253	-26.4256	2.50317e-22	63.4315	3.06513	2.86861	CG6870
Vanessa_cardui45706	-26.8537	3.4749e-06	2.91503	0.164433	0.0831009	---NA---
Vanessa_cardui76111	-26.9663	1.73747e-18	17.2926	0.618972	0.959301	proteoglycan 4
Vanessa_cardui7802	-27.1209	3.7429e-07	2.52274	0.0434149	0.175528	CG9701
Vanessa_cardui85283	-27.2667	5.70865e-16	31.5378	1.8956	0.957997	gamete and mating-type specific protein a-like
Vanessa_cardui78109	-27.5072	3.30599e-16	26.2854	0.931786	1.41271	---NA---
Vanessa_cardui84942	-27.6779	2.61505e-19	39.2577	2.23608	1.27747	CG1315
Vanessa_cardui38931	-27.847	6.03561e-07	1.56392	0.0324069	0.0982666	CG17928
Vanessa_cardui61578	-27.8643	6.41003e-13	3.01756	0.206887	0.0597465	CG42326
Vanessa_cardui54058	-27.8746	2.47915e-15	7.99084	0.278816	0.422724	Cyp4c3
Vanessa_cardui81678	-27.8974	3.42506e-18	10.1968	0.366917	0.532109	PPO2
Vanessa_cardui85366	-27.9685	2.92379e-19	31.4371	1.65169	1.12591	CG6767
Vanessa_cardui87747	-28.5299	5.05378e-26	110.862	4.76771	4.84251	CG31075
Vanessa_cardui84481	-28.6999	4.00509e-16	22.9443	0.753532	1.20593	uncharacterized protein LOC106114207 precursor
Vanessa_cardui88744	-28.7267	0	532.708	30.7389	15.3774	LanB1
Vanessa_cardui82668	-28.7301	2.55931e-21	27.8246	1.31758	1.07565	PPO2
Vanessa_cardui71274	-29.37	5.23313e-10	6.86057	0.278637	0.281634	hypothetical protein RR48
Vanessa_cardui63956	-29.7706	1.47441e-09	3.88728	0.177392	0.134475	CG9510
Vanessa_cardui71028	-30.0901	8.60055e-06	1.45005	0.0525826	0.0531482	CG6106
Vanessa_cardui87496	-30.241	7.76021e-16	22.8656	1.18302	0.672607	Cp1
Vanessa_cardui81253	-30.3377	2.25644e-13	6.89551	0.256596	0.296407	CG8147
Vanessa_cardui27497	-30.4869	9.85744e-07	2.81283	0.0696593	0.140817	CG6321
Vanessa_cardui74104	-30.5258	1.4208e-12	10.6363	0.388012	0.457551	CG8745
Vanessa_cardui84690	-30.803	3.81183e-19	47.9395	2.65274	1.21296	CG5397
Vanessa_cardui74509	-31.6332	4.69974e-19	7.25139	0.287607	0.276166	CG3999
Vanessa_cardui85943	-32.2463	1.90514e-19	14.8588	0.563748	0.569812	CG6106
Vanessa_cardui82593	-33.1993	8.75639e-20	19.5677	0.963624	0.49585	26-29-p
Vanessa_cardui73073	-33.4627	1.4919e-17	20.6721	0.917281	0.59992	---NA---
Vanessa_cardui30421	-33.7803	5.56895e-13	3.30632	0.0981605	0.138903	Vps13
Vanessa_cardui57213	-35.1086	5.90234e-12	12.4184	0.253875	0.598748	uncharacterised protein
Vanessa_cardui79021	-35.2378	1.9575e-11	8.00114	0.2708	0.273713	odorant binding protein
Vanessa_cardui85325	-35.3294	3.13152e-06	2.03792	0	0.126756	SamDC
Vanessa_cardui42795	-35.3869	1.11593e-08	2.47053	0.0325775	0.131712	26-29-p
Vanessa_cardui60412	-35.7428	7.5344e-18	8.44104	0.274861	0.303074	Cyp9f2
Vanessa_cardui83567	-36.2108	1.09386e-15	21.8464	0.94942	0.523436	growth-blocking peptide
Vanessa_cardui88330	-36.3302	4.96349e-27	131.943	4.48917	4.48648	cuticular protein partial
Vanessa_cardui25761	-36.5128	1.53147e-06	1.7029	0.0508545	0.0514016	Nipped-A
Vanessa_cardui14896	-36.6281	2.35123e-06	1.89162	0.112981	0	pdgf vegf-related factor 1
Vanessa_cardui44433	-36.7615	3.80906e-19	11.993	0.463402	0.338279	hypothetical protein KGM_22182
Vanessa_cardui85390	-36.8132	1.92688e-21	37.6983	1.64306	0.891875	Spat
Vanessa_cardui54104	-37.0524	5.00314e-12	4.61977	0.0542279	0.24665	CG5599
Vanessa_cardui14910	-37.1173	2.68895e-08	2.77853	0	0.176022	CG9701
Vanessa_cardui33042	-37.8343	5.01359e-13	4.49322	0.208559	0.0790508	Bruce
Vanessa_cardui66231	-38.4379	1.25357e-10	5.99234	0.245833	0.124239	Adk1
Vanessa_cardui82769	-38.4448	1.05942e-17	16.7764	0.760141	0.314312	obst-E
Vanessa_cardui86266	-38.479	4.53623e-13	38.2771	2.05238	0.428063	Tg
Vanessa_cardui79479	-38.8944	4.56361e-19	13.9461	0.544626	0.336408	Jheh1
Vanessa_cardui10835	-39.7242	7.7402e-07	2.64029	0.072455	0.0732344	Bruce
Vanessa_cardui84390	-40.3123	9.25452e-18	13.3556	0.571293	0.243132	Tg
Vanessa_cardui78263	-41.3513	3.52018e-16	6.30668	0.122673	0.247985	Fmo-1
Vanessa_cardui49036	-41.9082	1.83037e-08	6.29041	0	0.348957	CG31731
Vanessa_cardui85020	-42.0801	1.04919e-12	1.97331	0.0876579	0.0253145	---NA---
Vanessa_cardui59444	-42.1331	3.60917e-09	5.37953	0.147625	0.149213	hypothetical protein KGM
Vanessa_cardui68758	-42.9281	1.00292e-10	3.79042	0.124149	0.0836565	Cpr49Af
Vanessa_cardui79588	-43.1521	1.99918e-17	7.72221	0.152743	0.283041	Ugt86Dc
Vanessa_cardui68756	-43.2948	8.87496e-11	5.33409	0.115234	0.174711	CG31549
Vanessa_cardui74481	-43.9266	4.75882e-17	8.35324	0.262993	0.199366	CG17292
Vanessa_cardui50169	-44.2128	8.9062e-06	1.79101	0	0.0799163	CG9510
Vanessa_cardui77994	-45.8148	9.40441e-17	5.70333	0.115357	0.186557	Fmo-1
Vanessa_cardui2564	-46.1267	6.28403e-06	1.88609	0	0.0806522	chromodomain-helicase-dna-binding protein 7
Vanessa_cardui68645	-47.5266	8.17287e-18	9.89187	0.381409	0.128504	Cyp304a1
Vanessa_cardui47419	-47.6741	9.36977e-09	2.38938	0.0758146	0.0383151	atp-dependent rna and dna helicase
Vanessa_cardui87239	-48.4547	5.81096e-25	44.1363	1.06811	1.17348	Mp20
Vanessa_cardui55173	-48.4595	1.35471e-11	4.97849	0.144427	0.0973204	glob1
Vanessa_cardui80313	-48.7073	8.27148e-11	6.10433	0.0584724	0.236406	cuticular protein 1
Vanessa_cardui62233	-49.2042	1.4539e-07	1.4276	0	0.0637006	AOX1
Vanessa_cardui47597	-49.2042	1.45385e-07	1.90208	0	0.0848724	CG1673
Vanessa_cardui48766	-49.2334	1.4957e-13	8.90697	0.409647	0.0318503	tipE
Vanessa_cardui76457	-49.2345	3.71838e-13	3.49465	0.120691	0.0487957	Cpr65Av
Vanessa_cardui87132	-49.7279	2.06707e-21	50.5131	1.82382	0.697518	CG8785
Vanessa_cardui88299	-50.5704	1.50353e-13	348.435	14.4427	2.77913	Cpr49Aa
Vanessa_cardui88686	-52.1	0	1320.42	36.7062	26.1758	Lsp1beta
Vanessa_cardui75712	-52.3446	7.20117e-20	13.5562	0.370009	0.261793	Kr-h1
Vanessa_cardui78576	-54.192	1.47437e-18	15.1064	0.335876	0.33949	ppl
Vanessa_cardui31046	-54.3649	1.54148e-09	4.43117	0.123266	0.0622961	CG15890
Vanessa_cardui86454	-54.6809	1.80602e-25	23.1932	0.62459	0.420873	Hsp68
Vanessa_cardui45302	-55.8788	1.85151e-06	1.73564	0.0607687	0	Jon65Aiv
Vanessa_cardui30453	-56.3466	3.78055e-11	4.2501	0.0871792	0.088117	NPFR
Vanessa_cardui82454	-56.3466	3.77715e-11	4.59696	0.0942939	0.0953083	br
Vanessa_cardui82947	-57.453	1.15557e-19	23.303	0.527472	0.456983	unknown protein, partial
Vanessa_cardui63984	-57.9182	3.7201e-11	4.65024	0.0462907	0.140366	CG5955
Vanessa_cardui67367	-58.0522	2.31965e-11	4.37449	0.0870916	0.0880285	Spn42Dd
Vanessa_cardui87665	-58.0674	1.36612e-27	186.735	5.11749	2.8449	---NA---
Vanessa_cardui85107	-58.7279	4.68333e-19	27.2438	0.846803	0.285304	Tg
Vanessa_cardui76770	-61.0339	4.7357e-13	3.17341	0.0976407	0.0246728	Cpr65Av
Vanessa_cardui24275	-61.4324	5.94765e-07	1.31681	0	0.0422316	CG1673
Vanessa_cardui48550	-63.5554	4.80493e-07	1.54239	0.0474568	0	arg
Vanessa_cardui86128	-65.2378	7.37447e-17	69.701	2.17961	0.484006	Tg
Vanessa_cardui80668	-68.0809	7.53775e-24	16.0917	0.332827	0.24466	Desat1
Vanessa_cardui84525	-68.2053	2.6608e-37	39.9732	0.842123	0.609179	Hml
Vanessa_cardui59480	-69.4231	7.51342e-13	3.47072	0.0577707	0.0583922	Ugt86Dd
Vanessa_cardui85273	-72.8068	1.34454e-16	14.9394	0.242056	0.24466	macrophage migration inhibitory factor
Vanessa_cardui51150	-73.7618	1.38663e-09	3.07351	0	0.0914283	CG6277
Vanessa_cardui56000	-76.8141	1.36669e-13	10.5897	0.159294	0.161008	tpa: ac1147-like
Vanessa_cardui88574	-77.9072	1.20403e-06	289.29	9.17913	0.12976	Cpr11B
Vanessa_cardui88017	-77.9552	9.64962e-26	161.627	1.46599	3.62207	Npc2h
Vanessa_cardui28750	-78.9113	6.77476e-08	2.10539	0.0521397	0	Nipped-A
Vanessa_cardui75826	-79.6066	3.56139e-21	11.6804	0.266179	0.0896809	Kr-h1
Vanessa_cardui7679	-84.3923	3.50229e-08	3.24845	0	0.0757684	---NA---
Vanessa_cardui85232	-88.379	2.91256e-23	46.0838	0.989548	0.285769	viral cathepsin
Vanessa_cardui87245	-88.5582	4.57266e-41	39.4468	0.555488	0.542103	CG10625
Vanessa_cardui79464	-95.0317	1.04681e-13	6.99374	0.0554777	0.112149	CG10827
Vanessa_cardui35200	-96.4593	1.57564e-11	1.6793	0.0189454	0.0191492	0
Vanessa_cardui35350	-99.4832	5.24656e-14	4.31884	0.0327251	0.0661543	AkhR
Vanessa_cardui35696	-99.6708	7.94969e-12	5.11413	0.0558351	0.0564358	Zasp66
Vanessa_cardui78557	-99.9823	1.32664e-13	8.50934	0	0.194066	odorant binding protein
Vanessa_cardui32205	-100.023	6.01258e-09	2.95078	0.0576171	0	Muc68D
Vanessa_cardui87491	-103.963	3.3649e-15	62.3876	1.47315	0	Cpr65Av
Vanessa_cardui72311	-104.936	9.48697e-22	25.9496	0.16729	0.422724	Fmo-2
Vanessa_cardui64926	-109.268	2.16687e-09	3.65217	0	0.065757	CG34462
Vanessa_cardui79719	-112.432	5.90196e-23	20.4786	0.326593	0.110036	GstS1
Vanessa_cardui14424	-119.215	8.20095e-10	2.70246	0.0442575	0	Pdh
Vanessa_cardui68252	-121.08	2.49404e-13	6.51625	0.0585514	0.0591813	Spn42Dd
Vanessa_cardui88792	-132.676	3.24203e-57	2037.36	20.9071	17.1485	Lsp1beta
Vanessa_cardui88300	-133.028	6.70031e-33	112.659	1.45963	0.621194	cationic peptide cp8 precursor
Vanessa_cardui82737	-133.926	3.03608e-14	5.85521	0.047561	0.0480726	cuticle protein isoform b-like precursor
Vanessa_cardui85937	-137.605	3.12532e-31	73.5186	0.892526	0.410058	---NA---
Vanessa_cardui86554	-138.269	2.34193e-44	24.6003	0.217499	0.219839	CG13272
Vanessa_cardui63787	-147.146	2.07476e-05	1.1475	0	0	AOX3
Vanessa_cardui22431	-156.28	1.36176e-05	1.03634	0	0	CG17323
Vanessa_cardui3371	-156.28	1.36129e-05	0.429253	0	0	Hml
Vanessa_cardui87884	-159.082	9.52935e-35	65.0975	0.708929	0.295052	PREDICTED: uncharacterized protein LOC106099946
Vanessa_cardui82519	-162.299	2.9084e-25	12.3294	0.0256531	0.155574	CG5397
Vanessa_cardui66926	-164.789	5.86968e-28	15.9205	0.173197	0.0583533	---NA---
Vanessa_cardui82288	-166.374	4.42777e-28	18.8898	0.154055	0.116784	prostaglandin reductase 1-like
Vanessa_cardui71325	-166.944	7.1786e-37	15.1008	0.109296	0.110472	Hml
Vanessa_cardui88804	-171.932	2.74102e-48	2219.44	21.0154	11.0665	NLaz
Vanessa_cardui87655	-174.549	6.36862e-06	1.24928	0	0	Cpr49Ab
Vanessa_cardui72199	-176.771	2.09981e-12	7.33812	0.080987	0	Sodh-1
Vanessa_cardui49456	-176.771	2.10002e-12	6.67669	0.0736872	0	---NA---
Vanessa_cardui88937	-178.835	1.50124e-51	2347.16	20.7248	11.8876	Lsp2
Vanessa_cardui2040	-183.683	4.24858e-06	1.44899	0	0	---NA---
Vanessa_cardui59831	-183.683	4.25837e-06	1.70011	0	0	hypothetical protein KGM
Vanessa_cardui84620	-189.396	1.12421e-33	44.7752	0.138365	0.43954	TwdlE
Vanessa_cardui10457	-192.817	2.86313e-06	0.738161	0	0	Cyp6a2
Vanessa_cardui34969	-192.817	2.86162e-06	0.99349	0	0	Cyp4c3
Vanessa_cardui87908	-192.817	2.86357e-06	1.25333	0	0	larval cuticle protein lcp-30
Vanessa_cardui66547	-195.955	3.68107e-13	7.08896	0.0705669	0	Sodh-1
Vanessa_cardui81531	-205.982	2.60157e-23	18.9733	0.139095	0.0702956	tpa: cuticle protein
Vanessa_cardui52788	-207.464	1.19618e-13	6.50022	0.0611115	0	br
Vanessa_cardui86951	-209.107	2.12821e-37	68.848	0.263793	0.533262	CG6180
Vanessa_cardui85424	-220.806	1.70317e-22	47.6525	0.0259294	0.497959	Cyp6d4
Vanessa_cardui84326	-228.174	7.85781e-40	51.1896	0.270237	0.273144	CG6910
Vanessa_cardui2311	-229.354	5.95428e-07	1.47351	0	0	Fer3HCH
Vanessa_cardui49567	-239.446	6.23758e-15	5.92019	0	0.0486062	jhamt
Vanessa_cardui65928	-243.276	4.55907e-15	5.14178	0	0.0415504	CG13806
Vanessa_cardui83707	-244.801	1.88026e-46	34.6123	0.18913	0.156408	---NA---
Vanessa_cardui82172	-253.501	2.29105e-15	6.0373	0.0464395	0	CG14688
Vanessa_cardui51202	-256.756	2.83925e-07	2.23334	0	0	Jon65Aiv
Vanessa_cardui72627	-256.756	2.83896e-07	2.27588	0	0	osiris 9f
Vanessa_cardui83698	-260.889	7.90118e-45	58.8899	0.182379	0.368682	---NA---
Vanessa_cardui19078	-265.89	2.15351e-07	2.25412	0	0	Ef1alpha100E
Vanessa_cardui34171	-265.89	2.1464e-07	0.866604	0	0	Ugt86Dd
Vanessa_cardui68921	-270.95	5.24837e-22	7.4611	0.0299434	0.0302655	AOX1
Vanessa_cardui88841	-283.6	7.00317e-45	625.741	3.97976	1.49225	Cpr49Aa
Vanessa_cardui48531	-284.158	9.53275e-08	2.00737	0	0	Cda9
Vanessa_cardui67545	-286.11	1.99841e-16	10.4233	0.0710296	0	Uncharacterized protein OBRU01
Vanessa_cardui62691	-293.292	7.43924e-08	1.90185	0	0	clip domain serine protease 4 isoform x1
Vanessa_cardui31881	-302.427	5.41109e-08	2.56037	0	0	CG30491
Vanessa_cardui44988	-302.427	5.42478e-08	1.27324	0	0	Ugt35b
Vanessa_cardui18797	-322.55	9.55369e-18	3.04805	0.0184218	0	Hml
Vanessa_cardui52311	-338.963	2.40046e-08	2.73638	0	0	---NA---
Vanessa_cardui78615	-347.633	2.34437e-49	65.3209	0.159378	0.299172	Fmo-1
Vanessa_cardui1619	-357.231	1.15319e-08	2.36062	0	0	Fer3HCH
Vanessa_cardui54960	-384.634	5.99245e-09	2.56037	0	0	PGRP-LB
Vanessa_cardui70272	-402.902	4.0488e-09	2.97089	0	0	CG34461
Vanessa_cardui75514	-402.902	4.04774e-09	2.72511	0	0	Cpr49Ab
Vanessa_cardui88262	-455.431	5.23107e-45	173.24	0.751354	0.168764	---NA---
Vanessa_cardui45722	-457.707	9.85e-10	3.58595	0	0	Ugt35b
Vanessa_cardui75752	-466.84	1.05413e-36	25.3138	0.0626128	0.0632864	Kr-h1
Vanessa_cardui88397	-486.848	1.17223e-53	300.104	0.999878	0.505317	PREDICTED: uncharacterized protein LOC106102606 isoform X2
Vanessa_cardui69639	-494.244	3.9038e-10	3.46516	0	0	CG1299
Vanessa_cardui89044	-509.54	3.01336e-73	11422.4	24.3791	30.9875	Obp56e
Vanessa_cardui88549	-512.764	5.66782e-61	255.209	0.653656	0.566304	CG3609
Vanessa_cardui3886	-521.646	2.31659e-10	2.02022	0	0	Sodh-2
Vanessa_cardui58527	-538.189	1.33658e-25	6.13353	0	0.0224011	Hml
Vanessa_cardui77367	-538.695	8.05463e-31	14.444	0	0.0588236	Cyp6a2
Vanessa_cardui86703	-549.28	5.75632e-39	58.059	0.122051	0.123364	CG6180
Vanessa_cardui75671	-550.088	3.52403e-36	36.5062	0.10018	0.0506291	CG11854
Vanessa_cardui29280	-612.987	3.18533e-11	4.05542	0	0	Ef1alpha48D
Vanessa_cardui5171	-622.122	2.26231e-11	1.54842	0	0	Hml
Vanessa_cardui41008	-667.792	9.70205e-12	4.63558	0	0	Fer3HCH
Vanessa_cardui85369	-678.068	8.08729e-52	60.6872	0.106654	0.107801	br
Vanessa_cardui75902	-706.641	1.13905e-34	12.5173	0.0192569	0.0194641	CG7458
Vanessa_cardui80952	-730.712	1.76487e-55	29.1568	0.0611485	0.0353179	---NA---
Vanessa_cardui24873	-759.134	1.01126e-12	5.86397	0	0	mt:CoIII
Vanessa_cardui60590	-804.804	4.37766e-13	2.99936	0	0	Cda9
Vanessa_cardui88639	-807.693	9.44309e-64	694.956	1.4284	0.687506	GstS1
Vanessa_cardui36313	-850.475	1.55576e-13	7.36283	0	0	mt:CoII
Vanessa_cardui84766	-913.8	4.1551e-64	59.9812	0.0654361	0.0944858	br
Vanessa_cardui57007	-941.816	2.61154e-14	8.02061	0	0	br
Vanessa_cardui64249	-1005.76	7.11742e-15	4.08529	0	0	follicular epithelium yolk protein subunit
Vanessa_cardui89033	-1079.15	1.08895e-69	4044.1	6.06975	3.24115	Lsp1gamma
Vanessa_cardui76385	-1343.72	1.97367e-17	6.56161	0	0	CG10672
Vanessa_cardui88394	-1437.25	1.15457e-61	171.881	0.0710879	0.215558	---NA---
Vanessa_cardui83904	-1444.19	3.15748e-18	4.998	0	0	CG9449
Vanessa_cardui49027	-1471.6	2.08388e-18	11.9901	0	0	mt:ATPase6
Vanessa_cardui48688	-1645.15	1.2782e-19	3.7634	0	0	Ugt35b
Vanessa_cardui59803	-1736.49	2.27516e-20	5.35523	0	0	mt:CoI
Vanessa_cardui84212	-1827.83	5.25143e-21	3.83403	0	0	Lsp1beta
Vanessa_cardui70748	-1919.17	1.42252e-21	4.53506	0	0	AOX4
Vanessa_cardui67456	-1964.84	7.15211e-22	4.94323	0	0	---NA---
Vanessa_cardui5189	-2156.66	4.58458e-23	7.99267	0	0	CG31344
Vanessa_cardui67455	-2193.19	2.4903e-23	4.34882	0	0	br
Vanessa_cardui88517	-2779.29	4.22974e-47	121.241	0.084957	0	Cpr65Ax1
Vanessa_cardui54115	-2923.92	4.09879e-27	9.56252	0	0	Mipp1
Vanessa_cardui73990	-2969.6	2.83769e-27	23.9528	0	0	larval beta globin
Vanessa_cardui75852	-3115.74	9.09078e-28	22.9517	0	0	hemoglobin subunit alpha-3
Vanessa_cardui88598	-5647.53	7.90015e-58	210.791	0	0.073357	Lcp65Ad
Vanessa_cardui87532	-8077.86	8.01495e-64	211.757	0	0.0515225	CG10407
Vanessa_cardui88801	-10542.1	5.51197e-86	1272.32	0.238672	0.0556705	Lsp2

## Sheet: ALL DE EP vs PO
Contig ID	Fold change	FDR p-value	EP - RPKM	EP - RPKM	PO - RPKM	PO - RPKM	GENE NAME
Vanessa_cardui64451	1897.18	5.37378e-23	0.0656486	0	66.9045	18.3421	---NA---
Vanessa_cardui52461	1387.5	2.38683e-31	0	0.0498227	28.5324	18.2493	---NA---
Vanessa_cardui63185	1345.4	1.47473e-33	0	0.0968897	51.5474	25.8706	---NA---
Vanessa_cardui72895	1012.58	3.14394e-25	0	0.233777	102.468	31.944	---NA---
Vanessa_cardui77382	977.98	3.2622e-43	0.142527	0.14406	67.8573	86.609	---NA---
Vanessa_cardui70748	949.876	1.48092e-06	0	0	3.37259	0.189672	AOX4
Vanessa_cardui77182	885.202	1.49791e-41	0.0664541	0.268676	64.5264	96.2272	---NA---
Vanessa_cardui81487	727.008	5.52191e-43	0.207311	0.419083	94.442	145.792	AOX2
Vanessa_cardui74849	716.096	2.0589e-15	0.0883645	0.208402	101.433	11.5673	collagen alpha-2 chain-like
Vanessa_cardui78739	677.39	7.72453e-50	0.167613	0.36001	108.78	76.4989	mediator of rna polymerase ii transcription subunit 26
Vanessa_cardui83697	671.786	4.49215e-22	0.691547	0.564566	370.626	64.7661	Cyp4c3
Vanessa_cardui88550	654.432	4.70919e-24	7.82415	9.17663	4815.56	901.831	CG34461
Vanessa_cardui79960	613.52	8.17513e-51	0.518123	0.458235	153.909	158.096	CG12947
Vanessa_cardui84599	596.092	2.61515e-11	0.4322	1.03752	434.506	23.4128	Uncharacterized protein OBRU01_12462
Vanessa_cardui75465	592.49	2.2031e-40	0.123972	0.313263	57.0582	80.9636	AOX2
Vanessa_cardui77140	575.304	3.77623e-37	0.0711462	0.43147	58.9749	95.0211	---NA---
Vanessa_cardui86851	574.667	3.71581e-57	1.17006	1.85584	492.87	398.911	CG10407
Vanessa_cardui69109	573.87	3.93279e-28	0.140448	0.141958	64.5589	25.2696	CG5756
Vanessa_cardui73608	545.542	5.93043e-41	0.0504401	0.305896	51.4051	52.3138	---NA---
Vanessa_cardui82531	529.18	2.02879e-43	0.376112	0.684284	114.551	177.896	AOX4
Vanessa_cardui68477	487.895	3.44036e-40	0.0919916	0.232453	46.2817	38.2749	---NA---
Vanessa_cardui62413	487.04	3.9463e-32	0.136682	0.138152	46.6996	27.3705	---NA---
Vanessa_cardui80490	472.5	4.96095e-43	0.204861	0.724726	102.827	125.507	---NA---
Vanessa_cardui61488	469.008	1.41945e-27	0.0628854	0.0635619	20.1569	15.1222	---NA---
Vanessa_cardui63787	468.68	3.35053e-05	0	0	5.47196	0.377941	AOX3
Vanessa_cardui87644	467.499	3.71581e-57	1.82051	2.39212	514.777	495.628	Obp73a
Vanessa_cardui68200	466.167	6.02162e-28	0.188656	0.190686	69.4784	26.0559	---NA---
Vanessa_cardui64382	462.864	5.02812e-33	0.196351	0.0661543	27.7414	39.2343	---NA---
Vanessa_cardui88743	458.528	2.64212e-12	25.4021	27.4787	11778.7	693.732	shematrin-like protein 2
Vanessa_cardui62301	448.655	2.38487e-34	0.180785	0.0609098	28.1601	31.6931	CG18641
Vanessa_cardui71935	435.811	7.86012e-38	0.324088	0.176386	37.3784	75.1309	---NA---
Vanessa_cardui85348	429.501	1.57777e-36	0.362882	1.43046	235.315	163.069	CG14515
Vanessa_cardui59962	427.288	1.99834e-26	0	0.118523	17.1409	12.8819	---NA---
Vanessa_cardui80415	426.082	1.56836e-51	0.459038	0.644411	136.897	105.246	Cyp6a14
Vanessa_cardui68381	424.55	6.71959e-37	0.0716166	0.361935	50.6198	48.3203	---NA---
Vanessa_cardui88876	423.719	3.7218e-28	40.244	44.3563	14585.4	3802.24	Cpr62Bb
Vanessa_cardui82386	418.089	4.85192e-46	0.441084	1.02884	178.71	138.441	Cyp28d2
Vanessa_cardui89012	406.745	1.6164e-50	55.5393	92.4126	18302.4	12554.2	CG34461
Vanessa_cardui89039	402.846	8.27719e-53	118.949	160.16	35642.4	21941.9	---NA---
Vanessa_cardui71103	401.692	3.57249e-40	0.0829245	0.335266	44.5435	43.9708	---NA---
Vanessa_cardui87068	399.736	9.93073e-52	1.88383	2.46827	524.859	369.36	CG9447
Vanessa_cardui88667	398.629	3.55781e-45	4.36576	10.0743	1430.8	1524.53	---NA---
Vanessa_cardui69912	394.99	3.00476e-36	0.121028	0.305825	53.1457	37.0081	---NA---
Vanessa_cardui83121	394.032	1.62448e-07	0.94879	1.09219	410.071	5.631	Cat
Vanessa_cardui88862	388.505	1.66055e-47	36.8961	59.2871	7128.22	11955.3	---NA---
Vanessa_cardui68405	383.769	4.56899e-38	0.16315	0.282695	30.6218	57.9829	---NA---
Vanessa_cardui69645	378.158	8.69163e-32	0.287485	0.207555	29.3177	68.3152	---NA---
Vanessa_cardui60548	377.874	2.86368e-08	0	0	1.43302	2.42823	---NA---
Vanessa_cardui86195	376.402	3.89373e-52	1.41692	1.88443	338.33	300.995	---NA---
Vanessa_cardui88598	372.905	2.69913e-16	0	0.073357	5.53884	12.807	Lcp65Ad
Vanessa_cardui54147	368.102	3.18423e-32	0.0349984	0.1415	14.3412	20.8588	dsb
Vanessa_cardui88266	355.596	5.2161e-55	4.08668	5.44493	975.566	760.55	CG32036
Vanessa_cardui77356	355.452	7.5523e-34	0.417419	0.590673	127.033	61.3821	---NA---
Vanessa_cardui86321	355.308	1.18065e-47	2.03631	2.17256	486.937	280.996	---NA---
Vanessa_cardui89037	355.191	6.15708e-54	113.378	173.04	28855.5	23238.4	hypothetical protein KGM
Vanessa_cardui86386	355.069	1.52169e-19	2.69747	0.596418	133.514	460.761	---NA---
Vanessa_cardui88967	354.917	1.35077e-53	66.5427	77.6175	10133.4	15939.1	cuticular protein cpg12
Vanessa_cardui89036	346.064	6.90309e-55	59.62	81.1292	14371.1	10560.3	---NA---
Vanessa_cardui56123	337.911	7.71833e-34	0.110813	0.224011	37.9914	21.9827	CG13458
Vanessa_cardui65216	323.729	2.93115e-27	0.240711	0.0608252	18.7944	34.0957	---NA---
Vanessa_cardui88557	322.01	6.9649e-18	0	0.0820115	10.2887	7.58006	---NA---
Vanessa_cardui86641	319.718	2.62045e-50	2.29666	2.32137	293.682	459.595	CG12164
Vanessa_cardui86199	311.744	2.05505e-47	1.01948	1.88916	244.385	222.328	CG2837
Vanessa_cardui85522	311.664	6.65488e-24	2.56	1.29377	137.287	473.168	hypothetical protein KGM_10099
Vanessa_cardui60139	311.171	5.58927e-30	0.171257	0.259649	45.6441	27.4057	---NA---
Vanessa_cardui82397	310.87	2.01073e-49	0.678769	0.876645	116.222	132.368	slbo
Vanessa_cardui89035	310.582	2.93066e-52	138.24	176.387	19921.2	29915.9	CG16884
Vanessa_cardui87071	309.629	5.44883e-45	2.57905	3.58434	358.073	617.905	Cpr76Bb
Vanessa_cardui82659	309.433	1.25769e-43	0.706863	1.03201	177.238	99.6879	CG33110
Vanessa_cardui83973	308.733	7.87863e-18	0.953217	1.22624	297.703	52.4709	CG5278
Vanessa_cardui61347	308.653	1.46788e-30	0.215921	0.0727478	24.1685	25.0276	---NA---
Vanessa_cardui86443	307.421	6.07377e-46	1.44695	2.92503	370.356	321.667	CG1124
Vanessa_cardui42933	307.14	1.18976e-23	0	0.158102	13.4067	15.2893	probable serine threonine-protein kinase ddb_g0282963
Vanessa_cardui88835	301.137	3.99196e-33	26.7962	67.0649	8821.97	5714.51	---NA---
Vanessa_cardui87174	298.659	1.70292e-57	2.60158	2.60566	416.057	378.433	CG2663
Vanessa_cardui88166	297.438	2.87229e-53	5.86379	8.27606	958.809	1190.2	rna polymerase ii degradation factor 1-like
Vanessa_cardui87504	295.724	4.08792e-51	3.30517	4.89588	537.402	702.23	b6
Vanessa_cardui71746	294.418	2.24056e-21	0.210126	0.127432	40.1648	12.8324	Cpr66Cb
Vanessa_cardui87192	292.33	5.53559e-27	3.89029	2.70334	231.522	746.85	Cpr66Cb
Vanessa_cardui88920	291.003	4.43047e-55	76.623	81.8793	9802.61	13698.8	Cpr62Bc
Vanessa_cardui88167	287.624	5.55432e-56	4.82893	5.0146	744.363	703.121	---NA---
Vanessa_cardui88951	287.369	9.83976e-56	69.1175	90.0492	10760.7	12596.1	CG31997
Vanessa_cardui88822	287.205	3.84079e-47	36.6209	49.9633	4657.32	8025.71	CG16886
Vanessa_cardui72042	287.187	2.68204e-33	0.482188	0.0696251	36.9611	47.0128	AOX1
Vanessa_cardui88497	287.151	6.54104e-51	15.4431	13.9546	1647.96	2647.24	---NA---
Vanessa_cardui68921	286.802	9.77618e-09	0.0299434	0.0302655	9.59784	0.751138	AOX1
Vanessa_cardui45200	286.416	7.66695e-06	0	0	1.4143	0.378897	digestive cysteine proteinase 1
Vanessa_cardui88717	286.246	2.38556e-48	26.0602	38.0297	3697.2	5670.39	CG34461
Vanessa_cardui68662	281.366	7.64574e-39	0.286624	0.289708	39.0375	45.8263	---NA---
Vanessa_cardui88725	281.257	2.94477e-51	27.2513	37.7205	3897.59	5432.48	CG34461
Vanessa_cardui88600	280.937	2.05698e-43	10.9296	18.8817	2708.2	1591.35	---NA---
Vanessa_cardui54599	279.006	6.32543e-09	0.106196	0.322016	60.9093	3.26106	---NA---
Vanessa_cardui79457	275.931	2.18089e-52	0.661717	0.726995	88.3674	107.61	Gld
Vanessa_cardui41267	275.895	1.93111e-08	0	0.148204	22.7246	1.77566	---NA---
Vanessa_cardui89015	274.535	3.89537e-41	57.0197	113.777	14829.9	9253.39	---NA---
Vanessa_cardui67733	272.622	7.55327e-34	0.422027	0.106642	29.3175	45.4496	CG9518
Vanessa_cardui84632	272.28	1.80029e-27	1.52325	1.53964	103.016	321.882	CG11380
Vanessa_cardui74236	272.001	5.62298e-43	0.378742	0.586985	54.6964	80.375	---NA---
Vanessa_cardui52856	270.921	6.49526e-29	0.058315	0.176827	16.5694	18.5126	chitin deacetylase-like 5
Vanessa_cardui78910	268.894	4.92899e-43	0.456367	0.732616	65.8122	98.4351	CG9518
Vanessa_cardui85292	268.497	2.32264e-15	1.83335	2.22368	497.671	64.9675	---NA---
Vanessa_cardui85536	268.41	3.05649e-16	2.01199	2.12823	502.513	70.1824	---NA---
Vanessa_cardui87925	268.137	2.99503e-48	4.94254	8.26393	813.465	998.992	CG14457
Vanessa_cardui87375	266.21	9.08304e-50	2.46859	2.15099	345.211	285.77	---NA---
Vanessa_cardui79212	262.095	3.49996e-48	0.323453	0.326933	48.4899	39.1579	CG16700
Vanessa_cardui87461	259.922	7.76961e-44	3.35443	3.50353	319.608	589.608	CG34461
Vanessa_cardui87064	252.781	1.68249e-50	1.79517	2.80099	297.006	297.919	laccase2
Vanessa_cardui87517	251.72	1.1694e-39	0.56179	1.41958	144.206	112.954	CG17633
Vanessa_cardui78144	251.715	8.29463e-38	0.303418	0.613364	67.6869	52.8068	hypothetical protein KGM_05927
Vanessa_cardui81786	251.206	3.63865e-49	1.01017	0.827867	105.398	130.717	---NA---
Vanessa_cardui49259	251.07	1.35101e-25	0.135825	0.0686429	14.4324	14.6275	CG14945
Vanessa_cardui86662	250.281	6.61058e-47	1.63063	1.72665	241.688	190.553	---NA---
Vanessa_cardui78971	249.789	1.33057e-37	0.588444	0.406951	84.0353	44.2303	phospholipase a2-like
Vanessa_cardui82883	248.535	3.2622e-43	1.44829	1.05724	120.26	197.731	---NA---
Vanessa_cardui88633	248.085	2.64338e-41	13.3606	15.1622	1135.84	2465.76	Cpr49Ah
Vanessa_cardui84978	246.8	5.6023e-25	2.04129	1.66391	108.548	357.704	---NA---
Vanessa_cardui88099	244.994	1.43524e-47	7.09625	9.4485	806.102	1262.49	CG3823
Vanessa_cardui59085	244.302	1.15482e-14	0.317189	0.192361	56.3094	10.1518	collagen alpha-1v chain
Vanessa_cardui88982	243.847	6.11626e-50	118.801	153.3	13625.7	20219.1	CG14770
Vanessa_cardui75671	243.084	2.31376e-21	0.10018	0.0506291	7.5867	13.0852	CG11854
Vanessa_cardui65143	242.35	2.64252e-33	0.136081	0.220071	16.6804	28.3448	CG10345
Vanessa_cardui84203	242.307	8.12907e-54	1.45722	1.73942	188.269	207.54	CG7330
Vanessa_cardui79337	241.463	8.6208e-43	0.60335	1.04181	80.3741	122.995	CG15865
Vanessa_cardui88025	240.447	1.02584e-39	9.07029	7.08746	611.366	1361.02	low quality protein: nuclear pore complex protein nup214-like
Vanessa_cardui88225	238.538	1.61852e-46	4.55747	4.47674	417.603	681.344	cuticular protein cpg14
Vanessa_cardui88220	236.041	2.00944e-48	6.8533	8.46636	726.782	1117.99	CG8192
Vanessa_cardui85295	235.432	1.49026e-39	2.25354	0.911113	164.752	213.933	---NA---
Vanessa_cardui62121	235.126	2.23963e-24	0.308751	0.26006	20.5422	49.3639	---NA---
Vanessa_cardui81950	235.103	3.11775e-45	1.05464	0.799488	97.6682	125.818	cuticular protein rr-2 motif 143
Vanessa_cardui87365	234.459	1.51294e-45	3.67917	6.05285	490.109	677.199	Cyp49a1
Vanessa_cardui71490	233.347	1.65009e-25	0.388244	0.235452	25.0714	51.8529	---NA---
Vanessa_cardui45464	231.411	2.25657e-16	0.153374	0.155024	9.00391	30.116	cuticular protein
Vanessa_cardui87518	230.542	2.86858e-46	4.78936	4.38846	686.353	396.126	CG14661
Vanessa_cardui79892	228.563	6.88035e-35	0.510242	0.601686	87.9653	43.7319	CG42237
Vanessa_cardui89028	228.505	2.20666e-52	149.521	209.012	22267.5	19639.6	---NA---
Vanessa_cardui88102	227.538	7.13081e-41	9.86284	8.81646	694.806	1466.18	type i cytoskeletal 9- partial
Vanessa_cardui88783	222.332	1.03711e-46	49.6486	42.913	3819.55	6639.74	Cpr66D
Vanessa_cardui88938	221.771	4.57911e-49	78.3874	117.759	9884.43	12346.9	cuticle protein 19
Vanessa_cardui71727	220.962	1.25441e-19	0.269118	0.40802	61.0623	18.2158	transmembrane protein 135-like
Vanessa_cardui84775	219.722	1.06462e-45	1.73046	1.6818	164.885	219.291	CG15117
Vanessa_cardui81359	218.573	9.19747e-32	0.540635	0.312258	61.7538	36.3435	hypothetical protein KGM_13895
Vanessa_cardui88514	217.914	2.6917e-54	15.2197	17.3929	1932.58	1699.14	---NA---
Vanessa_cardui65987	217.736	1.53038e-32	0.233365	0.47175	37.5376	43.5351	---NA---
Vanessa_cardui64468	215.189	3.05902e-31	0.42548	0.215029	30.7231	41.9571	Cpr62Bc
Vanessa_cardui87413	214.381	6.21969e-40	5.00402	6.78433	879.372	416.953	CG12268
Vanessa_cardui86245	212.48	2.41699e-43	2.44304	3.4861	394.069	253.342	y
Vanessa_cardui87480	211.724	2.55138e-45	5.75342	5.47232	432.603	776.456	CG5065
Vanessa_cardui88975	210.981	4.18748e-52	142.214	172.327	14721	19131.7	---NA---
Vanessa_cardui84364	209.708	1.09102e-44	1.1293	1.67722	124.122	177.029	CG11409
Vanessa_cardui86986	209.529	1.36405e-46	2.53907	3.55983	299.174	355.875	cuticular protein rr-2 motif 79
Vanessa_cardui81992	208.234	1.64767e-41	0.881119	1.10357	76.0832	135.071	CG7432
Vanessa_cardui88232	205.301	7.69285e-44	4.95315	8.99214	818.47	650.416	Peritrophin-A
Vanessa_cardui79116	204.88	1.75422e-46	0.777766	1.01542	98.4339	90.2921	CG4582
Vanessa_cardui87465	204.878	4.0359e-52	5.12482	4.77632	514.191	521.888	---NA---
Vanessa_cardui86439	203.398	5.18151e-44	3.69273	2.53807	253.609	391.572	CG15117
Vanessa_cardui84904	202.486	3.70796e-38	2.51515	1.91321	145.675	310.151	---NA---
Vanessa_cardui53851	201.861	1.67512e-16	0.185427	0.124948	8.05535	25.7703	yellow-h
Vanessa_cardui88382	198.097	1.1881e-46	16.4826	17.506	1286.34	2142.06	---NA---
Vanessa_cardui53613	197.732	4.12501e-25	0.0765513	0.309499	19.1444	22.2491	CG4020
Vanessa_cardui88903	197.667	1.13794e-26	46.0223	43.6156	6940.59	2132.84	pupal cuticle protein precursor
Vanessa_cardui35200	196.593	2.93128e-18	0.0189454	0.0191492	2.69153	1.7699	0
Vanessa_cardui87560	193.94	7.15054e-45	1.13488	1.31096	140.243	103.427	CG5255
Vanessa_cardui77614	192.884	7.93486e-41	0.762371	0.706357	74.8909	71.6061	CG7365
Vanessa_cardui82459	191.991	2.45646e-38	1.01672	0.988135	70.4312	126.543	PREDICTED: uncharacterized protein LOC106100808 isoform X2
Vanessa_cardui71527	190.182	1.27586e-34	0.365329	0.590815	43.7517	51.2574	---NA---
Vanessa_cardui87549	190.135	8.94802e-49	4.88204	6.63081	592.911	528.338	CG32694
Vanessa_cardui86960	189.733	8.33714e-46	4.4334	4.97062	565.848	347.722	y
Vanessa_cardui84120	189.269	2.13718e-44	1.76966	2.25029	164.949	224.727	laccase2
Vanessa_cardui63488	187.606	2.10892e-27	0.120691	0.426963	23.1688	31.0587	PREDICTED: mucin-5AC
Vanessa_cardui84480	187.552	4.86287e-27	1.49573	2.34089	267.617	103.214	CG4842
Vanessa_cardui59917	187.419	5.73259e-31	0.193141	0.390438	30.8407	27.0095	---NA---
Vanessa_cardui63014	185.599	3.14836e-30	0.312274	0.315634	26.7651	34.9806	Eh
Vanessa_cardui83462	184.63	8.81726e-47	1.29679	1.7348	150.87	136.258	Cpr64Ab
Vanessa_cardui81084	182.804	1.63122e-38	1.25226	0.822723	79.5428	115.146	---NA---
Vanessa_cardui75080	178.71	6.07599e-35	0.595575	0.902972	50.8138	87.0651	CG4998
Vanessa_cardui87767	178.699	2.28153e-49	6.62426	7.99363	737.923	598.907	---NA---
Vanessa_cardui82163	177.745	9.70512e-36	1.01489	2.28834	181.49	121.757	---NA---
Vanessa_cardui76802	175.495	8.58474e-14	0	0.409291	30.9987	8.33649	---NA---
Vanessa_cardui86587	173.233	5.66281e-36	3.86176	3.217	192.178	431.47	CG34462
Vanessa_cardui77756	173.019	6.05179e-27	1.12428	0.786721	50.1613	118.759	CG33966
Vanessa_cardui88185	171.418	4.7289e-43	4.17711	7.02395	428.199	554.337	Cpr49Aa
Vanessa_cardui86864	170.355	4.27603e-38	4.75052	3.84958	244.023	500.868	CG33257
Vanessa_cardui81574	169.086	1.25164e-41	1.29224	1.22931	109.42	110.07	epithelial discoidin domain-containing receptor 1-like isoform x2
Vanessa_cardui83270	169.037	2.58666e-36	0.586956	0.377536	43.0408	41.541	CG9518
Vanessa_cardui82110	169.008	5.99127e-18	0.0859684	0.26068	22.2061	10.2622	PREDICTED: uncharacterized protein LOC101743345
Vanessa_cardui79588	168.57	1.96068e-33	0.152743	0.283041	16.2898	21.8665	Ugt86Dc
Vanessa_cardui87200	167.608	2.12536e-51	5.25902	5.3156	455.913	449.037	PREDICTED: uncharacterized protein LOC106111877
Vanessa_cardui87502	166.623	1.25061e-38	2.58193	5.70874	341.326	368.231	Lcp65Ad
Vanessa_cardui59049	164.636	8.42564e-28	0.250935	0.338179	22.8826	28.7968	---NA---
Vanessa_cardui62084	164.601	3.19835e-31	0.326388	0.494849	35.8308	35.3617	---NA---
Vanessa_cardui50559	164.093	6.36383e-21	0.254871	0.257613	15.2616	29.7629	---NA---
Vanessa_cardui85436	161.754	4.409e-46	2.85657	3.54062	220.16	308.058	CG9743
Vanessa_cardui88654	160.629	2.03925e-43	16.3362	12.8743	1519.62	875.084	Cpr100A
Vanessa_cardui69068	159.959	5.73915e-08	0.21386	0.172929	31.2866	1.66492	CG10175
Vanessa_cardui81083	159.413	7.94426e-14	0.256379	3.04486	181.138	92.5337	endonuclease-reverse transcriptase
Vanessa_cardui81551	157.688	1.33603e-36	1.11772	1.86075	95.9545	145.31	CG2604
Vanessa_cardui87227	155.502	2.9987e-44	6.71317	5.89329	381.195	616.093	CG4998
Vanessa_cardui84524	153.305	3.41223e-43	1.65453	1.46329	135.922	109.217	secreted protein
Vanessa_cardui75765	152.465	3.47482e-08	0.794581	1.22832	153.275	6.91364	---NA---
Vanessa_cardui82701	152.04	2.40279e-40	1.89931	1.87975	110.525	182.775	---NA---
Vanessa_cardui83979	151.257	7.20056e-41	2.05986	2.58457	149.697	210.129	---NA---
Vanessa_cardui83887	147.754	4.14438e-46	2.31677	1.86885	137.446	177.646	probable gpi-anchored adhesin-like protein pga55
Vanessa_cardui76994	147.328	3.7218e-28	1.63252	0.535163	66.7761	96.0643	0
Vanessa_cardui86035	146.406	1.90821e-47	2.47965	3.04973	182.58	230.674	CG32645
Vanessa_cardui89043	145.826	1.01439e-38	155.767	238.323	19042.4	10431.2	---NA---
Vanessa_cardui74481	145.738	4.93567e-33	0.262993	0.199366	17.8322	17.3178	CG17292
Vanessa_cardui84119	141.485	2.29106e-49	2.77923	2.82934	199.333	205.746	Cpr97Eb
Vanessa_cardui75272	140.909	6.06205e-18	0.0703378	0.142189	9.66239	7.30114	chitinase 3
Vanessa_cardui89046	140.436	8.22414e-40	185.74	272.95	21033.5	11988.8	Cpr64Ac
Vanessa_cardui81637	140.206	2.45038e-29	2.33905	1.12581	86.9664	159.905	endonuclease-reverse transcriptase
Vanessa_cardui65657	140.135	6.16181e-13	0.876171	0.371379	77.8512	12.1019	CG14607
Vanessa_cardui79833	139.515	6.71763e-44	1.48228	1.53664	97.9957	117.501	---NA---
Vanessa_cardui56312	138.842	1.37644e-28	0.325775	0.517439	37.2661	23.7113	CG5009
Vanessa_cardui69002	136.51	8.69431e-27	0.727523	0.490233	32.7442	53.5617	---NA---
Vanessa_cardui79617	135.273	1.18843e-37	1.57406	1.08857	98.9233	86.496	---NA---
Vanessa_cardui69577	134.841	1.9818e-35	0.547923	0.681621	36.0756	49.3282	AOX4
Vanessa_cardui87430	132.603	5.50149e-26	8.69686	4.1057	282.303	577.504	hypothetical protein KGM_21135
Vanessa_cardui85188	132.173	3.11166e-44	4.18447	2.75252	211.287	254.981	Cyp303a1
Vanessa_cardui88665	131.672	1.91684e-43	49.7313	54.551	2666.75	4326.11	CG8927
Vanessa_cardui86828	129.853	2.93002e-48	4.30626	4.71033	305.717	292.409	integrin beta-like protein 1
Vanessa_cardui59336	129.851	5.06974e-17	0	0.249777	9.76821	8.55039	---NA---
Vanessa_cardui84683	129.765	5.11365e-39	3.02527	3.67975	281.332	164.997	CG1441
Vanessa_cardui87412	128.879	2.63441e-43	8.15399	8.92851	443.254	678.878	CG4998
Vanessa_cardui86790	128.246	2.24894e-49	6.5264	6.64658	407.693	453.799	CG30427
Vanessa_cardui25716	128.06	0.000237483	0	0	0.333952	0.184526	retrovirus-like pol polyprotein
Vanessa_cardui75791	126.537	4.07343e-37	1.20651	0.932554	85.4118	53.4715	protein isoform b
Vanessa_cardui81863	126.224	6.97474e-37	2.32047	1.73023	90.2656	169.627	CG9447
Vanessa_cardui79322	124.55	6.02462e-44	1.50157	1.67748	87.6633	114.54	dyl
Vanessa_cardui86635	124.371	1.24768e-41	0.635971	0.642812	38.0095	43.4595	a10
Vanessa_cardui75054	123.78	1.97772e-31	0.947664	0.467791	36.7697	52.5586	CG30438
Vanessa_cardui86391	123.548	3.84037e-38	0.710296	0.877479	47.3972	53.4539	CG11951
Vanessa_cardui86613	123.376	6.6239e-42	7.22134	4.30258	353.249	370.781	Cyt-b5
Vanessa_cardui85537	123.304	7.72419e-45	3.47493	3.89647	217.194	247.419	probable gpi-anchored adhesin-like protein pga55
Vanessa_cardui88153	122.339	1.5157e-47	7.01295	6.97849	453.317	420.83	Cpr66Cb
Vanessa_cardui88745	121.793	1.72871e-31	28.9954	42.8887	3004.22	1487.14	CG32603
Vanessa_cardui86757	119.481	2.31089e-32	3.24134	6.59698	285.686	316.866	CG9850
Vanessa_cardui64720	117.385	1.26952e-14	0.195465	0	4.81946	8.11579	CG8785
Vanessa_cardui71502	115.356	8.19746e-35	0.553124	0.484531	27.3194	34.3214	CG34355
Vanessa_cardui81879	113.081	1.26305e-30	0.689034	1.35192	68.4798	50.4865	---NA---
Vanessa_cardui80199	112.712	5.92421e-25	2.21217	1.38784	67.0831	140.085	---NA---
Vanessa_cardui71862	111.552	1.65652e-37	0.722134	0.851553	39.1079	50.9092	CG14608
Vanessa_cardui60940	111.528	3.09748e-25	0.528391	0.582627	23.0109	40.8864	---NA---
Vanessa_cardui75970	110.785	1.36649e-43	0.647493	0.654458	34.7172	38.9914	CG33978
Vanessa_cardui85714	109.301	2.65893e-38	0.949056	1.47579	65.958	70.0959	CG9503
Vanessa_cardui69409	106.755	1.29048e-29	0.43274	0.437395	21.7842	26.4834	---NA---
Vanessa_cardui79464	106.717	4.66245e-15	0.0554777	0.112149	5.66693	4.46295	CG10827
Vanessa_cardui83480	106.434	3.30517e-22	4.15694	1.37362	111.944	185.898	CG14431
Vanessa_cardui73039	105.585	3.67581e-34	0.345637	0.349355	21.0445	16.8496	CG3734
Vanessa_cardui54815	105.239	3.6791e-25	0.331762	0.402397	21.4239	19.1701	CG12268
Vanessa_cardui62127	104.545	1.00574e-24	0.54257	0.313375	25.2085	21.7902	CG5254
Vanessa_cardui51060	103.982	3.16821e-24	0.453358	0.261848	17.3376	21.6248	CG14608
Vanessa_cardui65546	103.909	1.51551e-26	0.729875	0.234731	23.8779	27.5785	CG10175
Vanessa_cardui78410	102.841	2.6595e-27	2.08032	0.797576	64.8956	85.6623	filamentous growth regulator 23
Vanessa_cardui80573	100.423	8.82603e-38	1.02812	0.890729	46.6902	52.058	---NA---
Vanessa_cardui83432	99.5956	1.97708e-28	0.448737	0.604752	24.9384	29.3709	CG31445
Vanessa_cardui71056	98.7235	1.68057e-37	1.27435	0.94458	47.7466	64.0821	Cpr50Cb
Vanessa_cardui84357	98.4828	1.41469e-37	0.347551	0.403333	20.9776	17.0026	obst-B
Vanessa_cardui88364	97.7807	2.81158e-40	5.09251	7.50998	315.328	315.865	tpa: cuticle protein
Vanessa_cardui85312	97.0393	7.72132e-41	4.65714	3.95072	231.805	195.381	nadh:flavin old yellow enzyme family protein
Vanessa_cardui87592	96.1781	3.18416e-41	11.8569	11.8604	458.339	703.08	CG5112
Vanessa_cardui69236	95.9088	4.53864e-12	0.0365638	0.0739142	4.16421	1.86605	CG7367
Vanessa_cardui71459	95.0731	1.21949e-28	1.33131	0.61165	49.8774	45.0693	rna-directed dna polymerase from mobile element jockey-like protein
Vanessa_cardui88832	94.1361	6.59023e-17	78.1842	39.9611	4515.39	1157.25	cuticle protein 1-like
Vanessa_cardui61661	94.075	3.76008e-34	0.626509	0.699907	28.1461	35.939	AOX3
Vanessa_cardui67518	93.7594	6.18607e-19	0.803725	0.664667	51.73	19.9088	CG11737
Vanessa_cardui55088	93.2622	2.36185e-24	0.461756	0.622297	24.2162	28.4922	ankyrin unc44
Vanessa_cardui86581	92.2719	9.40948e-32	5.35127	2.79166	200.448	182.767	transforming growth factor-beta-induced protein ig-h3
Vanessa_cardui88687	92.163	6.51309e-46	76.0663	86.7398	3780.08	3878.73	EbpIII
Vanessa_cardui84347	91.3034	4.60321e-37	1.94006	1.66382	76.7568	91.6384	63 kda sperm flagellar membrane protein
Vanessa_cardui81999	91.047	4.59034e-40	2.56815	1.74765	109.178	91.2346	Cralbp
Vanessa_cardui85990	90.9754	1.45953e-39	2.94749	2.50252	119.117	134.211	CG33978
Vanessa_cardui88186	90.6014	2.34797e-22	1.61431	3.00228	148.371	67.362	cuticle protein
Vanessa_cardui80557	89.3818	9.7909e-40	2.25499	1.75014	94.2741	88.6473	uncharacterized threonine-rich gpi-anchored glyco
Vanessa_cardui76138	88.8648	2.77602e-36	1.54743	1.64939	56.8842	88.1491	---NA---
Vanessa_cardui79511	88.3822	3.91505e-26	1.74769	2.46572	127.137	64.25	CG7675
Vanessa_cardui79225	88.2786	5.72524e-08	1.68264	2.12593	163.976	10.1279	takeout jhbp like protein
Vanessa_cardui83849	87.7666	3.08417e-40	2.35823	2.63263	125.052	99.1935	CG13643
Vanessa_cardui88766	87.591	6.6699e-42	12.0356	14.9387	680.16	528.498	0
Vanessa_cardui72101	87.5612	3.48601e-26	0.493861	0.232948	15.7332	17.1163	CG34355
Vanessa_cardui82713	87.434	2.74149e-32	1.50983	1.54615	50.8488	85.3893	CG15615
Vanessa_cardui87260	86.1121	5.11433e-34	6.94765	10.7677	355.363	424.91	CG9850
Vanessa_cardui60235	85.7732	1.16738e-17	0.162735	0.205606	11.1775	5.59548	Cyp4c3
Vanessa_cardui71481	85.2385	2.88303e-20	0.179635	0.108941	6.87575	6.18438	ftz-f1
Vanessa_cardui64340	84.5088	3.62619e-16	0.23612	0.0596651	7.90111	5.7189	Tsp74F
Vanessa_cardui84635	84.2499	5.23714e-22	6.16559	2.04885	142.898	208.364	filamentous growth regulator 23
Vanessa_cardui87256	83.7805	6.27373e-25	15.6057	6.73263	384.93	563.176	yellow-h
Vanessa_cardui87639	83.7255	8.22414e-40	8.52946	5.3832	298.415	294.222	CG43333
Vanessa_cardui88565	82.9128	2.05995e-31	3.77533	5.01065	138.303	233.329	CG2150
Vanessa_cardui67283	82.8448	1.07087e-23	0.962156	1.28622	65.5215	30.3646	CG5009
Vanessa_cardui86343	81.4401	3.33914e-39	4.03375	4.42862	160.7	191.547	CG41520
Vanessa_cardui79929	81.2028	1.12401e-27	2.24746	2.45784	70.1221	124.803	CG31145
Vanessa_cardui87428	80.8854	8.15455e-33	10.8132	6.10993	361.924	333.968	CG3823
Vanessa_cardui87142	80.6377	8.12296e-29	11.6578	6.28436	290.024	444.092	yellow-h
Vanessa_cardui67827	80.2424	7.51087e-23	0.577707	0.802893	23.5707	33.7937	CG11836
Vanessa_cardui87299	79.8992	1.39242e-43	6.38651	7.08807	262.925	286.469	CG41520
Vanessa_cardui82759	78.1685	1.84038e-24	0.827446	0.912378	31.0002	39.236	---NA---
Vanessa_cardui79706	78.0828	5.09208e-17	0.332653	0.924637	35.1515	16.3297	PREDICTED: uncharacterized protein LOC106139762
Vanessa_cardui81159	77.6542	1.37291e-21	0.406455	0.575158	21.1887	18.7748	Cpr65Ec
Vanessa_cardui83033	77.4776	3.53458e-25	0.50757	0.699587	26.7092	21.6733	cuticle protein isoform a-like
Vanessa_cardui77449	76.9003	5.69821e-27	1.21103	1.22406	42.2617	53.9491	chas
Vanessa_cardui85239	76.259	9.07245e-33	4.55803	3.14364	169.804	130.018	mucin-2-like isoform x2
Vanessa_cardui79472	76.2108	1.56592e-18	0.290403	0.234821	12.8203	8.39011	dolichyl-diphosphooligosaccharide--protein glycosyltransferase subunit stt3a
Vanessa_cardui49412	75.4301	3.66091e-22	0.527676	0.592614	17.554	26.1695	AOX1
Vanessa_cardui39561	75.1026	2.43635e-13	0.337183	0.511216	8.11578	25.2292	---NA---
Vanessa_cardui39525	74.2496	5.02899e-06	0.0648624	0	2.47506	0.420799	blastopia polyprotein
Vanessa_cardui77946	73.3213	1.40745e-24	1.72781	1.15531	71.4706	36.6974	CG42249
Vanessa_cardui79465	72.5055	9.01604e-08	3.28972	1.70311	173.625	12.5625	CG5278
Vanessa_cardui59675	72.4777	3.81432e-20	0.231701	0.858709	18.5443	22.3472	---NA---
Vanessa_cardui87635	71.68	1.30057e-39	8.91296	7.6726	261.821	343.51	Cpr57A
Vanessa_cardui88697	71.3906	1.72611e-40	12.0904	15.2631	532.65	465.929	Cpr49Ae
Vanessa_cardui84571	71.0942	1.17071e-30	2.3502	2.68003	76.9803	105.922	CG33978
Vanessa_cardui59436	70.9881	1.767e-14	0.139768	0.094181	3.66498	5.31963	CG8785
Vanessa_cardui71709	69.895	2.4179e-23	2.20964	0.873941	49.1237	60.7063	---NA---
Vanessa_cardui84526	69.7942	7.39941e-33	1.44689	1.66143	44.9089	65.7461	---NA---
Vanessa_cardui60763	69.7205	1.50954e-20	0.562702	0.650006	17.9326	26.006	nuclear receptor grf
Vanessa_cardui74233	69.5256	8.05218e-31	2.71177	3.22822	89.2915	121.873	mucin-17-like isoform x1
Vanessa_cardui83379	68.2394	2.43504e-30	3.50716	4.94808	128.338	166.918	CG15649
Vanessa_cardui76912	67.4848	3.99451e-25	1.43629	2.01631	50.4973	69.1605	---NA---
Vanessa_cardui83581	66.9965	1.32225e-38	3.96794	3.41133	121.718	130.546	hypothetical protein KGM_14331
Vanessa_cardui86868	64.9816	3.99498e-21	0.37384	1.0958	26.1164	23.2183	CG10407
Vanessa_cardui58391	64.9791	1.96385e-20	0.934527	0.429354	21.4461	24.5452	---NA---
Vanessa_cardui85267	64.1785	2.49899e-27	3.85642	2.75147	93.5762	122.772	Cpr65Ec
Vanessa_cardui88031	63.9311	5.06182e-32	2.79326	3.89573	122.362	96.648	chitinase-3-like protein 3
Vanessa_cardui87838	62.5312	1.90575e-32	2.71453	2.98996	80.3738	101.781	---NA---
Vanessa_cardui77099	62.3409	2.83423e-20	1.45937	0.686668	23.2499	44.7269	CG42249
Vanessa_cardui85797	61.7389	3.81007e-24	0.835374	0.84436	27.2015	26.2547	---NA---
Vanessa_cardui89032	61.4088	8.31903e-20	47.7181	49.8392	2309.08	760.288	CG34461
Vanessa_cardui79232	61.156	1.31322e-21	2.91059	3.07562	59.2602	127.486	---NA---
Vanessa_cardui59258	59.5705	4.7674e-16	0.428991	0.144535	8.05894	10.0192	dentin sialophosphoprotein
Vanessa_cardui69628	59.1837	3.88386e-25	1.17103	1.40908	44.1284	34.4403	CG5853
Vanessa_cardui77889	58.3668	1.07852e-26	3.33293	4.57192	103.887	132.275	mucin-17-like isoform x4
Vanessa_cardui81426	58.2968	8.0689e-25	3.48106	1.79668	83.2215	73.9333	---NA---
Vanessa_cardui82113	56.583	6.013e-29	2.18646	2.18971	54.028	72.2516	CG9664
Vanessa_cardui63479	55.9457	2.62521e-07	0.133523	0	1.56771	2.82971	---NA---
Vanessa_cardui62233	55.4689	3.57102e-06	0	0.0637006	1.62791	0.490637	AOX1
Vanessa_cardui56411	54.9241	3.43183e-07	1.00098	0.433606	37.3566	3.64896	exocyst complex component 3
Vanessa_cardui82299	54.71	7.98985e-21	0.886374	0.421604	17.8756	18.9877	---NA---
Vanessa_cardui88602	53.3589	2.8022e-33	50.0113	40.5961	1092.99	1366.23	Cpr97Ea
Vanessa_cardui83358	53.1089	1.04896e-25	4.36607	2.33261	89.075	91.7017	laccase2
Vanessa_cardui54375	52.8878	1.4927e-21	1.04154	0.684284	20.5445	26.3075	CG10186
Vanessa_cardui86704	52.7787	3.3991e-32	6.8826	5.36922	167.097	162.503	myosin-1 precursor
Vanessa_cardui43969	52.6995	1.15075e-07	0.160178	0	2.44487	2.56327	cuticular protein
Vanessa_cardui82357	51.7501	3.50173e-23	4.95875	4.84776	93.0587	165.668	CG31145
Vanessa_cardui56813	51.5943	5.81642e-20	0.595761	0.492684	13.5447	15.507	---NA---
Vanessa_cardui76753	51.3369	1.06591e-21	2.94348	1.24956	56.7473	53.0616	CG15531
Vanessa_cardui60825	51.1099	1.21268e-17	0.707718	0.874294	15.5109	26.2558	peb
Vanessa_cardui85934	50.7428	1.29157e-28	6.9933	5.99288	169.841	166.487	---NA---
Vanessa_cardui87072	50.6042	1.16674e-26	1.43309	1.84916	41.4208	43.6246	---NA---
Vanessa_cardui85621	49.6333	1.15885e-21	1.08961	0.842195	25.436	23.9512	---NA---
Vanessa_cardui83719	49.5157	9.15506e-25	4.6836	2.98989	76.8981	116.03	CG14304
Vanessa_cardui68758	48.8094	6.28273e-09	0.124149	0.0836565	1.55483	3.90185	Cpr49Af
Vanessa_cardui86745	48.0258	1.17035e-26	4.24655	3.42037	92.5514	95.4485	Cpr97Eb
Vanessa_cardui87020	47.6118	1.12339e-28	19.3906	16.1705	496.01	367.425	CG5191
Vanessa_cardui69859	47.4993	1.17584e-06	0.895305	0.523911	32.4486	2.2622	CG5326
Vanessa_cardui81253	47.3833	9.49476e-18	0.256596	0.296407	7.6179	6.05628	CG8147
Vanessa_cardui39419	46.8827	0.000657123	0.534914	0.46343	0.269164	23.9285	leucine rich protein
Vanessa_cardui84048	45.8684	7.87814e-28	4.75898	3.84096	106.039	95.1726	CG5873
Vanessa_cardui83938	45.7518	8.09452e-24	5.68681	3.12033	109.884	95.3377	---NA---
Vanessa_cardui85087	45.6444	7.24105e-21	1.97637	1.6903	52.9248	33.1395	Spn55B
Vanessa_cardui77038	45.1861	1.82797e-21	4.15475	2.82819	61.6239	99.1622	---NA---
Vanessa_cardui66706	44.5426	5.65504e-26	0.841178	0.99939	20.5498	21.3948	CG10211
Vanessa_cardui86575	44.4513	2.05535e-26	4.22083	3.13437	82.2247	84.4586	cuticular protein rr-1 motif 55 precursor
Vanessa_cardui67750	44.2242	4.88912e-18	0.353081	0.56081	10.8377	10.1661	CG33253
Vanessa_cardui88853	44.0272	9.99422e-26	24.4415	28.3539	474.072	710.903	TwdlE
Vanessa_cardui84050	43.8303	1.04735e-25	5.44744	4.32012	109.419	109.175	---NA---
Vanessa_cardui3941	43.7143	5.072e-09	0.0599282	0.0201909	1.1258	0.812136	uif
Vanessa_cardui72278	43.2243	6.69759e-12	0.257905	0.19551	5.9048	4.57335	Cpr92A
Vanessa_cardui84481	43.1895	5.03167e-20	0.753532	1.20593	21.381	22.2702	uncharacterized protein LOC106114207 precursor
Vanessa_cardui88116	43.163	1.30942e-28	12.262	13.0804	298.517	260.097	phosphatidylinositol 3-and 4-kinase
Vanessa_cardui86204	43.1061	6.46407e-26	9.05832	6.01023	147.744	182.284	Cda4
Vanessa_cardui77736	42.7685	2.14418e-05	0.0346347	0.0700146	2.11459	0.449391	CG12926
Vanessa_cardui56549	42.5577	0.000104119	0.625676	0.790508	0.918269	30.1051	conserved protein
Vanessa_cardui49036	42.1814	1.60007e-08	0	0.348957	3.44552	4.6289	CG31731
Vanessa_cardui83781	41.5913	9.79705e-24	4.4765	4.35707	75.4646	111.864	mucin-17-like isoform x1
Vanessa_cardui85637	40.577	1.64853e-25	11.431	9.13219	180.748	243.787	---NA---
Vanessa_cardui86306	40.3605	5.609e-16	9.63793	3.10352	156.822	104.617	Cpr65Az
Vanessa_cardui57184	40.3514	9.66212e-09	0.0617649	0.156073	1.23282	3.41934	---NA---
Vanessa_cardui58872	40.3387	4.47253e-18	1.01155	1.27804	20.0915	27.4896	PREDICTED: uncharacterized protein LOC101743693 isoform X2
Vanessa_cardui68153	40.0138	3.44223e-22	2.19635	1.36226	36.22	36.5293	CG15497
Vanessa_cardui85639	39.6189	7.39175e-14	22.3758	5.93514	229.551	336.697	pancreatic lipase-related protein 2-like
Vanessa_cardui63430	39.4821	6.10308e-14	0.318589	0.579629	7.03232	11.4091	slif
Vanessa_cardui82199	39.1605	3.71956e-24	1.54365	2.13734	35.7023	38.0645	dpy
Vanessa_cardui64926	39.0481	3.4799e-05	0	0.065757	1.06938	0.675301	CG34462
Vanessa_cardui69820	38.963	3.63853e-22	1.93702	1.39111	32.3187	33.9958	reverse partial
Vanessa_cardui75196	38.6492	2.09164e-25	1.30484	1.15864	22.3362	26.2133	CG17839
Vanessa_cardui84659	38.5358	1.11207e-26	8.9741	8.92891	159.202	192.49	---NA---
Vanessa_cardui59786	38.4693	2.93689e-19	0.74962	1.2123	18.1309	20.7065	PREDICTED: uncharacterized protein LOC106105849
Vanessa_cardui79954	38.4563	2.15251e-22	1.7883	1.13617	26.0959	31.2032	CG3835
Vanessa_cardui70159	38.4074	4.14608e-25	1.92751	2.25914	38.2323	43.9179	CG31689
Vanessa_cardui56200	38.0646	3.08085e-12	0.345933	0.349654	7.00633	7.03202	Ance-3
Vanessa_cardui80739	37.9	2.70222e-15	0.800304	0.272773	7.72478	12.8875	Cht7
Vanessa_cardui62106	37.6186	1.85825e-07	0.358083	0.588145	16.3442	2.28437	---NA---
Vanessa_cardui73880	36.9577	3.70654e-24	2.45768	2.94415	47.0602	54.959	CG32645
Vanessa_cardui86956	36.6892	2.54545e-27	20.0998	19.3279	363.038	374.487	type ii cytoskeletal 1 isoform x1
Vanessa_cardui81162	36.5221	4.98324e-22	5.03695	3.32482	66.3811	89.0075	---NA---
Vanessa_cardui67669	36.3273	4.40042e-19	1.22968	1.24291	21.1472	25.0278	fw
Vanessa_cardui69029	36.1911	6.0475e-23	1.80534	2.2247	32.3758	42.1427	CG32645
Vanessa_cardui58424	35.8796	4.2014e-14	0.643486	0.271003	10.1996	6.865	---NA---
Vanessa_cardui79806	35.8416	6.80184e-13	1.2571	1.31298	36.3583	11.1278	atp-dependent rna helicase dbp4-like
Vanessa_cardui26119	35.6641	7.31715e-11	0.518554	0.582369	5.07368	15.1512	CG32369
Vanessa_cardui76547	35.5459	7.75716e-24	2.59261	2.1242	37.3585	48.0298	fw
Vanessa_cardui83412	35.297	5.53168e-15	1.60474	1.52865	42.983	13.7214	Mhc
Vanessa_cardui86274	34.8284	1.76958e-17	4.46805	3.3395	98.5885	40.3816	Mhc
Vanessa_cardui81618	34.5972	1.38419e-15	6.11649	2.05481	83.6037	59.7893	exp
Vanessa_cardui49384	34.5264	7.32689e-05	0.0731893	0	1.03119	0.696404	---NA---
Vanessa_cardui81891	34.4347	4.45058e-25	6.95708	6.11614	104.404	124.921	---NA---
Vanessa_cardui85240	34.3555	2.61973e-24	11.764	8.70859	161.711	196.067	patched domain-containing protein 3
Vanessa_cardui65440	34.2448	5.37332e-20	0.866561	0.875883	14.0558	16.5186	CG17839
Vanessa_cardui62523	34.0778	3.73969e-18	1.52923	1.60292	33.9812	20.9198	---NA---
Vanessa_cardui81824	33.8029	1.07099e-23	6.63263	4.41216	87.3464	102.404	Ptr
Vanessa_cardui70480	33.51	3.27816e-15	1.75603	0.733118	15.7771	26.6482	CG13937
Vanessa_cardui87681	33.0801	6.67753e-26	13.6699	12.4838	222.307	218.79	CG43386
Vanessa_cardui86554	32.9711	4.36636e-16	0.217499	0.219839	2.71497	4.67376	CG13272
Vanessa_cardui86077	32.8686	4.37449e-19	11.6652	5.93198	123.182	170.349	---NA---
Vanessa_cardui73587	32.5111	1.54863e-21	3.10678	1.85461	38.4846	43.5393	brain chitinase and chia
Vanessa_cardui76677	32.4596	2.15202e-13	0.882745	0.669181	9.06888	16.8625	---NA---
Vanessa_cardui48085	31.9825	3.94976e-07	0.0574643	0.116165	1.48433	1.64034	---NA---
Vanessa_cardui60967	31.9715	1.67253e-14	0.705846	0.21952	7.13994	8.00777	Esp
Vanessa_cardui80815	31.9158	2.00172e-23	4.14601	3.96035	66.2246	65.894	fungus-induced protein 1-like
Vanessa_cardui88666	31.8246	5.19404e-23	119.024	99.0841	1403.63	2124.6	verm
Vanessa_cardui84372	31.6635	1.53272e-19	13.5843	8.08722	131.704	216.203	CG15080
Vanessa_cardui85875	31.6621	8.82138e-20	18.2116	13.9583	185.855	331.639	serine-rich adhesin for platelets
Vanessa_cardui35747	31.5866	6.17899e-05	0.237631	0.240187	7.25415	0.959248	---NA---
Vanessa_cardui70658	31.5038	3.48007e-20	2.49448	2.68575	35.0183	48.3618	---NA---
Vanessa_cardui80603	31.4783	1.16241e-21	5.45285	3.72399	67.0796	79.9726	brain chitinase and chia
Vanessa_cardui71554	31.3786	4.90603e-11	0.623425	0.393832	11.1626	5.59492	CG9254
Vanessa_cardui82642	31.3287	7.78825e-21	5.79855	4.31429	70.2564	91.1901	---NA---
Vanessa_cardui85081	30.972	6.01943e-22	5.44604	3.37293	71.8102	67.1762	CG10585
Vanessa_cardui82536	30.801	1.18572e-21	9.1217	9.11961	176.481	110.851	probable salivary secreted peptide
Vanessa_cardui39735	30.792	2.44635e-09	0.507751	0.171071	4.96798	6.07573	venom dipeptidyl peptidase 4-like
Vanessa_cardui60693	30.388	9.78162e-06	0.557274	0.49286	15.2126	1.56665	---NA---
Vanessa_cardui66677	30.3824	7.80097e-14	1.94901	1.2123	15.7545	33.2644	---NA---
Vanessa_cardui87132	30.2953	2.20429e-15	1.82382	0.697518	22.9764	15.9468	CG8785
Vanessa_cardui81788	30.1391	2.19716e-20	5.92797	3.86739	65.6781	84.5146	fw
Vanessa_cardui77367	29.995	0.000685431	0	0.0588236	0.888297	0.176195	Cyp6a2
Vanessa_cardui59494	29.9682	2.03429e-20	2.77666	2.25139	31.4189	45.3181	---NA---
Vanessa_cardui39174	29.7701	4.57977e-21	0.630226	0.69009	9.01515	11.0666	Fur2
Vanessa_cardui82067	29.4627	4.98324e-22	5.37569	4.29248	69.6178	75.6094	yellow-e
Vanessa_cardui71316	29.4126	9.5097e-18	0.400656	0.597807	8.17627	6.93142	ZnT33D
Vanessa_cardui82200	29.341	9.98711e-18	1.63755	3.28321	33.3474	40.6605	CG8654
Vanessa_cardui58173	29.1414	2.33666e-12	0.64455	0.361935	7.39958	7.86753	---NA---
Vanessa_cardui79580	28.7767	2.06373e-21	3.36	4.5282	53.7651	62.2808	CG9134
Vanessa_cardui69454	28.7151	0.000275823	0.792586	0.934631	24.919	0.837949	CG10175
Vanessa_cardui87624	28.6068	4.19604e-19	46.4456	22.805	478.942	525.76	l(2)efl
Vanessa_cardui63514	28.5956	2.90139e-17	1.85939	1.04896	19.0897	23.3403	---NA---
Vanessa_cardui17448	28.3033	1.07507e-12	0.344264	0.596515	8.60379	5.27516	CG8665
Vanessa_cardui41400	28.2882	0.000255654	0.0847907	0	0.895986	0.733448	---NA---
Vanessa_cardui87888	28.0324	5.07866e-20	68.7538	36.7395	728.386	772.283	Hsp23
Vanessa_cardui71196	27.7766	1.77625e-17	3.31302	2.09291	30.3895	46.0318	peb
Vanessa_cardui80839	26.9985	4.16162e-20	3.21299	2.43566	39.8877	37.9696	---NA---
Vanessa_cardui69685	26.6976	5.26648e-15	1.36601	0.819792	11.5778	18.2042	CG17636
Vanessa_cardui77185	26.5131	5.77536e-22	4.75989	4.08614	62.6619	56.9943	blastopia polyprotein
Vanessa_cardui82693	26.3329	2.22286e-22	8.62114	6.32794	98.1291	102.169	Tsp47F
Vanessa_cardui77310	26.293	5.34839e-19	2.3864	1.69599	24.8231	29.8995	CG17834
Vanessa_cardui75834	25.4708	9.32831e-15	6.4163	2.55041	50.7874	65.1676	---NA---
Vanessa_cardui85299	25.2151	2.07128e-17	9.4578	4.98404	102.788	82.65	---NA---
Vanessa_cardui78574	25.1851	4.3715e-20	4.5997	4.07521	60.6065	51.0365	flocculation protein flo11- partial
Vanessa_cardui68817	25.1173	6.04004e-11	0.526963	0.47345	8.45577	4.65958	dmGlut
Vanessa_cardui82290	25.0301	5.6899e-18	8.79592	5.18615	78.6987	99.2635	yellow-e
Vanessa_cardui76455	24.8536	1.73684e-16	0.7452	0.753216	8.21828	10.8432	PREDICTED: uncharacterized protein LOC106109783 isoform X2
Vanessa_cardui70211	24.8153	3.0337e-13	0.597946	0.371925	5.77846	6.6444	e3 ubiquitin-protein ligase rbbp6
Vanessa_cardui78352	24.788	2.68007e-19	8.30726	5.59775	90.9386	84.7509	uncharacterized loc106115687 precursor
Vanessa_cardui72923	24.7707	2.97689e-07	0.253875	0.342142	2.68271	5.12411	lim domain-binding protein 3 isoform x3
Vanessa_cardui75647	24.6384	7.44075e-21	4.1432	3.61994	48.7696	48.808	CG5002
Vanessa_cardui88544	24.5967	9.57039e-19	3.27644	4.51074	53.0608	45.1021	Cpr92A
Vanessa_cardui87692	24.5787	8.0259e-18	61.6031	38.5042	475.276	772.665	---NA---
Vanessa_cardui47398	24.5748	0.000153446	0.0826346	0.0556823	1.5847	0.285919	26-29-p
Vanessa_cardui87803	24.5067	1.55078e-11	1.97587	1.42652	30.9872	11.964	---NA---
Vanessa_cardui77597	24.4981	3.22729e-18	4.42813	2.48654	44.3732	41.815	CG1136
Vanessa_cardui64841	24.3736	2.42891e-09	1.80785	0.243639	13.3017	12.2498	---NA---
Vanessa_cardui83852	24.3669	1.85804e-19	7.25996	5.38645	83.88	73.355	---NA---
Vanessa_cardui68356	24.1458	1.01058e-05	0.0698277	0.0352894	0.901842	0.543614	transcription factor spt20 homolog
Vanessa_cardui73789	24.1151	3.67502e-19	3.25236	3.84453	42.1345	45.3946	crq
Vanessa_cardui68930	23.998	5.25612e-17	3.96163	2.20053	32.6436	42.5114	CG15255
Vanessa_cardui88803	23.6883	2.36689e-19	652.505	436.609	5391.73	7703.1	CG2663
Vanessa_cardui34791	23.502	2.42899e-12	0.925454	0.680298	9.18661	10.3341	retrovirus-related pol polyprotein from transposon tnt 1-94
Vanessa_cardui82755	23.2827	1.96095e-16	11.5848	5.51941	94.9133	107.184	---NA---
Vanessa_cardui74527	23.0751	1.62796e-14	0.53846	0.907087	8.76669	8.41496	CG34120
Vanessa_cardui87810	23.0719	1.57994e-18	76.2528	47.3382	597.888	848.723	flocculation protein flo11
Vanessa_cardui75192	23.0701	2.69125e-07	0.281351	0.142189	2.56012	2.67709	hypothetical protein KGM_20847
Vanessa_cardui77665	22.9451	1.40194e-16	2.82435	2.01129	26.2274	30.4276	---NA---
Vanessa_cardui76897	22.9383	2.91306e-14	4.19702	2.49539	27.8275	50.1858	---NA---
Vanessa_cardui83730	22.9191	1.20195e-18	3.79558	3.54131	39.8338	46.0156	Vkor
Vanessa_cardui87338	22.8852	1.35835e-10	69.9898	17.4487	424.042	585.453	ryanodine receptor-like protein
Vanessa_cardui24392	22.6161	1.59584e-05	0.210671	0	1.48411	1.21488	---NA---
Vanessa_cardui87543	22.5413	2.03754e-15	1.96492	4.00577	38.0465	31.0838	Ddc
Vanessa_cardui75471	22.4797	2.42221e-18	5.08351	4.00301	57.9511	46.376	santa-maria
Vanessa_cardui80580	22.4118	2.88517e-19	1.5265	1.25362	14.8984	16.8592	CG8740
Vanessa_cardui85554	22.3423	5.24323e-15	2.8194	1.50675	19.6716	29.4339	mucin-5ac-like isoform x1
Vanessa_cardui86923	22.0919	3.51753e-21	21.9155	17.7059	205.348	239.982	mucin-5ac-like isoform x1
Vanessa_cardui83679	22.0619	2.37525e-20	8.86022	8.16874	81.0324	110.2	Cht6
Vanessa_cardui88915	21.8075	8.03527e-13	45.8747	29.6013	618.231	221.785	pupal cuticle
Vanessa_cardui57660	21.7066	9.82662e-06	3.81242	0.3094	16.5653	28.4765	ChLD3
Vanessa_cardui65759	21.6629	2.36603e-08	0.336921	0.612982	3.56025	7.11114	slif
Vanessa_cardui61543	21.626	3.83885e-12	1.12358	1.27763	17.3146	9.53684	CG8665
Vanessa_cardui86947	21.5632	1.41298e-21	18.1643	18.417	202.756	199.628	CG9990
Vanessa_cardui44102	21.5625	2.31268e-09	0.25338	0.768319	4.75996	6.68489	---NA---
Vanessa_cardui70485	21.4883	6.15593e-15	1.27215	1.02111	10.5434	14.6292	CG31108
Vanessa_cardui72318	21.4785	3.37831e-11	4.49328	3.69817	22.6852	66.6852	---NA---
Vanessa_cardui79202	21.4777	0.000283518	0.161672	0.0980466	2.6575	0.335635	Mhc
Vanessa_cardui76489	21.2581	6.24414e-14	1.61818	1.69198	11.8909	23.9645	protein pf14_0175-like
Vanessa_cardui86977	21.1738	5.84746e-21	15.2531	18.2163	179.972	181.898	Cda5
Vanessa_cardui83954	20.994	1.49225e-19	6.25073	7.06357	75.7611	67.0998	CG17292
Vanessa_cardui13954	20.8777	2.07314e-08	0.110468	0.0992502	0.662922	1.5926	uif
Vanessa_cardui80884	20.8687	4.32394e-18	3.34076	2.69724	27.2657	36.8625	CG17111
Vanessa_cardui87087	20.8188	5.77953e-21	23.9497	21.127	252.844	225.563	CG9990
Vanessa_cardui50285	20.7847	2.62821e-05	0.0931786	0.235452	2.84446	0.846304	dsb
Vanessa_cardui85822	20.778	3.10929e-16	11.4538	6.41697	112.464	76.5153	St4
Vanessa_cardui81368	20.5501	1.35492e-18	3.35664	3.42737	38.1641	33.0943	CG2016
Vanessa_cardui79912	20.5252	1.15116e-17	5.86164	3.68438	43.5039	55.9936	protein pf14_0175-like
Vanessa_cardui65002	20.4116	3.31834e-07	0.670713	0.542343	2.91373	9.80493	---NA---
Vanessa_cardui32584	20.1552	8.09163e-13	0.626341	0.521359	6.83485	5.09921	CG32369
Vanessa_cardui57620	20.1484	1.66188e-12	1.06196	2.28989	15.6274	19.107	Oatp26F
Vanessa_cardui10536	20.1324	3.12739e-09	0.158132	0.0491793	1.14255	1.02063	uif
Vanessa_cardui80982	20.0175	4.70296e-13	1.2106	2.19113	12.9246	21.9177	exp
Vanessa_cardui88656	19.6221	1.91948e-19	135.633	126.912	1110.73	1511.42	serp
Vanessa_cardui86999	19.5046	3.52023e-15	6.22437	10.2132	68.9051	95.0965	hypothetical protein KGM_07721
Vanessa_cardui59984	19.4971	1.03916e-12	1.84742	0.722019	12.9566	12.5286	CG13566
Vanessa_cardui53720	19.423	0.000120583	0.0787783	0.477754	4.62473	1.22659	ring finger protein nhl-1 isoform x1
Vanessa_cardui34922	19.2896	7.72066e-10	0.770277	0.437942	4.06977	7.87063	CG32369
Vanessa_cardui80394	19.2713	5.57202e-18	12.5445	8.09149	105.556	96.732	CG14257
Vanessa_cardui84834	19.1983	1.04234e-15	2.83589	2.17701	20.3151	28.6916	---NA---
Vanessa_cardui80973	19.1453	5.68525e-17	4.78515	2.87175	37.4627	37.075	CG10348
Vanessa_cardui55320	19.1275	1.93013e-11	1.12283	0.600834	7.98754	8.96987	CAH2
Vanessa_cardui82035	19.1031	6.29194e-07	9.70988	1.71288	77.4912	33.1608	---NA---
Vanessa_cardui87252	19.1031	2.43765e-18	26.6003	17.3769	204.494	222.389	atrial natriuretic peptide-converting partial
Vanessa_cardui53604	19.0142	6.07089e-10	1.44427	1.94641	9.79759	23.1816	glycine-rich cell wall structural
Vanessa_cardui80021	19.0057	1.46925e-18	8.5638	6.41628	70.1381	74.7771	CG2604
Vanessa_cardui88407	18.9755	6.90925e-18	48.4759	50.6957	378.812	579.443	CG31676
Vanessa_cardui59588	18.9612	1.08607e-12	1.53762	1.22113	10.3807	16.3407	hypothetical protein KGM_10898
Vanessa_cardui58548	18.8446	2.39738e-09	4.34367	1.42688	17.1699	37.7923	---NA---
Vanessa_cardui67797	18.8259	9.95276e-07	0.182819	0.307976	2.36115	2.53024	Nrg
Vanessa_cardui81722	18.8095	4.70747e-11	0.759032	2.10979	13.145	14.6634	---NA---
Vanessa_cardui64355	18.6271	1.65602e-13	3.00293	1.90786	31.1948	15.4865	CG6024
Vanessa_cardui85442	18.617	2.78355e-15	2.04057	1.91127	24.1662	13.4737	Prm
Vanessa_cardui87952	18.5277	6.14044e-18	57.9735	51.17	416.497	612.072	CG30172
Vanessa_cardui25705	18.507	2.01744e-08	0.167382	0.314196	3.14441	1.50992	tn
Vanessa_cardui36368	18.4833	1.3038e-10	1.49136	0.793372	8.38652	13.2399	transposable element tc3 transposase
Vanessa_cardui56066	18.3513	4.43451e-07	0.122396	0.927842	5.96382	4.12906	CG10737
Vanessa_cardui77551	18.3444	1.53688e-16	7.93007	5.45975	68.3467	56.865	0
Vanessa_cardui66928	18.2908	2.19589e-14	3.74876	3.67926	23.9529	45.1865	---NA---
Vanessa_cardui55775	18.2538	2.12491e-13	1.94187	1.47207	13.6799	18.1622	Oatp26F
Vanessa_cardui81997	18.1963	5.23978e-17	11.9926	9.44032	116.149	82.8462	---NA---
Vanessa_cardui56570	18.162	8.22525e-10	0.580583	0.301797	5.76498	2.468	CG8888
Vanessa_cardui73013	18.0956	4.41554e-13	0.425182	0.532079	4.99212	3.92306	MFS3
Vanessa_cardui24276	18.0503	7.88713e-10	0.50512	0.510554	4.54686	4.95191	mgl
Vanessa_cardui56970	18.0169	9.31764e-07	1.5153	0.19145	5.50419	10.1173	spz5
Vanessa_cardui75902	17.9752	0.000903732	0.0192569	0.0194641	0.248708	0.166574	CG7458
Vanessa_cardui87580	17.9061	1.0832e-14	2.61243	2.44732	20.9473	25.3536	Cpr92A
Vanessa_cardui80785	17.8257	4.67112e-17	6.47147	7.10176	57.5296	66.0018	nahoda
Vanessa_cardui66275	17.8166	0.000635355	0.607048	0.306789	7.75109	0.853292	CG8086
Vanessa_cardui67527	17.8135	1.40172e-15	1.59002	1.11263	10.7345	13.7671	ome
Vanessa_cardui54091	17.7864	6.51702e-12	1.58794	2.52218	23.1721	14.5207	---NA---
Vanessa_cardui80040	17.7845	6.57164e-09	0.530819	0.737727	7.40099	4.36205	CG12947
Vanessa_cardui55654	17.7765	6.16869e-14	1.80016	2.63518	19.6054	20.8337	mmy
Vanessa_cardui26233	17.7239	1.24884e-05	0.475262	0.0800624	2.04604	3.15182	PREDICTED: uncharacterized protein LOC105386641
Vanessa_cardui70754	17.6835	2.58509e-11	0.893362	0.632081	5.66411	8.15269	CG34120
Vanessa_cardui51036	17.5335	1.08407e-08	0.57161	0.14444	3.82547	2.6453	shot
Vanessa_cardui77198	17.3868	9.9814e-10	1.37823	0.696527	10.8217	7.82369	---NA---
Vanessa_cardui48340	17.3646	5.65895e-13	2.26639	1.32056	12.178	19.4661	CG17323
Vanessa_cardui86718	17.3525	1.68393e-17	8.05097	8.44383	67.4906	78.5153	Sclp
Vanessa_cardui70247	17.3453	5.73653e-14	2.52124	1.91914	24.5589	14.8355	CG8665
Vanessa_cardui59813	17.3177	1.24755e-13	3.00056	1.8197	16.7695	25.6437	---NA---
Vanessa_cardui59778	17.3065	5.30893e-12	1.01317	0.963833	8.46702	9.12492	mucin-5ac-like isoform x8
Vanessa_cardui87226	17.2881	7.95135e-15	12.8979	13.4785	81.9805	150.106	CG13618
Vanessa_cardui72265	17.1938	6.67482e-06	0.0860537	0.217449	2.046	0.707155	CG7408
Vanessa_cardui55382	16.9775	2.60036e-13	2.98324	2.08202	19.4315	24.4536	tartan capricious-like protein
Vanessa_cardui75862	16.9234	3.12498e-13	6.55758	3.2273	35.0703	48.913	Cralbp
Vanessa_cardui67840	16.9198	3.67965e-08	0.518123	0.589159	6.08336	3.6975	---NA---
Vanessa_cardui68309	16.9114	7.07543e-13	2.7743	1.89692	18.4902	21.8805	---NA---
Vanessa_cardui73774	16.8847	1.51382e-09	1.27062	1.36991	6.3155	16.4132	---NA---
Vanessa_cardui85209	16.8578	1.14661e-17	9.25882	10.4523	87.532	82.2046	CG7997
Vanessa_cardui69803	16.8434	4.93515e-12	1.6862	1.25973	11.5344	13.8882	CG31108
Vanessa_cardui86850	16.8172	2.70233e-18	29.7101	27.3366	218.459	270.018	Cht6
Vanessa_cardui61865	16.8066	1.81915e-13	0.709546	0.902257	6.20785	7.66215	hdc
Vanessa_cardui81628	16.7764	2.08198e-08	8.08514	2.5145	63.8213	26.612	---NA---
Vanessa_cardui85890	16.7742	1.71484e-12	0.463898	0.703332	4.82032	5.23665	CG8785
Vanessa_cardui80562	16.7337	1.67708e-14	7.36689	7.4914	44.168	82.338	CG14880
Vanessa_cardui63680	16.6179	3.47879e-13	1.77539	1.23905	11.4152	14.1507	CG10026
Vanessa_cardui36954	16.5701	0.000280305	0.287894	0.169745	3.54922	0.415052	CG45076
Vanessa_cardui82786	16.4752	2.73452e-15	9.84729	8.03367	61.9384	87.9788	deoxyribodipyrimidine photolyase
Vanessa_cardui71977	16.3536	2.09696e-13	3.00776	2.3828	24.3384	20.814	---NA---
Vanessa_cardui72971	16.3374	1.51476e-09	1.31219	1.19628	5.52826	15.3122	Pdp1
Vanessa_cardui85456	16.2951	3.88215e-16	22.1489	14.0306	143.209	156.406	gfzf
Vanessa_cardui84382	16.1806	2.8705e-12	1.73312	1.59944	14.5981	13.1014	zye
Vanessa_cardui82041	16.1497	2.62933e-13	2.55811	1.77762	16.2691	19.4541	atp-binding cassette sub-family a member 2-like
Vanessa_cardui39877	16.0888	2.95426e-06	0.0901729	0.638	2.7527	3.35402	DAAM
Vanessa_cardui62818	16.0752	0.000124602	0.460393	0.10341	3.72381	1.06198	CG15255
Vanessa_cardui82741	16.0504	1.14556e-16	5.47277	6.32878	43.8011	52.8595	nahoda
Vanessa_cardui66579	15.9312	9.77407e-09	0.478386	0.897987	5.69703	5.67508	---NA---
Vanessa_cardui70962	15.8924	3.03622e-12	3.20158	1.72588	18.9622	20.9859	dentin sialophosphoprotein
Vanessa_cardui81241	15.8851	1.86172e-06	1.64916	7.74522	22.0035	54.5977	Cht7
Vanessa_cardui68073	15.7924	2.04379e-15	3.76681	3.96515	25.436	36.787	Oatp26F
Vanessa_cardui83365	15.6667	2.55693e-15	2.83712	2.3665	19.2751	22.2778	PREDICTED: uncharacterized protein LOC106134986 isoform X3
Vanessa_cardui85937	15.6538	1.89803e-07	0.892526	0.410058	6.19229	4.4217	---NA---
Vanessa_cardui69056	15.515	1.43168e-10	0.470564	0.658559	4.71746	4.32091	CG31100
Vanessa_cardui49324	15.4513	1.03654e-07	0.835016	0.79711	3.32248	9.55037	Tsf3
Vanessa_cardui85182	15.4419	7.8141e-17	27.08	22.8491	182.292	210.277	forkhead box protein o1
Vanessa_cardui82226	15.3686	8.78718e-17	5.64051	4.69426	36.8856	43.9604	CG14636
Vanessa_cardui54199	15.2994	2.38225e-12	1.16779	0.877699	6.96107	9.01365	Gbs-70E
Vanessa_cardui66870	15.2526	1.86902e-11	5.10251	3.49654	24.3699	42.3418	---NA---
Vanessa_cardui75607	15.2431	1.35079e-11	5.3249	3.19247	44.8578	21.3666	CG17646
Vanessa_cardui75214	15.0956	1.84445e-13	6.34331	3.53179	37.6176	38.2232	---NA---
Vanessa_cardui75936	14.9901	5.2743e-14	0.474423	0.43236	3.62524	3.32341	EcR
Vanessa_cardui51367	14.9499	2.21212e-12	0.92255	0.868166	7.20875	6.52171	CG13744
Vanessa_cardui68757	14.9351	2.9994e-12	7.70398	3.53446	42.789	42.489	hypothetical protein KGM
Vanessa_cardui83918	14.9139	1.03707e-16	16.2727	17.8051	119.181	140.043	mucin-17-like isoform x1
Vanessa_cardui41370	14.8992	1.01224e-06	0.175702	0.426221	1.69161	2.94848	CG5096
Vanessa_cardui76077	14.8814	1.30344e-12	6.09461	6.419	33.1931	61.6236	CG33120
Vanessa_cardui65336	14.8786	2.07641e-08	0.605872	0.430328	2.11486	5.72245	CG10211
Vanessa_cardui88384	14.8458	5.06881e-12	28.958	12.6908	177.498	136.482	CG17127
Vanessa_cardui62132	14.812	1.76822e-12	4.1762	2.37438	21.2478	28.0718	spz3
Vanessa_cardui83390	14.7891	1.55251e-14	13.8706	13.6571	76.189	130.927	Best2
Vanessa_cardui36880	14.7037	1.81352e-08	0.721333	0.777699	3.67002	7.61231	CG32369
Vanessa_cardui56807	14.5684	1.08264e-05	0.602709	0.135376	3.14511	2.49089	CG34120
Vanessa_cardui82769	14.5053	5.2262e-09	0.760141	0.314312	3.65111	4.33372	obst-E
Vanessa_cardui73233	14.4902	1.7813e-08	1.0155	0.62726	8.015	4.29449	probable salivary secreted peptide
Vanessa_cardui62436	14.4475	0.000548264	0.0672587	0.122368	1.26351	0.186174	CG33970
Vanessa_cardui65369	14.4462	5.65678e-13	4.36639	3.22515	28.1965	27.8189	serine threonine-protein kinase sik2
Vanessa_cardui78133	14.4363	9.94167e-12	1.18589	0.7991	5.67039	8.90521	Cyp18a1
Vanessa_cardui68779	14.3417	2.56276e-11	1.62793	1.89859	10.8802	15.0025	a disintegrin and metalloproteinase with thrombospondin motifs 1 isoform x1
Vanessa_cardui66643	14.3198	6.60137e-12	2.02398	2.19728	14.6983	16.2756	---NA---
Vanessa_cardui41289	14.2918	1.40611e-05	0.124387	1.29916	4.62473	5.91777	DAAM
Vanessa_cardui83629	14.2498	4.05388e-15	11.8028	9.39922	68.9893	84.7702	---NA---
Vanessa_cardui82361	14.1747	2.32589e-12	2.4419	2.53145	15.6586	20.3644	---NA---
Vanessa_cardui76931	14.1151	1.23325e-13	7.31726	5.23535	46.3351	44.022	---NA---
Vanessa_cardui88012	13.9943	1.81376e-11	7.8139	7.70051	77.0191	34.1672	Cpr56F
Vanessa_cardui65755	13.981	2.68383e-07	0.841322	0.59526	5.6305	4.80316	Lcp65Aa
Vanessa_cardui85347	13.9768	7.92407e-09	3.00001	1.19303	19.5173	10.4227	wupA
Vanessa_cardui78659	13.9624	9.33329e-13	6.19596	3.32977	29.4577	38.0265	bromodomain-containing protein 4b
Vanessa_cardui81690	13.9558	3.36294e-15	8.45812	6.0608	46.7635	56.2492	Cht2
Vanessa_cardui86017	13.9408	1.02462e-15	15.7576	14.065	90.3686	121.212	yellow-h
Vanessa_cardui59225	13.9211	9.08123e-14	1.59126	1.94913	14.8357	10.4051	---NA---
Vanessa_cardui88293	13.9171	1.40313e-10	16.9656	21.3599	197.897	75.7308	Mlc2
Vanessa_cardui81119	13.9125	6.82415e-15	11.869	9.09422	71.176	77.3319	---NA---
Vanessa_cardui84536	13.7582	1.86046e-13	18.2025	16.9437	89.186	156.713	Ctr1B
Vanessa_cardui83541	13.7362	1.70585e-16	11.1275	10.2388	71.0191	78.5032	rna-directed rna polymerase l
Vanessa_cardui85471	13.7204	1.60747e-14	9.26441	11.7622	67.2546	80.0892	nahoda
Vanessa_cardui86797	13.7137	4.15161e-11	1.35205	1.45069	6.86272	12.721	t
Vanessa_cardui71825	13.6783	5.42485e-05	0.242282	0.122444	1.7068	0.943092	CG2121
Vanessa_cardui74519	13.5627	2.11323e-12	2.96768	3.05959	15.6101	26.0301	Zip89B
Vanessa_cardui48310	13.5557	2.10591e-05	3.57894	0.384834	11.3546	15.8743	Cpr65Eb
Vanessa_cardui65261	13.5332	2.81673e-11	2.65105	1.92594	16.5359	15.1923	---NA---
Vanessa_cardui78521	13.5079	2.27897e-15	3.82454	3.98437	25.958	27.8591	CG31108
Vanessa_cardui77871	13.4921	2.58452e-15	10.4162	10.4988	81.7722	62.3644	CG14301
Vanessa_cardui83149	13.3141	2.12835e-15	20.7776	18.1341	139.045	125.135	CG32816
Vanessa_cardui55818	13.3056	1.07714e-08	3.16867	2.85463	11.5655	29.1968	gtpase-activating rap ran-gap domain-like protein 3
Vanessa_cardui82877	13.289	5.69322e-14	20.6555	16.8	149.964	104.062	CG32816
Vanessa_cardui35576	13.2512	6.50903e-11	0.85532	0.568114	5.30814	4.3546	CG45076
Vanessa_cardui58092	13.2354	8.09925e-10	1.14668	0.6209	5.62574	6.341	---NA---
Vanessa_cardui87683	13.2075	1.16777e-09	1.43365	1.77109	13.0921	8.74974	Cpr5C
Vanessa_cardui52967	13.1146	0.000210614	3.76137	0.219336	11.9749	14.4536	---NA---
Vanessa_cardui9834	12.9978	0.000130992	0.0650571	0.460299	2.06238	1.5757	ATP7
Vanessa_cardui77662	12.99	6.71518e-12	21.0361	9.74017	95.8176	106.839	Cht7
Vanessa_cardui80965	12.9848	4.42151e-13	10.9643	7.79582	54.2458	69.6603	---NA---
Vanessa_cardui86460	12.9347	3.18723e-06	1.95171	2.36725	23.4391	5.40241	CG11911
Vanessa_cardui56478	12.9164	8.96499e-13	3.30717	3.63893	26.3453	19.5906	ken
Vanessa_cardui69461	12.7991	1.14101e-10	2.03577	3.8067	22.7869	15.6432	rho-4
Vanessa_cardui80800	12.7627	1.89657e-15	10.0918	10.4954	72.0484	62.0986	bmm
Vanessa_cardui75571	12.7604	3.0584e-09	8.86606	4.51968	58.8378	28.3428	---NA---
Vanessa_cardui66748	12.7347	2.45067e-11	2.94266	1.99997	13.9392	18.1252	retrovirus-related gag polyprotein
Vanessa_cardui88203	12.6959	1.04803e-14	28.869	40.2728	216.854	231.794	---NA---
Vanessa_cardui62803	12.6943	1.4176e-10	1.28221	1.67401	9.22096	10.0283	---NA---
Vanessa_cardui76151	12.6323	3.73231e-15	11.9028	9.17505	64.5297	70.9414	Sik2
Vanessa_cardui83597	12.6286	1.44408e-14	19.7525	20.2065	119.044	138.273	---NA---
Vanessa_cardui83540	12.6196	1.11602e-14	15.728	13.1325	79.5085	105.75	CG11880
Vanessa_cardui77174	12.5989	6.56298e-14	5.93122	5.7918	37.4754	37.914	mmy
Vanessa_cardui59399	12.5762	3.80581e-05	0.254372	0.771326	2.68796	4.03396	uncharacterised protein
Vanessa_cardui86393	12.5609	3.13261e-12	6.57071	8.20408	59.5852	35.5066	smp-30
Vanessa_cardui85306	12.5505	1.63476e-14	25.239	18.5698	121.713	157.684	CG10936
Vanessa_cardui51583	12.5189	3.95468e-11	2.9852	2.8449	20.5291	16.8951	CG2064
Vanessa_cardui35390	12.5174	1.08048e-05	0.671753	0.33949	4.67595	1.90924	Asap
Vanessa_cardui85201	12.4637	1.05608e-15	19.4668	20.0625	123.454	127.826	Taz
Vanessa_cardui86668	12.4538	1.14942e-15	38.1319	34.9868	226.813	237.184	---NA---
Vanessa_cardui70095	12.4182	3.47703e-14	2.43593	2.43036	15.1491	15.6877	---NA---
Vanessa_cardui44467	12.3761	4.04338e-09	2.72044	1.34132	10.4393	15.1524	PK2-R2
Vanessa_cardui62956	12.3571	6.47817e-13	1.91698	2.15778	14.1183	11.6451	pericentriolar material 1 protein
Vanessa_cardui86308	12.3537	3.13803e-08	3.67565	2.64566	29.1632	10.8873	Cpr50Cb
Vanessa_cardui59572	12.3507	2.71642e-13	3.77777	3.23096	19.994	24.1063	math and lrr domain-containing protein pfe0570w-like
Vanessa_cardui86792	12.3269	1.15187e-11	7.98148	13.5224	59.8863	75.7474	hypothetical protein KGM_07721
Vanessa_cardui74146	12.2963	4.18527e-12	6.52889	8.59885	39.18	55.7909	stl
Vanessa_cardui35482	12.2463	2.92523e-05	0.451334	0.608252	4.68094	2.14725	CG7442
Vanessa_cardui85980	12.1945	3.11537e-12	12.5667	8.49388	55.3075	75.2251	CG33290
Vanessa_cardui77815	12.175	9.33329e-13	6.2237	7.9735	51.6168	36.8963	---NA---
Vanessa_cardui63786	12.1307	5.94023e-06	0.309486	0.142189	1.68472	1.16818	shot
Vanessa_cardui84781	12.0953	5.89732e-13	12.9129	7.50367	65.056	60.4415	---NA---
Vanessa_cardui75591	11.9828	3.34332e-09	2.24664	1.45981	13.3775	9.4392	---NA---
Vanessa_cardui80831	11.9697	1.80332e-13	5.5681	4.35649	26.9736	33.4655	hypothetical protein KGM_04926
Vanessa_cardui65058	11.9013	2.97099e-06	0.526556	0.836347	3.70942	4.6849	0
Vanessa_cardui11575	11.8942	9.23559e-06	0.917369	0.285304	3.47985	3.90663	c11.1
Vanessa_cardui73924	11.8909	8.3313e-11	2.63684	1.93833	12.9467	14.8258	---NA---
Vanessa_cardui82847	11.757	1.20836e-11	10.5292	5.65086	49.1216	47.5542	CG12964
Vanessa_cardui87754	11.7222	7.73685e-14	70.5482	50.1383	321.363	397.507	CG13377
Vanessa_cardui59604	11.7045	7.96386e-13	7.0443	5.76388	35.7089	40.671	rho gtpase-activating protein 15
Vanessa_cardui84997	11.6853	2.8807e-05	0.180367	0.182307	1.57652	0.641411	CG42269
Vanessa_cardui82912	11.6508	1.62024e-12	11.0849	9.7131	75.4669	48.3073	---NA---
Vanessa_cardui70330	11.6436	9.64496e-13	8.40694	6.04621	42.3934	43.3062	PREDICTED: uncharacterized protein LOC106110040 isoform X2
Vanessa_cardui69687	11.6305	9.9101e-11	2.003	1.75816	11.635	10.7604	---NA---
Vanessa_cardui78173	11.6185	4.03198e-12	6.39743	7.27453	36.1909	44.8996	math and lrr domain-containing protein pfe0570w-like
Vanessa_cardui85340	11.5994	7.83459e-15	22.1509	21.1376	118.122	137.668	CG12581
Vanessa_cardui66347	11.5922	1.12457e-10	2.04378	1.23946	10.3369	9.08422	CG10737
Vanessa_cardui51493	11.5023	1.47894e-06	1.40493	0.96563	3.76097	10.1111	signaling mucin msb2-like
Vanessa_cardui65603	11.422	7.36708e-13	2.10042	2.01029	11.9378	12.0268	23 kda integral membrane
Vanessa_cardui68556	11.4129	7.4408e-10	6.85439	5.29057	22.8266	47.5407	---NA---
Vanessa_cardui72293	11.4107	3.14971e-11	1.85998	2.81999	12.2351	15.0783	Zip71B
Vanessa_cardui81216	11.4053	5.45336e-10	0.918093	0.838166	5.77223	4.50877	CG31523
Vanessa_cardui51415	11.3294	0.000363785	0.572828	0.0482492	1.19567	2.3674	shot
Vanessa_cardui59715	11.3225	3.84957e-10	4.41807	4.23056	31.5789	18.639	---NA---
Vanessa_cardui55760	11.3088	3.67624e-08	0.383634	0.342142	2.35813	1.87396	shot
Vanessa_cardui83249	11.273	4.29183e-12	18.2184	16.0125	77.8427	118.467	5 -nucleotidase
Vanessa_cardui87628	11.2449	8.29225e-12	78.7973	45.3828	297.297	410.866	---NA---
Vanessa_cardui86494	11.1993	2.13988e-13	15.7981	13.3225	71.177	94.729	CG12814
Vanessa_cardui72887	11.1709	3.43131e-11	9.79083	5.76045	46.9258	41.5242	---NA---
Vanessa_cardui9534	11.1359	5.16401e-06	0.425306	0.429881	2.55921	2.39131	pcx
Vanessa_cardui84730	11.08	1.10936e-10	17.3503	12.3432	111.166	56.7127	---NA---
Vanessa_cardui51792	11.0122	4.28017e-05	0.364612	0.307112	1.92643	1.94492	shot
Vanessa_cardui74173	10.9919	3.48758e-07	1.81444	1.52462	4.5944	14.0311	CG4797
Vanessa_cardui83868	10.9252	1.62776e-13	17.7961	17.6743	83.7325	113.613	CG2025
Vanessa_cardui61677	10.8774	6.71969e-08	3.97434	2.91436	11.7116	26.3568	histone-lysine n-methyltransferase setmar-like protein
Vanessa_cardui88479	10.8706	1.48891e-13	21.0776	23.9762	142.277	108.031	CG17386
Vanessa_cardui83789	10.8106	4.09567e-09	32.151	11.6073	116.768	122.666	CG11034
Vanessa_cardui50488	10.8025	1.48287e-08	1.67567	2.50022	9.64977	13.4594	transposable element tc3 partial
Vanessa_cardui82288	10.7321	0.000288986	0.154055	0.116784	0.633075	0.899501	prostaglandin reductase 1-like
Vanessa_cardui60976	10.6959	2.05934e-09	2.21798	2.39825	9.75048	15.4379	beta4GalNAcTA
Vanessa_cardui31344	10.6859	1.18702e-05	0.904381	0.498605	4.15085	3.62702	rdgC
Vanessa_cardui77417	10.6334	8.32382e-12	6.34679	5.5311	38.9609	25.5481	---NA---
Vanessa_cardui87907	10.5878	4.66161e-09	18.3522	20.3406	151.13	58.8281	Mlc1
Vanessa_cardui73698	10.5415	2.61937e-05	0.86565	0.73681	1.97925	6.62093	Fmo-1
Vanessa_cardui84666	10.534	1.36924e-12	13.7757	19.2677	97.5151	80.6067	CG5731
Vanessa_cardui45825	10.5214	7.74927e-05	0.165374	0.780049	2.45946	2.71796	CG13566
Vanessa_cardui88029	10.5178	1.42707e-12	26.6178	17.2254	111.651	122.648	yellow-c
Vanessa_cardui72661	10.4787	3.82961e-11	1.65993	1.81125	8.21661	10.3447	CG33281
Vanessa_cardui83145	10.4616	7.69086e-14	12.8203	11.5703	63.0194	66.9733	CG13003
Vanessa_cardui76420	10.3782	1.65811e-09	5.6726	5.84517	42.32	18.9019	CG2316
Vanessa_cardui82989	10.0933	6.82537e-09	15.3388	14.1186	109.449	42.6998	CG2316
Vanessa_cardui75874	10.0367	1.09154e-10	6.9569	5.7981	27.5856	37.5848	---NA---
Vanessa_cardui88506	10.0347	1.86103e-10	3.95854	4.29212	20.5347	21.7902	EbpIII
Vanessa_cardui85811	10.0107	1.42463e-12	23.0428	28.0634	145.52	116.065	---NA---
Vanessa_cardui76321	9.93093	2.29287e-11	9.14704	12.8463	52.0026	59.6336	stl
Vanessa_cardui87555	9.91282	3.17514e-08	5.39631	5.81268	40.7439	16.2523	Tm2
Vanessa_cardui85226	9.90563	1.82783e-08	2.4745	2.99154	18.3436	9.48522	wupA
Vanessa_cardui25394	9.88786	4.01457e-09	1.05888	1.76449	7.19064	7.12946	c11.1
Vanessa_cardui41234	9.877	0.000517748	0.515129	0.289261	3.0913	1.08922	tn
Vanessa_cardui83671	9.86076	5.11958e-06	17.2238	3.88261	59.0194	46.2684	Cyt-b5
Vanessa_cardui74272	9.80929	1.49742e-08	2.47387	1.64317	9.87566	10.7607	---NA---
Vanessa_cardui82310	9.71706	5.79426e-12	5.17029	3.55629	20.8104	22.3046	Duox
Vanessa_cardui85053	9.68555	1.84957e-09	3.24224	3.05367	14.1888	16.9549	cell surface glycoprotein 1 isoform x2
Vanessa_cardui78354	9.68087	8.61805e-11	9.06362	5.37718	32.2028	38.7745	retrovirus-like pol polyprotein
Vanessa_cardui81235	9.6655	1.05004e-10	6.04808	5.31142	24.0973	31.8187	---NA---
Vanessa_cardui84686	9.63459	3.40398e-11	2.81405	1.97987	11.6126	11.8965	CG7888
Vanessa_cardui85433	9.62365	9.75444e-13	31.4427	31.781	152.173	158.131	---NA---
Vanessa_cardui68463	9.52186	5.48964e-05	5.39752	0.896809	14.4977	15.8615	CG33978
Vanessa_cardui54050	9.50503	3.56028e-05	3.97987	3.41549	29.3595	6.8203	---NA---
Vanessa_cardui80943	9.50248	2.1503e-11	8.39879	6.86486	32.3602	41.4396	CG1632
Vanessa_cardui49844	9.50033	2.09389e-07	1.12626	2.00891	6.6896	8.59614	mmy
Vanessa_cardui44762	9.48919	2.51516e-06	1.74902	0.883919	5.41391	7.3583	caix
Vanessa_cardui87597	9.47019	3.19914e-10	9.68102	8.19148	54.9078	31.56	up
Vanessa_cardui50889	9.44993	0.000522627	0.278816	0.281816	1.8987	0.91648	Tsf3
Vanessa_cardui81471	9.41263	9.90775e-10	9.39886	5.72693	32.6364	39.7279	Cpr65Ec
Vanessa_cardui68950	9.38163	2.14567e-09	4.7611	2.9	14.2559	22.2106	abnormal long morphology protein 1
Vanessa_cardui82039	9.32918	9.3377e-05	1.25037	0.274744	3.12764	4.13823	CG5023
Vanessa_cardui84801	9.31464	1.67541e-11	20.9465	13.6694	75.6596	88.1212	CG32082
Vanessa_cardui15795	9.31054	1.58599e-06	0.273599	0.175981	0.846895	1.2909	uif
Vanessa_cardui73727	9.27645	2.44495e-08	2.34783	2.58882	8.18631	15.1394	CG8086
Vanessa_cardui64925	9.21421	0.00036983	4.96881	3.34818	5.28945	33.4677	osiris 2
Vanessa_cardui55234	9.1839	3.30354e-07	2.16302	1.22979	6.58718	9.29671	mbc
Vanessa_cardui76063	9.15235	1.19808e-09	3.90239	3.1323	17.4515	15.4384	CG6126
Vanessa_cardui62701	9.14743	7.76997e-05	0.456772	0.791461	3.52427	2.42712	hypothetical protein RR48_03069
Vanessa_cardui78404	9.11019	1.27535e-08	6.02142	3.30772	19.1347	24.0614	bun
Vanessa_cardui88513	9.01651	1.19478e-09	16.7073	23.0532	114.198	69.5614	l(2)34Fc
Vanessa_cardui84466	9.01583	5.81063e-09	9.10478	9.09446	55.714	28.3063	TpnC73F
Vanessa_cardui79393	8.9755	1.19472e-10	5.84768	5.67788	24.9225	27.8405	hypothetical protein KGM_15475
Vanessa_cardui77448	8.94562	1.74118e-10	6.26666	6.03716	25.5797	30.5339	---NA---
Vanessa_cardui81875	8.93268	7.18995e-08	1.67324	2.22531	6.7726	11.0076	CG2930
Vanessa_cardui72562	8.92611	1.17954e-08	4.0687	3.39098	13.9123	20.0054	rho gtpase-activating protein 21
Vanessa_cardui68826	8.876	9.43059e-08	2.26102	1.16751	6.08849	9.35385	Nep3
Vanessa_cardui60884	8.83057	1.37662e-09	3.93891	4.16225	19.8303	16.7779	---NA---
Vanessa_cardui70067	8.81486	3.15668e-07	5.25077	2.00414	18.3657	14.1341	DAAM
Vanessa_cardui76207	8.80239	7.35889e-11	1.2243	1.22969	5.71373	5.31516	brat
Vanessa_cardui88202	8.7909	7.33512e-12	225.181	234.594	901.708	1157.75	Gasp
Vanessa_cardui88898	8.78599	1.07385e-10	11.4605	13.6016	58.5116	54.0442	---NA---
Vanessa_cardui78977	8.7817	1.09474e-08	3.79568	2.67832	14.4628	14.558	CG18549
Vanessa_cardui51890	8.72275	3.33185e-07	1.97336	2.42819	8.05894	11.5777	CG16723
Vanessa_cardui79152	8.70212	2.49582e-09	2.99567	1.8047	10.2257	11.0172	scaf
Vanessa_cardui85502	8.68075	5.39891e-11	23.735	16.8915	83.053	96.2371	---NA---
Vanessa_cardui65163	8.67196	1.28089e-07	1.3474	2.64367	10.5777	7.2216	Gfat1
Vanessa_cardui61682	8.64625	5.87228e-06	1.10879	2.50006	6.80965	9.22224	---NA---
Vanessa_cardui82097	8.62991	3.17286e-10	5.63505	4.20229	21.3009	21.9347	---NA---
Vanessa_cardui85601	8.62537	6.23818e-06	1.72545	1.78277	11.57	4.01326	Mf
Vanessa_cardui52787	8.61965	3.58309e-05	1.69177	1.28248	3.08984	9.91857	signaling mucin msb2-like
Vanessa_cardui44791	8.61737	2.70418e-07	0.279036	0.642419	2.02032	2.05834	uif
Vanessa_cardui85315	8.58726	1.3383e-10	33.235	29.7689	107.463	167.669	CG45065
Vanessa_cardui83680	8.54396	5.85872e-12	30.2915	29.9596	125.481	136.913	tau
Vanessa_cardui82663	8.51737	3.43462e-11	9.94655	7.79251	34.9726	41.879	Tep3
Vanessa_cardui88649	8.48858	2.13524e-07	128.961	330.618	1209.03	797.398	obst-A
Vanessa_cardui74786	8.44863	1.16248e-07	5.09397	2.36725	15.3304	16.7137	CG14301
Vanessa_cardui83284	8.39129	2.22804e-11	10.7367	10.5682	48.6807	42.5482	Men
Vanessa_cardui81800	8.3779	4.47891e-06	9.86857	8.8098	18.0146	61.3437	CG8086
Vanessa_cardui46520	8.36188	1.41385e-07	0.708146	0.689254	3.01784	2.97202	Rbcn-3A
Vanessa_cardui82945	8.33836	1.37303e-08	9.81795	4.93849	31.6056	30.9004	CG9328
Vanessa_cardui88349	8.3368	1.97055e-11	249.407	235.948	908.974	1151.34	---NA---
Vanessa_cardui87433	8.33157	6.16659e-10	34.4823	39.6548	119.375	195.284	CG31075
Vanessa_cardui40455	8.32975	9.46451e-05	0.492831	0.332088	2.07346	1.49206	Rbcn-3A
Vanessa_cardui35235	8.29501	0.000519347	0.605382	0.786721	3.9601	2.09465	mgl
Vanessa_cardui85103	8.28057	2.81023e-10	16.065	15.135	51.5632	79.8761	CG8086
Vanessa_cardui74735	8.251	1.00873e-08	8.5544	5.57695	23.603	35.5923	---NA---
Vanessa_cardui84539	8.21572	5.03251e-11	43.6094	37.8222	149.106	191.32	hypothetical protein KGM
Vanessa_cardui83052	8.20855	4.21839e-11	16.1571	15.9376	59.3739	74.8267	CG8773
Vanessa_cardui58142	8.20047	4.51308e-08	0.585356	0.473322	1.92437	2.50131	dpy
Vanessa_cardui70648	8.19613	1.53203e-09	5.74425	3.73246	19.5909	19.9227	CG10737
Vanessa_cardui84718	8.16177	5.68944e-08	7.34514	14.7649	47.093	45.4748	---NA---
Vanessa_cardui49109	8.12961	5.78453e-08	2.41587	2.38877	8.38619	11.539	CAP
Vanessa_cardui85223	8.12003	2.69813e-10	15.655	11.9342	58.4224	55.6716	---NA---
Vanessa_cardui35181	8.11372	0.000743224	0.319175	0.564566	1.96743	1.79458	Rbcn-3A
Vanessa_cardui60880	8.11365	0.000145065	0.73576	0.743674	2.87955	3.32363	PREDICTED: uncharacterized protein LOC101738864
Vanessa_cardui80672	8.1013	2.21176e-08	29.4382	13.8821	96.9977	81.19	---NA---
Vanessa_cardui68297	8.09088	1.32001e-07	7.82254	3.51879	27.8984	18.7396	DAAM
Vanessa_cardui84925	8.08365	5.71098e-10	20.2739	14.2395	58.6974	82.979	abnormal long morphology protein 1
Vanessa_cardui73969	8.0823	2.09385e-08	7.96134	5.57099	32.8062	23.0437	---NA---
Vanessa_cardui38172	8.07669	9.90686e-05	3.5035	0.762027	7.02941	10.396	transposon ty3-g gag-pol polyprotein
Vanessa_cardui59827	8.03963	1.19381e-05	2.58172	0.907651	5.79889	8.44738	CG10737
Vanessa_cardui80529	8.03141	3.5699e-10	6.39305	5.68357	22.2446	27.1457	differentially expressed in fdcp 6-like
Vanessa_cardui80886	8.02996	4.07019e-09	9.58268	16.4568	47.4021	59.5577	Rcd6
Vanessa_cardui84039	7.96172	3.03614e-10	18.5647	13.5218	60.1924	69.7058	CG1632
Vanessa_cardui30421	7.95851	0.00082634	0.0981605	0.138903	0.437956	0.543423	Vps13
Vanessa_cardui64816	7.93906	2.39484e-06	1.32934	0.797784	5.07258	3.5934	CG4239
Vanessa_cardui71176	7.92476	5.57657e-08	2.84653	2.92107	8.24056	15.018	subdued
Vanessa_cardui84839	7.91356	1.257e-10	46.2228	33.0972	152.344	166.803	CG42327
Vanessa_cardui56747	7.89815	0.000717997	0.885451	0.298325	1.66339	3.11476	cold-induced partial
Vanessa_cardui83409	7.89334	2.29639e-08	11.7785	10.045	31.3629	56.1733	CG5955
Vanessa_cardui87747	7.86667	8.62881e-10	4.76771	4.84251	17.1485	21.3851	CG31075
Vanessa_cardui81955	7.86624	6.27754e-10	10.6944	8.66345	35.6382	41.8665	Tep3
Vanessa_cardui88478	7.85119	5.63589e-07	75.9819	147.274	287.452	608.036	CG17127
Vanessa_cardui86611	7.84722	5.76512e-11	29.6632	25.4661	101.234	118.954	chas
Vanessa_cardui76886	7.82281	3.89759e-09	4.11814	4.29528	17.1803	16.4469	CG6126
Vanessa_cardui73867	7.81624	4.02001e-07	0.778931	0.442862	2.40071	2.47054	anoctamin-9-like isoform x8
Vanessa_cardui75962	7.78868	1.92613e-09	16.8663	10.6548	49.4757	59.3869	receptor-type tyrosine-protein phosphatase beta
Vanessa_cardui48848	7.76499	3.87203e-07	1.38055	1.61008	5.98495	5.92502	maestro heat-like repeat-containing protein family member 1 isoform x1
Vanessa_cardui58368	7.75369	9.46349e-08	3.22033	3.62485	15.3819	11.8389	lim domain only protein 7 isoform x1
Vanessa_cardui88253	7.72825	2.04107e-06	3.06513	2.86861	16.6612	6.87391	CG6870
Vanessa_cardui71025	7.72329	4.96834e-09	8.27685	9.25318	30.111	38.9436	---NA---
Vanessa_cardui85333	7.71668	4.90562e-10	38.6575	27.1026	117.902	139.997	CG8920
Vanessa_cardui77335	7.61412	7.66894e-08	6.83796	6.81596	35.481	17.7447	Mocs2
Vanessa_cardui86110	7.59676	1.29935e-10	29.3454	23.5483	108.654	96.024	CG8086
Vanessa_cardui81302	7.58942	1.58809e-08	6.82919	9.57091	27.8954	35.6921	Pur-alpha
Vanessa_cardui39381	7.58433	2.6275e-05	1.29525	1.26695	2.79625	7.08382	Asap
Vanessa_cardui58377	7.57481	2.05511e-08	2.83149	2.97203	8.4939	13.8882	CG3328
Vanessa_cardui80984	7.5739	3.74087e-10	17.0826	13.3049	55.9498	61.1638	CG31523
Vanessa_cardui80929	7.57317	1.85495e-07	24.0764	11.6179	83.8056	53.6411	---NA---
Vanessa_cardui68645	7.55655	0.000482959	0.381409	0.128504	0.92549	1.05575	Cyp304a1
Vanessa_cardui86130	7.55406	8.74654e-11	48.4	42.3	167.1	181.796	---NA---
Vanessa_cardui62692	7.54275	4.4663e-08	3.07745	2.09424	8.90798	10.938	abnormal long morphology protein 1
Vanessa_cardui2231	7.54101	0.00090087	0.195801	0.310998	0.656838	1.30657	Rbcn-3A
Vanessa_cardui61446	7.51917	7.58538e-08	1.50962	1.07008	4.39664	5.47773	mgl
Vanessa_cardui65473	7.47775	2.17368e-08	3.88569	4.6807	15.5616	17.1741	---NA---
Vanessa_cardui85062	7.4706	7.20418e-09	19.9182	14.9991	55.9966	76.6058	---NA---
Vanessa_cardui61452	7.4437	7.48131e-08	7.27348	4.74305	21.0284	24.49	rho gtpase activating protein 15
Vanessa_cardui77678	7.42759	8.02219e-08	11.7375	7.25383	29.3735	42.2366	---NA---
Vanessa_cardui72023	7.41719	9.43829e-10	7.26639	5.4803	24.0826	24.0417	CG30089
Vanessa_cardui80439	7.41514	1.66485e-09	12.9923	14.4948	48.9293	55.079	CG43340
Vanessa_cardui52657	7.38494	8.58343e-06	1.04685	1.52839	4.37022	5.38292	Meics
Vanessa_cardui71949	7.36679	2.35654e-07	4.99046	4.61403	12.5818	23.391	mbc
Vanessa_cardui81716	7.32667	4.2555e-09	11.1365	10.9925	34.783	47.7897	RhoGAP19D
Vanessa_cardui15941	7.32187	8.04879e-05	0.693619	0.257063	1.54734	1.99996	---NA---
Vanessa_cardui69534	7.28798	1.09719e-07	4.96328	5.35563	15.5924	22.7428	rho gtpase-activating protein 21 isoform x1
Vanessa_cardui75808	7.26885	3.93427e-05	2.30287	2.32764	12.2173	5.16446	CG4239
Vanessa_cardui81608	7.25063	1.72049e-09	16.3869	14.5981	64.0249	50.6129	CG31342
Vanessa_cardui55863	7.23847	2.98069e-06	4.51797	2.84475	9.82657	17.234	flj37770-like partial
Vanessa_cardui86152	7.23235	2.53077e-09	41.834	42.284	124.841	184.897	lost
Vanessa_cardui85227	7.2263	3.42272e-09	32.4454	33.7509	100.395	143.251	lost
Vanessa_cardui63656	7.19799	2.00324e-06	1.7171	1.44631	5.71219	5.94122	copper-transporting atpase 1 isoform x1
Vanessa_cardui77677	7.17245	8.3546e-08	3.7444	3.63723	11.5904	15.3955	atl
Vanessa_cardui88613	7.16288	3.28545e-10	665.408	576.968	2044.58	2484.29	pyd3
Vanessa_cardui87712	7.15785	1.69242e-07	51.6768	45.2108	244.2	110.329	Pcd
Vanessa_cardui71213	7.14963	5.59561e-07	2.12095	2.32752	7.39958	8.85872	---NA---
Vanessa_cardui67086	7.13905	1.24783e-07	4.76218	3.94542	15.0325	16.6799	---NA---
Vanessa_cardui88553	7.102	8.10582e-09	149.139	84.2453	437.758	404.042	Gasp
Vanessa_cardui84924	7.08674	5.09621e-09	37.3311	27.7009	96.6041	137.519	Tie
Vanessa_cardui65191	7.07553	5.90617e-05	3.60352	1.2141	7.45452	9.87076	0
Vanessa_cardui67787	7.07176	3.18342e-05	1.56041	0.496924	3.38813	3.99384	scaf
Vanessa_cardui85181	7.07078	3.43411e-10	18.2687	19.9797	70.9336	67.1106	wdp
Vanessa_cardui77774	7.05647	2.24832e-08	9.36603	11.8541	37.5803	38.9586	CG43340
Vanessa_cardui54291	6.99598	0.00060573	1.45505	0.571939	3.13205	4.12551	---NA---
Vanessa_cardui72944	6.96406	7.18033e-06	1.71134	2.43738	6.94125	7.87265	---NA---
Vanessa_cardui85947	6.93344	6.57053e-10	44.354	34.3111	138.589	138.974	kkv
Vanessa_cardui40730	6.90939	0.000234669	1.68264	1.02045	5.92684	3.71153	PREDICTED: uncharacterized protein LOC106136491
Vanessa_cardui83043	6.90643	7.72066e-10	18.8231	18.7978	70.5332	62.0539	CG31342
Vanessa_cardui61116	6.89822	8.61904e-08	2.97196	2.23977	8.35624	9.94484	Invadolysin
Vanessa_cardui64056	6.89427	3.57102e-06	3.27233	3.30753	8.03992	15.0441	mbc
Vanessa_cardui79841	6.88712	8.75974e-09	8.49405	7.66738	23.2835	33.3472	RhoGAP19D
Vanessa_cardui62992	6.87575	2.61491e-06	1.93247	3.64951	10.7476	8.97389	CG3328
Vanessa_cardui79424	6.81556	2.35219e-08	13.4717	12.9221	33.9071	57.5875	subdued
Vanessa_cardui79544	6.7976	1.05635e-06	1.84303	1.18546	5.0754	5.42042	CG13676
Vanessa_cardui72718	6.79219	1.93526e-06	4.67975	6.19806	14.0206	23.66	tyrosine-protein kinase src64b isoform x1
Vanessa_cardui24010	6.73789	0.000270103	0.725955	0.424811	1.61499	2.34658	ZnT77C
Vanessa_cardui27206	6.733	0.000149093	0.848184	0.392933	1.26558	2.96532	CG6509
Vanessa_cardui76474	6.71351	3.83651e-08	5.25189	6.11939	17.5997	21.3581	CG9896
Vanessa_cardui83727	6.71278	1.18281e-09	24.7009	21.8714	74.868	84.3245	CG8920
Vanessa_cardui86539	6.69003	3.08659e-09	41.2947	32.8164	111.662	140.465	CG13643
Vanessa_cardui50426	6.67021	9.60952e-07	4.88136	2.81247	9.61436	16.3946	mal
Vanessa_cardui79971	6.65461	8.26961e-10	22.3476	21.8564	77.0281	72.9844	0
Vanessa_cardui44564	6.65209	0.000114688	1.99592	1.26087	6.54209	4.60397	---NA---
Vanessa_cardui88173	6.64485	1.7812e-08	11.1275	7.95463	29.9885	34.4868	CG6329
Vanessa_cardui41649	6.61772	0.000678975	2.50363	0.877949	3.17951	8.13228	---NA---
Vanessa_cardui84224	6.60961	1.39618e-08	3.62673	4.19701	13.2889	13.1245	CG17928
Vanessa_cardui69933	6.60872	1.3898e-06	4.14477	1.92098	10.0652	10.2836	shot
Vanessa_cardui62152	6.59988	2.17495e-06	4.23507	2.09916	10.0405	11.2015	krab-a domain-containing protein
Vanessa_cardui56616	6.59082	1.39248e-06	2.33346	3.64505	10.1495	10.0464	Rab19
Vanessa_cardui85159	6.58599	1.93111e-08	4.31817	4.8578	16.0407	14.8355	CG13813
Vanessa_cardui37318	6.58256	0.000761279	0.397398	0.342603	1.98987	0.52574	Fur2
Vanessa_cardui65171	6.57383	2.89238e-06	2.57474	4.43228	14.3122	9.3611	Gfat1
Vanessa_cardui58390	6.5607	9.89433e-06	1.95171	1.57817	5.65245	6.19026	Su(Tpl)
Vanessa_cardui62965	6.55011	1.86962e-06	4.19033	2.96479	12.7918	11.164	---NA---
Vanessa_cardui75219	6.53647	3.97953e-08	6.23123	6.20037	17.9682	23.4315	dentin sialophosphoprotein
Vanessa_cardui79401	6.51683	2.0546e-07	10.3499	12.0856	29.3609	45.153	CG4115
Vanessa_cardui83860	6.51385	1.32388e-06	1.87567	1.85793	5.32946	7.07399	CG2663
Vanessa_cardui60833	6.50628	1.65291e-06	4.11651	2.8914	10.24	12.9759	tropomodulin-1 isoform x2
Vanessa_cardui78394	6.4757	1.74373e-05	2.11931	4.52222	13.1327	9.01334	---NA---
Vanessa_cardui72616	6.46021	2.99655e-07	3.71678	2.83497	8.34399	13.1579	AMPdeam
Vanessa_cardui73081	6.45197	2.57249e-09	13.5802	13.06	45.6088	42.0554	Gfat1
Vanessa_cardui82865	6.44571	2.10818e-05	2.04355	2.92617	4.91297	11.4058	Ddc
Vanessa_cardui76954	6.43926	3.2568e-06	5.63493	3.23261	16.3613	12.7785	---NA---
Vanessa_cardui83250	6.43856	1.58541e-07	31.2667	49.7021	109.097	157.26	PREDICTED: uncharacterized protein LOC106106334 isoform X3
Vanessa_cardui63647	6.42561	1.51798e-07	1.98564	1.64725	6.2243	5.6875	conv
Vanessa_cardui85277	6.41701	7.38201e-07	14.5458	15.7972	31.6134	67.426	wdp
Vanessa_cardui51731	6.39578	1.89193e-05	1.88676	1.63462	5.45906	6.06195	Asap
Vanessa_cardui76467	6.37423	8.65624e-07	4.10128	3.2762	12.8151	11.2151	---NA---
Vanessa_cardui85689	6.37106	0.000110736	1.57117	0.916196	3.76042	4.3386	---NA---
Vanessa_cardui85054	6.36749	2.9965e-09	29.0931	31.5618	96.989	100.062	PREDICTED: uncharacterized protein LOC106111875 isoform X4
Vanessa_cardui40566	6.33014	0.000781772	0.749188	0.757248	3.00541	1.94417	maternal protein tudor-like isoform x2
Vanessa_cardui60464	6.29825	8.69249e-05	1.75994	3.30362	10.2335	6.23445	cklf-like marvel transmembrane domain-containing protein 4
Vanessa_cardui69583	6.29606	1.93651e-07	3.99705	3.09737	10.4497	12.2856	nuclease subunit c
Vanessa_cardui24729	6.29566	0.000407744	0.996047	0.934851	2.92368	3.32328	CG12746
Vanessa_cardui78822	6.29148	1.60306e-08	4.94867	5.64776	17.814	16.2406	Ance-3
Vanessa_cardui71995	6.28873	1.27765e-07	5.90153	7.578	24.9588	18.4401	CG32150
Vanessa_cardui80733	6.28387	1.77802e-06	2.85053	3.58549	10.8587	9.86295	nahoda
Vanessa_cardui68327	6.27843	2.55878e-06	6.39011	4.80475	14.0905	21.6382	---NA---
Vanessa_cardui54472	6.25292	6.2413e-05	0.436817	0.546639	1.85611	1.31348	EcR
Vanessa_cardui58455	6.24577	0.000205127	3.17453	2.94852	5.23831	14.1753	Osi2
Vanessa_cardui80566	6.24063	1.24987e-06	1.6627	2.66917	7.06238	6.7894	Hexo1
Vanessa_cardui88741	6.23328	6.88232e-07	17.0567	8.75883	38.2576	43.3809	Cpr67Fb
Vanessa_cardui85840	6.21744	1.75574e-06	69.9596	55.5098	276.232	122.285	Npc2b
Vanessa_cardui40448	6.2143	0.000281552	1.33774	1.72773	3.49037	6.23582	CG4495
Vanessa_cardui85035	6.20933	1.16687e-07	24.435	18.7568	58.562	77.7911	---NA---
Vanessa_cardui84273	6.20317	3.36217e-08	27.0032	28.2204	106.588	68.4878	Synd
Vanessa_cardui76426	6.20227	4.56009e-05	2.18145	3.04126	5.91741	10.6061	shot
Vanessa_cardui68272	6.1957	0.000836622	3.12949	2.31668	3.46737	13.6115	---NA---
Vanessa_cardui74199	6.19231	1.25049e-05	2.16184	1.23104	6.57798	4.16143	Zip89B
Vanessa_cardui68041	6.18637	6.39887e-08	6.30574	6.72766	17.1256	23.9531	Esp
Vanessa_cardui75088	6.17164	2.61509e-06	7.88406	6.09792	16.5012	27.3385	wake
Vanessa_cardui85402	6.15807	9.55049e-08	20.1971	16.4688	45.1785	69.5683	Papss
Vanessa_cardui78878	6.15638	6.18426e-08	9.2667	10.4633	28.5727	33.3991	myelin gene regulatory factor
Vanessa_cardui73062	6.12763	8.84926e-07	5.45613	4.86602	15.2616	17.0044	---NA---
Vanessa_cardui48177	6.08128	7.20273e-07	3.96963	3.21556	13.1891	9.13236	---NA---
Vanessa_cardui84198	6.07687	1.25707e-07	33.558	26.3746	76.0231	109.078	---NA---
Vanessa_cardui42116	6.07529	0.00023066	0.397303	0.446196	1.11437	1.50833	rhea
Vanessa_cardui87782	6.07394	1.63259e-05	1.74606	1.92825	7.55488	3.91574	---NA---
Vanessa_cardui77572	6.07157	6.3392e-06	1.27543	1.28915	4.06463	3.90868	CG13676
Vanessa_cardui54582	6.06419	3.92199e-05	1.43572	0.65648	2.52855	3.90316	CG32137
Vanessa_cardui86028	6.06328	4.02378e-08	56.3994	42.8799	130.383	175.534	Cad96Ca
Vanessa_cardui76035	6.05614	7.85135e-08	7.42381	5.75736	19.81	20.8296	CG15890
Vanessa_cardui86366	6.02774	1.17104e-07	39.296	26.9396	91.313	111.551	---NA---
Vanessa_cardui53790	6.00902	5.14283e-07	2.37385	2.81009	8.91391	7.02966	CG32137
Vanessa_cardui83442	6.00587	4.22445e-08	16.1923	13.0932	37.7558	51.6656	---NA---
Vanessa_cardui54591	5.99759	8.88045e-06	1.38791	2.55062	6.78492	5.34793	---NA---
Vanessa_cardui66405	5.99516	2.69581e-08	7.13174	6.58511	22.0941	19.8476	NFAT
Vanessa_cardui82607	5.97779	0.000439006	0.307146	0.455327	1.41846	0.938751	zip
Vanessa_cardui82555	5.97759	3.4248e-08	16.4513	22.8571	60.2578	59.8668	---NA---
Vanessa_cardui67928	5.97315	4.69492e-06	7.11025	4.19226	15.2181	19.092	pol polyprotein
Vanessa_cardui85676	5.96746	1.85125e-07	66.7504	42.3187	189.933	141.307	---NA---
Vanessa_cardui28180	5.94765	0.000934022	1.51733	1.02243	2.96919	4.73959	---NA---
Vanessa_cardui87593	5.94517	1.62194e-08	26.6499	25.2531	71.998	85.1765	yellow-b
Vanessa_cardui34026	5.90545	0.000182006	1.83399	1.39029	4.93468	4.82536	ry
Vanessa_cardui44016	5.90158	5.33336e-06	1.76769	1.747	5.7652	4.85904	nuclear factor of activated t-cells 5
Vanessa_cardui87048	5.89698	9.09738e-07	17.8811	9.49753	34.3315	47.4917	CG30069
Vanessa_cardui57003	5.89533	1.02932e-05	1.51585	1.44704	4.64721	4.29791	Su(Tpl)
Vanessa_cardui73111	5.88795	7.0499e-06	7.50233	6.4754	15.4398	26.3959	---NA---
Vanessa_cardui81974	5.87559	4.53863e-06	1.20523	0.933951	2.94808	3.45775	leucine-rich repeat extensin-like protein 3
Vanessa_cardui77267	5.86459	3.5891e-06	15.0736	7.5837	34.2851	33.2109	---NA---
Vanessa_cardui71593	5.85918	2.89333e-05	3.99581	1.94641	10.344	7.41255	ND-49
Vanessa_cardui64472	5.85187	0.00011285	1.54743	1.44677	6.17732	2.8444	CG4239
Vanessa_cardui73400	5.84559	1.57049e-06	15.3984	8.07506	31.7336	37.8693	for
Vanessa_cardui79908	5.84553	3.58075e-07	14.7047	14.8629	34.1454	53.825	CG2162
Vanessa_cardui59087	5.84511	9.74874e-06	3.15217	2.31715	9.42076	6.94059	sn1-specific diacylglycerol lipase beta-like
Vanessa_cardui83910	5.8348	7.17373e-08	12.5152	11.2778	31.7472	38.9352	Papss
Vanessa_cardui76435	5.82326	2.41001e-07	19.5219	16.45	40.859	65.6002	sgl
Vanessa_cardui86055	5.80447	1.33513e-08	12.0659	11.3609	33.3538	35.9311	CG30069
Vanessa_cardui41964	5.7912	0.000421602	1.80192	2.06967	7.69332	3.8967	---NA---
Vanessa_cardui70308	5.7867	5.01582e-06	6.81209	4.16325	16.7404	15.622	---NA---
Vanessa_cardui85489	5.77438	1.4194e-07	28.2069	28.0694	71.4428	94.0753	CG5966
Vanessa_cardui78142	5.76544	0.000690029	0.44566	0.350353	1.13372	1.22075	CG14516
Vanessa_cardui80980	5.75951	6.27508e-07	17.9038	11.7475	37.3764	49.3439	Mipp1
Vanessa_cardui54995	5.74478	1.44225e-05	5.47884	5.13133	20.8918	10.3481	elongation factor 1-alpha isoform 1
Vanessa_cardui76951	5.73505	6.46336e-06	7.53532	10.7023	33.5588	20.1163	---NA---
Vanessa_cardui77749	5.73503	2.80878e-07	6.98571	7.22898	21.1886	20.4301	Gadd45
Vanessa_cardui64586	5.73345	0.000447744	4.06704	5.20971	6.24081	20.7947	---NA---
Vanessa_cardui88527	5.71624	4.72317e-06	66.2173	57.7261	252.922	109.234	Act57B
Vanessa_cardui43214	5.68338	7.3719e-06	0.369208	0.349856	1.09276	0.998026	sba
Vanessa_cardui35011	5.67279	0.000545423	1.38591	1.17964	3.68266	3.78578	---NA---
Vanessa_cardui73053	5.67068	0.000523963	12.2495	3.25449	19.3133	25.1274	CG33978
Vanessa_cardui54296	5.63951	2.66545e-05	7.41138	3.52658	11.5935	19.6273	zinc finger mym-type protein 1-like
Vanessa_cardui87370	5.61851	7.16481e-08	49.513	35.0105	120.628	120.883	CG16786
Vanessa_cardui61633	5.61169	6.74007e-06	3.4141	3.13712	10.2765	8.53752	---NA---
Vanessa_cardui72606	5.59131	2.19858e-07	6.61402	6.98789	18.1686	20.6179	Rgl
Vanessa_cardui86265	5.58894	4.01188e-08	46.8436	50.624	139.429	138.543	CG11982
Vanessa_cardui80106	5.58215	6.79746e-05	8.64194	12.0853	42.2544	17.2036	---NA---
Vanessa_cardui15043	5.57195	0.000693527	0.611115	0.710342	2.40369	1.40084	trio
Vanessa_cardui65545	5.51533	5.96254e-06	5.57746	3.97589	11.9253	14.88	hypothetical protein KGM_20259
Vanessa_cardui87219	5.49479	1.11097e-07	32.1883	29.0113	73.3531	97.7727	Tis11
Vanessa_cardui66566	5.4944	9.33327e-06	11.8546	6.30636	23.9302	26.7452	Exn
Vanessa_cardui86073	5.48235	1.08151e-07	37.1131	40.9103	95.7455	122.31	---NA---
Vanessa_cardui74184	5.48189	3.52603e-07	22.6704	19.8091	68.3477	50.4915	prostamide prostaglandin f synthase-like
Vanessa_cardui73035	5.47329	1.51915e-06	7.53285	6.23995	20.4818	17.9802	---NA---
Vanessa_cardui60572	5.46468	7.52086e-06	0.931441	0.876532	2.67748	2.37544	CG5604
Vanessa_cardui74360	5.45431	2.06899e-05	4.86335	4.02191	15.8326	8.98736	ND-49
Vanessa_cardui85418	5.42575	1.52981e-07	54.6114	57.3495	137.022	172.56	pancreatic triacylglycerol lipase-like
Vanessa_cardui86104	5.40499	8.12346e-08	73.7569	80.4371	192.716	232.202	CdGAPr
Vanessa_cardui84510	5.39662	5.56871e-08	35.3512	31.0457	91.1516	91.381	CG8312
Vanessa_cardui81563	5.39523	1.23135e-06	15.4511	15.6626	31.4152	53.9945	B4
Vanessa_cardui88422	5.38888	6.90463e-07	338.363	270.135	639.165	1026.64	suppressor of tumorigenicity 14
Vanessa_cardui71007	5.38263	9.694e-07	14.5224	12.3228	32.067	41.4597	---NA---
Vanessa_cardui83909	5.37406	8.30842e-07	21.2616	14.9822	51.8171	47.3421	---NA---
Vanessa_cardui69764	5.3425	0.000110948	3.08096	3.14689	12.0326	5.04959	---NA---
Vanessa_cardui88052	5.34032	1.09238e-06	109.634	109.331	221.785	373.153	CG8386
Vanessa_cardui68533	5.3336	1.26036e-05	5.4377	5.14537	11.2068	17.5136	CG14411
Vanessa_cardui25339	5.33341	0.000387457	0.549036	0.485574	1.42356	1.40497	Toll-7
Vanessa_cardui78970	5.32687	1.28826e-07	8.82193	7.79111	23.9277	21.1861	CG44252
Vanessa_cardui82637	5.31067	1.8462e-05	16.597	7.57775	33.9957	31.173	---NA---
Vanessa_cardui83842	5.30687	4.13909e-07	19.6718	21.3197	47.2734	63.5821	CG6707
Vanessa_cardui78505	5.2928	5.00569e-07	7.96124	8.37593	23.4206	20.7364	mlt
Vanessa_cardui70842	5.28242	6.54995e-06	6.6385	8.74685	17.9549	23.5334	CG5493
Vanessa_cardui63200	5.2776	8.2086e-07	6.05579	5.01968	14.4286	15.3424	rho guanine nucleotide exchange factor 16 isoform x2
Vanessa_cardui60876	5.27129	2.92523e-05	3.56819	3.77832	9.27667	10.5089	c11.1
Vanessa_cardui76069	5.26159	2.07952e-05	3.57755	3.68299	8.47868	11.0031	atl
Vanessa_cardui76650	5.24386	1.03615e-05	11.522	6.69465	23.9779	24.5883	CG31321
Vanessa_cardui88296	5.2203	8.61689e-08	141.108	137.29	366.658	374.199	Clect27
Vanessa_cardui81928	5.21931	2.44297e-07	17.0062	14.0891	41.09	41.5578	Rgl
Vanessa_cardui85710	5.21804	2.42885e-06	3.21808	2.9468	10.0323	6.40506	Mhc
Vanessa_cardui66361	5.21038	0.000201081	3.80226	1.38533	7.60486	6.11905	---NA---
Vanessa_cardui81175	5.20263	5.67467e-07	6.22414	6.14904	15.6058	17.2113	hypothetical protein KGM_04135
Vanessa_cardui63192	5.18099	4.49498e-06	6.46766	5.04908	15.311	15.1008	---NA---
Vanessa_cardui82425	5.16048	2.36361e-05	1.91335	1.74678	5.61622	4.05758	proline-rich extensin-like protein epr1
Vanessa_cardui83755	5.1598	0.00044649	0.922659	0.857978	2.51327	2.20278	CG14516
Vanessa_cardui70403	5.14835	2.30889e-05	2.88019	2.15174	7.20443	6.02989	CG5009
Vanessa_cardui79459	5.14723	1.99006e-07	18.269	17.1842	44.062	48.9107	Phlpp
Vanessa_cardui71036	5.14114	0.000886407	9.20824	4.65365	10.1358	25.887	---NA---
Vanessa_cardui85927	5.13795	2.75715e-07	36.5149	45.5495	105.404	109.934	Kal1
Vanessa_cardui76783	5.13056	7.8787e-07	9.21899	7.81869	18.9388	25.5225	CG11168
Vanessa_cardui81439	5.11548	3.03196e-06	5.76038	4.05033	13.115	12.4353	pigs
Vanessa_cardui87701	5.11348	9.84536e-05	58.9521	69.5622	249.349	87.6163	CG10939
Vanessa_cardui78544	5.10732	0.000114291	5.27393	2.15984	8.51427	10.7168	---NA---
Vanessa_cardui81031	5.0967	1.97515e-06	19.8083	12.967	41.5408	43.3768	multiple inositol polyphosphate phosphatase
Vanessa_cardui86610	5.09638	1.63494e-07	32.8237	34.1799	88.1358	86.0693	Aldh-III
Vanessa_cardui86978	5.09608	1.41508e-07	49.1207	46.7488	126.991	122.087	CG13676
Vanessa_cardui78232	5.08646	1.60086e-06	17.7377	11.7656	39.1936	37.1329	hypothetical protein KGM_04063
Vanessa_cardui46931	5.08374	0.000489467	0.897819	0.840256	2.61583	1.92717	CG6509
Vanessa_cardui85771	5.08243	1.40799e-05	7.31252	7.48335	25.5859	12.9032	ref(2)P
Vanessa_cardui82204	5.08022	0.000246745	15.779	9.03936	18.5264	45.2596	---NA---
Vanessa_cardui79125	5.06376	9.23084e-07	13.9362	12.1114	34.1016	33.1229	CG6847
Vanessa_cardui86424	5.06324	9.06343e-07	20.3675	13.388	44.9401	41.9653	Psa
Vanessa_cardui20790	5.06229	0.000158047	1.0938	1.37632	4.19347	2.23987	Toll-7
Vanessa_cardui82582	5.05595	1.43063e-06	21.6337	19.366	41.4181	63.9968	wake
Vanessa_cardui63296	5.0487	9.67249e-05	1.60051	1.23255	3.57939	3.72484	---NA---
Vanessa_cardui60804	5.03432	4.98653e-06	3.38179	3.19155	9.78394	7.12735	Gk
Vanessa_cardui22121	5.01741	0.000425045	0.590734	0.597089	1.52056	1.53297	Toll-7
Vanessa_cardui72902	4.98914	2.53001e-06	6.62696	7.31696	15.7178	19.7525	CG3632
Vanessa_cardui74606	4.98861	7.34125e-05	3.25841	3.33797	6.15221	10.5886	ps
Vanessa_cardui85607	4.98758	1.36165e-06	79.9856	51.9942	161.859	172.633	---NA---
Vanessa_cardui62336	4.98755	8.70518e-05	2.54317	1.66608	5.58487	5.13302	Rgl
Vanessa_cardui85272	4.97366	9.64837e-06	10.6596	15.1473	28.5649	36.991	CG5958
Vanessa_cardui70849	4.96333	7.11912e-06	7.16611	5.19166	16.0495	15.1923	---NA---
Vanessa_cardui47426	4.9504	7.37779e-05	3.89617	3.327	10.8843	7.43773	Toll-7
Vanessa_cardui83088	4.93534	3.2934e-07	37.2986	38.53	90.8077	99.9965	Traf4
Vanessa_cardui77125	4.93269	3.68139e-06	14.8341	11.1828	32.5117	32.8277	CG6847
Vanessa_cardui72552	4.91615	2.94799e-06	11.9263	15.5451	31.8717	37.0971	42251
Vanessa_cardui64176	4.91556	1.26638e-05	8.8229	5.31591	20.3719	15.0087	Osi2
Vanessa_cardui79405	4.90294	7.67601e-06	6.73258	5.71954	14.1123	16.971	inaE
Vanessa_cardui76724	4.89416	8.27884e-06	7.63399	8.41126	20.4296	19.6914	---NA---
Vanessa_cardui51770	4.88393	0.000110375	8.43955	4.11284	16.456	14.731	CG42346
Vanessa_cardui64889	4.88221	1.81125e-05	2.61873	2.71565	6.86813	6.44266	CG31028
Vanessa_cardui78147	4.87741	6.44404e-06	9.27587	8.34762	18.4381	25.3029	oys
Vanessa_cardui65389	4.87335	4.55984e-06	7.95346	6.08813	16.7229	18.1063	---NA---
Vanessa_cardui81896	4.87321	1.31132e-06	16.3654	20.8293	41.9931	50.5331	CG11210
Vanessa_cardui88094	4.87017	1.85333e-05	17.6506	14.5282	53.2099	26.8401	sqh
Vanessa_cardui70429	4.86679	8.52435e-06	3.45326	3.31141	8.6635	8.14432	Notum
Vanessa_cardui84069	4.86448	7.78332e-06	12.9781	10.2482	31.6661	25.9606	pancreatic triacylglycerol lipase-like
Vanessa_cardui76868	4.86309	0.00029463	10.2548	18.3968	22.2526	48.8576	---NA---
Vanessa_cardui82580	4.85881	1.93706e-06	25.0734	18.9395	54.8435	54.0128	CG6847
Vanessa_cardui80392	4.85198	1.1934e-06	18.7495	16.0616	44.4204	41.6543	CG13676
Vanessa_cardui61486	4.85061	0.00012004	4.19564	2.85437	9.37865	8.09606	AMPdeam
Vanessa_cardui73824	4.84953	1.63917e-05	6.71359	6.32962	13.7116	18.4956	oys
Vanessa_cardui84091	4.84397	5.21212e-07	32.3018	26.4087	70.9073	73.8619	CG3308
Vanessa_cardui34271	4.84155	0.000349894	1.7049	2.43631	5.72915	4.57683	CG31871
Vanessa_cardui78987	4.83529	7.98426e-06	3.38661	2.1741	6.78384	6.88817	shot
Vanessa_cardui82318	4.82841	2.38505e-06	38.4477	29.7776	94.0574	73.8258	---NA---
Vanessa_cardui67239	4.82455	3.60741e-05	3.30388	3.38713	7.31494	9.14525	RhoGEF2
Vanessa_cardui58519	4.82205	4.08205e-05	4.29673	2.51957	8.08716	8.62504	---NA---
Vanessa_cardui78909	4.82071	3.12595e-06	30.5562	18.6972	58.5794	62.0179	protein partial
Vanessa_cardui79742	4.8066	6.16806e-06	6.35525	5.74931	15.6244	14.0623	retm
Vanessa_cardui79751	4.78018	3.75782e-06	12.7016	8.39742	23.1174	28.1094	shot
Vanessa_cardui88529	4.76554	4.77902e-07	169.886	149.632	399.031	376.832	Msr-110
Vanessa_cardui86600	4.75632	7.29145e-07	31.3426	28.7047	70.455	75.0501	pnut
Vanessa_cardui86550	4.75605	4.49086e-05	96.399	118.052	164.986	354.271	St2
Vanessa_cardui81445	4.73848	6.21793e-05	16.8722	9.3205	39.1942	23.9992	---NA---
Vanessa_cardui73813	4.73783	7.06888e-05	17.8854	8.99647	32.4359	32.2495	zinc finger mym-type protein 1-like
Vanessa_cardui80505	4.70112	3.43943e-06	8.97579	9.64059	19.6205	24.9861	coro
Vanessa_cardui74061	4.69623	3.70296e-06	10.1252	9.17086	25.0501	21.1851	---NA---
Vanessa_cardui80693	4.69029	3.74132e-05	3.70866	6.60112	11.4489	13.3016	Fmo-1
Vanessa_cardui57105	4.68904	0.000473598	3.58352	2.96351	9.84929	5.91777	serine threonine-protein kinase brsk2-like
Vanessa_cardui76427	4.68623	1.38151e-06	10.4617	12.2189	25.8034	28.4387	uif
Vanessa_cardui69870	4.67881	1.55242e-05	5.58621	5.96391	12.0519	15.493	CG14411
Vanessa_cardui33507	4.67737	0.000206579	1.88535	1.58802	3.27943	4.98313	EloA
Vanessa_cardui80828	4.67579	6.25389e-05	15.7844	17.7889	28.3549	51.5424	---NA---
Vanessa_cardui64879	4.67475	1.2808e-05	3.66482	3.59916	8.11756	9.19555	---NA---
Vanessa_cardui51187	4.66598	0.000614414	1.26275	1.51564	2.68723	3.92542	fwd
Vanessa_cardui81553	4.66364	1.88179e-06	35.2335	26.0011	75.4162	69.9279	qtc
Vanessa_cardui86404	4.65176	1.14999e-06	37.147	40.6242	89.911	94.6593	CG5946
Vanessa_cardui79558	4.6279	5.28886e-06	7.66793	7.31823	19.1774	16.2245	retm
Vanessa_cardui81757	4.61167	3.73556e-06	15.8994	18.8603	44.8295	37.1061	CG6966
Vanessa_cardui83931	4.60942	2.18901e-06	25.8609	27.7552	67.7669	58.4316	CG6966
Vanessa_cardui63333	4.59498	2.60672e-06	10.7917	9.36647	21.7089	25.4427	CG2812
Vanessa_cardui63097	4.58647	0.00071301	1.40165	1.21789	1.99215	4.10527	glycerophosphodiester phosphodiesterase gdpd6-like
Vanessa_cardui65004	4.58087	5.00627e-05	7.40798	7.31354	15.3729	19.0004	MFS9
Vanessa_cardui77561	4.57495	6.16806e-06	12.1213	15.0807	28.2565	35.2487	CG8170
Vanessa_cardui77606	4.56748	5.47049e-05	4.66723	5.90608	14.7999	9.94995	CG7149
Vanessa_cardui85808	4.54518	5.23712e-06	26.3825	18.6384	45.8061	58.1527	PREDICTED: uncharacterized protein LOC106133102
Vanessa_cardui77385	4.53453	1.12624e-05	17.0813	21.3557	36.7914	52.1002	ari-2
Vanessa_cardui80686	4.53361	8.31654e-06	18.7667	23.0377	39.8192	56.8256	growth inhibition and differentiation-related protein 88-like
Vanessa_cardui73287	4.53269	3.9512e-05	9.18256	13.5439	27.0732	25.6529	MFS9
Vanessa_cardui76668	4.52802	4.10785e-05	6.72633	6.3446	10.6228	19.4628	RhoGEF2
Vanessa_cardui77584	4.5256	0.000121268	13.1462	12.1869	18.9058	39.3296	---NA---
Vanessa_cardui24795	4.52314	0.000978958	0.706623	1.18457	2.87344	1.53554	CG6509
Vanessa_cardui63176	4.48899	0.000848737	1.17015	1.11703	2.13716	3.09281	glycerophosphodiester phosphodiesterase gdpd6-like
Vanessa_cardui73671	4.48475	0.000468028	3.20578	1.72139	6.11641	5.1561	hypothetical protein KGM_04063
Vanessa_cardui64061	4.48226	6.20481e-05	4.08022	3.53495	8.3266	9.07568	Ptp10D
Vanessa_cardui64024	4.47162	3.99874e-05	6.31868	5.96087	13.2126	14.7835	partitioning defective 3 homolog
Vanessa_cardui77953	4.46743	7.56693e-06	11.7136	10.0699	22.1787	27.3468	ankyrin repeat and sam domain-containing protein 1a
Vanessa_cardui84066	4.46045	1.19563e-05	10.7099	13.9777	27.5318	28.7351	Gip
Vanessa_cardui82085	4.4559	1.29466e-05	19.6291	15.0409	34.3461	44.1902	---NA---
Vanessa_cardui86847	4.42792	3.2049e-05	58.9781	69.145	103.242	185.682	CG12253
Vanessa_cardui78757	4.42443	4.98735e-05	5.15936	4.84237	11.8063	10.7929	---NA---
Vanessa_cardui62836	4.41643	0.000208358	2.90277	2.1142	5.11227	6.16653	inaE
Vanessa_cardui85191	4.4152	1.21915e-05	28.0736	17.6245	53.3267	49.2436	---NA---
Vanessa_cardui78280	4.39292	6.04282e-05	16.997	9.95851	32.2686	27.9599	---NA---
Vanessa_cardui88365	4.38833	2.89807e-06	165.018	133.529	339.121	327.957	en protein binding engrailed nuclear homeoprotein-regulated protein
Vanessa_cardui71744	4.38606	5.28852e-05	6.15938	6.95554	12.5684	16.7554	CG42684
Vanessa_cardui71212	4.37661	7.75255e-05	11.8811	7.15424	19.5297	22.7849	---NA---
Vanessa_cardui76775	4.3761	3.80269e-05	7.71596	10.767	17.8988	23.4009	extradiol ring-cleavage dioxygenase-like
Vanessa_cardui83519	4.37308	0.00029378	13.0973	20.0654	26.3065	47.6684	---NA---
Vanessa_cardui73656	4.34253	1.98489e-05	8.43369	9.2703	16.8645	22.3188	Mgat2
Vanessa_cardui78370	4.33445	1.40376e-05	10.9161	14.7327	27.0165	29.7832	CG31663
Vanessa_cardui78726	4.33167	0.000350807	12.7744	13.779	18.0207	40.4478	---NA---
Vanessa_cardui60408	4.32671	0.000243908	2.98379	4.54508	7.15466	9.48794	brat
Vanessa_cardui79988	4.30321	1.55053e-05	15.9302	16.3638	32.4119	38.4218	pnut
Vanessa_cardui74624	4.30008	0.000257114	15.4414	7.84257	23.9027	26.9132	---NA---
Vanessa_cardui81050	4.29168	5.04023e-05	5.7188	4.08914	11.7284	9.72083	Ugt86Di
Vanessa_cardui69058	4.28221	0.000164131	5.84284	5.7523	14.5222	10.8959	---NA---
Vanessa_cardui78873	4.26287	0.000862832	3.37428	1.31799	5.72109	4.4326	shot
Vanessa_cardui70510	4.26194	5.16248e-05	6.97499	5.83611	13.8841	13.9448	PREDICTED: LOW QUALITY PROTEIN: uncharacterized protein LOC101739343
Vanessa_cardui88884	4.25794	4.47977e-05	87.0768	67.9766	214.046	122.808	cuticle protein 1
Vanessa_cardui83141	4.2565	8.19388e-05	18.5585	13.6148	41.383	28.4816	---NA---
Vanessa_cardui85485	4.24549	6.88215e-05	35.8313	24.484	49.7363	80.188	---NA---
Vanessa_cardui59543	4.24423	2.87492e-05	9.34436	9.25692	19.9231	20.3481	CG7025
Vanessa_cardui68636	4.24419	0.000222543	3.19505	3.93832	6.40476	9.03275	Pld
Vanessa_cardui77848	4.22132	3.41589e-05	11.3849	8.72218	19.5826	23.5852	transmembrane protein 127-like
Vanessa_cardui55179	4.21583	0.000857538	5.27434	5.11079	6.96037	15.2707	---NA---
Vanessa_cardui83491	4.20945	1.57804e-05	8.82678	8.22088	20.2652	16.3566	pigs
Vanessa_cardui83513	4.17627	1.44215e-05	33.0828	31.0144	80.8039	55.8557	probable splicing arginine serine-rich 7
Vanessa_cardui58567	4.15754	7.882e-05	4.53982	5.28613	11.087	9.80177	Npc1a
Vanessa_cardui75319	4.14858	0.000877438	6.79487	2.67329	10.0734	9.83945	---NA---
Vanessa_cardui80140	4.1387	3.79007e-05	15.9952	17.1584	31.3004	38.6454	---NA---
Vanessa_cardui73819	4.1312	0.000191326	8.5698	11.7825	17.4365	25.4619	---NA---
Vanessa_cardui85465	4.12528	5.21686e-05	48.4475	52.1239	78.6098	132.592	---NA---
Vanessa_cardui56253	4.10395	0.000103049	3.93891	3.4596	6.95305	8.50625	S1P
Vanessa_cardui61985	4.09698	0.000262911	6.54771	5.8828	11.3893	14.5442	osp
Vanessa_cardui75064	4.09583	7.96332e-05	9.45815	9.10646	15.9332	22.7656	lolal
Vanessa_cardui76168	4.09338	4.76559e-05	11.7625	15.2562	23.9512	32.4808	---NA---
Vanessa_cardui67087	4.0816	0.000153792	8.34048	6.78702	14.689	16.7525	osp
Vanessa_cardui82815	4.0811	9.55754e-05	14.8118	15.321	26.1674	36.4614	l(3)02640
Vanessa_cardui75684	4.07732	0.000112855	12.8087	8.89735	24.9409	20.153	---NA---
Vanessa_cardui86564	4.06028	1.44102e-05	37.2981	47.3627	85.9839	89.5933	tumor necrosis factor ligand superfamily member 13
Vanessa_cardui56611	4.05618	0.000538749	3.60733	3.68665	9.55322	5.61668	tick transposon
Vanessa_cardui76927	4.04428	0.00079578	8.65359	9.71854	11.5009	26.277	Mocs2
Vanessa_cardui54304	4.03412	0.000625482	1.8152	0.973204	2.96522	2.75803	Hr38
Vanessa_cardui82477	4.03225	2.26769e-05	23.9405	21.4925	41.0912	52.1506	CG8519
Vanessa_cardui81664	4.01914	2.29416e-05	15.0598	11.4121	27.0221	27.1212	inaE
Vanessa_cardui73977	4.01634	3.58908e-05	11.7885	10.6959	22.2186	23.7935	---NA---
Vanessa_cardui73540	4.01131	0.000111308	6.40842	6.58532	11.7461	14.8131	Ptp10D
Vanessa_cardui80117	4.00805	0.000258936	4.5098	3.40648	6.57608	9.54283	---NA---
Vanessa_cardui81822	3.9943	1.53366e-05	30.82	27.7398	53.3711	65.6961	CG6040
Vanessa_cardui75579	3.97463	0.000805931	6.61543	7.89138	10.4263	18.92	Jabba
Vanessa_cardui81428	3.96297	7.06417e-05	23.6604	17.6372	41.67	41.6364	pancreatic lipase-related protein 1
Vanessa_cardui69882	3.95745	0.00054984	4.84255	4.98051	10.1744	9.7005	---NA---
Vanessa_cardui72284	3.95681	0.000156609	3.7401	3.8444	8.03831	7.29295	CG33156
Vanessa_cardui87015	3.95517	1.43109e-05	56.6598	52.3172	106.205	113.389	---NA---
Vanessa_cardui87919	3.95301	6.34171e-05	104.084	61.3883	162.144	169.993	Spn88Ea
Vanessa_cardui87400	3.94567	1.77657e-05	50.4397	51.9584	98.0331	107.957	Tsp74F
Vanessa_cardui78273	3.92918	0.000221419	8.02128	6.44618	14.8216	14.1613	---NA---
Vanessa_cardui61917	3.92325	0.000393876	2.72583	2.1785	4.87509	4.93508	0
Vanessa_cardui71139	3.91941	0.000244903	2.74498	2.20047	4.86216	5.01497	kst
Vanessa_cardui86063	3.90417	2.69885e-05	65.3382	73.3167	130.187	145.965	---NA---
Vanessa_cardui81021	3.9038	0.000112154	12.0245	9.84364	20.4188	23.0377	myotubularin-related protein 4 isoform x1
Vanessa_cardui87766	3.89711	1.98185e-05	147.333	121.951	245.839	288.124	tmod
Vanessa_cardui86011	3.89534	2.0826e-05	25.5022	27.2173	49.8841	54.8447	CG5265
Vanessa_cardui72510	3.88959	9.14648e-05	7.68624	7.81069	13.0031	17.694	---NA---
Vanessa_cardui52983	3.88716	0.00058575	6.52024	6.30693	10.2073	15.1615	---NA---
Vanessa_cardui86313	3.88696	9.96878e-05	13.687	15.0507	23.2999	33.6054	CG5958
Vanessa_cardui87297	3.88311	2.98302e-05	89.5963	93.7989	156.378	206.448	hypothetical protein KGM_12267
Vanessa_cardui77368	3.88186	5.42485e-05	25.4916	32.809	49.3218	66.158	Cad89D
Vanessa_cardui80222	3.88176	9.84106e-05	26.2865	18.3014	39.217	48.7193	---NA---
Vanessa_cardui80760	3.86867	0.000444808	6.51703	7.66784	11.1787	16.7798	---NA---
Vanessa_cardui86059	3.86706	3.84636e-05	33.3966	24.6017	56.7024	57.3984	for
Vanessa_cardui72221	3.86354	0.000185819	7.50846	8.57485	13.2809	18.3881	CG11807
Vanessa_cardui85102	3.85084	0.000137679	22.1306	20.6843	34.8278	49.0689	l(3)02640
Vanessa_cardui75167	3.85016	0.000194126	7.3144	7.16734	14.7503	13.7166	CG3632
Vanessa_cardui64425	3.84718	0.000331252	0.836934	1.06588	1.83757	1.904	gw
Vanessa_cardui59283	3.8429	0.000698604	2.32659	2.35162	4.70209	4.48695	transmembrane protein 110
Vanessa_cardui77950	3.84165	4.85945e-05	17.8854	13.5287	29.0444	32.3367	---NA---
Vanessa_cardui88413	3.84145	1.85688e-05	249.262	225.373	451.926	476.854	Atg8a
Vanessa_cardui83171	3.83837	3.84614e-05	28.5622	22.4851	44.486	55.1484	zinc finger bed domain-containing protein 5
Vanessa_cardui82564	3.82844	0.000113817	15.7708	15.479	25.7284	35.1816	---NA---
Vanessa_cardui80045	3.82631	0.000326125	4.47482	3.35836	6.73261	8.50641	GstO3
Vanessa_cardui86841	3.8219	0.00013664	24.1984	20.2905	32.5618	53.8343	ATPCL
Vanessa_cardui78337	3.81333	5.37593e-05	25.1705	23.2983	46.2764	47.9188	---NA---
Vanessa_cardui66802	3.80176	0.000181304	3.16858	2.85495	5.99495	5.68531	CG2812
Vanessa_cardui86770	3.79556	9.82438e-05	89.4146	65.2152	126.706	171.45	---NA---
Vanessa_cardui84136	3.79168	3.28829e-05	31.533	33.5021	64.1248	61.7076	CG5973
Vanessa_cardui71273	3.78635	0.000303088	4.05525	3.91409	6.10777	9.244	CG30036
Vanessa_cardui84297	3.78096	3.18441e-05	21.2186	18.923	36.6262	40.6633	CG45186
Vanessa_cardui44393	3.77793	0.000465407	2.48794	3.6655	5.74322	6.14622	SNF4Agamma
Vanessa_cardui79076	3.77314	0.000117474	20.6659	12.6784	29.7869	34.0922	jbug
Vanessa_cardui88303	3.76534	3.9512e-05	165.613	178.564	373.688	288.263	Tsp39D
Vanessa_cardui58220	3.76445	0.000617634	4.87595	5.3651	10.8701	8.8626	ubx domain-containing protein 4
Vanessa_cardui65809	3.76082	0.00045537	2.94623	2.97792	6.82165	4.5802	---NA---
Vanessa_cardui84012	3.76078	0.000102068	17.0495	12.1969	25.7939	30.1143	ITP
Vanessa_cardui82888	3.75964	8.61044e-05	8.9367	7.77892	15.5368	16.4742	fz2
Vanessa_cardui55533	3.75942	0.000256686	4.11726	3.30476	7.30806	6.91343	Myo10A
Vanessa_cardui61214	3.75167	0.000817222	3.7024	3.89394	6.34432	8.17964	rho guanine nucleotide exchange factor 10-like protein
Vanessa_cardui76271	3.74247	8.52231e-05	15.8838	13.4559	24.3739	31.4825	osp
Vanessa_cardui78868	3.72647	0.000347574	15.8264	12.8935	21.2729	33.1029	Cad96Ca
Vanessa_cardui78611	3.72592	8.3099e-05	9.38461	9.95034	17.5218	19.2187	Dl
Vanessa_cardui75312	3.71563	0.000178761	9.37367	9.96246	19.9332	16.7734	Toll-7
Vanessa_cardui88120	3.71355	0.000121745	24.5973	21.1469	46.1417	40.4751	activating transcription factor of chaperone
Vanessa_cardui83687	3.71157	5.75889e-05	43.5811	44.4175	72.2421	94.1357	CG5921
Vanessa_cardui78660	3.70032	0.000503049	15.0521	10.303	29.9645	17.873	---NA---
Vanessa_cardui72883	3.69827	0.000126396	7.91727	8.60536	15.5672	15.6202	CG34133
Vanessa_cardui67657	3.69119	0.000489216	5.6394	4.69653	8.62634	10.7869	Ptp10D
Vanessa_cardui80975	3.6851	0.000215867	15.7676	12.0081	29.2822	22.8956	Amph
Vanessa_cardui81072	3.68383	4.2942e-05	28.4307	26.1967	50.8932	51.6542	---NA---
Vanessa_cardui87296	3.68356	0.000194817	14.9546	12.9719	22.2807	30.0466	CG13893
Vanessa_cardui86692	3.68352	6.20961e-05	78.3716	62.5689	119.385	144.659	CG12004
Vanessa_cardui75577	3.67503	0.000991664	3.37879	3.7667	7.11742	6.31817	spz
Vanessa_cardui80843	3.66885	8.25319e-05	16.2714	13.5451	25.7252	29.9422	formin-like protein 3 isoform x4
Vanessa_cardui74050	3.66716	0.000446291	6.29223	6.33202	9.52636	14.0368	CG9547
Vanessa_cardui66872	3.66385	0.000199062	3.6888	3.5576	6.5688	6.96669	cv-c
Vanessa_cardui87735	3.65038	5.32002e-05	103.787	86.0226	181.663	171.238	---NA---
Vanessa_cardui73754	3.63512	0.000342995	3.96763	3.61439	8.44159	5.63991	l(2)gl
Vanessa_cardui74348	3.62775	0.000186676	4.46476	4.39535	9.60733	6.81244	RluA-1
Vanessa_cardui72686	3.62708	0.000332311	7.49868	4.45273	10.9584	11.0629	jbug
Vanessa_cardui84430	3.62287	0.000262116	20.5502	21.7845	32.6941	45.4279	epidermal cell surface receptor
Vanessa_cardui54349	3.61871	0.000808072	11.1687	7.92618	16.0893	19.0479	tna
Vanessa_cardui83711	3.60903	8.57969e-05	24.7705	23.1448	41.3156	46.7727	42248
Vanessa_cardui78444	3.5969	0.000356212	9.46133	10.2007	16.9763	19.0963	IntS9
Vanessa_cardui66762	3.58132	0.000815781	6.34379	5.77083	10.6511	11.4687	---NA---
Vanessa_cardui86466	3.57553	8.32262e-05	59.6058	49.6793	90.8284	107.991	CG8399
Vanessa_cardui67499	3.56607	0.000922585	3.92519	3.28075	6.33685	6.75801	mtd
Vanessa_cardui72173	3.55674	0.000881099	5.06728	5.35198	7.48709	11.3767	CG2543
Vanessa_cardui74197	3.54681	0.000381706	3.02076	3.39251	5.87537	5.74065	CG33156
Vanessa_cardui84672	3.54355	0.000178138	24.7157	25.5924	43.4931	47.4109	DnaJ-60
Vanessa_cardui78589	3.54028	0.000250398	24.246	17.3301	36.1883	38.6657	osp
Vanessa_cardui84359	3.53134	9.18129e-05	36.4683	35.2643	58.8513	70.1838	CG16974
Vanessa_cardui83188	3.52962	0.000103655	18.6728	20.9489	35.4733	35.9022	CG6126
Vanessa_cardui86619	3.52433	6.90178e-05	34.7615	35.2222	64.7117	61.1025	---NA---
Vanessa_cardui73752	3.513	0.000146393	12.7108	12.6221	22.5429	22.8386	a
Vanessa_cardui81264	3.49948	0.000314955	7.55326	7.83399	15.862	11.655	CG9265
Vanessa_cardui83535	3.49523	0.000173724	24.7049	26.2333	38.8874	51.8254	Hip1
Vanessa_cardui71252	3.48142	0.000595142	2.43401	2.48738	4.0104	4.7227	lqfR
Vanessa_cardui73944	3.4777	0.000578814	8.36928	7.60934	12.8826	15.4143	Ptp10D
Vanessa_cardui88750	3.47501	0.000450224	42.1012	24.1602	60.4511	56.5106	ple
Vanessa_cardui83312	3.46576	0.000125374	22.3106	21.3266	38.0998	38.9883	Pka-C1
Vanessa_cardui82852	3.45844	0.000256172	30.4838	25.7918	44.1361	54.8855	---NA---
Vanessa_cardui72406	3.45161	0.00032811	6.7693	7.16464	11.7747	12.7559	fwd
Vanessa_cardui81308	3.44634	0.000374355	16.819	15.1461	24.0545	32.001	CG14830
Vanessa_cardui75785	3.44458	0.000264497	9.20696	9.34745	17.7679	14.864	Hexo2
Vanessa_cardui76633	3.43836	0.000404083	7.25271	5.19443	10.5721	11.1949	Exn
Vanessa_cardui71486	3.43313	0.000139365	13.3741	13.1996	22.5306	23.9742	Csk
Vanessa_cardui71251	3.42131	0.00053145	4.72687	6.6221	11.077	8.79888	Slmap
Vanessa_cardui87705	3.41875	0.000113952	152.372	167.268	279.895	277.746	glycerol-3-phosphate acyltransferase
Vanessa_cardui84565	3.40651	0.0001475	58.2176	47.1727	88.4805	94.2391	---NA---
Vanessa_cardui88706	3.40237	0.000132563	100.241	95.7918	184.752	155.49	Chd64
Vanessa_cardui88182	3.39934	0.000372351	231.58	231.03	312.487	487.851	hypothetical protein KGM_12267
Vanessa_cardui83039	3.39662	0.000952708	12.9917	17.0574	28.7777	23.4607	primo-1
Vanessa_cardui83542	3.39551	0.00058025	11.0397	8.70986	15.7655	18.3504	shot
Vanessa_cardui86563	3.38473	0.000238491	66.6202	48.4197	103.191	94.9541	CG10898
Vanessa_cardui87715	3.3502	0.000147357	131.204	137.915	229.621	230.295	CG1969
Vanessa_cardui67018	3.34801	0.0006243	5.41601	3.9884	8.58466	7.45122	CG31028
Vanessa_cardui84956	3.33494	0.000158665	57.3758	58.3401	96.3202	100.45	qless
Vanessa_cardui87352	3.32276	0.000546801	96.7967	137.408	177.367	220.144	---NA---
Vanessa_cardui88129	3.32055	0.000233192	48.4681	41.3883	74.445	77.4948	CG15449
Vanessa_cardui85599	3.31213	0.000270469	61.2337	67.7437	97.1865	120.609	Myo10A
Vanessa_cardui65203	3.30951	0.00052231	7.66806	8.05681	12.8343	13.7094	nuclear factor of activated t-cells 5
Vanessa_cardui83049	3.26819	0.000279853	24.3351	22.2346	42.0818	35.5353	---NA---
Vanessa_cardui88435	3.26217	0.000369883	348.207	333.684	481.856	650.569	hypothetical protein KGM_12267
Vanessa_cardui83274	3.25355	0.00072502	10.1464	10.3942	16.9842	17.1088	cbt
Vanessa_cardui85677	3.24145	0.000348467	42.9074	35.8888	59.0672	70.8884	sas
Vanessa_cardui87314	3.23599	0.000269845	68.0659	58.6076	106.508	102.313	CG45186
Vanessa_cardui75949	3.23438	0.000384679	10.5903	9.26146	16.3402	16.3698	CG31678
Vanessa_cardui74363	3.21236	0.000820594	13.1693	15.3093	21.6	25.0731	---NA---
Vanessa_cardui87662	3.2087	0.000612949	75.0799	70.873	98.2491	140.075	Drip
Vanessa_cardui76180	3.20699	0.000723417	8.95828	9.42764	12.9683	17.072	fibrosin-1-like protein
Vanessa_cardui83071	3.19501	0.000526958	33.0869	31.3725	53.5853	51.426	---NA---
Vanessa_cardui82553	3.19024	0.000629106	22.5005	23.3625	41.9024	32.8244	---NA---
Vanessa_cardui77921	3.1838	0.000913197	16.2293	22.579	29.3747	33.7507	CG42331
Vanessa_cardui84998	3.18022	0.000550494	34.1256	30.3749	52.1101	52.4045	CG13516
Vanessa_cardui84078	3.17748	0.000951595	24.6155	20.0475	34.0302	38.1941	sas
Vanessa_cardui83607	3.17222	0.00067442	37.5549	39.9629	57.7189	67.6441	---NA---
Vanessa_cardui82481	3.16434	0.000632093	21.0629	21.537	38.7161	30.122	CG8180
Vanessa_cardui87878	3.15411	0.000562964	43.4763	46.5407	69.0283	75.7704	CG15093
Vanessa_cardui83696	3.14378	0.000514476	18.0655	15.9865	26.2027	28.3165	how
Vanessa_cardui85076	3.09385	0.000472989	107.071	91.312	165.572	147.165	uif
Vanessa_cardui87293	3.08453	0.000467692	28.2888	26.4904	45.2318	40.9211	zip
Vanessa_cardui83998	3.08148	0.000918835	66.3136	53.913	90.7423	97.82	---NA---
Vanessa_cardui78857	3.07612	0.00085678	9.66676	8.57206	14.5395	14.0517	CaMKI
Vanessa_cardui88014	3.06549	0.000561094	144.661	151.103	215.742	246.466	ScpX
Vanessa_cardui82628	3.03644	0.000729109	28.4423	26.7556	42.3674	43.0551	---NA---
Vanessa_cardui88834	-2.95057	0.000937695	980.001	1134.28	191.532	174.412	chic
Vanessa_cardui88511	-2.98458	0.000946103	437.833	482.401	72.5732	84.6366	Cp1
Vanessa_cardui86357	-2.98482	0.000809928	74.0885	71.0411	12.4001	12.383	Cnx99A
Vanessa_cardui86727	-3.01294	0.00089142	108.546	91.0894	18.0002	15.7611	CG17337
Vanessa_cardui88066	-3.02234	0.000871996	182.397	199.813	35.1584	29.4271	lwr
Vanessa_cardui87632	-3.03551	0.000713305	172.818	181.059	31.637	27.864	Sc2
Vanessa_cardui88344	-3.0921	0.000701049	162.851	192.467	32.3156	26.4102	Tcp-1zeta
Vanessa_cardui86438	-3.11899	0.000519497	83.2017	76.7345	13.1178	13.011	methylosome subunit picln
Vanessa_cardui78783	-3.12031	0.000607234	50.2979	46.2806	8.26046	7.51854	CG2918
Vanessa_cardui81667	-3.12264	0.000925463	51.1462	42.1087	7.9277	7.28302	fasciclin-2 isoform x3
Vanessa_cardui80905	-3.15336	0.000906204	37.5125	43.3356	5.93225	7.1355	capu
Vanessa_cardui88461	-3.18241	0.000605229	182.021	212.197	27.8134	35.3402	Cp1
Vanessa_cardui87769	-3.18846	0.000526039	84.1342	70.5316	13.0409	11.6731	mab-21
Vanessa_cardui87402	-3.19091	0.000363267	82.7294	91.2873	14.2235	13.6099	Caf1-55
Vanessa_cardui87831	-3.19117	0.000471306	208.7	235.959	32.5581	38.4903	GLaz
Vanessa_cardui88558	-3.19901	0.000321219	553.219	597.524	98.0945	85.5496	CG2852
Vanessa_cardui85644	-3.20004	0.000354404	140.07	149.412	20.9594	25.1514	heph
Vanessa_cardui86090	-3.2019	0.000906204	77.3886	93.3342	15.1999	12.0661	Sgt1
Vanessa_cardui81705	-3.26398	0.000664036	53.3199	40.2747	7.35885	7.22869	---NA---
Vanessa_cardui87793	-3.26533	0.000442845	269.413	229.867	32.6041	45.1443	---NA---
Vanessa_cardui87486	-3.26734	0.000307899	100.049	100.595	15.0768	16.2195	NAT1
Vanessa_cardui87695	-3.27811	0.000877262	36.6317	45.105	7.33403	5.42613	Pgk
Vanessa_cardui85833	-3.2794	0.000810286	36.3762	39.1778	6.31155	5.45406	CG17333
Vanessa_cardui87720	-3.27953	0.000265209	78.0666	84.0716	12.2978	12.9163	RhoGDI
Vanessa_cardui87808	-3.29064	0.000422602	41.6179	43.511	5.81593	7.35811	Desat1
Vanessa_cardui84543	-3.29933	0.000365952	58.6481	70.8756	9.33051	10.6979	CG2107
Vanessa_cardui83487	-3.31904	0.0009232	22.3326	26.426	3.47387	4.01123	CG17065
Vanessa_cardui85505	-3.32355	0.000399953	38.3158	43.7716	6.3819	6.22405	nrv2
Vanessa_cardui79730	-3.33364	0.000537236	26.469	24.3194	3.66772	4.08414	Cyp6a2
Vanessa_cardui86729	-3.33696	0.0007154	53.5018	63.0297	8.43184	9.3698	NAA20
Vanessa_cardui76846	-3.34033	0.000743195	19.9507	26.115	3.62843	3.41877	dup
Vanessa_cardui77066	-3.34469	0.000953371	15.3846	17.6983	2.4954	2.54875	CG2145
Vanessa_cardui86074	-3.34752	0.000339548	54.6787	56.9444	9.04702	7.97266	CG16817
Vanessa_cardui75250	-3.34794	0.000763039	17.7316	19.8977	2.91017	2.82434	prominin-like
Vanessa_cardui88353	-3.34815	0.000167993	283.391	312.735	43.9152	46.9091	CaBP1
Vanessa_cardui85111	-3.34995	0.000428786	20.7712	24.8499	3.55585	3.39821	CG4849
Vanessa_cardui76732	-3.35441	0.000992654	14.6852	10.2515	2.01426	1.76889	28s ribosomal protein mitochondrial
Vanessa_cardui80652	-3.35458	0.000487736	31.5849	38.7965	5.00463	5.69654	CG45781
Vanessa_cardui76521	-3.35617	0.000855133	18.5235	27.6579	3.72151	3.3203	Sema-5c
Vanessa_cardui84923	-3.35629	0.000268998	60.2799	70.8376	9.79932	10.1384	CG11069
Vanessa_cardui82115	-3.35731	0.000959863	36.3271	35.3815	4.26874	6.57575	CG1231
Vanessa_cardui88528	-3.3631	0.000210614	212.856	261.516	38.2221	33.8549	FK506-bp1
Vanessa_cardui85463	-3.37094	0.00098223	52.5082	52.2457	9.47415	6.42356	---NA---
Vanessa_cardui73895	-3.38151	0.000776916	28.1208	26.1906	4.13959	4.04187	---NA---
Vanessa_cardui86504	-3.40333	0.000286206	79.562	90.3113	12.8103	12.6614	Karl
Vanessa_cardui84034	-3.41151	0.000889036	33.0477	39.8772	5.11881	5.77319	---NA---
Vanessa_cardui86565	-3.41472	0.000200015	102.053	105.85	17.3999	13.6931	Rrp47
Vanessa_cardui83580	-3.41688	0.000189005	138.677	99.9066	17.8918	17.6232	mub
Vanessa_cardui88264	-3.41754	0.00014458	100.621	96.492	15.229	14.1797	PyK
Vanessa_cardui84876	-3.42578	0.000569746	33.924	39.8709	6.2988	4.72243	Nmdmc
Vanessa_cardui84036	-3.42674	0.000794626	41.0189	45.3825	7.94523	4.96578	dUTPase
Vanessa_cardui86224	-3.42927	0.000562057	222.863	252.261	26.4305	44.1015	---NA---
Vanessa_cardui80849	-3.45385	0.00033002	26.7468	18.7958	3.14037	3.55829	CG10175
Vanessa_cardui83117	-3.46134	0.00020713	25.5391	28.0867	4.03896	3.86718	PpD3
Vanessa_cardui76218	-3.46754	0.000828961	7.08247	9.92738	1.23512	1.27033	CG31368
Vanessa_cardui86985	-3.47391	0.000190191	82.6483	88.9021	13.5659	11.6498	Ance
Vanessa_cardui86994	-3.47969	0.000296306	79.9273	78.3975	13.2919	9.94988	vih
Vanessa_cardui87093	-3.48152	0.000309659	84.3995	106.611	12.718	15.265	qkr54B
Vanessa_cardui86685	-3.49193	0.000843466	39.2284	48.2629	6.60676	6.18859	LSm7
Vanessa_cardui81719	-3.49497	0.000617675	25.7015	24.5788	3.7382	3.59225	Caf1-105
Vanessa_cardui64361	-3.51627	0.000593226	13.7619	15.876	2.19818	2.10321	---NA---
Vanessa_cardui76738	-3.51852	0.00035602	12.9368	11.7751	1.93604	1.64667	Plod
Vanessa_cardui79143	-3.52412	0.000667622	7.25528	6.22958	1.13001	0.82451	GlyS
Vanessa_cardui86953	-3.52812	0.000289614	207.835	283.686	29.2821	41.8111	CG31869
Vanessa_cardui61970	-3.53598	0.00095136	10.1326	12.7828	1.39832	1.89685	capu
Vanessa_cardui80837	-3.53995	0.000251322	34.4819	31.1425	4.48664	4.94517	CG11200
Vanessa_cardui78832	-3.5404	0.000348234	19.4636	26.3201	3.45127	3.16038	Nup62
Vanessa_cardui72235	-3.54369	0.000788689	9.16401	11.0907	1.34495	1.56453	---NA---
Vanessa_cardui82019	-3.54555	0.000399834	23.236	20.0771	3.15434	3.06558	CG9125
Vanessa_cardui86855	-3.55647	0.000676825	29.846	35.6969	5.33383	4.09863	Mtp
Vanessa_cardui71851	-3.56221	0.000215629	26.3705	27.1081	4.28152	3.38742	CG34347
Vanessa_cardui85680	-3.57072	0.000659862	30.4901	26.0602	4.52196	3.56284	---NA---
Vanessa_cardui85915	-3.57589	0.000197252	56.8478	60.5282	6.92793	9.77862	drd
Vanessa_cardui79874	-3.58394	0.000446408	29.5869	29.2044	5.11628	3.27675	---NA---
Vanessa_cardui88216	-3.58415	0.000149916	87.8075	102.313	15.5173	11.6053	Eno
Vanessa_cardui88187	-3.58805	0.000103382	92.6653	88.7934	14.4469	11.3655	Eno
Vanessa_cardui80393	-3.59832	9.83188e-05	71.9217	67.151	9.79759	9.8935	CG10585
Vanessa_cardui82880	-3.60529	0.000145757	37.4758	33.9355	5.47148	4.631	---NA---
Vanessa_cardui86846	-3.62067	9.94166e-05	68.7565	75.5778	10.0821	10.2525	Sgt
Vanessa_cardui70129	-3.62226	0.000634134	21.7293	24.5023	2.6432	3.83823	---NA---
Vanessa_cardui83086	-3.62295	0.000239433	33.4198	32.0428	3.8686	5.31345	CG2051
Vanessa_cardui79962	-3.62339	0.000810071	27.3975	28.7812	3.61436	4.26051	---NA---
Vanessa_cardui64744	-3.62383	0.00059549	7.35078	7.63985	0.760845	1.33931	0
Vanessa_cardui83024	-3.62672	0.000209276	22.145	28.0492	3.49718	3.56868	Art7
Vanessa_cardui75043	-3.62883	0.000602847	20.2375	16.6487	2.81382	2.36919	CG11523
Vanessa_cardui87288	-3.63025	0.000227757	123.806	110.315	20.156	12.7862	RnrS
Vanessa_cardui79712	-3.63591	0.000330491	82.0003	60.8892	11.8255	8.21912	---NA---
Vanessa_cardui81743	-3.63834	0.000212635	26.0212	32.2059	4.17265	4.00059	Nop60B
Vanessa_cardui82197	-3.64201	0.000519718	28.8854	27.0273	4.60271	3.2482	gus
Vanessa_cardui88584	-3.65254	7.60727e-05	327.945	394.894	56.2556	44.9058	Ran
Vanessa_cardui71016	-3.65262	0.000881099	14.3784	13.9876	2.30825	1.66722	---NA---
Vanessa_cardui81060	-3.65416	0.000383544	18.9936	11.9227	2.09022	2.20466	grn
Vanessa_cardui87806	-3.65667	4.96772e-05	354.22	381.186	55.5626	47.121	CG1943
Vanessa_cardui81383	-3.66314	0.000476238	33.9508	30.27	5.4397	3.5267	---NA---
Vanessa_cardui87275	-3.66574	3.94848e-05	163.931	166.348	23.8674	22.0948	lama
Vanessa_cardui86177	-3.67121	5.32002e-05	150.935	175.731	22.4352	22.9809	CG8306
Vanessa_cardui87007	-3.6745	0.000108404	77.6152	91.6832	12.1672	11.3618	wbl
Vanessa_cardui81865	-3.67453	0.000152826	32.9527	28.3396	3.73637	4.73987	protein ndnf-like
Vanessa_cardui82026	-3.67459	0.000587953	23.106	35.5292	3.86421	4.28501	Dg
Vanessa_cardui82542	-3.67884	0.000399397	34.2327	52.8063	5.80194	6.28783	dystroglycan isoform x1
Vanessa_cardui70455	-3.68158	0.000487385	11.5242	12.2939	1.83373	1.47379	DNApol-epsilon58
Vanessa_cardui72281	-3.68284	0.000517728	17.0354	20.6727	3.08406	2.16184	Skp2
Vanessa_cardui78053	-3.69537	0.000626887	12.9302	16.5521	2.00284	2.06578	CG9109
Vanessa_cardui88015	-3.69922	4.66716e-05	87.9245	97.2475	12.3034	13.2287	LamC
Vanessa_cardui82658	-3.70159	0.000215896	27.6873	32.0805	4.834	3.42947	dnk
Vanessa_cardui88818	-3.70298	3.91117e-05	1114.81	1323.79	172.142	164.172	HmgD
Vanessa_cardui86547	-3.7062	0.000449355	27.3251	34.8978	3.66392	4.87956	Prp19
Vanessa_cardui79470	-3.71133	0.000208044	28.3889	40.0762	4.66327	4.76298	RhoU
Vanessa_cardui84627	-3.71251	0.000208358	31.4566	28.7372	3.24895	4.98565	Irp-1B
Vanessa_cardui82139	-3.71524	0.000562971	25.2039	38.9997	3.94841	4.86862	Dg
Vanessa_cardui74031	-3.71756	0.000422318	11.5713	15.6088	1.55988	2.1625	---NA---
Vanessa_cardui79647	-3.72656	0.000316677	15.3669	13.6988	2.06896	1.90534	tex
Vanessa_cardui80122	-3.73443	0.000474508	15.4894	18.9727	2.19562	2.50268	RfC3
Vanessa_cardui84856	-3.74263	0.000123119	64.121	55.9191	6.90814	9.38833	interferon regulatory factor 9
Vanessa_cardui87867	-3.75215	6.88322e-05	134.85	156.65	21.9641	17.7418	Uch
Vanessa_cardui84871	-3.75934	0.00013334	38.8184	45.6413	5.12182	6.32302	---NA---
Vanessa_cardui73716	-3.76087	0.000543714	15.8498	21.4946	2.66517	2.41135	CG4332
Vanessa_cardui87238	-3.76333	0.000470291	28.5072	34.4763	3.91324	4.60056	GstE1
Vanessa_cardui69532	-3.76401	0.000156221	13.5835	15.5038	1.98661	1.95603	xk-related protein
Vanessa_cardui88440	-3.76751	0.000487385	501.412	420.479	40.5237	83.6619	CG2016
Vanessa_cardui82012	-3.7704	9.53941e-05	29.852	28.1041	4.0629	3.77321	dan
Vanessa_cardui80945	-3.77133	0.000651765	13.0278	20.1343	1.89968	2.58101	Fen1
Vanessa_cardui78005	-3.77769	0.000485539	16.2259	18.322	2.49169	2.17991	CG30105
Vanessa_cardui86476	-3.78058	3.66581e-05	96.856	88.433	11.85	13.1047	Glut1
Vanessa_cardui88030	-3.78304	7.85086e-05	78.4998	100.122	11.9164	12.1951	CG6287
Vanessa_cardui86502	-3.78572	0.000629442	36.7714	38.0551	3.80945	6.19781	---NA---
Vanessa_cardui83162	-3.79165	0.000202528	18.6331	23.5042	2.85864	2.81524	Mcm5
Vanessa_cardui82168	-3.79396	0.000171534	22.3629	20.1132	2.53109	3.15571	CycA
Vanessa_cardui87218	-3.80609	0.000190711	96.2511	97.6779	16.3175	9.75129	viaf
Vanessa_cardui70354	-3.81242	0.000384342	12.4055	12.5697	1.82069	1.52547	WDR79
Vanessa_cardui84528	-3.82074	0.000231726	23.9845	20.616	3.11368	2.83371	CG11986
Vanessa_cardui88065	-3.84028	0.000127748	605.264	394.664	79.0077	53.567	Sod3
Vanessa_cardui87369	-3.84612	3.65918e-05	118.426	131.214	15.493	17.5982	CG4164
Vanessa_cardui86911	-3.8501	0.000150476	43.1101	39.4764	4.70848	6.18369	CG40160
Vanessa_cardui85323	-3.85044	2.44677e-05	90.2938	89.7616	11.2396	12.5865	fend
Vanessa_cardui78438	-3.85105	0.000622018	19.7485	16.5496	2.89168	1.93314	Fdx2
Vanessa_cardui85276	-3.86404	4.40489e-05	174.509	197.908	21.5601	27.5561	---NA---
Vanessa_cardui88542	-3.8703	3.0415e-05	291.266	349.296	45.8565	38.7235	x16
Vanessa_cardui77025	-3.87922	0.00022438	14.6655	16.236	2.37831	1.69962	IntS11
Vanessa_cardui73527	-3.88181	0.000331849	8.02174	10.0856	1.06506	1.30777	dpa
Vanessa_cardui84094	-3.88785	7.48194e-05	19.8598	15.6783	2.20984	2.43648	w
Vanessa_cardui81324	-3.88922	6.07484e-05	18.9822	18.1264	2.35714	2.5012	Axn
Vanessa_cardui80531	-3.9063	0.000335382	23.8746	20.8408	3.49215	2.36418	ben
Vanessa_cardui78108	-3.90796	0.000346301	9.14486	8.57594	1.23448	1.07869	Cdk1
Vanessa_cardui85205	-3.91112	0.000572921	24.7358	33.4176	3.51169	4.05558	Chrac-14
Vanessa_cardui77477	-3.91554	0.000302956	16.3517	20.0008	2.59693	2.15241	NetB
Vanessa_cardui80219	-3.91912	0.000809528	14.3401	15.8629	1.66201	2.23597	---NA---
Vanessa_cardui76134	-3.92352	0.000271347	15.8367	13.4431	1.77086	2.01629	lin-52
Vanessa_cardui88751	-3.9485	1.59993e-05	616.631	699.621	91.2189	79.0375	FK506-bp2
Vanessa_cardui88515	-3.95551	1.66579e-05	552.673	664.569	82.5464	74.6619	His2Av
Vanessa_cardui71174	-3.95869	0.000369883	9.58978	14.1075	1.28202	1.76582	CG3829
Vanessa_cardui78182	-3.95932	0.000345876	97.4881	50.4109	8.57084	10.3475	NT1
Vanessa_cardui87069	-3.96373	2.44766e-05	110.371	103.975	15.1907	12.4014	---NA---
Vanessa_cardui72905	-3.96391	0.000681023	16.0933	14.9556	1.66113	2.29464	Caf1-105
Vanessa_cardui86166	-3.96606	0.000113866	6.20727	6.83689	0.923024	0.757942	FASN1
Vanessa_cardui73063	-3.97321	0.000280644	9.10748	8.58514	1.09526	1.16791	LRP1
Vanessa_cardui82054	-3.98845	0.000678847	10.3099	16.1171	1.90722	1.49114	Nrg
Vanessa_cardui65391	-3.98889	7.60727e-05	8.17106	7.77314	0.843109	1.18719	hypothetical protein RF55_10312
Vanessa_cardui86285	-3.9987	1.07631e-05	94.3619	86.0602	11.945	11.0531	Fas2
Vanessa_cardui83966	-4.00026	6.70058e-05	52.8682	73.3433	8.31604	7.81468	---NA---
Vanessa_cardui65731	-4.00194	0.0008961	15.8156	15.1531	1.9343	1.99509	Ppn
Vanessa_cardui66635	-4.00369	0.000274923	32.8893	26.1609	2.96614	4.4942	---NA---
Vanessa_cardui72624	-4.00538	0.000281969	16.0008	19.7619	2.21642	2.33273	---NA---
Vanessa_cardui66890	-4.00567	0.000627846	20.4949	20.0897	2.01873	3.09352	---NA---
Vanessa_cardui88754	-4.00951	1.37574e-05	832.46	1006.84	123.511	110.856	sqd
Vanessa_cardui87674	-4.01676	4.85653e-05	291.875	433.519	40.9664	51.2986	mthl1
Vanessa_cardui70419	-4.01826	0.000379322	6.09641	6.8022	0.720436	0.907445	Sox14
Vanessa_cardui59726	-4.01886	0.000420606	18.1645	15.5525	1.8914	2.35446	gata zinc finger domain-containing protein 7- partial
Vanessa_cardui87435	-4.02611	2.43815e-05	78.8825	91.2196	11.4544	10.1266	Trip1
Vanessa_cardui87958	-4.03099	1.19109e-05	179.637	154.632	21.7388	20.5048	CG1890
Vanessa_cardui79158	-4.03128	0.00097255	15.302	7.98457	1.14587	1.76804	PREDICTED: uncharacterized protein LOC106143246
Vanessa_cardui81990	-4.03289	0.000242258	10.7949	11.4207	1.53208	1.28266	Efr
Vanessa_cardui87671	-4.03437	1.78912e-05	104.477	131.987	14.1339	15.7877	CG7903
Vanessa_cardui87014	-4.05636	1.9122e-05	115.372	154.839	17.5009	16.5506	Dg
Vanessa_cardui62747	-4.06462	0.000588162	4.58243	4.59568	0.46057	0.678636	CG9485
Vanessa_cardui82439	-4.07743	0.000230303	11.1406	12.3481	1.33776	1.58787	CG10621
Vanessa_cardui70119	-4.09287	0.000847961	9.65843	12.4892	1.45711	1.30687	adp
Vanessa_cardui84474	-4.10168	9.71898e-06	77.6602	70.9835	9.09756	9.3622	CG33671
Vanessa_cardui70449	-4.10277	0.000901621	7.11896	7.67037	0.721289	1.09405	CG14446
Vanessa_cardui72778	-4.11134	0.000787454	10.7763	10.9767	0.882742	1.78243	protein teashirt-like isoform x1
Vanessa_cardui55004	-4.11662	2.92169e-05	15.396	16.048	2.02421	1.8728	microtubule-associated protein futsch-like isoform x2
Vanessa_cardui88645	-4.12488	5.76172e-05	48.0403	49.6705	7.32903	4.79077	SamDC
Vanessa_cardui84671	-4.12951	7.98139e-05	25.6919	29.4044	4.16072	2.67327	Mcm7
Vanessa_cardui74577	-4.13809	0.000100559	15.0706	16.8439	2.10975	1.83009	Orc5
Vanessa_cardui78347	-4.14839	0.000296649	30.5483	25.2818	4.17247	2.71931	---NA---
Vanessa_cardui84739	-4.15629	3.81224e-05	45.5229	38.6588	4.77224	5.51992	---NA---
Vanessa_cardui69960	-4.15884	6.86464e-05	8.44317	6.72553	0.987918	0.870053	mars
Vanessa_cardui78092	-4.16668	0.000413181	24.8815	21.8537	2.31695	3.33973	---NA---
Vanessa_cardui56692	-4.17574	0.000345148	20.7645	28.5647	3.25652	2.78824	---NA---
Vanessa_cardui29612	-4.1819	0.000489467	3.424	3.44467	0.45086	0.387525	Tret1-2
Vanessa_cardui86548	-4.18264	1.61231e-05	52.5291	45.2128	6.19498	5.71069	Spn77Ba
Vanessa_cardui74956	-4.18344	5.84921e-05	13.1382	13.9253	1.71136	1.58898	Mcm6
Vanessa_cardui87721	-4.18473	1.21054e-05	77.9905	70.0055	8.92625	9.08418	---NA---
Vanessa_cardui70984	-4.18821	0.000117965	9.86505	11.5508	1.4679	1.14905	CG4751
Vanessa_cardui85545	-4.20122	8.2816e-05	90.9538	74.9114	13.2416	6.92484	hypothetical protein KGM_15732
Vanessa_cardui82363	-4.20185	0.000869031	6.33571	6.44977	0.506588	1.02145	CG7433
Vanessa_cardui64471	-4.21231	0.000327744	7.32414	4.75346	0.875024	0.589086	---NA---
Vanessa_cardui87526	-4.22097	1.35431e-05	80.1397	88.5916	9.9312	10.4524	---NA---
Vanessa_cardui85612	-4.22391	2.33059e-05	66.9683	65.5232	6.80897	9.13815	---NA---
Vanessa_cardui43554	-4.22993	0.000715508	7.16244	6.59651	0.553258	1.08015	cora
Vanessa_cardui68840	-4.23638	0.000166842	6.84127	8.79754	1.06282	0.828186	---NA---
Vanessa_cardui75502	-4.23744	6.88473e-05	26.719	21.5129	3.03448	2.76162	SPoCk
Vanessa_cardui84778	-4.24612	3.66952e-05	24.7187	36.3082	3.85256	3.50058	Usp5
Vanessa_cardui72633	-4.26417	0.000311789	9.40101	9.92361	0.979165	1.31161	CG1628
Vanessa_cardui63054	-4.26524	4.2503e-05	4.13142	4.69522	0.442747	0.609359	zfh2
Vanessa_cardui64863	-4.26838	0.000157463	20.4495	17.9859	2.12243	2.44323	pleckstrin-likey domain-containing family g member 1
Vanessa_cardui76284	-4.27901	8.3099e-05	21.7331	25.9482	3.286	2.4209	---NA---
Vanessa_cardui85158	-4.28601	2.21885e-05	41.8903	46.9223	6.15157	4.44776	CG17323
Vanessa_cardui77169	-4.28753	0.000168732	26.2769	23.3125	2.80473	3.06389	SPoCk
Vanessa_cardui72566	-4.29041	0.000421961	12.7112	14.5775	1.36329	1.85017	---NA---
Vanessa_cardui85229	-4.29263	0.000487466	12.818	9.501	1.70936	0.958197	Wnt6
Vanessa_cardui74489	-4.29303	0.000585777	17.1638	19.1115	2.78527	1.56918	---NA---
Vanessa_cardui82889	-4.29735	2.32161e-05	56.1496	54.1282	7.07278	6.02344	miple1
Vanessa_cardui69249	-4.30095	0.000768145	15.5196	13.7039	2.30313	1.19774	---NA---
Vanessa_cardui85867	-4.30194	5.84017e-05	45.9878	51.3389	5.742	5.78887	Tim9a
Vanessa_cardui84741	-4.30878	6.81671e-06	47.7561	47.6993	5.8826	5.41739	gbb
Vanessa_cardui88571	-4.30904	3.05453e-06	366.705	365.204	41.8631	44.7095	Jafrac1
Vanessa_cardui80187	-4.31478	1.50309e-05	27.1423	32.1002	3.66585	3.34695	Rrp1
Vanessa_cardui70015	-4.31735	0.000308634	10.0558	11.1008	1.2514	1.24263	CG18367
Vanessa_cardui77016	-4.32077	0.000171194	5.69925	7.166	0.665126	0.8464	dve
Vanessa_cardui83777	-4.3225	0.000862587	13.9842	9.38446	1.07666	1.636	---NA---
Vanessa_cardui68973	-4.32349	0.00035162	10.5207	8.42028	1.1092	1.11435	CG14591
Vanessa_cardui80673	-4.32599	9.49976e-06	22.7064	25.6118	2.7695	2.92661	Nrg
Vanessa_cardui79585	-4.32801	9.39992e-05	11.1938	11.0106	1.18605	1.41698	CG16892
Vanessa_cardui69385	-4.33794	0.000649877	12.4926	12.5038	1.8603	1.10698	---NA---
Vanessa_cardui87752	-4.34632	4.33324e-05	84.7871	136.706	11.8203	14.22	PCNA
Vanessa_cardui78517	-4.34647	3.02447e-05	27.7819	28.2776	2.9342	3.62158	---NA---
Vanessa_cardui85560	-4.3503	0.000538041	39.5499	26.6502	2.64271	5.0065	Ocho
Vanessa_cardui75774	-4.35078	8.16703e-05	20.6597	20.4953	2.63906	2.19249	---NA---
Vanessa_cardui74139	-4.35547	6.80553e-05	22.0658	16.8372	1.83598	2.68648	SPoCk
Vanessa_cardui87959	-4.35843	5.64015e-06	164.843	212.269	22.3193	21.8871	SelD
Vanessa_cardui74547	-4.36444	0.000140452	14.6495	17.5562	1.9049	1.85745	CG42672
Vanessa_cardui82015	-4.36554	1.2832e-05	23.1648	26.9964	3.06626	2.80177	CG7878
Vanessa_cardui79409	-4.37842	0.000202395	69.4259	29.7065	5.81056	5.66119	if
Vanessa_cardui61263	-4.38272	0.000690993	4.79788	4.58173	0.552957	0.53469	FANCI
Vanessa_cardui69736	-4.39148	0.000120868	26.4662	22.2265	2.14306	3.45846	CG7991
Vanessa_cardui83615	-4.39198	0.000140009	14.0211	18.5185	2.2063	1.59419	RanGAP
Vanessa_cardui84349	-4.39397	4.03232e-06	99.1731	112.007	11.4848	13.0231	---NA---
Vanessa_cardui77695	-4.39851	2.43123e-05	17.2872	15.8736	1.78746	2.04463	por
Vanessa_cardui82124	-4.39962	0.000394575	15.887	19.0505	2.45882	1.6241	Mcm5
Vanessa_cardui72747	-4.40467	8.2582e-05	13.0693	13.7561	1.42743	1.66509	CG14446
Vanessa_cardui79512	-4.40696	0.00011575	15.3687	16.5757	1.57824	2.09294	CG7231
Vanessa_cardui73369	-4.4125	3.00179e-05	14.0821	12.4768	1.41601	1.64154	CG11211
Vanessa_cardui81122	-4.41922	9.13273e-05	20.6513	14.1157	1.50202	2.47666	---NA---
Vanessa_cardui71865	-4.43094	3.80527e-05	20.182	17.3022	2.11152	2.18941	CG5038
Vanessa_cardui71905	-4.43504	2.6673e-05	12.7291	12.4773	1.73816	1.16965	beta-PheRS
Vanessa_cardui87121	-4.45154	0.00025762	15.0758	12.5983	1.39376	1.74561	Cyt-b5
Vanessa_cardui77960	-4.45281	6.86464e-05	12.3569	13.5136	1.77061	1.20712	CG5339
Vanessa_cardui76264	-4.45374	0.000188898	18.9784	19.1222	1.68172	2.63284	---NA---
Vanessa_cardui79281	-4.45436	1.56279e-05	28.9984	26.507	3.25639	3.09217	---NA---
Vanessa_cardui71326	-4.45866	0.000161787	31.6487	21.3416	2.31237	3.68453	Appl
Vanessa_cardui40526	-4.45925	0.000108283	9.04766	7.19924	0.712835	1.12719	heparanase-like
Vanessa_cardui80690	-4.46277	2.41712e-05	34.5919	32.7466	3.35774	4.30367	---NA---
Vanessa_cardui80836	-4.48699	7.0315e-06	35.9728	31.6682	3.47951	4.18494	Jheh2
Vanessa_cardui81201	-4.49372	0.000133969	37.3997	31.7686	5.49644	2.37837	HDAC1
Vanessa_cardui76924	-4.49472	0.00030442	9.62366	7.85154	0.962719	1.00791	---NA---
Vanessa_cardui79991	-4.49806	8.00165e-05	18.174	14.1535	1.84899	1.80401	CG8483
Vanessa_cardui58389	-4.49891	0.000209039	26.6318	22.5766	3.77155	1.84165	---NA---
Vanessa_cardui71878	-4.5163	4.23697e-05	42.537	35.1829	3.71538	5.00073	gata zinc finger domain-containing protein 7- partial
Vanessa_cardui72952	-4.51702	0.000552569	6.29261	9.27225	0.979165	0.786965	ckn
Vanessa_cardui71600	-4.51905	0.000261341	23.9769	24.1241	1.63896	3.74082	---NA---
Vanessa_cardui85913	-4.52631	3.75422e-06	219.464	159.891	22.7653	19.893	jv
Vanessa_cardui85074	-4.53233	1.56354e-05	69.5834	59.3834	8.63569	5.8995	---NA---
Vanessa_cardui87053	-4.53292	4.41199e-06	42.284	50.5684	5.43716	5.02539	fat-spondin
Vanessa_cardui88077	-4.53522	1.19873e-06	420.262	423.982	49.3768	45.5821	---NA---
Vanessa_cardui75335	-4.54476	6.9774e-05	23.4795	24.099	3.05517	2.30319	---NA---
Vanessa_cardui66373	-4.55803	9.01794e-05	9.4892	12.4868	1.19122	1.26479	CG4332
Vanessa_cardui81869	-4.55981	9.51693e-05	19.6455	32.644	3.55498	2.33484	---NA---
Vanessa_cardui84291	-4.56563	0.000138582	14.9803	10.1404	1.70109	1.11137	Ugt35a
Vanessa_cardui83576	-4.58202	0.000208208	17.4688	23.4125	3.06847	1.52296	Nop60B
Vanessa_cardui82625	-4.59605	0.000163418	14.8531	15.7755	2.19156	1.23671	RPA2
Vanessa_cardui83653	-4.59709	2.46294e-06	38.1794	43.3536	4.52587	4.52437	Ent2
Vanessa_cardui64808	-4.59815	8.92139e-05	7.45492	8.3024	1.05126	0.707155	TppII
Vanessa_cardui75860	-4.60485	0.000408701	17.2727	18.9972	2.74984	1.31684	hypothetical protein KGM_13735
Vanessa_cardui59771	-4.60848	8.49569e-06	21.0291	14.4936	2.00765	1.91159	ct
Vanessa_cardui72603	-4.61363	3.14021e-05	34.8045	24.8087	2.96522	3.58408	Appl
Vanessa_cardui74008	-4.61925	0.000411002	9.00052	10.5254	0.860156	1.26741	---NA---
Vanessa_cardui81735	-4.63146	5.55614e-06	49.5751	64.2331	5.92084	6.61908	semaphorin-5a isoform x2
Vanessa_cardui86700	-4.63589	1.0722e-05	61.6892	83.5401	7.57279	8.4137	geminin
Vanessa_cardui89004	-4.63938	6.74445e-07	4772.3	4603.93	546.621	484.145	Act5C
Vanessa_cardui80270	-4.64214	7.44672e-05	16.4735	18.9194	2.35301	1.56019	MED25
Vanessa_cardui87744	-4.65769	5.75977e-06	63.1646	79.9485	8.62451	7.09066	Gel
Vanessa_cardui69302	-4.67084	6.19233e-05	35.5049	26.459	3.00287	3.70888	---NA---
Vanessa_cardui84471	-4.67947	9.75481e-06	42.0797	46.2651	4.76353	4.85925	rna-binding protein lark
Vanessa_cardui86385	-4.68018	8.88816e-07	118.994	112.241	12.656	12.5235	CG8369
Vanessa_cardui62377	-4.68739	3.28842e-05	10.579	7.59055	0.920068	1.04501	ltl
Vanessa_cardui88212	-4.6887	2.85277e-06	183.803	234.656	24.197	21.4244	SmD2
Vanessa_cardui81111	-4.68991	7.98329e-05	10.1795	12.2676	1.37906	1.07245	---NA---
Vanessa_cardui85036	-4.69588	1.91725e-05	26.5767	32.1266	3.87687	2.53112	cn
Vanessa_cardui86895	-4.69699	6.42888e-05	47.317	51.5798	6.94444	3.8669	Kaz1-ORFB
Vanessa_cardui51160	-4.70054	1.63502e-05	11.8761	13.6056	1.2915	1.46756	pgant3
Vanessa_cardui87166	-4.70069	1.03097e-06	151.53	138.892	15.8207	15.6577	CG2064
Vanessa_cardui65746	-4.71108	1.11473e-05	33.3601	39.8597	3.13946	4.7675	CG6216
Vanessa_cardui77574	-4.71735	0.000121257	12.3485	10.9047	1.47529	1.04942	CG31106
Vanessa_cardui53407	-4.71791	0.00010757	13.7236	12.1083	1.13169	1.6278	sug
Vanessa_cardui69161	-4.72072	5.13723e-06	17.1473	20.6212	2.0904	1.99451	Flo1
Vanessa_cardui73436	-4.76026	2.12413e-05	16.4506	17.8737	1.94389	1.73684	l(1)sc
Vanessa_cardui83922	-4.76876	2.95288e-06	54.148	65.2508	5.76929	6.99332	CG10932
Vanessa_cardui87414	-4.77391	6.75031e-07	123.782	120.217	13.8723	12.1993	---NA---
Vanessa_cardui63278	-4.77527	0.000132047	7.59627	8.5018	0.99524	0.733227	CG10959
Vanessa_cardui87139	-4.79058	9.96214e-07	80.9776	86.3041	8.85923	8.94925	CG6891
Vanessa_cardui81018	-4.80073	4.30405e-06	40.7718	40.5057	3.66837	4.93617	Glycogenin
Vanessa_cardui69904	-4.80366	1.69029e-05	8.80028	10.8734	0.97442	1.1107	Mcm3
Vanessa_cardui85614	-4.82291	3.08582e-06	44.2514	46.4557	4.45683	5.11752	Nup358
Vanessa_cardui67995	-4.82297	0.000110512	19.0755	21.0721	2.79276	1.49271	---NA---
Vanessa_cardui78055	-4.82308	6.40387e-06	48.2123	41.5646	4.74806	4.72465	---NA---
Vanessa_cardui77694	-4.82442	0.000690993	15.3008	9.67203	1.82501	0.840341	CG8306
Vanessa_cardui85040	-4.82549	1.39257e-05	16.0096	11.8978	1.40243	1.53316	st
Vanessa_cardui78229	-4.82695	4.41474e-05	28.3795	29.9119	2.4946	3.61008	fru
Vanessa_cardui87415	-4.8329	0.000544695	6.34827	8.88447	0.625476	0.96002	Cdlc2
Vanessa_cardui39090	-4.83373	0.000808072	2.64531	1.42274	0.284944	0.14695	foxo
Vanessa_cardui57413	-4.83848	0.000910888	13.2717	9.86355	0.824953	1.55319	claspin homolog
Vanessa_cardui82456	-4.86382	1.38224e-05	18.4453	16.8232	1.99729	1.70229	---NA---
Vanessa_cardui76684	-4.86621	4.94988e-05	52.5808	100.997	9.55488	6.65368	CG17572
Vanessa_cardui88168	-4.86819	4.38945e-07	221.135	232.993	24.8731	22.7312	---NA---
Vanessa_cardui78823	-4.87401	4.53863e-06	19.8288	18.7842	1.93185	2.0984	---NA---
Vanessa_cardui63726	-4.87626	0.000125692	9.30479	14.922	1.52749	1.0275	---NA---
Vanessa_cardui88176	-4.8919	3.62564e-06	868.821	1209.5	88.4782	128.33	PREDICTED: uncharacterized protein LOC106100118
Vanessa_cardui80251	-4.89589	7.97945e-06	26.7903	30.1159	3.6436	2.31059	Rrp1
Vanessa_cardui83971	-4.92497	1.31484e-05	42.5287	67.3073	6.38248	5.04794	n-acetylneuraminate lyase-like
Vanessa_cardui75870	-4.93422	3.30354e-07	44.8239	46.9582	4.8892	4.60122	Dhc64C
Vanessa_cardui61990	-4.94169	0.000266531	16.4396	16.1236	1.06324	2.22947	---NA---
Vanessa_cardui62577	-4.9427	6.233e-05	11.4808	10.9374	1.29117	1.02735	---NA---
Vanessa_cardui39385	-4.95208	0.000122583	5.66072	7.05665	0.498474	0.795693	CG3238
Vanessa_cardui72941	-4.96345	7.54374e-06	19.7673	15.5953	2.13715	1.50093	PH4alphaEFB
Vanessa_cardui79331	-4.97161	5.45693e-07	45.0534	45.3845	4.24253	5.02163	sano
Vanessa_cardui27997	-4.97399	0.000927784	2.80866	2.1242	0.207547	0.288824	Toll-7
Vanessa_cardui69698	-4.98221	0.000421602	4.86172	2.59201	0.439093	0.323495	lobe protein
Vanessa_cardui81399	-4.99591	0.000701561	12.9328	16.7878	2.31237	0.76662	---NA---
Vanessa_cardui77873	-4.99665	8.29744e-05	6.90636	11.5322	0.849238	1.02932	Hlc
Vanessa_cardui79990	-5.00391	0.000125748	12.1931	27.8291	2.11461	1.98767	fne
Vanessa_cardui77463	-5.00582	2.1532e-05	11.3726	13.3838	1.47319	1.06226	vn
Vanessa_cardui78017	-5.01714	2.63332e-06	77.8343	59.4449	6.25786	7.63097	histone-lysine n-methyltransferase 1
Vanessa_cardui67197	-5.02109	2.20281e-05	11.2656	7.06046	0.915436	0.935947	CG32579
Vanessa_cardui88978	-5.03331	2.10803e-07	1849.58	2054.65	209.979	186.075	Cyp1
Vanessa_cardui75050	-5.04023	5.96151e-05	8.23233	8.2114	0.847868	0.812049	acetaldehyde dehydrogenase
Vanessa_cardui62030	-5.04847	6.07767e-05	6.9409	8.95928	0.740856	0.857707	0
Vanessa_cardui62458	-5.07369	1.67898e-05	10.8886	13.0068	1.09581	1.2966	---NA---
Vanessa_cardui72503	-5.08979	6.3392e-06	29.6173	30.8562	2.8926	3.15029	Dat
Vanessa_cardui33779	-5.1576	0.000282375	7.42767	8.91524	0.90843	0.713889	tok
Vanessa_cardui68387	-5.15816	6.93415e-06	27.0041	23.2135	2.19188	2.74146	---NA---
Vanessa_cardui63346	-5.17236	8.8241e-05	13.4023	12.0156	1.6167	0.913158	CG4341
Vanessa_cardui82232	-5.18177	2.72856e-06	36.812	29.1078	3.29767	3.17456	CG9705
Vanessa_cardui84743	-5.19191	2.73816e-06	12.1957	14.2535	1.25543	1.34046	Inos
Vanessa_cardui65568	-5.21583	5.70236e-05	9.93118	9.63827	1.08348	0.83625	CG15221
Vanessa_cardui63793	-5.23479	0.0001559	8.08468	9.9332	0.682084	1.0469	---NA---
Vanessa_cardui64516	-5.23572	2.20169e-05	17.8769	16.1672	1.32566	1.95331	---NA---
Vanessa_cardui85724	-5.2359	2.36375e-06	90.5931	110.621	7.38587	12.1784	mwh
Vanessa_cardui80208	-5.24438	0.000943363	9.56674	5.73941	0.724674	0.747448	---NA---
Vanessa_cardui84222	-5.24824	9.03659e-06	29.4197	13.801	2.21786	1.95998	trol
Vanessa_cardui84721	-5.25419	9.73907e-05	14.656	7.92435	1.27744	0.913451	Cks30A
Vanessa_cardui69857	-5.27592	0.000934857	3.96537	3.56678	0.34171	0.377624	---NA---
Vanessa_cardui84082	-5.29153	3.58734e-05	20.7136	22.5265	2.61672	1.58762	His2A:CG33865
Vanessa_cardui86964	-5.29437	9.84104e-08	146.076	152.208	14.6953	14.0457	CG10026
Vanessa_cardui84915	-5.3164	3.94853e-06	19.4791	20.7367	2.0001	1.85794	CstF-50
Vanessa_cardui69199	-5.32166	2.64638e-05	9.68279	7.71094	0.842126	0.81783	CG5390
Vanessa_cardui84908	-5.33976	5.42485e-05	44.5151	28.8628	4.64585	2.39593	hypothetical protein KGM_06068
Vanessa_cardui35198	-5.35375	0.000102585	8.43378	7.9185	0.985529	0.587773	gon-4-like protein
Vanessa_cardui62282	-5.35509	0.000296306	3.7341	3.26822	0.440875	0.234583	CG7442
Vanessa_cardui78290	-5.35529	4.98296e-07	66.322	56.2817	4.91069	6.71891	---NA---
Vanessa_cardui62115	-5.35537	0.000127808	16.4826	12.0413	1.43706	1.27048	Osi17
Vanessa_cardui61733	-5.36273	3.55739e-05	12.918	15.4956	1.06229	1.60874	---NA---
Vanessa_cardui67694	-5.36477	4.73458e-05	20.9544	16.2013	1.86237	1.66093	---NA---
Vanessa_cardui80972	-5.37111	1.27536e-06	27.5832	23.2851	2.7243	2.10948	g2 m phase-specific e3 ubiquitin-protein ligase-like
Vanessa_cardui81578	-5.38812	6.3847e-05	23.3607	16.5717	2.60022	1.20502	---NA---
Vanessa_cardui72982	-5.40844	0.000414319	7.36337	7.86219	0.320676	1.09621	aralar1
Vanessa_cardui65387	-5.4304	0.000694443	6.68903	6.15189	0.566032	0.625522	LRP1
Vanessa_cardui77673	-5.44982	5.93194e-07	20.6594	17.1803	1.6932	1.83612	Nrg
Vanessa_cardui68607	-5.45996	1.52766e-05	10.8619	12.6677	1.16786	1.03248	CG42672
Vanessa_cardui86889	-5.47612	1.3072e-07	79.344	82.6031	7.7436	7.34205	CG11790
Vanessa_cardui73531	-5.47843	3.78686e-06	11.7748	10.9939	1.02407	1.08732	Mmp1
Vanessa_cardui87503	-5.4841	3.72377e-07	101.349	97.7272	11.3708	7.17873	Hmu
Vanessa_cardui87267	-5.49023	1.27722e-07	141.361	158.365	12.6267	15.1951	CG13321
Vanessa_cardui85228	-5.49332	3.84873e-06	31.1845	20.2278	2.28126	2.465	MP1
Vanessa_cardui86465	-5.50157	1.77194e-07	71.3679	72.4332	7.55236	5.79918	CG6749
Vanessa_cardui80241	-5.51541	0.0001446	6.45866	5.64991	0.340054	0.751588	CG4927
Vanessa_cardui69517	-5.51609	1.41303e-05	15.9479	12.7869	1.00987	1.61201	hypothetical protein KGM_02137
Vanessa_cardui88374	-5.52337	7.92488e-08	243.341	290.847	26.6893	22.732	rna-binding protein 34
Vanessa_cardui61228	-5.52406	7.2872e-06	8.58026	10.6023	0.791168	0.971467	p130CAS
Vanessa_cardui56734	-5.53199	0.000331816	5.29027	4.36812	0.393679	0.483395	CycE
Vanessa_cardui56120	-5.54138	0.000133906	6.30616	6.85097	0.654789	0.556622	CG11164
Vanessa_cardui82076	-5.54491	7.86304e-05	16.5454	7.56469	0.941494	1.24854	wat
Vanessa_cardui53952	-5.55497	0.000145218	8.18614	8.98342	0.755186	0.809267	CG3534
Vanessa_cardui72756	-5.56704	1.1899e-05	21.8835	22.1189	2.42949	1.62717	---NA---
Vanessa_cardui88362	-5.57634	1.463e-06	44.3074	26.7279	3.56473	2.9143	mnd
Vanessa_cardui80724	-5.59546	9.23895e-08	49.2962	47.3361	4.6072	4.19944	low-density lipoprotein receptor
Vanessa_cardui60632	-5.60102	0.000685709	7.76025	9.15102	0.759285	0.769163	synaptosomal-associated protein 29
Vanessa_cardui87947	-5.60218	2.19788e-07	882.863	562.812	59.8381	71.1838	ect
Vanessa_cardui71193	-5.61332	1.12996e-05	13.0027	11.473	0.994567	1.20901	pie
Vanessa_cardui75513	-5.65776	8.2019e-05	6.07436	6.84949	0.412254	0.728931	CG3609
Vanessa_cardui83186	-5.66169	1.37355e-07	53.5507	66.5059	5.77043	5.06751	Cbs
Vanessa_cardui87149	-5.66272	6.61019e-08	103.958	79.8531	8.83255	7.69606	pio
Vanessa_cardui75589	-5.70356	8.03383e-05	31.5179	47.3826	5.01915	2.13092	---NA---
Vanessa_cardui57471	-5.70389	6.82399e-07	21.3534	27.6213	1.75073	2.62098	gukh
Vanessa_cardui45053	-5.71445	0.000159169	8.5053	7.42655	0.41827	0.96298	CG4324
Vanessa_cardui83579	-5.71579	3.1888e-06	28.1907	28.882	2.06064	2.98885	Ts
Vanessa_cardui86644	-5.72793	1.07128e-07	433.194	299.456	29.764	35.2043	NLaz
Vanessa_cardui70082	-5.73498	0.000100713	14.5292	26.5737	2.03082	1.64579	---NA---
Vanessa_cardui76767	-5.75481	0.000106353	7.05669	4.8145	0.455695	0.57989	protein mis12 homolog
Vanessa_cardui83251	-5.76617	1.16047e-06	24.6938	26.6943	2.5909	1.9694	boi
Vanessa_cardui67127	-5.76815	2.2132e-05	12.3794	11.4053	1.15765	0.947641	---NA---
Vanessa_cardui10147	-5.77839	0.000152717	2.22766	2.13905	0.245206	0.144521	protein elys
Vanessa_cardui86829	-5.78108	1.79883e-08	168.294	176.994	14.9392	15.5181	scf
Vanessa_cardui81739	-5.78354	0.000700415	5.42719	2.86335	0.245082	0.464298	mitochondrial enolase superfamily member 1-like
Vanessa_cardui50208	-5.78371	0.000515494	3.62778	4.41055	0.562566	0.162824	Rbf
Vanessa_cardui85989	-5.80446	3.49914e-08	41.5464	41.3056	3.79144	3.48893	CG12006
Vanessa_cardui78214	-5.80519	2.2597e-07	31.2251	36.2032	2.95058	2.97335	Adgf-A
Vanessa_cardui88177	-5.80674	2.35768e-08	231.219	249.745	23.2874	19.0137	Eb1
Vanessa_cardui63005	-5.83954	4.14887e-06	13.9977	12.3899	1.13999	1.15482	---NA---
Vanessa_cardui74714	-5.84847	6.0857e-05	16.239	12.5645	1.60293	0.932318	---NA---
Vanessa_cardui84840	-5.86176	4.35947e-07	52.3243	42.5654	3.71121	4.50087	nuclear autoantigenic sperm partial
Vanessa_cardui86582	-5.88583	5.94845e-08	59.0707	75.7086	5.67112	6.01957	Trxr-1
Vanessa_cardui55147	-5.89152	0.000674133	2.52508	3.97338	0.202141	0.347489	vanin-like
Vanessa_cardui86765	-5.89391	7.66695e-06	19.9498	15.7986	1.04597	2.00823	yellow-d2
Vanessa_cardui43591	-5.89921	5.66348e-06	10.2836	11.5722	0.804938	1.06745	protein elys
Vanessa_cardui62373	-5.90825	0.000460163	9.29457	8.33502	1.06667	0.483602	0
Vanessa_cardui68320	-5.90996	4.47891e-06	7.30908	5.85286	0.570528	0.560437	centromere protein i-like
Vanessa_cardui80005	-5.91649	8.58343e-06	15.3123	15.9929	1.53149	1.17736	CG3662
Vanessa_cardui55268	-5.91931	0.000534549	21.1759	15.7871	0.617166	2.4683	CG7991
Vanessa_cardui87390	-5.92208	4.50149e-08	104.28	105.402	9.7812	8.2925	CG43780
Vanessa_cardui87786	-5.92939	1.34185e-08	193.181	221.206	18.5915	17.0944	capt
Vanessa_cardui77278	-5.93022	2.17378e-06	19.8439	23.5573	2.13704	1.61283	CG10268
Vanessa_cardui66420	-5.95134	0.000280449	21.0028	10.693	0.821991	1.81677	---NA---
Vanessa_cardui81622	-5.96104	9.63031e-07	22.566	27.206	2.40864	1.86631	Jheh2
Vanessa_cardui80947	-5.96131	0.000156406	9.12837	15.0572	0.558216	1.48052	serine arginine repetitive matrix protein 2-like
Vanessa_cardui85743	-5.97713	7.59958e-07	112.081	132.292	7.35909	13.4291	formin-like protein 2
Vanessa_cardui73749	-5.9871	2.56334e-05	6.23746	4.64398	0.490412	0.433564	---NA---
Vanessa_cardui82493	-5.99917	1.25811e-07	31.1982	43.2331	3.22024	3.12091	l(2)k09913
Vanessa_cardui85319	-6.01718	0.000114116	3.07227	5.50281	0.397853	0.332193	Eip55E
Vanessa_cardui88408	-6.07374	1.11058e-07	161.085	106.819	10.7225	11.6738	CG41378
Vanessa_cardui71711	-6.10399	1.9125e-05	9.22525	8.26388	0.821345	0.642933	centromere protein l-like
Vanessa_cardui84420	-6.10532	2.83886e-08	79.358	93.3344	7.87736	6.57879	CG10932
Vanessa_cardui30843	-6.10534	2.6997e-05	3.17035	3.66486	0.320892	0.252173	CG16791
Vanessa_cardui82473	-6.1185	7.47175e-06	24.7169	16.8782	1.72741	1.71806	---NA---
Vanessa_cardui86202	-6.1212	2.16263e-06	34.7646	18.9208	2.29312	2.15726	GNBP3
Vanessa_cardui84371	-6.12324	8.42887e-08	45.5261	41.7607	3.41189	3.83493	---NA---
Vanessa_cardui70783	-6.13847	0.000672406	4.00025	7.45329	0.396112	0.541968	shd
Vanessa_cardui80623	-6.15584	9.13451e-07	17.986	19.2969	1.49771	1.58156	---NA---
Vanessa_cardui88662	-6.18117	1.21946e-08	1110.5	1470.86	108.617	104.819	fabp
Vanessa_cardui55831	-6.18996	0.000624679	8.4426	7.5137	0.249373	1.01047	sodium-coupled neutral amino acid transporter 10
Vanessa_cardui85096	-6.20011	5.96748e-07	19.8274	18.4438	1.53034	1.60576	aurB
Vanessa_cardui66307	-6.20101	8.54134e-05	2.00334	2.73125	0.200571	0.188068	CG6379
Vanessa_cardui69709	-6.25708	3.55844e-07	10.5401	9.31908	0.653356	0.953261	collagen alpha chain cg42342-like isoform x1
Vanessa_cardui82087	-6.25821	4.57968e-07	23.1461	25.8183	2.14952	1.84757	boi
Vanessa_cardui76148	-6.26759	3.58765e-06	4.03477	5.49914	0.412655	0.36482	fj
Vanessa_cardui85706	-6.27636	2.37694e-08	49.5821	59.8562	4.95602	3.96001	RnrL
Vanessa_cardui86277	-6.28933	1.22958e-07	59.57	66.0747	3.76511	6.39475	trol
Vanessa_cardui87601	-6.29105	5.96029e-08	179.843	181.729	17.9683	11.425	Manf
Vanessa_cardui73355	-6.30027	8.30428e-07	11.0568	10.095	0.913015	0.798771	---NA---
Vanessa_cardui88051	-6.32154	4.1262e-09	198.557	226.282	18.1206	16.1997	probable dna-directed rna polymerase subunit delta
Vanessa_cardui86771	-6.32488	5.3863e-09	50.0453	47.337	4.08794	3.76212	PREDICTED: uncharacterized protein LOC106143247
Vanessa_cardui71611	-6.34566	0.000605446	2.43196	5.6226	0.49231	0.169261	Mcm6
Vanessa_cardui88710	-6.35194	3.61629e-09	750.808	894.403	69.2815	63.0222	tsr
Vanessa_cardui42783	-6.35822	0.000759765	3.52194	4.92581	0.192333	0.460519	---NA---
Vanessa_cardui76922	-6.37236	4.89125e-06	14.9426	19.7047	1.63495	1.1582	wd repeat and hmg-box dna-binding protein 1
Vanessa_cardui75743	-6.39716	4.54951e-05	11.1791	11.1516	1.02945	0.758432	LpR1
Vanessa_cardui71649	-6.39891	8.685e-06	11.9912	15.8479	0.683696	1.51111	ckn
Vanessa_cardui71806	-6.40545	3.18446e-06	8.6717	10.2719	0.857395	0.657991	CG3394
Vanessa_cardui86681	-6.41233	6.9994e-09	68.7311	68.9515	5.73982	5.21349	CG15544
Vanessa_cardui87493	-6.4154	3.2953e-08	60.1596	78.783	5.75109	5.31761	Spn42Da
Vanessa_cardui88611	-6.42917	1.12225e-08	336.044	474.217	31.2438	33.1683	Nap1
Vanessa_cardui77225	-6.45099	2.58879e-07	44.41	45.7209	2.84303	4.23368	wun
Vanessa_cardui81326	-6.46455	2.42553e-08	24.4923	24.9326	1.96276	1.93365	---NA---
Vanessa_cardui6976	-6.48311	0.000585273	4.72604	2.69839	0.296507	0.28086	htl
Vanessa_cardui82557	-6.51472	8.04518e-07	14.1958	12.5394	0.869608	1.20126	CG11841
Vanessa_cardui86009	-6.52767	5.24236e-08	30.8864	31.5612	2.84202	2.05193	Spn55B
Vanessa_cardui76526	-6.5579	1.53862e-07	26.4426	36.0785	2.6888	2.19223	fru
Vanessa_cardui63391	-6.57928	4.14334e-07	12.5226	11.5603	0.947521	0.914714	p120ctn
Vanessa_cardui32359	-6.59532	0.000648543	2.80418	3.07631	0.281061	0.177486	CG8142
Vanessa_cardui64248	-6.60065	3.74674e-06	14.6274	12.2646	1.17097	0.91062	---NA---
Vanessa_cardui67876	-6.61347	0.000315319	6.37074	4.19798	0.619887	0.213123	serendipity locus protein alpha
Vanessa_cardui68711	-6.62372	0.000289625	8.22004	10.3273	0.992186	0.465167	CG42672
Vanessa_cardui58628	-6.65279	1.81855e-07	10.7618	8.11335	0.711619	0.728869	RhoGAP54D
Vanessa_cardui75001	-6.67219	6.78265e-07	18.3917	20.3658	1.88547	1.10079	Lrr47
Vanessa_cardui66079	-6.6722	1.39924e-05	9.62846	8.68932	0.519103	0.849868	---NA---
Vanessa_cardui46813	-6.69451	3.23515e-05	11.0458	15.3424	0.66937	1.29451	---NA---
Vanessa_cardui27046	-6.73067	2.19047e-05	8.37339	9.99711	0.593838	0.777778	---NA---
Vanessa_cardui82736	-6.73605	4.6968e-08	38.5363	36.7626	3.4231	2.29719	wus
Vanessa_cardui83933	-6.75312	3.14054e-08	40.1959	44.014	3.11566	3.23616	hypothetical protein KGM_05879
Vanessa_cardui81745	-6.75967	6.03649e-09	44.4101	40.8778	3.33125	3.099	---NA---
Vanessa_cardui68027	-6.79892	0.000965175	2.73608	6.31527	0.239736	0.423893	mbo
Vanessa_cardui70260	-6.82199	1.45763e-05	8.54137	8.63326	0.547012	0.716448	CG34038
Vanessa_cardui88897	-6.86146	6.19845e-06	29.8176	28.9838	3.19107	1.22659	Act5C
Vanessa_cardui85885	-6.86204	0.0009232	2.86266	4.31566	0.22787	0.29379	secreted peptide 30
Vanessa_cardui87585	-6.87442	3.40611e-08	31.6029	33.1247	2.70758	2.10715	CG40160
Vanessa_cardui87387	-6.87536	4.0224e-09	90.4265	112.765	7.91021	7.19109	LysP
Vanessa_cardui70777	-6.88288	4.48562e-07	37.9121	30.833	2.89896	2.20466	---NA---
Vanessa_cardui81380	-6.88616	1.54425e-05	16.7195	14.3233	1.67579	0.661397	CG34461
Vanessa_cardui82154	-6.88777	3.90304e-08	28.7436	24.2004	2.10481	1.81351	CG40160
Vanessa_cardui77981	-6.89747	4.06563e-06	6.43641	6.80537	0.675837	0.316853	Pfk
Vanessa_cardui70695	-6.90788	3.18189e-05	5.24992	4.09444	0.380494	0.308355	myosin-j heavy chain
Vanessa_cardui86551	-6.90894	2.26756e-09	35.7845	40.101	2.98922	2.62028	CG3107
Vanessa_cardui73798	-6.91242	4.44148e-07	18.4171	22.4351	1.43742	1.56547	CG42672
Vanessa_cardui45500	-6.92212	0.000421602	9.32795	9.03778	0.194416	1.09812	sodium-coupled neutral amino acid transporter 10
Vanessa_cardui85587	-6.93717	1.33854e-09	80.597	65.3832	5.84013	4.88263	mspo
Vanessa_cardui47225	-7.04066	0.00055686	6.4633	5.96826	0.562122	0.345112	GalNAc-T1
Vanessa_cardui44591	-7.04847	2.57827e-05	4.97048	4.06818	0.455486	0.209732	PREDICTED: uncharacterized protein LOC105384446
Vanessa_cardui82090	-7.05145	7.28277e-08	37.5158	46.8651	2.53326	3.54224	interference hedgehog-like
Vanessa_cardui74499	-7.06969	0.000177923	8.87264	6.72607	0.607687	0.511661	---NA---
Vanessa_cardui42782	-7.07537	7.72338e-06	3.95642	6.2462	0.472751	0.272576	stg
Vanessa_cardui80279	-7.07542	4.93095e-08	16.5916	20.0281	1.32021	1.31847	E(spl)mgamma-HLH
Vanessa_cardui87409	-7.07687	2.86979e-09	113.814	128.583	9.70241	7.80495	---NA---
Vanessa_cardui63515	-7.09153	0.000260462	9.3895	6.94556	0.184765	0.952861	CG33510
Vanessa_cardui74646	-7.09926	0.000607311	12.829	6.68738	0.284202	1.0469	---NA---
Vanessa_cardui28990	-7.11358	0.000305794	10.611	8.85633	0.283147	1.04302	---NA---
Vanessa_cardui39677	-7.12899	3.49801e-05	3.56907	4.5661	0.175825	0.388609	---NA---
Vanessa_cardui70640	-7.15901	5.22067e-08	12.6881	11.9231	1.07674	0.684601	---NA---
Vanessa_cardui59385	-7.16395	2.23386e-05	13.7804	8.09803	0.8278	0.720754	St3
Vanessa_cardui73064	-7.16694	6.01097e-08	32.0184	46.1113	2.5122	3.04064	CG16798
Vanessa_cardui77533	-7.20431	9.68517e-07	14.4427	18.2557	0.789589	1.49584	---NA---
Vanessa_cardui60952	-7.21203	0.000357987	3.22689	8.6765	0.588542	0.270999	ste14
Vanessa_cardui81120	-7.23131	1.9947e-08	17.612	18.52	1.48151	1.0761	LBR
Vanessa_cardui88235	-7.23369	1.60007e-08	1489.15	827.421	70.5295	91.8378	CG4702
Vanessa_cardui76347	-7.23503	3.83599e-06	34.4894	79.0294	3.41082	4.59802	Mco1
Vanessa_cardui28713	-7.2352	0.000378678	2.6346	2.69503	0.111807	0.247116	cbs domain protein
Vanessa_cardui85265	-7.25251	3.40099e-10	96.2314	91.384	6.13065	7.04029	snk
Vanessa_cardui65303	-7.26723	7.06866e-06	8.59684	5.94735	0.403747	0.594908	Zw10
Vanessa_cardui27521	-7.2688	0.000241199	5.13218	3.77265	0.109559	0.484297	CG33511
Vanessa_cardui87109	-7.2954	9.56759e-10	229.593	189.427	16.7331	12.5592	CG10638
Vanessa_cardui53516	-7.30715	3.89977e-07	13.2238	18.2809	1.41569	0.803614	---NA---
Vanessa_cardui87523	-7.34441	2.18409e-08	186.423	170.947	16.5137	8.35867	PREDICTED: uncharacterized protein LOC102079738
Vanessa_cardui60096	-7.38896	5.05483e-07	10.0996	8.80559	0.482772	0.800267	---NA---
Vanessa_cardui75777	-7.3934	1.07795e-09	32.0762	39.864	2.29847	2.66432	sns
Vanessa_cardui80295	-7.50454	3.89744e-08	26.7556	22.1191	1.87547	1.45081	protein nav2
Vanessa_cardui78366	-7.53882	1.15226e-05	7.67074	7.04842	0.600422	0.402137	protein memo1
Vanessa_cardui87659	-7.60695	5.26822e-07	382.039	155.549	13.9371	21.7739	---NA---
Vanessa_cardui84837	-7.62684	1.65787e-09	44.371	37.9509	2.86899	2.62921	ea
Vanessa_cardui52230	-7.64484	0.000221419	5.46241	4.07388	0.249068	0.366993	Cdc6
Vanessa_cardui63213	-7.65885	1.51168e-05	3.13429	2.92891	0.254592	0.153463	Mps1
Vanessa_cardui73011	-7.67095	0.000117722	11.1336	6.88712	0.210532	0.958836	CG4050
Vanessa_cardui68229	-7.69262	0.000264985	4.25341	5.96151	0.266346	0.392452	l(2)efl
Vanessa_cardui79059	-7.71642	1.49578e-05	13.6439	19.2773	0.516759	1.60746	annexin b9-like isoform x1
Vanessa_cardui60929	-7.72516	5.3046e-06	10.3137	11.7343	0.425962	0.986295	Ten-a
Vanessa_cardui81792	-7.72632	5.20748e-06	3.73624	2.31559	0.180525	0.212799	PPO2
Vanessa_cardui86134	-7.73341	3.29625e-05	170.4	41.258	6.99688	6.82145	---NA---
Vanessa_cardui77359	-7.73551	2.33081e-05	9.93956	9.83423	0.410922	0.847672	---NA---
Vanessa_cardui41335	-7.75877	0.000734263	5.59279	3.37878	0.301911	0.278036	opm
Vanessa_cardui81004	-7.76336	1.02121e-08	13.0247	11.4881	0.88708	0.724579	Nek2
Vanessa_cardui54072	-7.76379	2.14334e-07	24.1288	17.6138	1.01541	1.6832	guanine nucleotide exchange factor dbs
Vanessa_cardui56021	-7.77583	0.000989268	6.03394	8.67066	0.0853558	0.817499	tok
Vanessa_cardui24307	-7.78934	0.000579518	5.25902	4.44289	0.276479	0.339485	---NA---
Vanessa_cardui67064	-7.79978	6.70552e-07	6.54353	9.36752	0.704006	0.349535	CG34398
Vanessa_cardui84128	-7.81694	2.72451e-08	52.1705	35.5716	3.11462	2.6006	---NA---
Vanessa_cardui77724	-7.83594	2.06178e-08	6.17266	6.56107	0.479264	0.35309	Ace
Vanessa_cardui83285	-7.8552	4.86218e-05	14.8095	6.6734	1.04974	0.356945	CG4757
Vanessa_cardui80956	-7.86583	7.20418e-09	123.204	121.613	5.7591	10.025	Osi22
Vanessa_cardui73164	-7.87981	5.0868e-10	37.7444	41.4925	2.27075	2.84669	Nrt
Vanessa_cardui76093	-7.89423	5.39793e-08	28.8363	29.7414	2.07289	1.71806	---NA---
Vanessa_cardui88810	-7.90513	4.53724e-09	29.8909	24.8906	1.99625	1.54187	eIF-4a
Vanessa_cardui75455	-7.91166	6.68435e-08	17.461	12.074	0.86576	1.02054	CG34348
Vanessa_cardui88505	-7.94591	5.39864e-11	491.93	499.888	29.1962	34.3831	CG14984
Vanessa_cardui64695	-7.95799	2.17461e-05	8.31046	9.54856	0.583778	0.552972	---NA---
Vanessa_cardui76269	-7.96124	0.000175643	5.19195	5.68512	0.435424	0.267327	hypothetical protein KGM_12011
Vanessa_cardui57073	-7.96729	0.000155559	4.52824	4.6733	0.391754	0.206156	---NA---
Vanessa_cardui64918	-7.96765	3.54614e-05	4.10942	5.62337	0.494865	0.145833	---NA---
Vanessa_cardui81930	-7.97703	5.78122e-05	5.05671	6.67135	0.374978	0.368346	protein nav2
Vanessa_cardui62487	-8.03644	2.38377e-06	8.55863	6.93858	0.471038	0.501265	Jheh1
Vanessa_cardui43742	-8.04212	5.73965e-05	2.37471	1.91599	0.122289	0.144151	CG42673
Vanessa_cardui32606	-8.05006	0.000256124	6.47196	4.40696	0.31995	0.353577	dy
Vanessa_cardui63859	-8.08315	9.15852e-06	11.3613	9.12973	0.745682	0.549369	---NA---
Vanessa_cardui88757	-8.10784	1.63418e-11	1094.45	983.777	60.7613	69.7464	Hsc70-3
Vanessa_cardui79448	-8.12637	3.5324e-06	10.7294	12.3264	0.963747	0.507161	transforming acidic coiled-coil-containing protein 3-like
Vanessa_cardui74829	-8.13196	2.37586e-08	37.2328	29.0415	2.75916	1.41341	wls
Vanessa_cardui74143	-8.13604	8.52839e-06	35.6155	81.4518	5.4084	2.01517	Eip78C
Vanessa_cardui85447	-8.16525	3.36881e-09	31.9764	33.9281	2.58923	1.54795	AGBE
Vanessa_cardui86919	-8.18278	8.18493e-11	121.464	123.22	7.30131	7.92896	hypothetical protein KGM_00548
Vanessa_cardui25261	-8.19979	1.79146e-05	3.18654	3.37738	0.103927	0.287124	gwl
Vanessa_cardui81537	-8.20704	4.46612e-09	25.357	19.7014	1.13616	1.63993	CG10175
Vanessa_cardui29041	-8.21313	4.90352e-05	5.4546	5.46127	0.362509	0.311585	---NA---
Vanessa_cardui69887	-8.2385	4.20707e-07	15.2501	12.2417	1.16165	0.560712	---NA---
Vanessa_cardui37393	-8.26898	3.68626e-06	5.53324	4.55004	0.25693	0.351536	---NA---
Vanessa_cardui61395	-8.28557	0.000220694	3.93566	2.42296	0.126025	0.247592	snk
Vanessa_cardui81374	-8.29335	1.21481e-07	40.3752	23.8773	2.33358	1.62099	---NA---
Vanessa_cardui71409	-8.29761	3.32311e-09	14.9367	12.0678	0.879802	0.777816	---NA---
Vanessa_cardui75769	-8.32314	2.56391e-08	21.897	19.9873	1.1548	1.38812	---NA---
Vanessa_cardui57572	-8.32517	0.000312997	2.20492	1.71847	0.0935722	0.137876	Cyp9f2
Vanessa_cardui80191	-8.32774	2.12336e-09	35.0245	33.8898	2.35647	1.87226	---NA---
Vanessa_cardui85532	-8.34583	1.65128e-08	23.6746	20.8239	1.16703	1.52418	csm1 domain protein
Vanessa_cardui67507	-8.34981	9.15677e-08	16.248	15.9849	1.08103	0.890131	spindle pole body component 110
Vanessa_cardui37504	-8.34998	0.000538586	5.36281	6.19485	0.499726	0.220899	Ten-a
Vanessa_cardui79262	-8.36736	4.34298e-09	27.2574	31.8541	1.71534	1.87757	serine arginine repetitive matrix protein 1-like isoform x2
Vanessa_cardui82387	-8.42724	1.12457e-10	50.794	38.3417	2.60103	2.77485	mas
Vanessa_cardui63045	-8.43339	0.00027476	5.54004	5.51606	0.291252	0.357626	CDC45L
Vanessa_cardui70782	-8.48891	1.69896e-06	8.53432	11.1272	0.711498	0.480502	CG12155
Vanessa_cardui50438	-8.53926	0.000739012	2.61613	15.8404	0.526566	0.581908	hypothetical protein RR48_12140
Vanessa_cardui72394	-8.5422	1.56606e-07	19.0738	23.1466	0.898556	1.57861	---NA---
Vanessa_cardui76185	-8.55244	8.4654e-10	31.1073	34.6353	1.99738	1.92201	olf186-F
Vanessa_cardui44764	-8.62493	1.67901e-07	8.32715	11.5934	0.725392	0.464714	Ank
Vanessa_cardui66374	-8.68401	0.000177901	4.05848	4.74785	0.441215	0.0975174	pie
Vanessa_cardui61755	-8.72877	4.2555e-09	13.5962	11.9779	0.890313	0.610162	bora
Vanessa_cardui61172	-8.7381	2.51621e-05	3.57803	3.90689	0.337307	0.112957	protein mlp1-like isoform x2
Vanessa_cardui87221	-8.74045	1.24105e-11	161.029	160.343	8.49581	10.2216	CG32354
Vanessa_cardui86618	-8.8079	8.26849e-10	534.42	275.047	24.103	22.5353	dyl
Vanessa_cardui78572	-8.82806	1.44225e-05	5.49589	4.29544	0.412679	0.165837	CycB3
Vanessa_cardui83958	-8.82832	2.78452e-06	7.0423	17.4332	0.665682	0.748551	Dscam2
Vanessa_cardui65902	-8.83114	2.24262e-07	7.36628	13.0555	0.630646	0.553117	CG5381
Vanessa_cardui76678	-8.84209	7.99666e-08	12.4876	15.9208	0.721984	0.900155	oxidative stress-induced growth inhibitor 1-like
Vanessa_cardui87397	-8.86994	1.22801e-11	130.405	144.032	8.14941	7.64139	CG32354
Vanessa_cardui81607	-8.87302	1.02275e-07	13.7382	13.2451	0.868548	0.685595	Det
Vanessa_cardui67971	-8.87844	0.000487134	5.47898	13.1128	0.147884	0.871609	---NA---
Vanessa_cardui71379	-8.88214	0.000584736	24.8517	3.94024	0.858198	0.772767	LManII
Vanessa_cardui71329	-8.9165	9.5524e-08	6.33986	4.3006	0.278642	0.322591	wg
Vanessa_cardui60122	-8.92683	3.32671e-07	8.44708	5.11852	0.468753	0.308994	sca
Vanessa_cardui82135	-8.92998	8.87413e-06	7.38182	4.00095	0.33496	0.308471	CG31999
Vanessa_cardui78588	-8.94748	0.000131983	7.94775	5.96015	0.501697	0.295694	exonuclease 3 -5 domain-containing protein 2
Vanessa_cardui45416	-8.95334	1.3833e-05	11.368	9.02089	0.936655	0.258775	---NA---
Vanessa_cardui80963	-8.9587	6.85828e-08	24.1637	32.1719	1.85879	1.36943	CG9701
Vanessa_cardui82239	-8.97416	1.34728e-07	4.81111	3.81374	0.312907	0.181997	CG31999
Vanessa_cardui74433	-8.9888	1.092e-06	17.9674	22.766	1.61499	0.743635	---NA---
Vanessa_cardui87206	-8.98946	1.59939e-10	156.024	235.902	10.9057	11.3784	alpha-crystallin
Vanessa_cardui63207	-9.03911	0.000391824	3.12735	5.80474	0.133523	0.344297	---NA---
Vanessa_cardui73418	-9.04263	0.000548657	4.48613	6.19891	0.53339	0.0982417	PREDICTED: uncharacterized protein LOC106134308 isoform X2
Vanessa_cardui88049	-9.04909	3.15324e-07	59.1248	77.487	5.67769	2.11936	CG5390
Vanessa_cardui83532	-9.13416	1.7565e-11	74.3578	95.3867	4.83791	4.65535	---NA---
Vanessa_cardui75268	-9.16802	3.84957e-10	30.8517	35.5423	1.39725	2.28019	Ten-a
Vanessa_cardui69075	-9.17857	7.8322e-08	9.15563	5.21359	0.410956	0.382441	Vinc
Vanessa_cardui78738	-9.17897	2.51049e-10	20.8643	26.5381	1.1816	1.44569	PREDICTED: uncharacterized protein LOC106143246
Vanessa_cardui78995	-9.21252	8.99578e-08	20.5736	18.2231	1.28034	0.880384	---NA---
Vanessa_cardui76617	-9.23616	1.92185e-08	48.9271	40.4857	1.71933	3.12948	---NA---
Vanessa_cardui57693	-9.27641	0.000905373	3.29467	2.51329	0.145974	0.161316	NLaz
Vanessa_cardui43035	-9.27755	2.02765e-07	9.67871	11.3371	0.424819	0.704202	Cnb
Vanessa_cardui86433	-9.28481	4.31065e-10	467.872	245.283	18.4228	20.5133	dyl
Vanessa_cardui77105	-9.3478	1.40992e-08	25.6788	27.8033	1.30681	1.58169	iap-binding motif 1
Vanessa_cardui17208	-9.35277	0.000121617	6.42171	4.55101	0.259994	0.319244	hypothetical protein KGM_05597
Vanessa_cardui83196	-9.43465	8.59018e-09	14.0148	17.1572	0.71179	0.956259	CG31999
Vanessa_cardui79820	-9.44195	1.22906e-08	18.4409	28.1239	1.43706	1.09403	CG9701
Vanessa_cardui86323	-9.44881	3.76153e-10	109.646	64.1319	4.59226	4.73659	CG40160
Vanessa_cardui66966	-9.5117	7.40005e-06	8.29056	11.9461	0.202793	0.85374	60 kda ss-a ro ribonucleo
Vanessa_cardui82023	-9.52869	1.34926e-10	101.262	70.293	4.87913	4.28183	CG12766
Vanessa_cardui80524	-9.54607	4.7379e-10	35.46	39.1642	2.02476	1.95787	iap-binding motif 1
Vanessa_cardui44227	-9.5571	0.000957302	3.59072	3.95196	0.0936871	0.27609	leucine zipper tumor suppressor 2 homolog isoform x2
Vanessa_cardui70541	-9.57954	1.26834e-08	7.13762	6.36814	0.393214	0.325906	axoneme-associated protein mst101
Vanessa_cardui71668	-9.63441	6.06931e-09	19.5469	16.8707	0.982756	0.93698	CG34424
Vanessa_cardui46145	-9.68069	0.00014075	3.64153	5.80179	0.217402	0.266946	CG8112
Vanessa_cardui76896	-9.68144	7.11991e-10	30.3589	20.7135	1.44367	1.24087	---NA---
Vanessa_cardui62133	-9.69845	1.09884e-09	26.6812	34.166	1.4659	1.71996	---NA---
Vanessa_cardui24868	-9.70766	0.00059027	3.87008	4.3369	0.197561	0.218325	cell division cycle 25
Vanessa_cardui30792	-9.75036	5.75875e-05	6.10408	4.18661	0.12798	0.377149	---NA---
Vanessa_cardui49491	-9.76639	0.000663272	8.53207	3.37455	0.435549	0.19253	---NA---
Vanessa_cardui29104	-9.81001	6.02902e-05	5.95672	5.08901	0.249781	0.306704	vacuolar protein sorting-associated protein 53-like
Vanessa_cardui73863	-9.82297	5.97269e-09	19.2033	15.9961	0.849756	0.959935	---NA---
Vanessa_cardui76038	-9.82343	1.21397e-07	6.98466	5.50723	0.37431	0.275767	zinc finger bed domain-containing protein 4-like
Vanessa_cardui82800	-9.83819	1.32049e-09	24.1166	30.1085	1.43978	1.37011	oxidative stress-induced growth inhibitor 1-like
Vanessa_cardui78728	-9.86126	4.36403e-06	5.84142	9.03607	0.417473	0.351505	CG3625
Vanessa_cardui67431	-9.86793	4.69314e-05	36.7053	7.18317	1.04675	1.18982	LManII
Vanessa_cardui30196	-9.87194	0.000991009	0.985724	0.752781	0.0257189	0.0568441	lds
Vanessa_cardui42079	-9.90873	2.79607e-07	5.93097	7.75372	0.291889	0.399368	---NA---
Vanessa_cardui81342	-9.92546	5.05526e-10	8.81947	9.3309	0.53227	0.404024	hh
Vanessa_cardui68189	-9.98046	7.70804e-09	12.7906	10.795	0.713335	0.497879	CG6106
Vanessa_cardui83133	-9.99169	2.59972e-12	88.1699	102.014	4.27012	5.42462	Ten-a
Vanessa_cardui58538	-10.0262	6.35359e-07	13.639	9.53863	0.566144	0.595854	---NA---
Vanessa_cardui84209	-10.1005	3.51507e-11	216.267	171.808	7.26297	12.224	---NA---
Vanessa_cardui88657	-10.1133	2.01809e-13	754.061	851.965	43.1474	37.9508	high mobility group protein a
Vanessa_cardui80090	-10.1461	3.44371e-12	26.8525	29.7224	1.4831	1.36288	---NA---
Vanessa_cardui66493	-10.1546	4.81269e-06	8.76298	8.36518	0.714496	0.175464	brain-specific angiogenesis inhibitor 1
Vanessa_cardui75253	-10.1673	3.0422e-11	23.7975	19.3682	1.13859	1.02338	cnn
Vanessa_cardui58307	-10.1688	5.49323e-06	6.99282	9.23927	0.64395	0.197675	---NA---
Vanessa_cardui72000	-10.1707	4.16868e-08	19.3231	28.221	1.19934	1.17813	CG3164
Vanessa_cardui71051	-10.1792	4.79012e-07	14.2938	22.5098	0.524454	1.26955	hypothetical protein
Vanessa_cardui86139	-10.1834	5.71406e-07	16.3502	21.5429	1.43978	0.50511	capt
Vanessa_cardui43648	-10.218	9.86939e-08	10.2422	14.2006	0.503684	0.695777	---NA---
Vanessa_cardui81362	-10.2315	8.16014e-12	23.7117	20.6838	0.979759	1.22154	Blimp-1
Vanessa_cardui55275	-10.2561	3.97184e-05	7.22134	4.7153	0.375163	0.221116	Ctf4
Vanessa_cardui74731	-10.269	8.04978e-05	5.20499	4.90551	0.247754	0.243371	axoneme-associated protein mst101 isoform x2
Vanessa_cardui68609	-10.2906	1.26177e-10	17.5585	18.5303	0.93983	0.848754	---NA---
Vanessa_cardui76529	-10.2926	3.09945e-07	16.2964	8.35804	0.624546	0.585612	modSP
Vanessa_cardui79644	-10.2931	5.8481e-10	54.2418	41.5483	1.91825	2.76996	---NA---
Vanessa_cardui82589	-10.3293	1.93555e-12	142.549	108.035	5.50054	6.81653	collagen triple helix repeat domain partial
Vanessa_cardui47276	-10.3366	7.32196e-05	2.01034	1.81807	0.0931723	0.0915243	Wnt10
Vanessa_cardui77633	-10.3546	2.75572e-09	92.9807	45.0816	2.62998	4.10315	Tre1
Vanessa_cardui75833	-10.3557	6.11011e-10	25.7031	24.2064	1.48497	0.988152	CG40160
Vanessa_cardui87702	-10.3639	4.65792e-09	56.5808	64.2254	4.19131	1.81413	CG5390
Vanessa_cardui77600	-10.4665	1.05289e-06	7.46376	7.27323	0.53928	0.198653	PREDICTED: uncharacterized protein LOC106134371
Vanessa_cardui60032	-10.4726	0.00083031	2.68404	2.77751	0.150065	0.110558	---NA---
[truncated: 398 more rows]

## Sheet: ALL DE PO VS LM
CONTIG NAME	Fold change	FDR p-value	PO - RPKM	PO - RPKM	LM - RPKM	LM- RPKM	GENE NAME
Vanessa_cardui57215	3015.49	7.20849e-18	0	0	19.7255	24.3986	---NA---
Vanessa_cardui52019	2166.87	0.000207764	0	0	34.9696	0.0834837	Amt
Vanessa_cardui64021	1586	6.84934e-23	0.0197259	0	19.1176	21.7328	CG31106
Vanessa_cardui65213	1130.69	4.68466e-16	0	0.0506694	38.836	15.1755	---NA---
Vanessa_cardui55826	964.514	8.05892e-20	0.0283075	0	16.0312	19.7465	Msp300
Vanessa_cardui58292	819.023	1.46431e-28	0.0605235	0.0616133	44.7031	51.0449	CG31198
Vanessa_cardui86808	759.566	7.23209e-31	0.509921	0.415282	341.351	317.792	---NA---
Vanessa_cardui53658	757.31	3.78372e-10	0	0	4.3718	4.53804	CG31272
Vanessa_cardui74992	709.89	6.41619e-20	0	0.194912	57.3419	67.598	---NA---
Vanessa_cardui81644	705.593	6.508e-24	0.114967	0.234074	87.6356	146.848	---NA---
Vanessa_cardui71286	698.007	0.000828584	0	0	11.0899	0.082702	orphan nuclear receptor e75c
Vanessa_cardui88333	683.39	6.64588e-35	1.97779	2.21475	1190.66	1484.12	---NA---
Vanessa_cardui88268	676.842	2.61716e-30	1.46772	2.41909	1063.15	1390.42	Cpr92A
Vanessa_cardui88893	676.441	4.07643e-36	13.0121	14.4163	8101.31	9113.74	Obp56e
Vanessa_cardui39723	610.261	7.99885e-05	0.0752594	0	46.6243	0.266041	Amt
Vanessa_cardui85784	535.698	2.88169e-22	0.314126	0.453025	97.2875	301.645	Pxd
Vanessa_cardui68980	525.039	1.42202e-19	0.149717	0.0677391	72.9602	35.1068	CG8785
Vanessa_cardui80142	506.403	3.98315e-19	0.272774	0.444298	78.2635	276.934	CG2663
Vanessa_cardui86415	505.619	9.37565e-27	0.666525	0.626332	317.752	289.203	CG13618
Vanessa_cardui86853	486.899	2.6778e-16	0.859614	0.622288	509.816	128.91	Cpr30F
Vanessa_cardui86007	482.658	1.19243e-27	0.520745	0.510488	249.232	207.264	CG31522
Vanessa_cardui87263	480.9	6.42352e-30	0.734507	0.944505	344.227	406.758	CG16758
Vanessa_cardui82737	469.841	1.19021e-06	0	0	3.31463	1.30889	cuticle protein isoform b-like precursor
Vanessa_cardui82797	466.679	3.70424e-20	0.0688956	0.561089	135.267	123.721	---NA---
Vanessa_cardui84529	464.392	1.08745e-28	0.340232	0.437505	143.474	194.903	CG11836
Vanessa_cardui89053	463.16	6.84866e-29	82.5638	132.9	43892.5	48797	---NA---
Vanessa_cardui77431	459.473	6.26701e-23	0.172914	0.176028	65.1935	89.6501	---NA---
Vanessa_cardui49544	456.422	9.91319e-15	0.0694059	0	14.3327	28.0516	---NA---
Vanessa_cardui82603	455.315	9.42114e-25	0.272907	0.370428	120.469	154.677	CG10264
Vanessa_cardui87197	437.102	4.6671e-06	0.988577	0.800394	653.177	6.80529	Cyp4g15
Vanessa_cardui88462	436.904	3.45355e-24	3.92537	4.45222	2115.9	1171.93	Cpr30F
Vanessa_cardui71028	405.034	7.33882e-11	0.0454845	0.061738	34.0132	7.28902	CG6106
Vanessa_cardui63911	392.707	7.3631e-14	0.0566151	0.076846	35.871	15.01	CG6142
Vanessa_cardui87360	391.759	2.72085e-24	0.806381	1.71319	394.995	524.625	Ccp84Ag
Vanessa_cardui54220	384.578	7.79616e-17	0.086557	0	16.7234	22.5404	Msp300
Vanessa_cardui83501	383.003	2.45364e-21	0.573661	0.259551	176.549	126.78	---NA---
Vanessa_cardui72330	376.363	1.97271e-11	0.138812	0.0942076	68.6773	14.9663	---NA---
Vanessa_cardui88209	372.257	0.000236327	3.5756	1.63726	1628.73	2.5381	CG13314
Vanessa_cardui87419	366.142	4.82187e-16	0.967205	1.80514	164.931	835.319	CG8543
Vanessa_cardui85383	363.708	3.41203e-21	0.701365	0.505746	265.343	129.57	b
Vanessa_cardui81606	363.492	5.46405e-24	0.269634	0.2329	89.7719	80.585	Snmp2
Vanessa_cardui54000	360.073	3.07391e-06	0.0707155	0	28.2658	1.66652	CG5665
Vanessa_cardui56563	359.928	4.73928e-13	0.0361419	0	9.97958	6.51583	NT5E-2
Vanessa_cardui62549	350.783	2.55197e-16	0	0.209926	23.7518	42.5835	---NA---
Vanessa_cardui47786	348.801	4.91479e-14	0.0648429	0	13.9483	15.5105	Msp300
Vanessa_cardui81993	348.099	1.81691e-19	0.0877733	0.476553	78.0294	99.444	dinucleotide-utilizing enzyme involved in thiamine biosynthesis
Vanessa_cardui76481	343.683	2.08528e-18	0.0722142	0.294058	56.0352	58.5435	Phk-3
Vanessa_cardui87363	343.312	0.000220155	1.981	0.997492	859.185	1.58128	CG9701
Vanessa_cardui86030	331.512	2.86461e-24	0.559605	1.05172	214.208	284.675	mediator of rna polymerase ii transcription subunit 15-like
Vanessa_cardui37430	318.134	1.19669e-12	0	0.0940334	9.48325	20.9794	---NA---
Vanessa_cardui86416	309.38	1.60904e-20	0.641168	1.66145	228.425	443.964	---NA---
Vanessa_cardui88037	309.034	1.12535e-26	2.90606	3.41587	855.436	957.286	hypothetical protein KGM
Vanessa_cardui84665	306.953	1.18428e-18	0.462706	0.579739	199.482	85.8093	Cbs
Vanessa_cardui83307	304.502	2.09455e-25	0.42844	0.429834	108.087	136.922	Treh
Vanessa_cardui87110	300.726	0.000558052	1.98599	1.10591	783.627	0.780051	CG9701
Vanessa_cardui80111	299.109	3.14313e-22	0.405729	0.275356	87.6727	108.525	---NA---
Vanessa_cardui82132	294.531	8.95688e-20	0.305329	0.543948	145.853	77.6898	CG3168
Vanessa_cardui42795	289.557	3.2818e-06	0	0	0.793537	1.295	26-29-p
Vanessa_cardui66308	284.151	8.36808e-16	0.071937	0.195286	39.1078	31.3633	---NA---
Vanessa_cardui83850	283.427	1.15328e-09	0.942026	0.182665	248.903	35.8377	EbpIII
Vanessa_cardui86398	271.634	5.89798e-05	1.05419	1.35558	549.728	3.17084	CG10407
Vanessa_cardui52649	266.991	1.97279e-05	0	0	2.64332	1.30317	---NA---
Vanessa_cardui62691	264.347	9.67164e-14	0.0521994	0.0708525	19.8848	12.1786	clip domain serine protease 4 isoform x1
Vanessa_cardui76640	262.711	2.58111e-19	0.255395	0.259994	65.2261	63.3478	---NA---
Vanessa_cardui85776	258.142	5.49866e-07	0.345658	0.804302	242.182	10.2989	cuticle protein
Vanessa_cardui85105	257.333	2.30518e-23	0.496607	0.713716	124.922	166.05	PREDICTED: uncharacterized protein LOC106130465 isoform X2
Vanessa_cardui85775	254.182	8.10913e-22	0.69837	1.39029	198.517	298.168	ecdysteroid regulated protein
Vanessa_cardui81673	252.909	2.65014e-18	0.390408	0.49459	137.667	62.0734	CG6847
Vanessa_cardui85523	249.254	0.000145646	1.54977	0.34344	395.888	2.3479	EbpIII
Vanessa_cardui35176	241.888	9.13162e-06	0	0	2.18011	2.24703	---NA---
Vanessa_cardui54627	237.083	4.69589e-14	0.129911	0	18.2404	17.4508	Msp300
Vanessa_cardui88787	228.587	8.53596e-25	20.3513	23.0769	4683.91	4452.56	Act5C
Vanessa_cardui63279	226.89	3.80912e-14	0.113059	0.15346	36.6128	19.7168	---NA---
Vanessa_cardui86904	216.928	4.37781e-23	1.46403	2.04397	292.481	421.667	CG10407
Vanessa_cardui83172	213.058	1.53185e-19	0.416435	1.00937	108.333	176.581	CG2663
Vanessa_cardui64848	211.491	1.00484e-15	0.193858	0.0877105	22.392	39.8227	CG1942
Vanessa_cardui85943	205.192	5.53283e-10	0.116107	0.157596	42.2859	6.78587	CG6106
Vanessa_cardui47852	202.734	1.04098e-15	0.178472	0.0807493	27.9673	25.1658	rho-associated protein
Vanessa_cardui67805	201.597	7.26269e-09	0.0723537	0.294626	53.8795	10.0603	---NA---
Vanessa_cardui84997	200.355	2.86035e-19	0.641411	1.57652	213.571	194.014	CG42269
Vanessa_cardui66466	199.372	1.90726e-17	0.19495	0.132307	31.2611	32.5048	cgmp-dependent protein kinase
Vanessa_cardui86765	195.477	2.10444e-17	2.00823	1.04597	362.834	170.763	yellow-d2
Vanessa_cardui71455	195.205	2.30253e-20	0.219562	0.327822	39.673	60.8501	---NA---
Vanessa_cardui87491	194.077	1.11934e-17	0.224875	0.508721	57.1677	74.8119	Cpr65Av
Vanessa_cardui80761	190.291	2.10712e-19	0.383484	0.728727	108.588	83.325	CG8299
Vanessa_cardui74308	190.286	1.05157e-07	0.0661009	0	12.0473	3.27132	cuticular protein 19
Vanessa_cardui74368	189.456	5.59313e-10	0.205365	0.371668	81.1767	13.4304	Zip42C.1
Vanessa_cardui88731	187.564	1.02866e-16	0.178133	0.628647	50.2175	90.8865	---NA---
Vanessa_cardui61762	186.652	3.65316e-15	0.0572201	0.310669	24.5276	38.297	---NA---
Vanessa_cardui81694	183.653	1.47673e-17	0.266124	0.903055	89.928	106.566	CG34447
Vanessa_cardui79037	183.045	4.05198e-20	0.496413	0.561502	94.9722	83.6462	---NA---
Vanessa_cardui83009	180.1	3.73137e-20	0.635241	0.940624	106.607	160.116	CG12926
Vanessa_cardui88509	174.418	6.5757e-05	0	0	0.796331	0.844159	Cpr49Aa
Vanessa_cardui49559	169.69	2.9601e-13	0.0658685	0.178812	20.867	17.7738	Pdh
Vanessa_cardui72199	168.867	9.09183e-05	0	0	1.58913	1.32076	Sodh-1
Vanessa_cardui86151	167.836	1.76887e-21	1.07012	0.87827	114.795	196.006	CG9436
Vanessa_cardui68786	166.469	4.38254e-19	0.242977	0.302319	30.0454	56.5457	CG4630
Vanessa_cardui88898	151.783	8.95688e-20	54.0442	58.5116	9630.77	5752.7	---NA---
Vanessa_cardui50790	146.551	0.000574904	0	0	1.30017	0.568621	---NA---
Vanessa_cardui62149	143.72	1.66522e-11	0.0350929	0.047633	6.67039	5.16888	wing disc-specific protein
Vanessa_cardui49567	142.751	6.49265e-08	0	0.0564618	5.23863	2.40175	jhamt
Vanessa_cardui83988	139.923	7.66876e-19	0.746868	1.01376	100.059	130.408	Gld
Vanessa_cardui75902	135.084	3.77941e-16	0.166574	0.248708	31.6361	18.8821	CG7458
Vanessa_cardui87782	129.166	3.98315e-19	3.91574	7.55488	634.774	744.507	---NA---
Vanessa_cardui76674	128.71	1.14967e-11	0.336438	0.456661	67.9497	22.9139	Cpr64Aa
Vanessa_cardui51209	127.2	0.000618305	0.197953	0	24.207	0.388758	---NA---
Vanessa_cardui40281	126.346	0.000629086	0.127264	0.0863703	24.5883	0.224938	fibrohexamerin-like
Vanessa_cardui37992	126.084	2.42628e-13	0.107596	0.0486814	8.30409	12.0867	Gdap1
Vanessa_cardui37028	122.576	5.33219e-11	0.0399991	0.0542925	4.69319	7.21123	Myo31DF
Vanessa_cardui58205	122.501	1.92783e-08	0	0.0609977	3.40975	3.97148	wing disc-specific protein
Vanessa_cardui87954	121.805	3.95472e-15	0.685975	2.20079	167.803	152.255	Sod3
Vanessa_cardui69639	121.524	5.05871e-12	0.112719	0.152999	18.0309	12.3523	CG1299
Vanessa_cardui68247	119.393	2.11257e-08	0.317083	0.172156	45.0417	8.1451	---NA---
Vanessa_cardui35328	114.903	1.36594e-11	0.0701858	0.047633	7.68605	5.87184	Gdap1
Vanessa_cardui45426	113.928	1.73786e-14	0.12748	0.129776	13.038	15.0214	shot
Vanessa_cardui84377	113.743	1.35036e-19	1.39492	1.69408	138.573	190.796	CG10026
Vanessa_cardui82169	108.301	8.09217e-18	0.879142	1.1933	79.8068	132.325	---NA---
Vanessa_cardui68280	108.126	5.31206e-13	0.28127	0.0954448	16.996	25.1057	Mpc1
Vanessa_cardui73580	107.671	1.66901e-09	0.180623	0.07355	19.9495	4.81003	Mctp
Vanessa_cardui87302	106.951	9.04302e-16	6.29213	2.73192	522.658	348.721	wat
Vanessa_cardui53430	106.937	1.81946e-13	0.201863	0.182665	18.6322	21.4868	---NA---
Vanessa_cardui52738	106.807	2.25166e-12	0.046849	0.25436	12.2764	17.0027	Msp300
Vanessa_cardui79776	104.512	4.42225e-18	0.878762	0.775307	75.715	86.0995	CG3168
Vanessa_cardui81531	104.311	1.49429e-06	0	0.0816566	5.64689	2.41017	tpa: cuticle protein
Vanessa_cardui87036	104.144	9.44515e-10	1.28076	6.77074	529.442	214.698	cuticle protein
Vanessa_cardui88412	103.256	3.20549e-17	8.39186	17.3355	976.111	1533.88	CG4386
Vanessa_cardui74394	102.842	2.61139e-11	0.456857	0.505276	69.0235	17.5655	Esp
Vanessa_cardui66004	102.594	1.13481e-11	0.147847	0.334465	31.2443	12.282	CG9572
Vanessa_cardui85268	101.553	8.00368e-14	0.57017	0.722322	80.9036	36.1903	probable basic-leucine zipper transcription factor i
Vanessa_cardui88741	100.62	4.75691e-20	43.3809	38.2576	3874.04	3676.11	Cpr67Fb
Vanessa_cardui88222	100.372	2.64514e-20	8.47392	9.06999	774.273	858.071	CG7777
Vanessa_cardui84331	99.0007	1.11722e-17	0.723537	0.549968	59.924	57.2242	CG8586
Vanessa_cardui87239	98.0734	3.60768e-10	0.0803412	0.381677	27.4943	11.8809	Mp20
Vanessa_cardui72942	98.0026	2.64041e-12	0.475088	0.286603	48.9301	18.1006	Spn42Da
Vanessa_cardui88506	96.0126	2.01627e-09	21.7902	20.5347	3025.08	475.668	EbpIII
Vanessa_cardui49091	95.555	7.74858e-13	0.187084	0.169291	14.2925	19.1789	Msp300
Vanessa_cardui84712	94.8915	5.89212e-18	2.30728	1.90961	196.546	171.811	St2
Vanessa_cardui80125	93.5696	3.46519e-10	0.31628	1.98551	61.5715	144.088	CG31954
Vanessa_cardui86654	92.7944	1.31031e-18	3.23424	4.82037	323.626	370.677	---NA---
Vanessa_cardui81228	91.7303	1.45035e-05	1.01426	0.917795	145.186	5.86182	pupal cuticle protein pcp52
Vanessa_cardui72156	89.2655	6.7623e-17	0.469194	0.636856	48.6656	41.7303	Tg
Vanessa_cardui85107	88.6778	1.78991e-17	1.89227	1.57422	144.674	140.185	Tg
Vanessa_cardui74247	88.455	2.02043e-15	0.453606	0.615698	42.1789	45.6996	CG3409
Vanessa_cardui82076	88.2969	5.39482e-16	1.24854	0.941494	108.55	66.3941	wat
Vanessa_cardui52611	87.7869	1.59398e-08	0	0.189468	6.66043	8.47072	Cyp6a13
Vanessa_cardui59281	87.5746	3.92192e-12	0.195374	0.176793	8.7874	23.4819	Cyp6g2
Vanessa_cardui73250	86.9766	1.34699e-14	0.287932	0.45596	24.8123	35.9636	---NA---
Vanessa_cardui76745	85.3165	3.02955e-17	0.704307	0.58042	43.1882	60.2868	CG6178
Vanessa_cardui71021	84.7844	7.66554e-14	0.357431	0.277232	26.2813	24.6686	---NA---
Vanessa_cardui88750	84.0191	2.55702e-19	56.5106	60.4511	3955.07	5231.06	ple
Vanessa_cardui81595	82.292	4.44776e-13	0.599667	0.697674	64.698	30.9897	CG10311
Vanessa_cardui80406	81.3774	1.45276e-09	1.08283	1.19981	134.795	26.3779	CG14439
Vanessa_cardui65607	80.3753	7.08054e-13	0.626284	0.21252	37.798	24.1916	phosphatidate phosphatase
Vanessa_cardui79679	80.1954	1.39005e-14	0.630866	0.505996	51.5904	31.3229	clt
Vanessa_cardui48004	78.0356	3.68596e-10	0.0687692	0.28003	13.2329	11.3446	Msp300
Vanessa_cardui65450	77.8568	2.01279e-13	0.331674	0.450195	25.529	31.7347	CG3409
Vanessa_cardui57054	76.9076	2.41029e-12	0.412994	0.093429	20.2445	17.438	CG9701
Vanessa_cardui87426	76.1663	5.35621e-11	0.162953	0.442366	25.9177	15.041	serine protease gd
Vanessa_cardui73834	76.0697	6.6507e-15	0.512411	0.264959	28.5342	26.9693	---NA---
Vanessa_cardui52139	75.8656	5.60268e-12	0.289638	0.314511	14.1826	30.5795	---NA---
Vanessa_cardui62094	75.2114	2.06268e-06	0	0.0216293	0.698019	0.92006	CG31272
Vanessa_cardui67830	75.1722	1.29192e-12	0.172036	0.100076	10.8616	8.6009	wing disc-specific protein
Vanessa_cardui87490	74.9365	8.6871e-15	2.15958	4.44422	246.632	204.972	probable salivary secreted peptide
Vanessa_cardui60182	74.7145	0.000936029	0.358081	0.24302	38.6067	0.421938	CG3940
Vanessa_cardui67095	74.3525	8.65937e-15	0.545813	0.432166	29.8505	39.3393	---NA---
Vanessa_cardui84462	74.2537	5.17048e-16	1.41752	1.00051	80.5436	87.5908	---NA---
Vanessa_cardui60945	73.362	2.00265e-11	0.34703	0.0785063	15.9252	15.4706	Eip93F
Vanessa_cardui87389	73.3125	1.01325e-16	0.995255	0.959851	67.6683	64.6549	Sp7
Vanessa_cardui81917	72.573	8.60791e-16	1.41274	1.01519	61.8188	106.245	---NA---
Vanessa_cardui79278	71.4971	2.13056e-15	0.663694	0.529918	37.4095	42.8288	nuclear pore complex protein nup214-like
Vanessa_cardui82010	71.495	3.92131e-15	1.11444	1.11807	88.5568	55.8102	Spn28Dc
Vanessa_cardui66049	71.4066	0.000150564	0.121686	0.117978	14.2913	0.450642	CG40006
Vanessa_cardui88350	71.293	1.33161e-16	15.377	26.7181	1210.06	1601.13	Tm1
Vanessa_cardui67248	70.7041	9.64744e-13	0.321986	0.437045	24.9848	24.9649	---NA---
Vanessa_cardui81856	70.6945	1.74744e-15	0.666683	1.14098	56.661	61.3772	---NA---
Vanessa_cardui79919	70.4065	9.04302e-16	1.20706	1.14687	69.8693	85.5522	CG3168
Vanessa_cardui84547	65.7133	6.57454e-15	1.82365	1.02427	83.9169	91.8084	---NA---
Vanessa_cardui77275	65.5071	9.1921e-13	0.526528	1.49433	49.3855	74.056	Mct1
Vanessa_cardui72852	65.4872	3.87674e-12	0.991513	0.62805	62.9251	34.0373	CG8172
Vanessa_cardui76820	65.3833	1.83843e-09	0.134575	0.547994	11.6846	30.4462	---NA---
Vanessa_cardui83755	64.674	7.75389e-17	2.20278	2.51327	128.455	155.699	CG14516
Vanessa_cardui65092	64.4352	1.39473e-09	0.0869587	0.118033	5.16955	7.73619	SPE
Vanessa_cardui78142	63.7061	1.33161e-16	1.22075	1.13372	63.207	76.7424	CG14516
Vanessa_cardui83628	61.8668	5.1848e-05	0.638283	0.433184	54.0933	2.35034	Tret1-2
Vanessa_cardui48974	61.7889	8.38263e-09	0	0.502689	13.9631	13.0045	Msp300
Vanessa_cardui69857	61.3263	7.81268e-14	0.377624	0.34171	19.8153	21.5808	---NA---
Vanessa_cardui66410	60.9528	1.22557e-05	0	0.0371872	1.2001	1.00077	pregnancy zone
Vanessa_cardui75700	60.3103	8.14138e-08	0.0740695	0.201075	8.80663	6.54588	---NA---
Vanessa_cardui83582	60.2661	3.82021e-11	1.14326	4.31805	119.289	190.826	PREDICTED: uncharacterized protein LOC106139946
Vanessa_cardui87683	59.6617	7.22495e-15	8.74974	13.0921	408.333	835.928	Cpr5C
Vanessa_cardui73270	59.5139	4.09212e-12	0.418762	0.473669	24.7309	25.001	---NA---
Vanessa_cardui68094	58.5651	1.22889e-09	0.238721	0.0810065	10.2702	8.50909	CG1358
Vanessa_cardui88398	58.3237	4.50877e-17	55.9946	63.7423	3022.8	3462.17	Tm1
Vanessa_cardui65312	58.2198	2.2092e-12	0.495944	0.576999	23.8303	35.5641	---NA---
Vanessa_cardui85350	57.6945	1.65916e-15	3.25639	3.58606	203.247	156.561	Pu
Vanessa_cardui63454	57.5247	5.31206e-13	0.369455	0.668636	23.28	32.4087	a disintegrin and metalloproteinase with thrombospondin motifs 2-like
Vanessa_cardui22462	57.3252	1.7256e-05	0	0.252676	9.61047	2.63222	NT5E-2
Vanessa_cardui66923	56.424	3.02934e-10	0.250529	0.136022	12.0324	8.97427	SPE
Vanessa_cardui77736	55.8801	4.29876e-10	0.449391	2.11459	60.4146	72.5457	CG12926
Vanessa_cardui87805	55.7531	1.83175e-14	8.27831	8.23497	512.578	318.093	CG6762
Vanessa_cardui86403	55.0862	9.98451e-13	0.389957	0.411682	19.5219	21.9027	CG5390
Vanessa_cardui68356	54.9943	1.60452e-13	0.543614	0.901842	28.2065	46.7251	transcription factor spt20 homolog
Vanessa_cardui39268	54.8627	1.80692e-10	0.212347	0.288227	9.26012	17.2023	---NA---
Vanessa_cardui83777	54.474	2.44905e-14	1.636	1.07666	66.7384	71.2681	---NA---
Vanessa_cardui76140	53.7844	3.29608e-15	0.850857	0.985893	40.7773	51.4744	---NA---
Vanessa_cardui68353	53.2898	1.73113e-11	0.252244	0.114127	11.0411	6.91051	wing disc-specific protein
Vanessa_cardui39889	52.4674	1.88797e-09	0.151329	0.342342	14.3625	8.85635	---NA---
Vanessa_cardui68942	52.0616	1.3534e-10	0.551976	0.149844	18.0909	17.5611	CG1607
Vanessa_cardui69492	51.3026	9.45237e-05	0.0709833	0.192697	10.2165	1.75648	---NA---
Vanessa_cardui76864	51.2509	2.58653e-13	0.744004	0.820517	37.7917	36.3823	---NA---
Vanessa_cardui87912	50.6756	3.92432e-10	10.3288	10.4133	717.878	201.541	Lmpt
Vanessa_cardui49345	50.4343	2.01624e-11	0.257294	0.465648	16.1343	17.4832	---NA---
Vanessa_cardui88884	49.7506	9.64992e-14	122.808	214.046	8744.48	6535.46	cuticle protein 1
Vanessa_cardui88427	49.745	2.35248e-11	26.2078	7.88423	643.13	944.776	Mlc-c
Vanessa_cardui84390	49.4498	5.6885e-11	0.520183	0.353033	25.8175	13.3316	Tg
Vanessa_cardui78065	49.1056	9.26016e-14	1.1417	1.81686	63.4068	71.1616	---NA---
Vanessa_cardui65738	48.6417	4.77923e-13	0.446713	0.333488	17.9779	17.3967	CG1208
Vanessa_cardui86631	47.7859	1.80108e-15	4.11516	3.09331	154.708	163.421	CG7627
Vanessa_cardui78705	46.9415	1.72817e-13	1.25528	1.62271	58.5868	66.9134	---NA---
Vanessa_cardui87394	46.8735	1.17222e-14	8.11025	6.9868	367.33	275.982	Vha100-2
Vanessa_cardui76821	46.4909	5.06006e-10	0.210853	0.858601	20.7815	25.0008	Eip74EF
Vanessa_cardui17786	46.2055	2.95635e-06	0.0730589	0.0991659	3.48601	4.64872	---NA---
Vanessa_cardui46721	45.8861	4.39663e-10	0.430089	0.166794	12.0631	15.0588	a disintegrin and metalloproteinase with thrombospondin motifs 14
Vanessa_cardui82428	44.9091	3.18636e-12	0.607771	0.756207	26.6228	30.4366	CG12926
Vanessa_cardui56959	44.669	2.86419e-09	0.511661	0.434062	25.6647	12.8871	wun
Vanessa_cardui66231	44.6648	2.16073e-06	0	0.216477	3.95049	4.63554	Adk1
Vanessa_cardui63992	44.6097	8.33937e-10	0.262705	0.23772	12.0213	8.77066	Ude
Vanessa_cardui71154	43.0135	5.61511e-07	0.271097	0	6.57375	5.90968	cuticular protein hypothetical 12
Vanessa_cardui85802	42.8274	2.92431e-11	0.710506	0.86796	38.1813	22.814	CREG
Vanessa_cardui74295	42.7244	7.9647e-12	1.85144	0.81504	52.8015	53.7737	CG3168
Vanessa_cardui82269	42.4752	9.52487e-13	1.53958	1.89383	79.257	52.78	Esp
Vanessa_cardui18797	42.2661	8.33189e-05	0	0.0216293	0.398868	0.506972	Hml
Vanessa_cardui87121	42.1273	5.66693e-13	1.74561	1.39376	47.6297	78.0412	Cyt-b5
Vanessa_cardui50298	42.0016	6.82291e-05	0.220466	0.523683	24.3588	2.40298	CG33966
Vanessa_cardui65393	41.8965	2.28505e-09	0.447704	0.34725	18.8108	12.1335	Eip93F
Vanessa_cardui51247	41.8902	9.81963e-11	0.558557	0.303261	15.0735	19.8766	---NA---
Vanessa_cardui88049	41.3095	3.90432e-11	2.11936	5.67769	122.284	180.266	CG5390
Vanessa_cardui85890	41.2923	8.11549e-15	5.23665	4.82032	184.281	200.199	CG8785
Vanessa_cardui61508	41.082	5.97453e-07	0.124654	1.40998	23.824	34.7623	CG9518
Vanessa_cardui80907	41.0054	3.48263e-11	1.49129	1.14577	64.268	32.7574	Esp
Vanessa_cardui86797	40.905	2.9338e-13	12.721	6.86272	298.038	453.862	t
Vanessa_cardui87885	40.8641	1.16303e-05	0.219497	1.19173	40.7774	8.9231	gd
Vanessa_cardui85885	40.8327	1.47891e-09	0.29379	0.22787	6.95987	13.9462	secreted peptide 30
Vanessa_cardui77386	40.5563	2.49791e-12	1.22215	2.14271	57.9564	68.6445	CG30375
Vanessa_cardui88544	40.4074	4.99286e-14	45.1021	53.0608	2011.58	1609.5	Cpr92A
Vanessa_cardui83156	40.3714	3.59166e-13	1.03303	0.959386	40.5587	33.0581	JhI-21
Vanessa_cardui68238	40.1295	2.09962e-11	1.10404	0.630972	25.8624	41.0817	---NA---
Vanessa_cardui87702	39.891	9.37411e-12	1.81413	4.19131	99.7254	123.483	CG5390
Vanessa_cardui72265	39.67	2.03654e-10	0.707155	2.046	37.9779	65.411	CG7408
Vanessa_cardui74104	39.4329	2.19164e-09	0.223756	0.683356	13.0832	20.0381	CG8745
Vanessa_cardui52729	38.8478	1.34914e-06	0.0586529	1.11457	16.4247	25.5025	CG9503
Vanessa_cardui82909	38.8319	2.80253e-08	0.612262	3.26484	64.1412	75.5458	Pdh
Vanessa_cardui11769	38.7832	2.21676e-05	0.056916	0	1.26884	1.27425	---NA---
Vanessa_cardui34244	38.5033	1.14383e-07	0.0942873	0.19197	4.90457	5.38843	Myo31DF
Vanessa_cardui59821	38.4564	1.54135e-07	0.218921	0.05943	6.33599	4.23056	protein toll-like
Vanessa_cardui72125	38.3844	1.79909e-10	0.77927	0.352579	14.8906	27.2848	su(r)
Vanessa_cardui88244	37.8594	7.81268e-14	16.731	15.1797	608.47	493.854	Gs2
Vanessa_cardui68682	37.7685	6.54019e-11	0.565611	0.404067	19.2806	14.4871	CG31751
Vanessa_cardui85689	37.6921	1.54737e-13	4.3386	3.76042	118.862	167.844	---NA---
Vanessa_cardui60429	36.631	6.71612e-11	0.512912	0.646468	21.5792	17.268	flocculation protein flo11-like
Vanessa_cardui78091	36.5484	5.99483e-12	1.1565	1.74419	50.6594	46.636	CG6688
Vanessa_cardui83756	36.374	2.86793e-13	2.70957	2.70049	67.4079	119.159	CG8492
Vanessa_cardui81340	36.2797	1.10335e-09	0.28704	0.779222	17.3848	17.9261	CG9119
Vanessa_cardui88173	36.1304	5.17687e-14	34.4868	29.9885	865.167	1325.65	CG6329
Vanessa_cardui65098	35.8759	9.0368e-11	1.14615	0.700075	22.7721	41.1241	---NA---
Vanessa_cardui31046	35.5381	0.000861291	0.0533132	0	0.625536	1.94744	CG15890
Vanessa_cardui69777	34.9538	3.44144e-08	1.2777	0.578092	40.9769	17.983	su(r)
Vanessa_cardui52992	34.8649	7.81899e-09	0.187866	0.509996	11.0948	11.013	rdgA
Vanessa_cardui71825	34.2229	1.6294e-09	0.943092	1.7068	54.1254	26.7941	CG2121
Vanessa_cardui67687	34.1385	7.55956e-08	0.424693	1.92151	42.7986	29.4836	CG6006
Vanessa_cardui73978	34.1241	9.71453e-11	0.895917	1.89166	42.1648	45.5118	---NA---
Vanessa_cardui68261	34.0641	4.34235e-06	0.272378	0	5.58212	4.04398	Dip-C
Vanessa_cardui58639	33.76	1.6804e-05	0.888835	0.301613	30.2148	5.01851	CG4797
Vanessa_cardui81111	33.6138	3.70747e-12	1.07245	1.37906	37.9926	38.0439	---NA---
Vanessa_cardui81974	33.4559	0.000271971	3.45775	2.94808	173.522	8.08731	leucine-rich repeat extensin-like protein 3
Vanessa_cardui78010	33.2127	0.000140311	0	0.0948221	1.50272	1.31707	Tep2
Vanessa_cardui55950	33.1416	9.72322e-07	0.141431	1.43978	19.1942	29.0808	CG45065
Vanessa_cardui84014	33.0635	5.67021e-11	4.67768	2.19479	110.22	99.1453	---NA---
Vanessa_cardui70763	32.8515	1.4487e-10	0.809736	0.706557	22.5305	24.126	Mpc1
Vanessa_cardui41765	32.6296	6.01889e-08	0.199357	0.631391	13.099	11.2756	shot
Vanessa_cardui34564	32.5902	5.44384e-05	0.212146	0	4.64644	2.74976	hypothetical protein KGM_00374
Vanessa_cardui77602	31.9489	5.81857e-10	1.96487	0.955344	51.8664	32.7593	form3
Vanessa_cardui78027	31.7018	7.23796e-12	1.84897	1.69574	50.3858	53.9965	e
Vanessa_cardui73415	31.6226	2.60097e-11	1.30101	0.849	33.7789	28.7737	shootin-1
Vanessa_cardui88707	31.5505	1.07846e-11	2.20651	3.50842	65.6854	104.409	Spn42Da
Vanessa_cardui57245	31.5416	1.10942e-09	0.443104	0.400962	13.7486	10.834	CG1607
Vanessa_cardui87280	31.5128	4.11534e-08	9.56473	9.49001	414.725	109.55	wmd
Vanessa_cardui88517	31.2916	0.000832295	0.146977	0.598495	18.3374	1.4721	Cpr65Ax1
Vanessa_cardui78831	31.2122	0.000715569	0.718451	1.05645	45.0992	2.11643	matrix metalloproteinase-14 isoform x1
Vanessa_cardui88121	30.7271	3.26854e-13	26.5047	30.8559	782.075	850.733	CG34417
Vanessa_cardui75513	30.5085	1.70164e-09	0.728931	0.412254	10.4771	23.3698	CG3609
Vanessa_cardui45864	30.3778	0.000631882	0	0.0928323	1.44444	1.28943	---NA---
Vanessa_cardui77470	30.3249	1.49946e-12	2.60437	2.79588	80.135	69.9548	Nha1
Vanessa_cardui82591	30.1275	1.79786e-07	0.138641	0.690004	11.2785	11.2177	l(2)efl
Vanessa_cardui54574	30.1133	1.77679e-10	0.606229	0.532439	13.7239	18.6988	nesprin-1 isoform x1
Vanessa_cardui52833	30.0584	2.98991e-07	0.236089	0.320454	9.32597	5.98111	fln
Vanessa_cardui33613	29.9869	1.73537e-08	0.300796	0.408283	8.70563	11.342	shot
Vanessa_cardui72098	29.9326	1.73119e-05	1.17258	1.12001	51.9753	7.26666	ecdysone-induced protein 74ef isoform a isoform x1
Vanessa_cardui86556	29.7643	8.40986e-13	9.66977	9.70817	213.039	330.154	---NA---
Vanessa_cardui86266	29.5304	3.6665e-10	1.98668	4.24572	57.3551	118.675	Tg
Vanessa_cardui86734	29.4298	0.000359785	0.619832	0.448706	25.2764	1.80157	---NA---
Vanessa_cardui65568	29.4053	1.17485e-09	0.83625	1.08348	31.5468	19.394	CG15221
Vanessa_cardui86128	29.3399	1.23497e-12	3.49939	2.77237	80.4536	90.1266	Tg
Vanessa_cardui87803	29.3357	0.000148937	11.964	30.9872	993.094	86.096	---NA---
Vanessa_cardui59546	29.2923	2.37645e-10	0.91648	0.916614	19.5445	31.4312	---NA---
Vanessa_cardui82534	29.2616	2.14685e-06	1.36479	3.84747	23.7326	127.046	Tg
Vanessa_cardui81552	29.1882	1.23606e-12	2.6877	2.37044	67.324	68.9881	su(r)
Vanessa_cardui62725	28.9285	5.95473e-11	1.22381	1.03821	21.5189	40.9183	CG31198
Vanessa_cardui81459	28.8886	3.30685e-12	2.92088	2.85097	69.5183	86.0054	---NA---
Vanessa_cardui83899	28.7567	5.16093e-10	2.46907	3.6951	51.2053	118.837	GstE7
Vanessa_cardui77224	28.7305	1.15485e-11	3.48435	2.71029	92.8625	68.8207	cnc
Vanessa_cardui66547	28.656	0.000832939	0.061041	0	1.09819	1.15082	Sodh-1
Vanessa_cardui16789	28.5257	2.76046e-06	0.0964715	0.458307	8.829	5.05855	CG33181
Vanessa_cardui85654	28.376	1.0313e-11	5.74027	9.12256	161.57	235.047	j domain-containing protein ddb
Vanessa_cardui85528	28.2086	1.97841e-12	5.1489	4.91655	118.719	145.822	---NA---
Vanessa_cardui59091	28.1997	7.05675e-08	0.377941	1.45349	22.468	24.7164	---NA---
Vanessa_cardui86400	28.0784	1.17109e-11	9.34441	9.23694	269.492	205.615	CG34417
Vanessa_cardui86622	27.6799	2.88568e-12	9.57286	8.42618	208.077	256.158	---NA---
Vanessa_cardui85647	27.6383	8.20219e-12	6.2145	8.0004	170.138	194.77	trna 5-methylaminomethyl-2-thiouridine biosynthesis bifunctional protein
Vanessa_cardui79313	27.3509	2.42429e-10	0.878419	0.993595	18.5234	29.9307	CG8745
Vanessa_cardui65974	27.2511	4.08635e-10	1.13957	1.20306	28.0292	31.481	CG5789
Vanessa_cardui83124	27.0676	6.34875e-12	4.46267	5.41716	108.384	141.595	CG1572
Vanessa_cardui87228	26.9477	8.6613e-12	2.78886	2.91918	77.2959	63.2208	CG4096
Vanessa_cardui63883	26.7649	7.73447e-10	0.971908	1.07186	21.7619	29.7044	---NA---
Vanessa_cardui72880	26.7595	2.21018e-05	0.150117	0.40752	9.98102	3.00708	CG33290
Vanessa_cardui77591	26.7195	5.22654e-07	0.223312	0.202074	6.60865	3.85932	x-linked retinitis pigmentosa gtpase regulator-like
Vanessa_cardui83353	26.6643	1.06259e-08	5.22819	1.92373	104.383	67.9143	form3
Vanessa_cardui82519	26.4868	1.54411e-05	0.0221902	0.150598	2.46476	1.54269	CG5397
Vanessa_cardui88327	26.4362	8.9959e-08	1.3328	1.31001	46.3389	15.1903	Eip71CD
Vanessa_cardui87236	26.3817	1.02334e-11	2.84343	2.99526	76.8977	63.9267	CG4096
Vanessa_cardui86139	26.3765	2.04629e-08	0.50511	1.43978	19.6762	28.0333	capt
Vanessa_cardui87580	26.3762	2.84209e-11	25.3536	20.9473	383.015	780.774	Cpr92A
Vanessa_cardui74741	25.8854	3.56048e-08	1.59747	1.58454	50.9439	22.5882	kynurenine formamidase
Vanessa_cardui87606	25.8579	7.72036e-12	5.77646	7.43572	140.814	178.089	CG9471
Vanessa_cardui79913	25.7101	4.2815e-11	2.59003	2.41263	53.668	66.4837	CG13284
Vanessa_cardui40013	25.6659	3.46638e-08	0.428334	0.436046	11.2241	9.33729	CG8008
Vanessa_cardui79238	25.449	5.37485e-11	2.99599	2.63131	58.1281	76.0737	CG42269
Vanessa_cardui62976	25.3227	3.71903e-09	0.875001	1.28665	21.3887	29.9002	---NA---
Vanessa_cardui71293	25.098	9.44939e-08	0.267454	0.0726053	3.41704	4.93733	Nha1
Vanessa_cardui87238	24.9411	6.26731e-11	4.60056	3.91324	79.3617	120.852	GstE1
Vanessa_cardui71439	24.9044	1.75414e-10	1.15037	1.74883	33.2221	33.3729	CG12065
Vanessa_cardui84525	24.8165	6.38315e-11	0.871277	1.24078	25.0489	23.1417	Hml
Vanessa_cardui86070	24.7515	1.18546e-09	1.4166	1.92281	43.9119	31.0952	hypothetical protein KGM
Vanessa_cardui86295	24.567	8.13927e-10	0.953121	1.41891	28.475	24.8892	CG2145
Vanessa_cardui84926	24.5355	1.65989e-10	4.21022	6.20027	130.806	102.236	CG9331
Vanessa_cardui69044	24.4491	4.98262e-09	0.348388	0.199108	5.63674	7.0868	veil
Vanessa_cardui87585	24.3945	1.24502e-09	2.10715	2.70758	65.9518	39.9254	CG40160
Vanessa_cardui65248	24.2736	8.37494e-08	0.648678	0.684816	9.92261	21.402	CG5853
Vanessa_cardui69942	24.1682	7.98795e-07	0.671555	3.12525	45.451	38.5106	---NA---
Vanessa_cardui86844	23.9592	7.91504e-12	13.3449	11.5832	255.769	298.731	Mlp84B
Vanessa_cardui80463	23.8329	0.000675369	1.16086	0.862875	2.01067	46.9638	---NA---
Vanessa_cardui81508	23.713	2.93292e-09	1.49225	2.87678	54.4213	39.7797	jerky protein partial
Vanessa_cardui88457	23.6132	3.92137e-06	6.97888	7.78869	253.23	48.7517	Tm1
Vanessa_cardui75192	23.5676	2.77238e-10	2.67709	2.56012	46.212	70.2591	hypothetical protein KGM_20847
Vanessa_cardui81326	23.5068	0.00028989	1.93365	1.96276	72.4831	5.58723	---NA---
Vanessa_cardui62436	23.2877	0.000432125	0.186174	1.26351	24.9115	4.36007	CG33970
Vanessa_cardui49384	23.25	1.79747e-07	0.696404	1.03119	23.2752	12.7565	---NA---
Vanessa_cardui86460	23.2146	6.53028e-07	5.40241	23.4391	219.668	420.201	CG11911
Vanessa_cardui88897	23.2111	3.73324e-08	1.22659	3.19107	54.0229	39.0641	Act5C
Vanessa_cardui69057	23.1964	2.00105e-08	1.10079	2.56139	42.1506	35.2685	CG6006
Vanessa_cardui87829	23.1228	1.51907e-09	1.90017	1.33406	32.4432	37.6774	NimB2
Vanessa_cardui84908	23.1173	2.88365e-09	2.39593	4.64585	57.2057	96.6609	hypothetical protein KGM_06068
Vanessa_cardui86595	23.004	4.34244e-11	12.6844	14.2566	226.633	357.834	---NA---
Vanessa_cardui77574	22.6719	2.85684e-09	1.04942	1.47529	28.5546	23.7596	CG31106
Vanessa_cardui88915	22.6535	1.15522e-07	221.785	618.231	11170	5956.98	pupal cuticle
Vanessa_cardui77930	22.6015	9.19944e-10	1.34197	1.49624	27.5548	32.1903	agap011183-pa-like protein
Vanessa_cardui43287	22.3606	0.000573521	0.11323	0	1.28427	1.66778	nuclear anchorage protein 1 isoform x2
Vanessa_cardui83285	22.3261	3.30861e-07	0.356945	1.04974	17.3574	10.8888	CG4757
Vanessa_cardui43333	22.1638	8.9959e-08	0.41057	0.557284	9.12996	10.9198	---NA---
Vanessa_cardui86681	22.1186	3.94176e-11	5.21349	5.73982	109.474	114.514	CG15544
Vanessa_cardui45032	22.0627	4.88264e-08	0.952861	0.431119	12.2153	17.1537	---NA---
Vanessa_cardui83617	21.9366	6.07838e-09	0.253905	0.306343	4.61213	6.98096	CG31999
Vanessa_cardui88883	21.6281	1.44462e-07	0.65753	1.54158	23.9397	19.1584	Act42A
Vanessa_cardui78823	21.5175	1.18953e-10	2.0984	1.93185	35.6112	45.3669	---NA---
Vanessa_cardui64940	21.1939	1.64158e-06	0.586758	2.68796	29.661	34.2241	---NA---
Vanessa_cardui73150	20.9275	1.089e-08	1.84324	3.01512	31.7198	65.2697	CG10467
Vanessa_cardui77709	20.7979	8.25914e-05	0.152354	0.0689324	2.02596	2.69286	endonuclease-reverse transcriptase
Vanessa_cardui74169	20.6929	6.12618e-07	1.85943	0.5521	16.3174	32.1122	---NA---
Vanessa_cardui61592	20.6729	4.18079e-08	0.294493	0.55962	8.30822	7.86557	CG42321
Vanessa_cardui71325	20.6443	8.9959e-08	0.162072	0.311649	4.82803	4.07412	Hml
Vanessa_cardui88367	20.625	6.35821e-11	18.283	14.9292	278.704	360.199	CG5210
Vanessa_cardui60783	20.551	6.62764e-09	1.189	1.12269	20.8655	23.452	CG4562
Vanessa_cardui88513	20.4917	5.90559e-10	69.5614	114.198	1812.43	1651.97	l(2)34Fc
Vanessa_cardui67064	20.4065	1.26528e-08	0.349535	0.704006	8.758	11.2799	CG34398
Vanessa_cardui62365	20.3751	1.77633e-05	0.103964	0.0705577	1.46381	2.05195	math and lrr domain-containing protein pfe0570w-like
Vanessa_cardui84371	20.351	0.000611448	3.83493	3.41189	116.939	8.6579	---NA---
Vanessa_cardui77956	20.0389	1.63953e-09	2.61624	3.30338	48.2585	62.588	---NA---
Vanessa_cardui76717	20.0297	2.08857e-10	3.23434	3.05977	56.1036	60.6316	Ucp4A
Vanessa_cardui71816	19.962	4.34239e-06	0.0876853	0.44207	4.56605	5.15135	cnc
Vanessa_cardui86518	19.9551	4.18771e-10	3.50632	4.67222	57.6971	96.7275	PCB
Vanessa_cardui86454	19.8749	8.93324e-07	0.140072	0.244447	2.3948	4.88079	Hsp68
Vanessa_cardui75847	19.8277	1.09541e-06	0.381144	0.689791	10.6335	8.68287	a disintegrin and metalloproteinase with thrombospondin motifs 7
Vanessa_cardui39811	19.6871	7.85124e-05	0.164202	0.0557197	2.18351	2.1767	---NA---
Vanessa_cardui58747	19.5388	0.000133446	0.182317	1.87368	21.1065	15.3757	CG1444
Vanessa_cardui64918	19.5257	4.33791e-06	0.145833	0.494865	3.39368	8.54904	---NA---
Vanessa_cardui47370	19.3952	1.37538e-06	0.4376	0.104819	4.85257	5.27771	pleckstrin homology-like domain family b member 2 isoform x2
Vanessa_cardui63978	19.3605	0.000428017	0.298045	0.606824	12.6476	2.54617	PREDICTED: uncharacterized protein LOC105381874
Vanessa_cardui74008	19.2971	0.000855131	1.26741	0.860156	32.3618	2.88019	---NA---
Vanessa_cardui72991	19.2735	0.000116425	0.331088	0.04494	4.86887	1.95066	CG17065
Vanessa_cardui41400	19.2478	3.28397e-06	0.733448	0.895986	19.3915	8.64244	---NA---
Vanessa_cardui74372	19.2018	2.93596e-09	1.25441	1.3289	21.8979	24.1544	hypothetical protein KGM_20797
Vanessa_cardui87682	19.143	0.000106703	0.439209	0	3.28287	5.40535	CG34417
Vanessa_cardui67296	19.0255	9.87662e-08	0.742162	0.923421	12.5782	17.1987	muscle-specific protein 300
Vanessa_cardui89004	18.848	5.27863e-10	484.145	546.621	9831.23	7905.04	Act5C
Vanessa_cardui75030	18.8444	0.000700799	0.0626742	0.255211	1.66684	4.0618	---NA---
Vanessa_cardui71552	18.778	1.58501e-07	0.491677	1.27408	12.919	18.0654	---NA---
Vanessa_cardui72000	18.7322	5.64681e-08	1.17813	1.19934	17.6246	24.3807	CG3164
Vanessa_cardui73771	18.6743	3.5414e-08	1.24931	2.11967	26.5317	31.8709	---NA---
Vanessa_cardui31716	18.6117	0.000191496	0.0354581	0.240644	2.57943	1.96372	Myo31DF
Vanessa_cardui60113	18.5799	6.42203e-07	0.48727	1.51569	18.057	16.0049	Stim
Vanessa_cardui83544	18.425	2.74183e-08	1.5484	1.83226	19.3168	40.2331	PCB
Vanessa_cardui87083	18.4042	6.99144e-10	9.21311	10.889	155.31	189.354	tx
Vanessa_cardui82135	18.3185	1.02482e-06	0.308471	0.33496	6.49071	4.25272	CG31999
Vanessa_cardui80431	18.2543	0.000103419	0.222759	0.30236	2.30875	7.15268	CG2663
Vanessa_cardui82619	18.1471	8.20829e-05	0.209772	0.284732	4.37564	4.03728	endonuclease-reverse transcriptase
Vanessa_cardui61946	18.13	3.95037e-08	1.19797	2.09063	28.3797	26.3162	---NA---
Vanessa_cardui64087	18.1294	5.51547e-09	0.686193	0.820517	11.5274	13.9188	CG5853
Vanessa_cardui82800	18.0454	2.817e-06	1.37011	1.43978	33.016	11.8219	oxidative stress-induced growth inhibitor 1-like
Vanessa_cardui88094	18.043	6.70104e-09	26.8401	53.2099	660.294	677.347	sqh
Vanessa_cardui62479	18.0074	2.55938e-05	0.171399	0.387745	4.64778	4.57786	CG31106
Vanessa_cardui84593	17.8901	8.39756e-10	5.47508	6.67763	95.1917	106.527	---NA---
Vanessa_cardui65627	17.8768	0.000198176	0.0489284	0.332063	3.13835	2.94035	CG12811
Vanessa_cardui74959	17.8705	6.72437e-09	2.17194	2.22902	40.4634	31.2417	---NA---
Vanessa_cardui33095	17.8254	6.53706e-05	0.108165	0.367042	3.80738	3.88735	AQP
Vanessa_cardui85646	17.798	8.82952e-08	4.54221	4.58365	98.6279	46.1244	CG13868
Vanessa_cardui86531	17.6853	1.51554e-09	15.08	11.5618	219.629	214.197	CG10126
Vanessa_cardui72447	17.6339	6.3028e-06	0.726073	0.61009	15.3616	5.58147	Nha1
Vanessa_cardui79991	17.5194	9.98545e-09	1.80401	1.84899	23.2979	37.1784	CG8483
Vanessa_cardui83758	17.4397	6.59109e-09	3.795	3.83429	71.8245	48.6514	CG8547
Vanessa_cardui77895	17.2888	7.14129e-09	3.32094	2.09284	40.6353	46.364	---NA---
Vanessa_cardui76389	17.2708	2.06547e-08	2.06881	3.13461	33.72	50.7958	---NA---
Vanessa_cardui58090	17.2566	0.000107205	0.0702296	0.0953256	1.22687	1.48957	26-29-p
Vanessa_cardui87657	17.12	5.50268e-09	1.78472	2.23896	30.2686	33.616	NimB2
Vanessa_cardui36086	17.0671	2.30817e-05	0.251538	0.426779	5.60757	5.03872	---NA---
Vanessa_cardui58975	16.8753	0.000294814	0.0367263	0.0498502	0.54583	0.887152	CG31198
Vanessa_cardui9357	16.8407	3.71598e-05	0.396306	0.307384	7.30706	3.5357	rk
Vanessa_cardui79022	16.7002	2.10335e-08	2.58237	2.74728	39.0345	43.6694	---NA---
Vanessa_cardui75422	16.6044	1.05865e-06	0.787124	0.904027	14.9662	10.6305	---NA---
Vanessa_cardui65902	16.5057	8.63189e-08	0.553117	0.630646	9.37999	8.60316	CG5381
Vanessa_cardui62709	16.305	5.4223e-05	0.0734886	0.199498	1.49458	2.68441	CG9572
Vanessa_cardui88204	16.284	0.000188423	10.6507	4.63623	183.066	31.1372	CG6870
Vanessa_cardui51733	16.2729	5.17205e-07	1.18982	0.807493	15.8735	14.4094	CG4562
Vanessa_cardui81380	16.2241	7.09964e-05	0.661397	1.67579	25.3159	7.89736	CG34461
Vanessa_cardui81648	16.1285	2.62319e-09	4.88303	4.82348	66.9127	78.6256	---NA---
Vanessa_cardui83267	16.1283	1.80741e-08	4.28705	5.46632	75.8578	68.5787	cuticular protein cpfl4a
Vanessa_cardui56852	16.0895	4.43131e-07	0.817303	1.26784	12.6491	18.8483	PREDICTED: uncharacterized protein LOC105841746 isoform X5
Vanessa_cardui51597	15.9178	0.000154445	0.295444	0.0572884	2.27799	3.43157	CG1607
Vanessa_cardui82184	15.829	8.84307e-09	1.93576	1.77277	24.5736	30.1748	CG3823
Vanessa_cardui66986	15.6861	1.62721e-05	0.989692	0.817691	18.6133	6.54077	---NA---
Vanessa_cardui66248	15.6346	7.58502e-07	0.510869	0.346712	6.99316	5.36303	yellow-f2
Vanessa_cardui56475	15.5352	4.37688e-05	0.311461	0.0939466	3.14012	2.97681	CG1358
Vanessa_cardui56012	15.5112	2.55641e-06	0.685177	1.67404	14.042	20.0227	nesprin-1 isoform x1
Vanessa_cardui77407	15.503	8.18833e-07	1.86278	4.75346	43.8878	51.1868	dna-mediated transposase
Vanessa_cardui74567	15.4674	1.24789e-07	1.60209	2.63586	25.4813	35.9252	dna-mediated transposase
Vanessa_cardui63371	15.4149	9.92429e-05	0.190896	0.0863703	2.19005	1.94946	MP1
Vanessa_cardui72861	15.4093	4.47204e-08	2.06881	2.54687	28.1501	38.4937	---NA---
Vanessa_cardui88612	15.4026	5.69714e-09	21.3142	26.6803	260.522	438.999	Cht5
Vanessa_cardui63479	15.3922	1.54511e-07	2.82971	1.56771	30.3106	32.7989	---NA---
Vanessa_cardui83205	15.3715	7.77749e-09	6.27942	4.6026	78.0004	75.9162	---NA---
Vanessa_cardui21010	15.3323	0.000944771	0.211349	0.0956242	2.81044	1.82628	nesprin-1 isoform x1
Vanessa_cardui88567	15.268	1.09588e-07	8.02485	10.8925	81.2524	196.514	CG12540
Vanessa_cardui87296	15.2313	3.76338e-09	30.0466	22.2807	345.369	393.143	CG13893
Vanessa_cardui74642	15.2082	1.55455e-07	3.30793	3.31301	57.0509	33.6047	Dat
Vanessa_cardui66832	15.1917	0.000380082	0.034543	0.42198	2.67499	3.62258	Nha1
Vanessa_cardui81503	15.1316	5.69825e-09	5.79804	5.61061	74.5614	85.7433	---NA---
Vanessa_cardui80877	15.1123	4.79853e-08	2.2866	3.49612	42.0015	38.2786	CG9399
Vanessa_cardui54073	15.1086	9.33358e-07	0.698037	1.239	12.8943	14.1093	rna-directed dna polymerase from mobile element jockey-like
Vanessa_cardui76550	15.0758	9.55324e-07	0.755395	1.26194	13.3176	14.7894	phage tape measure minor tail protein
Vanessa_cardui69192	15.0754	9.41194e-07	1.85909	0.90843	18.7302	20.5918	---NA---
Vanessa_cardui75259	15.0544	3.9163e-08	1.85541	1.79887	19.3441	32.763	---NA---
Vanessa_cardui78711	14.7447	1.42565e-08	2.43637	3.24758	35.8101	42.1516	Eip74EF
Vanessa_cardui76368	14.7078	6.06295e-08	4.5057	4.63316	66.9106	56.1488	SelR
Vanessa_cardui88012	14.6906	0.000100473	34.1672	77.0191	1164.64	259.84	Cpr56F
Vanessa_cardui80555	14.4876	6.98346e-08	4.31284	6.76096	68.0416	81.2396	---NA---
Vanessa_cardui67797	14.4541	1.43187e-06	2.53024	2.36115	41.728	21.6777	Nrg
Vanessa_cardui76678	14.4522	3.81675e-05	0.900155	0.721984	15.4905	5.3034	oxidative stress-induced growth inhibitor 1-like
Vanessa_cardui88706	14.3459	8.24718e-09	155.49	184.752	2328.99	2158.53	Chd64
Vanessa_cardui54468	14.3165	0.000293129	1.15654	1.0302	22.8428	4.34389	---NA---
Vanessa_cardui88114	14.2755	2.9099e-07	15.899	21.5804	311.839	168.259	Cyt-c-p
Vanessa_cardui57572	14.2528	8.08146e-05	0.137876	0.0935722	1.27621	1.94956	Cyp9f2
Vanessa_cardui82513	14.2384	6.17484e-08	3.32173	3.48789	40.8376	49.554	---NA---
Vanessa_cardui75860	14.179	6.36962e-05	1.31684	2.74984	38.1514	12.5327	hypothetical protein KGM_13735
Vanessa_cardui88479	14.1765	7.28622e-08	108.031	142.277	1947.91	1261.95	CG17386
Vanessa_cardui67702	14.152	0.000403984	0.285013	0.19343	2.34088	4.44987	---NA---
Vanessa_cardui69236	14.1494	4.97639e-07	1.86605	4.16421	35.6007	43.9393	CG7367
Vanessa_cardui87859	14.1283	6.84078e-06	3.27125	3.80589	64.5189	23.8435	CG6426
Vanessa_cardui89032	14.1098	2.18119e-06	760.288	2309.08	22034	17684.5	CG34461
Vanessa_cardui77202	14.0595	0.000296033	0.328285	0.297063	2.22551	6.51161	---NA---
Vanessa_cardui80135	14.0489	2.34521e-07	4.21486	2.4118	32.646	55.6053	CG15239
Vanessa_cardui81243	13.9821	1.38842e-07	2.32386	4.01223	31.9198	51.8081	CG43897
Vanessa_cardui60632	13.8998	5.03328e-06	0.769163	0.759285	10.4468	9.22806	synaptosomal-associated protein 29
Vanessa_cardui86798	13.8986	1.27284e-05	4.54937	3.80891	78.0562	23.7973	CG11791
Vanessa_cardui50987	13.8852	9.40261e-05	0.323096	1.75421	12.586	13.7819	Msp300
Vanessa_cardui87045	13.84	5.885e-06	0.958275	0.686484	13.7214	6.71225	CG8483
Vanessa_cardui72644	13.8172	1.16212e-07	2.34751	1.92281	26.8157	27.8522	galectin
Vanessa_cardui87543	13.7586	2.91319e-08	31.0838	38.0465	481.507	387.146	Ddc
Vanessa_cardui86116	13.5915	8.90345e-08	9.78127	5.96805	104.374	91.4565	aay
Vanessa_cardui86241	13.5749	1.68326e-08	13.2611	16.5318	186.929	186.282	hypothetical protein KGM
Vanessa_cardui86308	13.533	0.000672467	10.8873	29.1632	401.806	67.8337	Cpr50Cb
Vanessa_cardui85158	13.4619	4.05844e-08	4.44776	6.15157	59.7053	73.3233	CG17323
Vanessa_cardui58017	13.3731	0.000743859	0.0897347	0.121801	1.38044	1.26885	CG10960
Vanessa_cardui62969	13.3132	2.63497e-06	0.511503	0.852076	9.34791	7.15044	CG42321
Vanessa_cardui86385	13.3041	3.58604e-06	12.5235	12.656	215.986	79.7517	CG8369
Vanessa_cardui84557	13.2828	2.62505e-08	3.01939	2.4485	28.5235	39.4647	Baldspot
Vanessa_cardui86868	13.2799	3.04329e-08	23.2183	26.1164	323.092	276.828	CG10407
Vanessa_cardui76597	13.2517	1.02175e-05	1.30741	3.84498	32.1008	30.469	CG11159
Vanessa_cardui82239	13.1618	4.35504e-05	0.181997	0.312907	4.04304	1.72991	CG31999
Vanessa_cardui79845	13.1477	5.30063e-07	7.53771	7.38924	111.289	65.3191	---NA---
Vanessa_cardui80623	13.1294	3.7416e-07	1.58156	1.49771	19.5925	17.5958	---NA---
Vanessa_cardui80804	13.0707	1.65016e-07	4.95985	7.61032	61.265	93.5094	---NA---
Vanessa_cardui49007	13.0186	0.000376361	0.255831	0.34725	2.85163	4.67252	rho-associated protein
Vanessa_cardui76630	12.7815	1.05261e-06	1.04574	1.4762	13.5786	16.4132	---NA---
Vanessa_cardui75704	12.7617	1.60317e-07	1.65349	2.64513	21.8875	29.5038	cnc
Vanessa_cardui83488	12.7177	3.87058e-07	2.43947	3.8129	30.0107	44.7726	TpnC41C
Vanessa_cardui87505	12.7029	4.55329e-08	11.442	14.6746	131.573	179.235	CG9914
Vanessa_cardui72779	12.5665	4.13973e-06	0.735955	0.51797	5.07447	10.0852	CG11841
Vanessa_cardui48085	12.5609	9.34562e-07	1.64034	1.48433	14.5806	22.55	---NA---
Vanessa_cardui88335	12.5277	7.5841e-08	16.211	20.4993	179.911	251.426	---NA---
Vanessa_cardui83729	12.5079	3.11512e-08	6.99071	7.62262	83.2946	85.5072	sls
Vanessa_cardui42079	12.5025	8.59613e-05	0.399368	0.291889	5.2626	2.57013	---NA---
Vanessa_cardui88433	12.4189	2.0968e-07	3.2298	4.56661	42.0541	47.8497	mediator of rna polymerase ii transcription subunit 15-like isoform x2
Vanessa_cardui88565	12.308	1.18419e-07	233.329	138.303	2038.72	2180.58	CG2150
Vanessa_cardui62818	12.2936	8.32213e-05	1.06198	3.72381	16.0602	40.5652	CG15255
Vanessa_cardui76121	12.2454	1.32162e-05	1.41431	4.13474	28.3807	34.8047	---NA---
Vanessa_cardui77760	12.2412	7.42734e-07	3.95168	2.51427	31.297	43.1443	---NA---
Vanessa_cardui87708	12.1348	2.12922e-06	3.49484	2.61721	40.1574	27.1935	Spn77Ba
Vanessa_cardui87132	12.114	1.12867e-07	15.9468	22.9764	177.101	267.037	CG8785
Vanessa_cardui78223	12.0845	5.40135e-07	1.60734	1.69689	19.5977	17.0158	CG34325
Vanessa_cardui88557	11.9496	8.77899e-07	7.58006	10.2887	113.259	80.6345	---NA---
Vanessa_cardui65367	11.9361	2.93666e-06	0.238546	0.410962	3.22234	3.98925	Mp
Vanessa_cardui80524	11.9277	6.47388e-06	1.95787	2.02476	27.3478	15.3801	iap-binding motif 1
Vanessa_cardui69388	11.8823	9.24753e-06	0.698913	1.423	10.934	12.3533	CG7378
Vanessa_cardui59423	11.7726	0.000184599	0.183902	0.449312	3.59627	3.16378	TppII
Vanessa_cardui61696	11.725	1.82782e-06	0.799049	0.568115	6.33957	8.76532	CG5004
Vanessa_cardui88015	11.6412	7.03332e-08	13.2287	12.3034	135.866	138.321	LamC
Vanessa_cardui81493	11.6251	2.98756e-07	3.13727	4.06825	35.6271	42.3145	CG3967
Vanessa_cardui60548	11.5739	2.50146e-05	2.42823	1.43302	26.4677	13.7465	---NA---
Vanessa_cardui66493	11.5582	0.000170011	0.175464	0.714496	4.36458	5.04482	brain-specific angiogenesis inhibitor 1
Vanessa_cardui68387	11.4909	7.79384e-07	2.74146	2.19188	21.5323	31.861	---NA---
Vanessa_cardui81319	11.4858	1.66041e-07	5.5877	5.60763	55.1928	64.3006	---NA---
Vanessa_cardui61267	11.448	0.000102517	0.336352	1.23919	9.03934	7.36048	CG3376
Vanessa_cardui80039	11.4214	3.93698e-07	4.90313	3.45365	45.4861	42.1495	---NA---
Vanessa_cardui73871	11.4044	0.000235642	0.849528	0.305232	8.32597	3.50359	CG42749
Vanessa_cardui81875	11.3525	4.55267e-07	11.0076	6.7726	85.8946	101.566	CG2930
Vanessa_cardui78618	11.3297	0.00014611	4.66993	6.19648	86.1005	21.3054	mol
Vanessa_cardui88853	11.2774	2.03793e-07	710.903	474.072	6139.38	6156.54	TwdlE
Vanessa_cardui78620	11.2628	0.000236077	5.234	3.91161	72.963	16.4647	mol
Vanessa_cardui70487	11.2588	0.000125477	0.600776	1.1291	11.7484	5.55439	CG9737
Vanessa_cardui45280	11.2562	1.61533e-05	0.716514	1.12218	8.49325	10.7809	---NA---
Vanessa_cardui87672	11.2129	2.7673e-07	15.0397	23.3276	181.866	219.2	kdn
Vanessa_cardui56417	11.1852	0.000118939	1.28317	0.326568	9.34708	7.24498	CG1444
Vanessa_cardui79820	11.1423	4.14054e-06	1.09403	1.43706	13.5818	12.309	CG9701
Vanessa_cardui50141	11.1303	0.000518518	0.120222	0.244773	1.73973	2.01867	CG44153
Vanessa_cardui59233	11.124	1.80359e-05	0.309916	0.280441	3.16764	2.92147	NijA
Vanessa_cardui57184	11.1212	1.14797e-05	3.41934	1.23282	21.3973	26.9132	---NA---
Vanessa_cardui86839	11.1133	4.42508e-07	3.64768	3.17478	29.1208	42.0958	CG9372
Vanessa_cardui77521	11.1043	1.10929e-06	3.61842	2.99856	25.0861	44.6566	---NA---
Vanessa_cardui83487	11.0963	8.98798e-07	4.01123	3.47387	42.8876	32.7379	CG17065
Vanessa_cardui34177	11.0926	6.82291e-05	0.885872	0.462473	7.03603	7.14636	CG4199
Vanessa_cardui49589	11.08	9.29446e-05	0.228731	0.443523	3.24606	3.61928	CG6428
Vanessa_cardui47511	11.0427	1.16725e-05	1.41571	1.11251	10.7242	15.8038	Pka-C3
Vanessa_cardui57153	11.0171	1.92477e-05	1.58847	1.80645	9.60436	26.609	reverse transcriptase
Vanessa_cardui28973	10.9812	0.000863905	0.0977718	0.0884732	1.10894	0.787251	CG16989
Vanessa_cardui85626	10.9558	1.26507e-06	5.57929	6.12777	69.7773	46.2706	Vha68-2
Vanessa_cardui79640	10.9325	1.13625e-06	4.5147	3.98806	38.0614	48.8916	---NA---
Vanessa_cardui87335	10.9137	0.000116229	0.512411	0.993595	7.55824	7.50424	---NA---
Vanessa_cardui69605	10.8554	1.31424e-06	1.84358	1.36493	16.3053	15.8236	rk
Vanessa_cardui65543	10.8372	0.000472766	0.617919	0.451623	7.91944	2.29636	CG9572
Vanessa_cardui65586	10.8135	0.000615839	0.41057	0.238836	2.61511	4.28497	CG9572
Vanessa_cardui85692	10.7898	3.3688e-07	12.0402	13.6719	125.256	131.274	---NA---
Vanessa_cardui88766	10.7372	1.08729e-06	528.498	680.16	7066.62	4683.23	0
Vanessa_cardui76734	10.7341	3.54452e-06	1.66821	1.71083	12.4691	21.9722	CG3823
Vanessa_cardui63110	10.6805	0.000188835	0.404743	0.576843	6.69601	2.57537	Sply
Vanessa_cardui87786	10.6248	2.0801e-07	17.0944	18.5915	172.812	177.337	capt
Vanessa_cardui75388	10.6222	2.2982e-05	1.75684	1.23647	17.0506	12.0374	---NA---
Vanessa_cardui63302	10.6166	7.04007e-06	1.45185	1.67871	11.9875	19.4519	CG4199
Vanessa_cardui84224	10.5122	2.57711e-07	13.1245	13.2889	105.08	155.847	CG17928
Vanessa_cardui88065	10.5063	4.64359e-07	53.567	79.0077	611.227	682.181	Sod3
Vanessa_cardui64471	10.4729	1.4243e-05	0.589086	0.875024	8.62463	5.18639	---NA---
Vanessa_cardui37520	10.4009	0.000766154	0.747824	0.119418	3.50976	5.33894	pleckstrin homology-like domain family b member 2 isoform x2
Vanessa_cardui38565	10.392	0.000991491	0.32254	0.262679	2.4725	3.42053	CG7882
Vanessa_cardui62210	10.2527	6.28105e-06	2.38632	2.09585	17.8426	25.4722	---NA---
Vanessa_cardui56896	10.2518	0.000249413	0.490382	0.760704	4.54821	7.59436	---NA---
Vanessa_cardui69179	10.1827	0.000375927	1.77174	1.38742	5.96997	25.8554	SelR
Vanessa_cardui80850	10.1399	1.67073e-06	5.63973	6.20155	51.9884	59.5568	---NA---
Vanessa_cardui87690	10.1362	3.68157e-05	1.99673	2.1975	25.982	11.8912	Gale
Vanessa_cardui82873	10.1305	1.35795e-05	1.88829	1.8921	22.9601	11.23	Myo61F
Vanessa_cardui85789	10.1161	5.08908e-07	5.01905	5.76106	49.2112	51.6326	Usp14
Vanessa_cardui81933	10.1081	6.52045e-07	5.98495	7.2715	55.7363	69.2156	CG1213
Vanessa_cardui81806	10.1031	1.48291e-06	3.66602	3.65263	29.0727	40.2567	CG32147
Vanessa_cardui79171	10.0807	1.10929e-06	5.08119	7.1327	48.5103	66.9351	CG11550
Vanessa_cardui78054	10.0686	4.23064e-06	3.38158	4.30309	30.6394	41.8385	---NA---
Vanessa_cardui67629	10.0668	0.000189429	0.505013	0.244813	3.75278	3.35791	Gpo-1
Vanessa_cardui88186	10.0291	7.03547e-06	67.362	148.371	1069.78	917.745	cuticle protein
Vanessa_cardui75772	10.019	1.66758e-05	2.0509	4.63962	29.4112	32.7431	---NA---
Vanessa_cardui82023	10.0059	2.39511e-06	4.28183	4.87913	34.4028	51.8867	CG12766
Vanessa_cardui77066	9.92891	1.49064e-05	2.54875	2.4954	29.3985	15.4595	CG2145
Vanessa_cardui76670	9.91421	4.1298e-05	2.09421	3.33266	29.4298	19.1458	---NA---
Vanessa_cardui80599	9.90063	1.54964e-06	3.34304	3.47886	32.9632	28.9532	Pmm45A
Vanessa_cardui86351	9.86341	1.13584e-06	15.1389	9.93152	114.682	112.694	alphaTub84B
Vanessa_cardui83953	9.82246	3.40085e-05	2.71376	4.08171	36.8898	23.3346	---NA---
Vanessa_cardui70870	9.80193	4.43738e-06	2.06307	2.16387	20.221	17.7904	CG7882
Vanessa_cardui66274	9.80049	0.000157372	0.624653	1.2247	8.14355	8.50544	CG9449
Vanessa_cardui80963	9.75988	4.27756e-05	1.36943	1.85879	16.0679	12.6544	CG9701
Vanessa_cardui61500	9.65531	1.72756e-05	2.78147	1.47177	18.4382	19.7761	Stim
Vanessa_cardui81392	9.61718	1.52492e-06	6.05855	6.60506	46.559	67.8582	---NA---
Vanessa_cardui77463	9.5735	1.61645e-05	1.06226	1.47319	12.5901	9.49651	vn
Vanessa_cardui87641	9.5687	5.49721e-06	13.4124	21.2217	177.701	123.24	Jra
Vanessa_cardui39969	9.56305	0.000589059	0.482824	2.12991	10.8109	12.1608	Msp300
Vanessa_cardui75169	9.54402	0.000194596	2.03691	7.50442	41.0162	43.2714	hypothetical protein KGM_04780
Vanessa_cardui85680	9.49263	5.06964e-06	3.56284	4.52196	36.0488	34.6215	---NA---
Vanessa_cardui68891	9.45937	1.5312e-05	1.07794	0.937907	9.14528	8.43524	CG6330
Vanessa_cardui82444	9.4052	0.000275034	0.298639	0.557363	3.1536	4.35471	---NA---
Vanessa_cardui80654	9.3607	2.53584e-06	5.76603	7.1256	49.916	62.6697	---NA---
Vanessa_cardui77105	9.33237	0.000189429	1.58169	1.30681	16.1377	8.10328	iap-binding motif 1
Vanessa_cardui83355	9.2984	6.121e-06	6.67169	9.94358	57.201	88.4028	---NA---
Vanessa_cardui66113	9.24639	2.00647e-06	1.62676	1.54781	11.7454	15.7107	Mp
Vanessa_cardui64300	9.24266	0.00035406	0.68144	1.92104	12.6288	9.07964	CG3376
Vanessa_cardui83196	9.20404	2.55217e-05	0.956259	0.71179	6.92504	7.37865	CG31999
Vanessa_cardui72809	9.19522	5.87544e-05	1.90035	1.07476	14.039	11.134	nesprin-1 isoform x2
Vanessa_cardui82241	9.19521	1.05737e-05	3.48127	3.7199	29.6644	31.6821	actin-binding protein anillin
Vanessa_cardui85797	9.17121	1.13584e-06	26.2547	27.2015	203.07	253.965	---NA---
Vanessa_cardui77997	9.15014	3.35503e-06	1.99664	2.73709	19.6896	20.355	CG3209
Vanessa_cardui83140	9.12503	8.59129e-06	6.83078	7.49296	72.8948	44.9736	---NA---
Vanessa_cardui72878	9.11096	0.000910856	0.820712	0.556994	7.48969	3.94887	---NA---
Vanessa_cardui88129	9.07922	1.43759e-06	77.4948	74.445	497.522	803.581	CG15449
Vanessa_cardui63726	9.02611	2.43509e-05	1.0275	1.52749	8.30515	13.4622	---NA---
Vanessa_cardui86009	8.98954	6.2679e-06	2.05193	2.84202	17.5901	23.5864	Spn55B
Vanessa_cardui63181	8.98754	0.00036281	1.13292	0.857111	11.6076	4.20182	Sply
Vanessa_cardui58966	8.97429	6.34984e-05	2.46777	2.16328	11.4613	28.6544	---NA---
Vanessa_cardui88187	8.9511	1.83463e-06	11.3655	14.4469	95.1303	120.579	Eno
Vanessa_cardui66788	8.93389	0.000642785	0.211918	0.328737	2.03655	2.46142	CG10663
Vanessa_cardui69075	8.9231	4.10735e-05	0.382441	0.410956	2.87933	3.75535	Vinc
Vanessa_cardui79434	8.90836	3.15476e-06	4.74849	4.34484	31.1242	44.9122	CG32751
Vanessa_cardui80724	8.88828	3.12368e-06	4.19944	4.6072	36.5904	35.5126	low-density lipoprotein receptor
Vanessa_cardui87072	8.85363	1.31451e-06	43.6246	41.4208	317.327	383.045	---NA---
Vanessa_cardui57841	8.83716	0.000992031	2.41954	2.51141	29.8734	8.27355	Tsp47F
Vanessa_cardui71649	8.82409	5.06987e-05	1.51111	0.683696	8.72645	9.25464	ckn
Vanessa_cardui72114	8.82321	7.58164e-06	2.80057	2.62808	21.0951	23.3444	protein phosphatase 1 regulatory subunit 16a isoform x1
Vanessa_cardui82149	8.79054	1.42093e-05	7.71128	16.1992	90.0769	105.854	---NA---
Vanessa_cardui88216	8.78253	2.52955e-06	11.6053	15.5173	98.9929	123.253	Eno
Vanessa_cardui77159	8.76163	0.00091591	0.966512	1.60342	14.3224	5.56781	---NA---
Vanessa_cardui72453	8.72998	4.62044e-05	1.46977	1.74561	12.4069	13.6385	CG9449
Vanessa_cardui81401	8.71584	3.33043e-05	1.8028	1.80306	16.6994	11.8513	KLHL18
Vanessa_cardui80826	8.71089	4.35422e-05	1.18625	1.04442	6.67089	11.8246	---NA---
Vanessa_cardui79164	8.6849	3.17026e-06	4.83284	5.79005	35.7684	50.8164	CG30345
Vanessa_cardui86022	8.66829	4.38705e-06	6.16995	5.96923	47.3125	50.0023	---NA---
Vanessa_cardui88124	8.66004	2.4365e-06	11.2696	11.6916	92.019	91.2815	CG8036
Vanessa_cardui88264	8.62695	2.07821e-06	14.1797	15.229	103.5	133.384	PyK
Vanessa_cardui81792	8.59861	0.000150846	0.212799	0.180525	1.46688	1.70822	PPO2
Vanessa_cardui62064	8.59092	1.94397e-05	2.68928	2.02793	17.5634	20.1701	CG33966
Vanessa_cardui55724	8.59002	0.000144886	1.58363	1.11457	7.15715	15.2047	---NA---
Vanessa_cardui66217	8.58304	0.000136237	3.18499	3.46855	35.1106	15.7101	Best1
Vanessa_cardui85518	8.54126	4.92641e-05	10.3786	22.0601	151.708	99.6267	Eip74EF
Vanessa_cardui57621	8.53533	0.000328752	1.44151	0.825448	11.8395	5.44074	transposon ty3-i gag-pol polyprotein
Vanessa_cardui73061	8.48525	1.99016e-05	2.44762	1.99336	13.1866	22.5321	---NA---
Vanessa_cardui72278	8.48292	1.19513e-05	4.57335	5.9048	37.4313	45.3458	Cpr92A
Vanessa_cardui81881	8.47762	5.27548e-06	3.96437	4.80618	35.1139	33.3231	---NA---
Vanessa_cardui78921	8.45835	0.000246904	2.04964	1.68911	19.4682	8.71182	---NA---
Vanessa_cardui80092	8.37614	3.62556e-05	3.52442	2.2169	17.3144	28.2095	---NA---
Vanessa_cardui84938	8.32996	0.000115736	0.376219	0.63392	2.73989	5.25858	CG32447
Vanessa_cardui78539	8.31479	1.87485e-05	4.36586	4.10259	28.2135	37.7521	---NA---
Vanessa_cardui87307	8.30547	0.000154569	18.3516	22.3069	215.18	83.7535	Gel
Vanessa_cardui88168	8.3027	4.6671e-06	22.7312	24.8731	140.927	232.481	---NA---
Vanessa_cardui65364	8.28523	4.12563e-05	1.38949	0.829846	8.46318	8.55751	NijA
Vanessa_cardui54197	8.2791	6.01755e-05	2.25603	1.87683	14.1745	17.9224	---NA---
Vanessa_cardui78080	8.2585	0.00013249	1.18138	2.16477	8.61715	17.7487	CG8839
Vanessa_cardui76398	8.23125	1.41746e-05	2.5622	2.53853	20.905	17.4977	CG4797
Vanessa_cardui70601	8.21137	8.29295e-05	4.42881	3.92582	40.6759	20.6614	CG13510
Vanessa_cardui81253	8.20805	1.1524e-05	6.05628	7.6179	54.2187	48.8332	CG8147
Vanessa_cardui79767	8.20468	3.96467e-05	1.43551	2.07555	12.7422	13.9365	Dak1
Vanessa_cardui87686	8.1852	3.79415e-05	7.26891	13.2835	56.0819	103.994	Pglym78
Vanessa_cardui63688	8.17479	0.000212094	1.12438	0.726744	6.19841	8.13859	---NA---
Vanessa_cardui84357	8.17283	6.94869e-06	17.0026	20.9776	154.501	129.563	obst-B
Vanessa_cardui84900	8.14607	3.29672e-05	4.50355	5.29234	43.4314	28.7771	CG17734
Vanessa_cardui60016	8.14239	0.000200902	0.929716	0.867586	8.22688	4.99828	p160 coactivator fisc
Vanessa_cardui78006	8.09668	0.000187731	0.425331	0.47544	2.75946	4.12737	rgn
Vanessa_cardui87276	8.03758	5.16104e-06	29.4862	34.1352	223.288	251.194	MSBP
Vanessa_cardui85134	8.03141	1.14481e-05	17.5351	13.8027	128.7	100.39	shot
Vanessa_cardui85621	8.0121	5.85059e-06	23.9512	25.436	165.536	203.045	---NA---
Vanessa_cardui80241	8.01105	0.000300728	0.751588	0.340054	3.33145	5.01851	CG4927
Vanessa_cardui88031	8.00111	7.35001e-06	96.648	122.362	853.396	754.521	chitinase-3-like protein 3
Vanessa_cardui81399	7.99264	0.000690938	0.76662	2.31237	7.59571	15.8919	---NA---
Vanessa_cardui68852	7.95699	2.38126e-05	2.46808	1.86496	14.8077	17.2694	CG17341
Vanessa_cardui86895	7.94832	5.60144e-05	3.8669	6.94444	34.296	46.1257	Kaz1-ORFB
Vanessa_cardui72972	7.94599	3.46906e-05	1.64712	2.03959	12.2511	15.0501	---NA---
Vanessa_cardui67795	7.92173	0.00022279	1.3059	2.3634	15.3224	11.0279	---NA---
Vanessa_cardui53138	7.87464	0.00059494	3.20909	0.871167	15.7967	13.5602	CG11665
Vanessa_cardui63786	7.86688	0.000235062	1.16818	1.68472	12.9451	7.19797	shot
Vanessa_cardui87830	7.86048	0.000134732	28.7388	31.3059	296.424	122.07	CG9701
Vanessa_cardui80933	7.85012	9.94031e-05	7.48733	6.98697	66.8529	34.839	PREDICTED: uncharacterized protein LOC106109826
Vanessa_cardui82557	7.81713	7.68328e-05	1.20126	0.869608	6.5566	8.65013	CG11841
Vanessa_cardui37393	7.7996	0.00096152	0.351536	0.25693	2.11521	2.3579	---NA---
Vanessa_cardui84553	7.79748	0.00081618	14.118	13.4055	144.999	43.0439	---NA---
Vanessa_cardui73835	7.78906	3.74222e-05	1.30815	2.01092	10.9969	13.0557	vap
Vanessa_cardui84690	7.78504	2.36511e-05	1.67545	1.9281	11.268	14.9785	CG5397
Vanessa_cardui83946	7.75056	0.000167752	0.593623	0.622624	5.21328	3.30665	polo
Vanessa_cardui74242	7.73126	0.000631063	4.33318	1.45131	23.4622	17.3734	Obp28a
Vanessa_cardui74636	7.71828	0.000146349	1.68307	1.61587	13.6469	9.48075	CG3589
Vanessa_cardui61909	7.70505	0.000175086	0.712758	0.967456	6.15606	5.73907	Gclm
Vanessa_cardui80673	7.70058	1.10948e-05	2.92661	2.7695	17.7174	23.2653	Nrg
Vanessa_cardui79464	7.68124	3.70401e-05	4.46295	5.66693	37.0495	34.4934	CG10827
Vanessa_cardui81025	7.66507	1.76883e-05	6.55505	4.64086	34.5635	45.5742	CG8839
Vanessa_cardui77673	7.6649	2.01351e-05	1.83612	1.6932	10.7882	14.5338	Nrg
Vanessa_cardui72427	7.66234	0.000343548	0.246574	0.312372	1.71015	2.30499	CG7201
Vanessa_cardui84291	7.59209	8.36633e-05	1.11137	1.70109	8.84128	11.0616	Ugt35a
Vanessa_cardui73485	7.54491	0.000317503	1.28574	2.53052	11.1635	15.7562	---NA---
Vanessa_cardui84448	7.50712	1.29927e-05	13.1914	12.2528	88.4562	87.5333	dual specificity protein kinase clk2 isoform x4
Vanessa_cardui87838	7.50107	9.26451e-06	101.781	80.3738	567.663	703.662	---NA---
Vanessa_cardui73590	7.48618	2.13725e-05	3.97236	3.20815	22.9314	27.0313	Cyp4d2
Vanessa_cardui72322	7.48498	4.76488e-05	3.29717	4.47538	25.3665	28.6223	perilipin-4 isoform x10
Vanessa_cardui79411	7.47912	6.50199e-05	7.13583	4.2757	36.3066	43.1781	---NA---
Vanessa_cardui59399	7.4743	0.000209718	4.03396	2.68796	15.605	32.582	uncharacterised protein
Vanessa_cardui77981	7.47197	0.000381293	0.316853	0.675837	3.37544	3.44911	Pfk
Vanessa_cardui72323	7.44772	0.000861082	2.52927	2.18469	22.5336	8.51519	sigmar
Vanessa_cardui87414	7.4372	2.13052e-05	12.1993	13.8723	99.0772	77.7405	---NA---
Vanessa_cardui88622	7.41408	1.9508e-05	53.1781	57.7202	420.618	328.859	Mpcp
Vanessa_cardui82110	7.40565	0.000116501	10.2622	22.2061	98.188	126.793	PREDICTED: uncharacterized protein LOC101743345
Vanessa_cardui86992	7.3953	2.19407e-05	47.4986	30.811	273.428	257.874	CG4797
Vanessa_cardui87577	7.38825	0.000690834	0.610563	0.988117	6.7965	3.79092	PGRP-SA
Vanessa_cardui81510	7.38222	5.91195e-05	5.71313	3.59013	24.041	40.8904	klar
Vanessa_cardui76073	7.38165	0.000357456	1.11324	1.76289	8.75634	11.0043	---NA---
Vanessa_cardui53495	7.36219	0.000532628	2.20899	1.9989	8.46674	21.5175	anion exchange protein 3 isoform x1
Vanessa_cardui69558	7.34463	0.000193572	2.02352	2.08982	16.1724	11.2481	v-src sarcoma (schmidt-ruppin a-2) viral oncogene homolog
Vanessa_cardui74290	7.34157	9.45507e-05	5.82786	3.81882	35.5653	29.1854	---NA---
Vanessa_cardui84822	7.33013	8.88448e-05	4.19492	7.98085	37.2512	46.0266	CG2556
Vanessa_cardui52241	7.29281	6.31106e-05	0.562924	0.520963	3.82785	3.42961	krz
Vanessa_cardui86055	7.27751	1.00513e-05	35.9311	33.3538	214.327	254.189	CG30069
Vanessa_cardui65058	7.25918	0.000113993	4.6849	3.70942	20.9188	36.9557	0
Vanessa_cardui81525	7.25476	0.000381906	6.23378	7.00789	59.4712	25.9119	---NA---
Vanessa_cardui82153	7.23947	0.000485186	0.387645	0.747712	3.79826	3.75036	PPO2
Vanessa_cardui85453	7.22969	0.000407396	4.97072	4.31805	15.8637	49.3757	zip
Vanessa_cardui64337	7.20885	0.000264731	1.07339	1.31126	9.59968	5.90244	CG33970
Vanessa_cardui87695	7.16078	3.44502e-05	5.42613	7.33403	36.552	48.9919	Pgk
Vanessa_cardui80819	7.1565	0.000317053	4.37606	2.74388	30.8011	14.5202	DCX-EMAP
Vanessa_cardui76329	7.13195	0.000375625	0.370383	0.598495	2.63506	3.84477	Pfk
Vanessa_cardui71081	7.12257	0.000198074	2.34245	2.58797	17.769	14.3144	---NA---
Vanessa_cardui53932	7.10864	0.000717175	1.72214	0.676654	7.08991	9.02482	sterile alpha and tir motif-containing protein 1 isoform x4
Vanessa_cardui78106	7.09046	0.000438195	0.487647	0.40975	2.48848	3.52975	rgn
Vanessa_cardui78663	7.0828	9.90585e-05	2.23178	2.95419	18.929	14.5398	CG8034
Vanessa_cardui88737	7.08196	2.02939e-05	303.932	331.479	1601.42	2650.23	Cat
Vanessa_cardui77977	7.05494	0.000338625	3.38806	3.76734	30.5745	14.4353	CG3036
Vanessa_cardui84722	7.02515	9.14223e-05	5.74557	10.6149	48.896	58.2047	---NA---
Vanessa_cardui89057	7.01459	1.76933e-05	2114.94	2023.67	13513.4	13215.1	Hsc70-4
Vanessa_cardui87653	6.94511	6.23952e-05	10.7411	12.4781	50.4111	103.505	Tpi
Vanessa_cardui61816	6.86908	0.000364432	5.21129	2.42928	19.5171	30.0208	conserved protein
Vanessa_cardui87203	6.85747	0.000205827	2.55764	2.00284	14.543	14.3732	CG8036
Vanessa_cardui60277	6.78416	0.000537046	1.26826	0.89041	5.33655	8.60583	---NA---
Vanessa_cardui70290	6.73321	0.000313361	2.47064	2.08803	15.8252	12.1942	sut1
Vanessa_cardui88294	6.71796	2.76188e-05	61.8579	66.2474	387.301	408.434	VhaM8.9
Vanessa_cardui86064	6.70735	4.93964e-05	10.6092	11.8881	57.8063	83.925	CG7601
Vanessa_cardui60457	6.68769	0.000576686	1.13252	0.960757	7.25307	5.54642	---NA---
Vanessa_cardui86663	6.67981	3.96467e-05	20.3174	21.8861	136.304	122.352	Vha68-2
Vanessa_cardui65646	6.67894	0.000487236	3.05063	3.05627	21.874	15.1489	nrv2
Vanessa_cardui88697	6.65902	4.40877e-05	465.929	532.65	3300.44	2784.32	Cpr49Ae
Vanessa_cardui84834	6.64872	4.55521e-05	28.6916	20.3151	134.95	168.236	---NA---
Vanessa_cardui71622	6.63683	0.000131238	3.91707	3.62509	23.2933	22.8682	tws
Vanessa_cardui68120	6.63573	0.000345367	1.1153	0.844934	6.12711	5.89857	vap
Vanessa_cardui77263	6.6339	0.00018811	4.96048	4.30168	22.7421	35.2329	---NA---
Vanessa_cardui73168	6.60509	0.000242393	3.633	2.66688	21.1394	16.8614	CG32138
Vanessa_cardui80145	6.58133	0.000451788	7.23404	7.20064	25.3288	66.3255	GstS1
Vanessa_cardui79409	6.56047	6.10979e-05	5.66119	5.81056	28.3054	42.4746	if
Vanessa_cardui72146	6.55106	0.00031667	3.25513	4.05013	25.2499	18.2192	---NA---
Vanessa_cardui59656	6.52915	0.000260743	2.36089	3.20454	15.4279	18.3722	Nox
Vanessa_cardui68840	6.5134	0.000244625	0.828186	1.06282	4.85276	6.68919	---NA---
Vanessa_cardui83365	6.50378	4.85352e-05	22.2778	19.2751	100.792	153.293	PREDICTED: uncharacterized protein LOC106134986 isoform X3
Vanessa_cardui88978	6.49329	3.62172e-05	186.075	209.979	1067.3	1330.47	Cyp1
Vanessa_cardui59127	6.49206	0.000318652	3.41237	2.31588	15.4369	19.3673	Pka-C3
Vanessa_cardui80967	6.482	8.60728e-05	7.4759	7.3512	45.5086	42.8709	---NA---
Vanessa_cardui80117	6.4795	8.18967e-05	9.54283	6.57608	45.099	51.7252	---NA---
Vanessa_cardui87920	6.47252	5.28523e-05	26.2011	29.4651	172.767	158.195	Pgd
Vanessa_cardui62406	6.46325	0.000994456	1.12129	1.14148	8.28852	4.88863	tai
Vanessa_cardui88343	6.44609	4.21964e-05	105.52	106.696	623.547	639.217	hypothetical protein KGM_00786
Vanessa_cardui69938	6.43618	0.000753788	2.88301	5.77668	27.3838	23.6182	---NA---
Vanessa_cardui78779	6.43589	0.000100127	6.15815	7.52285	30.5746	52.8302	---NA---
Vanessa_cardui75254	6.42935	0.000261182	3.94518	4.52401	25.2199	25.0069	---NA---
Vanessa_cardui88029	6.40325	4.05021e-05	122.648	111.651	598.268	804.064	yellow-c
Vanessa_cardui82587	6.40024	0.00099292	1.2515	0.625843	5.40995	5.82112	P5cr-2
Vanessa_cardui67840	6.38922	0.000326401	3.6975	6.08336	27.1695	30.8282	---NA---
Vanessa_cardui83948	6.38644	0.000128703	6.8272	8.55033	34.9599	57.8886	CG13887
Vanessa_cardui68436	6.36728	0.00085722	1.9547	2.04757	15.1071	7.68594	CG8272
Vanessa_cardui66184	6.35189	0.000740706	5.72699	2.65676	20.7542	29.385	conserved protein
Vanessa_cardui86235	6.31003	6.80882e-05	7.39761	8.41618	41.3821	51.668	Zw
Vanessa_cardui42022	6.28639	0.000655583	2.32593	2.51132	9.71713	19.3096	---NA---
Vanessa_cardui86197	6.28208	8.37335e-05	15.9897	14.3371	94.6362	79.456	Cpr
Vanessa_cardui75272	6.28176	0.000191451	7.30114	9.66239	50.2098	47.8909	chitinase 3
Vanessa_cardui88151	6.27111	8.91124e-05	32.985	36.2093	149.422	261.674	PHGPx
Vanessa_cardui86941	6.258	6.39379e-05	27.4758	26.9145	141.333	175.813	Cyt-b5
Vanessa_cardui88708	6.24288	6.04751e-05	200.146	217.95	1222.82	1180.47	Vha16-1
Vanessa_cardui75861	6.23947	0.000275734	3.59518	2.36021	17.9761	16.1146	CG5004
Vanessa_cardui74862	6.23809	0.000734321	3.05022	3.52155	23.3931	13.4678	---NA---
Vanessa_cardui84034	6.22415	0.000187906	5.77319	5.11881	25.4564	38.3476	---NA---
Vanessa_cardui85023	6.21842	6.60058e-05	12.5447	10.1647	59.9301	71.2395	hay
Vanessa_cardui77067	6.19895	0.000131696	3.98748	4.42831	25.0512	22.8614	CG3376
Vanessa_cardui71481	6.1832	0.000131466	6.18438	6.87575	37.0714	37.4615	ftz-f1
Vanessa_cardui66152	6.18208	0.000731476	1.17859	1.47977	5.37014	10.2769	---NA---
Vanessa_cardui75833	6.1806	0.000861082	0.988152	1.48497	5.82471	8.52485	CG40160
Vanessa_cardui78358	6.16167	0.0003578	3.17172	4.30511	18.8967	24.1058	Spn77Ba
Vanessa_cardui87792	6.15689	8.17918e-05	30.7646	40.0958	175.29	233.031	perilipin-4 isoform x6
Vanessa_cardui85469	6.10453	0.000583266	0.85379	1.09946	4.84618	6.29424	Cht2
Vanessa_cardui73756	6.09505	0.000247846	3.01557	2.88192	16.1507	17.114	Hsepi
Vanessa_cardui85074	6.07126	0.000419897	5.8995	8.63569	27.9595	56.2486	---NA---
Vanessa_cardui69793	6.0281	0.00024594	1.88256	1.35135	7.1292	11.2407	ry
Vanessa_cardui35200	6.01027	0.000413291	1.7699	2.69153	9.71672	15.6028	0
Vanessa_cardui77320	6.00163	0.00028401	2.02147	1.63147	9.25943	11.1587	Myo81F
Vanessa_cardui72271	5.99424	0.000129339	2.01062	1.81566	10.6733	10.4448	ACC
Vanessa_cardui88281	5.97927	0.000261182	36.3031	19.9551	130.76	183.719	Prosbeta7
Vanessa_cardui82054	5.97398	0.000695767	1.49114	1.90722	10.1162	8.44737	Nrg
Vanessa_cardui89022	5.97343	0.000156755	703.483	1072.77	4004.9	5989.78	chk1 checkpoint-like partial
Vanessa_cardui88279	5.97157	8.21121e-05	61.5523	62.459	333.13	351.407	Vha55
Vanessa_cardui80534	5.97026	0.000230978	5.45535	3.58547	23.4025	26.6376	Ubr3
Vanessa_cardui70896	5.96103	0.000855121	3.47633	1.99065	13.5537	16.9611	Hsepi
Vanessa_cardui82299	5.9546	0.000131454	18.9877	17.8756	85.9042	119.734	---NA---
Vanessa_cardui71113	5.94019	0.000868947	1.06964	1.79348	6.20131	9.83594	CG1907
Vanessa_cardui88016	5.89119	0.000123595	49.7967	50.4059	285.807	255.535	Rpn6
Vanessa_cardui68105	5.88861	0.000301014	1.74984	1.45822	9.43485	7.8256	frac
Vanessa_cardui82699	5.86334	0.000276981	10.8434	11.2462	63.8097	54.7777	CG4630
Vanessa_cardui88932	5.86231	0.000144841	1374.47	1148.6	7309.81	6206.91	betaTub56D
Vanessa_cardui75166	5.86151	0.000330821	3.96256	3.94427	22.0328	20.5834	---NA---
Vanessa_cardui79645	5.83956	0.000165328	5.92371	5.97294	28.9049	35.8311	CG9864
Vanessa_cardui83551	5.81656	0.000764696	2.3125	4.52448	15.1717	22.241	---NA---
Vanessa_cardui80976	5.81428	0.000347922	4.30225	4.82892	20.7418	29.052	Spn77Ba
Vanessa_cardui86025	5.76478	0.000189804	6.01445	7.25882	33.8707	37.041	CG5261
Vanessa_cardui86911	5.76425	0.000469567	6.18369	4.70848	21.5894	37.8983	CG40160
Vanessa_cardui48161	5.75826	0.000660459	2.37323	2.24883	11.3835	13.4019	CG32138
Vanessa_cardui86393	5.72972	0.000287202	35.5066	59.5852	232.756	274.866	smp-30
Vanessa_cardui83150	5.71138	0.000136419	12.8519	13.125	65.4956	71.9246	tws
Vanessa_cardui85457	5.69295	0.000726576	3.09016	2.33688	13.5707	15.1371	Nrg
Vanessa_cardui88834	5.67901	0.000154754	174.412	191.532	979.498	932.852	chic
Vanessa_cardui87108	5.66486	0.000169113	26.2447	32.9217	145.74	165.518	VhaPPA1-1
Vanessa_cardui75076	5.6442	0.000293052	3.25733	2.74301	15.1524	16.1675	Gbs-76A
Vanessa_cardui72109	5.63	0.000959537	2.8444	3.29306	17.5377	13.9981	yellow-f2
Vanessa_cardui73934	5.61207	0.000745789	4.60485	4.09791	25.8579	18.4701	wun
Vanessa_cardui88366	5.61114	0.000167707	92.9218	97.7707	502.132	482.708	Vha26
Vanessa_cardui87551	5.59559	0.000387807	41.9755	70.5062	294.672	286.24	CG15506
Vanessa_cardui82626	5.58296	0.000687198	2.63487	4.14464	17.201	17.787	sea
Vanessa_cardui79831	5.57207	0.000256705	5.11667	5.34573	23.7741	30.6591	CG17265
Vanessa_cardui88120	5.56785	0.000230489	40.4751	46.1417	223.152	221.607	activating transcription factor of chaperone
Vanessa_cardui82751	5.56691	0.000232647	12.399	13.0806	66.3294	64.2844	Poc1
Vanessa_cardui87867	5.54634	0.00034253	17.7418	21.9641	77.5632	130.821	Uch
Vanessa_cardui81479	5.54614	0.000251523	10.443	9.23398	45.3792	56.2611	klar
Vanessa_cardui87407	5.5448	0.000196422	35.5315	34.1886	178.639	177.613	VhaAC39-1
Vanessa_cardui82043	5.48616	0.000325451	11.3089	13.7523	65.6216	60.7828	parvin
Vanessa_cardui79605	5.45686	0.000726576	5.70116	4.39579	18.8672	33.3507	---NA---
Vanessa_cardui77773	5.43979	0.000529622	4.09043	3.91324	15.8631	25.2027	PREDICTED: uncharacterized protein LOC106101399
Vanessa_cardui88211	5.43535	0.000246353	37.2449	32.6429	170.251	180.792	Prosalpha1
Vanessa_cardui87293	5.42855	0.000247608	40.9211	45.2318	224.05	205.554	zip
Vanessa_cardui87617	5.35783	0.000278925	35.4861	36.3816	180.775	173.574	Vha36-1
Vanessa_cardui85841	5.33647	0.000445527	41.6361	41.4378	229.954	173.281	Bsg
Vanessa_cardui88189	5.33263	0.000368422	28.2266	30.1528	149.119	136.809	Prosbeta6
Vanessa_cardui80999	5.33104	0.000949661	4.41561	4.88561	27.1607	17.6588	trbl
Vanessa_cardui73573	5.31106	0.000341332	5.28057	4.6932	21.6602	27.7492	Msp300
Vanessa_cardui76455	5.30825	0.000442369	10.8432	8.21828	40.4817	54.0371	PREDICTED: uncharacterized protein LOC106109783 isoform X2
Vanessa_cardui85341	5.30702	0.000332657	16.1555	15.1473	62.6912	93.4006	---NA---
Vanessa_cardui85564	5.30449	0.000476526	6.74681	5.79366	27.9382	33.9739	Gpdh
Vanessa_cardui75680	5.28582	0.000712717	5.40166	4.09834	18.8295	28.3974	CG8654
Vanessa_cardui88030	5.27938	0.000402923	12.1951	11.9164	56.486	61.354	CG6287
Vanessa_cardui80045	5.23774	0.000501008	8.50641	6.73261	34.1757	39.9296	GstO3
Vanessa_cardui88024	5.23534	0.00050697	36.4593	32.0979	126.79	212.252	CG6180
Vanessa_cardui88324	5.2326	0.00031289	43.8188	47.6249	203.003	242.097	Prosbeta5
Vanessa_cardui84000	5.23183	0.00062378	4.32369	4.86603	22.4337	21.8638	Cyt-b5
Vanessa_cardui78881	5.22506	0.000499793	7.61962	6.13127	35.1952	30.5342	Ih
Vanessa_cardui87459	5.22135	0.00037702	27.2778	28.4873	138.305	129.329	Vha44
Vanessa_cardui82097	5.20187	0.000363353	21.9347	21.3009	95.1343	114.032	---NA---
Vanessa_cardui81046	5.12434	0.000764837	13.7721	11.6717	67.4903	51.0457	Fak
Vanessa_cardui88177	5.11809	0.000464939	19.0137	23.2874	83.0942	120.296	Eb1
Vanessa_cardui87991	5.1007	0.000392897	18.2847	19.2921	78.9092	99.8717	Cctgamma
Vanessa_cardui87934	5.08972	0.000437495	55.9396	68.0989	261.464	327.516	RNASEK
Vanessa_cardui85739	5.07989	0.000409873	19.4134	21.8812	89.273	105.838	dmGlut
Vanessa_cardui87486	5.04534	0.000625275	16.2195	15.0768	76.048	68.7916	NAT1
Vanessa_cardui77238	5.04227	0.000742807	4.40325	3.85218	16.8313	22.051	dmGlut
Vanessa_cardui86391	5.03079	0.000477101	53.4539	47.3972	230.716	237.426	CG11951
Vanessa_cardui86651	5.02106	0.00061205	12.6755	13.2557	57.4844	63.1383	KFase
Vanessa_cardui78174	5.01337	0.000718338	4.99602	4.56576	17.0427	28.2234	CG31559
Vanessa_cardui84503	4.99674	0.000552172	12.2767	14.5988	61.4228	62.6021	---NA---
Vanessa_cardui87270	4.99151	0.0008628	8.66626	8.24718	30.9177	48.647	Prosalpha6
Vanessa_cardui87790	4.98393	0.000526887	41.8773	40.4251	177.808	202.732	Vha14-1
Vanessa_cardui87983	4.97501	0.000553446	22.4988	27.2474	109.607	119.754	Tcp-1eta
Vanessa_cardui87917	4.85161	0.000813683	27.6457	23.2181	115.517	111.431	Rpn9
Vanessa_cardui89063	4.80351	0.000631882	4694.17	5250.15	21075.7	23191.7	ac1147-like protein
Vanessa_cardui89056	4.79359	0.000756292	3621.81	3273.16	15871.6	14445	alphaTub84B
Vanessa_cardui82295	4.76247	0.000940478	17.8768	13.7115	59.7104	80.8777	CLIP-190
Vanessa_cardui88742	4.7622	0.000782572	83.9917	104.941	373.242	466.15	Gapdh2
Vanessa_cardui87553	4.71477	0.000840312	21.5966	23.5156	83.6235	115.645	CG7920
Vanessa_cardui88379	4.70529	0.00085722	45.8772	48.3317	181.043	232.746	Prosbeta4
Vanessa_cardui88061	4.69117	0.000861082	32.2715	32.5962	137.044	144.221	Prosalpha5
Vanessa_cardui88354	4.68836	0.000810425	33.0012	34.2671	126.202	168.717	T-cp1
Vanessa_cardui87873	4.66513	0.000914937	31.7194	31.9327	133.745	140.709	Rad23
Vanessa_cardui88231	4.66475	0.000930193	39.0043	44.4549	171.069	189.905	Prosalpha3
Vanessa_cardui88344	4.66045	0.000989378	26.4102	32.3156	110.903	144.959	Tcp-1zeta
Vanessa_cardui85648	-4.6988	0.000924432	60.0196	66.3491	10.6181	14.5678	---NA---
Vanessa_cardui86265	-4.70636	0.000890042	138.543	139.429	24.6521	30.3416	CG11982
Vanessa_cardui85312	-4.81423	0.000850597	195.381	231.805	36.8007	45.9429	nadh:flavin old yellow enzyme family protein
Vanessa_cardui85599	-4.84418	0.000705502	120.609	97.1865	19.9646	21.5897	Myo10A
Vanessa_cardui79120	-4.86074	0.00085722	18.6903	16.617	3.29245	3.40851	ed
Vanessa_cardui80630	-4.90623	0.000754896	26.369	21.1705	3.89266	5.15059	btz
Vanessa_cardui80222	-4.93776	0.000929148	48.7193	39.217	7.4373	9.11918	---NA---
Vanessa_cardui72046	-4.97232	0.000887459	32.5881	24.3165	4.7261	5.92153	mam
Vanessa_cardui83711	-4.99116	0.000669243	46.7727	41.3156	7.30625	9.1257	42248
Vanessa_cardui88894	-5.00154	0.000808912	36.1572	35.8437	5.71341	7.74992	CG43164
Vanessa_cardui85348	-5.12605	0.000638242	163.069	235.315	36.8056	34.7681	CG14515
Vanessa_cardui86600	-5.16401	0.000449329	75.0501	70.455	13.0078	12.9462	pnut
Vanessa_cardui80269	-5.2549	0.000935502	22.429	17.1693	2.51941	4.6233	---NA---
Vanessa_cardui71387	-5.2706	0.00060654	10.2151	7.0857	1.40598	1.63566	tud
Vanessa_cardui68073	-5.27109	0.000565004	36.787	25.436	5.08422	5.8486	Oatp26F
Vanessa_cardui85069	-5.42451	0.00029524	50.0525	52.847	6.76602	11.1501	A2bp1
Vanessa_cardui78909	-5.42718	0.00023408	62.0179	58.5794	9.35575	11.3096	protein partial
Vanessa_cardui84857	-5.44273	0.000634864	5.53529	5.73618	0.998184	0.898294	Myc
Vanessa_cardui83679	-5.46812	0.000277186	110.2	81.0324	16.1726	15.9966	Cht6
Vanessa_cardui87465	-5.51095	0.000183539	521.888	514.191	82.4113	91.7855	---NA---
Vanessa_cardui75064	-5.54366	0.000655583	22.7656	15.9332	2.93421	3.5437	lolal
Vanessa_cardui86497	-5.58323	0.000506593	10.7374	10.059	1.46006	2.02522	dsx-c73A
Vanessa_cardui87767	-5.58945	0.000178112	598.907	737.923	101.946	120.569	---NA---
Vanessa_cardui78147	-5.60703	0.000541593	25.3029	18.4381	3.33083	3.89794	oys
Vanessa_cardui86324	-5.63255	0.000257858	106.772	96.1024	11.9694	22.2072	ck
Vanessa_cardui85671	-5.66304	0.000531508	11.9473	17.3806	2.25631	2.54918	Cyp4d2
Vanessa_cardui76908	-5.66427	0.000810425	8.92229	7.55488	1.13767	1.58195	Su(H)
Vanessa_cardui74681	-5.71845	0.000668621	21.6939	15.8022	1.95141	4.31486	scramb1
Vanessa_cardui83636	-5.72537	0.000273201	22.8927	20.9294	3.34546	3.73992	CG8519
Vanessa_cardui83940	-5.75148	0.000308268	29.4288	32.9232	3.59172	6.71051	Bx
Vanessa_cardui74932	-5.75667	0.000408989	36.7879	19.7724	4.18701	4.91086	l(2)gl
Vanessa_cardui85209	-5.76686	0.000744623	82.2046	87.532	7.72922	20.672	CG7997
Vanessa_cardui83454	-5.78393	0.000212333	44.2137	52.2234	7.39791	8.03902	CG13124
Vanessa_cardui78878	-5.81822	0.000399028	33.3991	28.5727	3.58693	6.50956	myelin gene regulatory factor
Vanessa_cardui78611	-5.83476	0.000459328	19.2187	17.5218	3.3517	2.34342	Dl
Vanessa_cardui86299	-5.84026	0.000581949	3.28672	3.26675	0.447838	0.599666	m
Vanessa_cardui59675	-5.85913	0.000340253	22.3472	18.5443	3.16162	3.26695	---NA---
Vanessa_cardui76522	-5.89465	0.000475092	31.1157	22.2288	4.35543	3.91456	---NA---
Vanessa_cardui82981	-5.90934	0.000748941	0.864096	1.09363	0.149187	0.155939	tnc
Vanessa_cardui83188	-5.92863	0.000129841	35.9022	35.4733	4.94601	6.27806	CG6126
Vanessa_cardui71459	-5.95228	0.000210958	45.0693	49.8774	6.34651	8.57352	rna-directed dna polymerase from mobile element jockey-like protein
Vanessa_cardui87766	-5.97074	0.000282623	288.124	245.839	49.5233	31.0643	tmod
Vanessa_cardui76370	-5.99793	0.000343302	19.2834	22.2565	3.1738	3.20378	oaf
Vanessa_cardui73813	-6.04677	0.00044706	32.2495	32.4359	3.63619	6.50461	zinc finger mym-type protein 1-like
Vanessa_cardui75771	-6.06885	0.000207764	6.79121	6.32926	0.810545	1.22101	Fhos
Vanessa_cardui74023	-6.10022	0.000204572	11.3073	9.9443	1.52741	1.69446	CG5639
Vanessa_cardui83578	-6.13953	0.000488607	13.0497	14.7081	2.27851	1.83059	spz4
Vanessa_cardui68930	-6.14559	0.000464411	42.5114	32.6436	6.83415	4.14709	CG15255
Vanessa_cardui55775	-6.15885	0.000472032	18.1622	13.6799	2.34042	2.41226	Oatp26F
Vanessa_cardui59813	-6.1618	0.000627455	25.6437	16.7695	3.79657	2.38553	---NA---
Vanessa_cardui73161	-6.16934	0.000874837	8.00391	7.93548	0.789403	1.68122	Adf1
Vanessa_cardui56018	-6.20269	0.000554041	6.11258	4.96663	0.876857	0.747678	CG3309
Vanessa_cardui54591	-6.22155	0.000596036	5.34793	6.78492	0.665903	1.18316	---NA---
Vanessa_cardui87948	-6.22434	0.000104987	208.342	142.938	26.6675	25.1009	Hr46
Vanessa_cardui87722	-6.23235	0.000120018	48.339	63.4679	6.6174	10.2984	Est-6
Vanessa_cardui71248	-6.2391	0.000665135	5.65459	5.13795	0.877311	0.688324	CG34401
Vanessa_cardui83390	-6.24125	0.000316327	130.927	76.189	17.9891	11.9273	Best2
Vanessa_cardui86684	-6.24332	7.08157e-05	77.9425	68.5187	10.2837	11.4342	inter-alpha-trypsin inhibitor heavy chain h4-like
Vanessa_cardui81718	-6.26689	0.000642475	24.9577	21.1196	1.91003	5.18579	ck
Vanessa_cardui83442	-6.32063	7.30068e-05	51.6656	37.7558	5.56181	7.66163	---NA---
Vanessa_cardui81088	-6.32941	0.000662931	39.838	30.9501	2.87018	7.92667	CG4678
Vanessa_cardui80543	-6.3378	0.000217262	60.1081	34.2515	5.93905	7.93791	ImpE1
Vanessa_cardui82893	-6.33962	7.29546e-05	25.7843	27.4748	3.69386	4.08843	CG42389
Vanessa_cardui82756	-6.38743	0.000101943	9.95604	8.19416	1.25036	1.3768	Sema-2a
Vanessa_cardui74921	-6.40569	0.000529796	20.1108	14.8434	3.01907	1.87503	---NA---
Vanessa_cardui84584	-6.41908	0.00010279	38.0831	33.2487	4.45804	5.91507	inter-alpha-trypsin inhibitor heavy chain h4-like isoform x2
Vanessa_cardui78481	-6.42935	9.39654e-05	47.5071	41.0615	4.90485	8.09371	ck
Vanessa_cardui57820	-6.45558	0.000889192	12.1633	11.4541	1.04703	2.46873	axoneme-associated protein mst101 isoform x1
Vanessa_cardui74735	-6.49409	0.000175887	35.5923	23.603	4.22532	4.14163	---NA---
Vanessa_cardui77606	-6.49937	0.000436719	9.94995	14.7999	1.29302	2.32239	CG7149
Vanessa_cardui88342	-6.59349	0.000227202	17.3091	20.1935	2.05143	3.31502	hoip
Vanessa_cardui83715	-6.60337	0.000403984	1.24622	1.39269	0.210119	0.150479	tnc
Vanessa_cardui82849	-6.60967	0.000297652	26.4596	21.8023	3.74982	2.86105	probable nuclear hormone receptor hr3 isoform x1
Vanessa_cardui83533	-6.61615	7.85901e-05	53.7413	40.3978	7.00197	5.99175	Rhp
Vanessa_cardui76168	-6.61897	7.18739e-05	32.4808	23.9512	3.56198	4.35969	---NA---
Vanessa_cardui78188	-6.63929	0.000405778	55.9158	24.2612	4.77329	6.47654	---NA---
Vanessa_cardui78337	-6.63948	7.23732e-05	47.9188	46.2764	5.66473	7.59136	---NA---
Vanessa_cardui87549	-6.63969	7.68559e-05	528.338	592.911	89.2407	64.0673	CG32694
Vanessa_cardui58377	-6.64597	0.000158873	13.8882	8.4939	1.46321	1.64917	CG3328
Vanessa_cardui88951	-6.6513	3.23877e-05	12596.1	10760.7	1629.78	1602.23	CG31997
Vanessa_cardui87894	-6.66224	0.000712266	41.6543	16.7377	3.18991	5.03411	l(2)efl
Vanessa_cardui80557	-6.67133	4.63443e-05	88.6473	94.2741	10.5442	15.1861	uncharacterized threonine-rich gpi-anchored glyco
Vanessa_cardui68115	-6.68134	0.000631301	3.00021	3.46783	0.421692	0.469524	hypothetical protein KGM_22181
Vanessa_cardui81018	-6.7074	0.00045521	4.93617	3.66837	0.594023	0.579013	Glycogenin
Vanessa_cardui70203	-6.70848	0.000328205	9.41215	14.1297	1.0749	2.28467	---NA---
Vanessa_cardui88133	-6.71982	0.000594844	3.58987	3.21781	0.388536	0.558687	Rfabg
Vanessa_cardui60884	-6.78022	0.000183239	16.7779	19.8303	2.42288	2.55488	---NA---
Vanessa_cardui70077	-6.82058	0.000504963	10.2216	13.8742	1.44846	1.83285	---NA---
Vanessa_cardui84635	-6.82243	5.29381e-05	208.364	142.898	21.4876	26.3428	filamentous growth regulator 23
Vanessa_cardui87499	-6.84008	4.35504e-05	117.451	96.5159	13.4389	15.5615	inter-alpha-trypsin inhibitor heavy chain h4-like
Vanessa_cardui85604	-6.84165	9.46284e-05	29.1505	26.2673	4.15162	3.20718	---NA---
Vanessa_cardui84970	-6.87607	6.96974e-05	76.1752	57.0659	9.04252	8.74654	CG4678
Vanessa_cardui54296	-6.90465	0.000128639	19.6273	11.5935	1.83616	2.37085	zinc finger mym-type protein 1-like
Vanessa_cardui70429	-6.93176	0.000160994	8.14432	8.6635	1.13832	1.08301	Notum
Vanessa_cardui84091	-6.93911	2.26484e-05	73.8619	70.9073	9.64623	9.57163	CG3308
Vanessa_cardui86618	-6.94883	9.60492e-05	22.5353	24.103	3.46735	2.62725	dyl
Vanessa_cardui58391	-6.96896	0.000157852	24.5452	21.4461	2.47181	3.72354	---NA---
Vanessa_cardui73880	-6.97872	3.23383e-05	54.959	47.0602	6.26164	7.29863	CG32645
Vanessa_cardui88176	-6.98658	7.71938e-05	128.33	88.4782	10.0382	19.4277	PREDICTED: uncharacterized protein LOC106100118
Vanessa_cardui81563	-6.98863	0.000150574	53.9945	31.4152	6.69427	4.30551	B4
Vanessa_cardui79915	-6.99228	0.000151362	16.6244	14.1535	2.20602	1.79275	CG10924
Vanessa_cardui87368	-7.00989	1.93568e-05	68.0591	57.4088	7.56074	9.06868	pum
Vanessa_cardui76465	-7.01406	0.00017146	26.4295	22.3959	2.5112	4.0468	---NA---
Vanessa_cardui57620	-7.02786	0.000161368	19.107	15.6274	2.05984	2.52565	Oatp26F
Vanessa_cardui70470	-7.04184	7.49205e-05	14.9008	13.1294	1.60018	2.11291	CG7530
Vanessa_cardui73261	-7.06003	5.81871e-05	42.0186	32.9668	3.94532	6.03468	neurogenic protein mastermind-like
Vanessa_cardui87937	-7.08937	2.57024e-05	38.1896	45.2084	4.19981	6.91697	fax
Vanessa_cardui58807	-7.11758	0.00035293	4.50686	5.71337	0.764931	0.526047	HPS4
Vanessa_cardui69029	-7.14138	3.16574e-05	42.1427	32.3758	4.33393	5.36912	CG32645
Vanessa_cardui73886	-7.1546	0.000190121	14.8152	13.112	1.99805	1.53229	Cad88C
Vanessa_cardui83516	-7.15639	0.000176215	17.5535	31.2824	3.5352	2.67743	---NA---
Vanessa_cardui81999	-7.2206	8.11946e-05	91.2346	109.178	15.6563	9.33018	Cralbp
Vanessa_cardui80505	-7.23289	3.13422e-05	24.9861	19.6205	2.57096	3.16155	coro
Vanessa_cardui73754	-7.26059	7.94588e-05	5.63991	8.44159	0.803668	1.00458	l(2)gl
Vanessa_cardui55654	-7.28296	0.000727277	20.8337	19.6054	3.48609	1.39195	mmy
Vanessa_cardui78444	-7.29254	8.14956e-05	19.0963	16.9763	1.87128	2.76945	IntS9
Vanessa_cardui73867	-7.30807	0.000313728	2.47054	2.40071	0.219601	0.41351	anoctamin-9-like isoform x8
Vanessa_cardui76207	-7.34016	8.7837e-05	5.31516	5.71373	0.807553	0.549387	brat
Vanessa_cardui65688	-7.34536	0.000787001	5.58513	7.73056	0.459871	1.29891	ds
Vanessa_cardui83480	-7.36414	2.54711e-05	185.898	111.944	17.0384	20.479	CG14431
Vanessa_cardui50488	-7.40797	0.000576844	13.4594	9.64977	1.78168	0.975975	transposable element tc3 partial
Vanessa_cardui85530	-7.4768	8.47184e-05	30.3792	18.7202	1.91604	4.36086	CG12173
Vanessa_cardui73497	-7.48719	8.55133e-05	24.8415	16.9128	1.6964	3.6241	neurogenic protein mastermind-like
Vanessa_cardui59494	-7.48843	0.000124052	45.3181	31.4189	5.84271	3.32777	---NA---
Vanessa_cardui84288	-7.52567	8.55093e-06	79.5604	81.0722	8.68752	11.2359	oxidase peroxidase
Vanessa_cardui82555	-7.59494	1.32849e-05	59.8668	60.2578	7.92818	6.51367	---NA---
Vanessa_cardui77318	-7.59958	0.000921151	1.73515	1.65805	0.260594	0.130853	Sema-2a
Vanessa_cardui65749	-7.70302	0.000189954	10.8522	9.3392	1.31269	1.05464	spir
Vanessa_cardui82877	-7.71276	3.42282e-05	104.062	149.964	16.5965	13.4874	CG32816
Vanessa_cardui79954	-7.71357	1.7256e-05	31.2032	26.0959	2.86945	4.08819	CG3835
Vanessa_cardui77139	-7.72255	0.000844826	25.4576	9.71849	1.24458	3.12473	l(2)gl
Vanessa_cardui67125	-7.74255	6.93362e-05	8.83565	7.03871	0.748588	1.18012	---NA---
Vanessa_cardui87260	-7.76302	6.17617e-06	424.91	355.363	41.5962	51.974	CG9850
Vanessa_cardui71862	-7.76646	4.75827e-05	50.9092	39.1079	6.33161	4.1096	CG14608
Vanessa_cardui87180	-7.813	7.56988e-06	52.0302	47.2058	4.95591	6.93757	fibroblast growth factor receptor 3-like
Vanessa_cardui81302	-7.83646	4.0768e-05	35.6921	27.8954	3.99951	3.39264	Pur-alpha
Vanessa_cardui81549	-7.84135	0.000178363	17.1347	23.9624	1.43999	3.61535	---NA---
Vanessa_cardui81608	-7.84387	1.7973e-05	50.6129	64.0249	6.92202	6.51119	CG31342
Vanessa_cardui80287	-7.8446	1.08316e-05	30.3831	23.1	2.72402	3.6396	Sox102F
Vanessa_cardui84506	-7.86888	0.000303872	3.2117	4.32147	0.393221	0.493624	Tango7
Vanessa_cardui83875	-7.8697	0.000959537	7.45276	5.52576	1.07832	0.355333	CG3961
Vanessa_cardui63488	-7.87771	3.62978e-05	31.0587	23.1688	2.98068	3.38295	PREDICTED: mucin-5AC
Vanessa_cardui83581	-7.88082	7.92767e-06	130.546	121.718	14.4424	15.1084	hypothetical protein KGM_14331
Vanessa_cardui83162	-7.90479	0.000725593	2.81524	2.85864	0.168101	0.531778	Mcm5
Vanessa_cardui83043	-7.92318	2.07927e-05	62.0539	70.5332	8.87464	6.30169	CG31342
Vanessa_cardui76332	-7.93319	0.000140384	3.31474	3.24661	0.309373	0.46604	Sans
Vanessa_cardui72212	-7.93416	6.36561e-05	12.9482	10.82	1.30909	1.45307	CG9864
Vanessa_cardui74184	-7.95307	3.98908e-05	50.4915	68.3477	4.62331	9.664	prostamide prostaglandin f synthase-like
Vanessa_cardui87611	-7.9851	1.58126e-05	267.623	166.38	26.7506	22.8429	CG40485
Vanessa_cardui83149	-7.9945	1.84797e-05	125.135	139.045	17.2254	12.7935	CG32816
Vanessa_cardui86433	-8.01526	3.78977e-05	20.5133	18.4228	2.17161	2.30204	dyl
Vanessa_cardui87747	-8.01991	7.51243e-05	21.3851	17.1485	2.75386	1.54084	CG31075
Vanessa_cardui81682	-8.03325	0.000126534	19.2986	26.6567	3.23207	1.89024	---NA---
Vanessa_cardui79010	-8.04731	0.000188423	2.19118	1.94391	0.246454	0.21938	CG12325
Vanessa_cardui80188	-8.05494	0.000990042	20.1351	14.071	2.80693	0.880908	---NA---
Vanessa_cardui68608	-8.14545	0.000127036	7.51157	8.06053	0.615253	1.20486	PREDICTED: uncharacterized protein LOC105390955
Vanessa_cardui84272	-8.21215	2.12389e-05	50.9951	37.6276	5.52893	4.26596	protein unc-13 homolog c-like
Vanessa_cardui40532	-8.24738	0.000868533	1.39443	1.47211	0.0969551	0.237337	sprt
Vanessa_cardui75790	-8.26066	0.000131332	8.42366	11.3509	1.05044	1.15082	CG7149
Vanessa_cardui87349	-8.27202	7.10122e-06	114.517	73.5917	10.1382	10.8416	Hr46
Vanessa_cardui51210	-8.33598	0.000226288	4.72179	3.9556	0.403972	0.565076	ds
Vanessa_cardui78410	-8.34666	6.01447e-06	85.6623	64.8956	7.54762	9.21278	filamentous growth regulator 23
Vanessa_cardui56253	-8.3683	4.12023e-05	8.50625	6.95305	0.882261	0.802961	S1P
Vanessa_cardui88349	-8.37592	4.095e-06	1151.34	908.974	117.353	108.235	---NA---
Vanessa_cardui62104	-8.38078	0.000225371	4.53187	3.26514	0.520814	0.303699	CG7246
Vanessa_cardui55693	-8.44837	0.000219466	4.77097	3.40482	0.538629	0.318761	S1P
Vanessa_cardui81997	-8.46111	7.7118e-06	82.8462	116.149	10.6946	11.0407	---NA---
Vanessa_cardui86629	-8.47107	0.000232435	8.87189	9.66651	0.613717	1.49343	CG7006
Vanessa_cardui77284	-8.47281	2.31903e-05	22.2898	15.8187	1.59356	2.64765	S1P
Vanessa_cardui87420	-8.51966	9.54796e-06	29.2898	29.2815	3.56649	2.67759	Rab32
Vanessa_cardui60475	-8.54149	9.68873e-05	4.68122	5.35496	0.414534	0.693839	f-cup
Vanessa_cardui66361	-8.54559	3.06053e-05	6.11905	7.60486	0.73292	0.743559	---NA---
Vanessa_cardui77174	-8.55078	0.000118745	37.914	37.4754	5.44163	2.35672	mmy
Vanessa_cardui62956	-8.57951	8.26214e-05	11.6451	14.1183	1.78348	0.888142	pericentriolar material 1 protein
Vanessa_cardui83727	-8.5859	2.4572e-06	84.3245	74.868	8.3566	8.76015	CG8920
Vanessa_cardui54091	-8.63276	0.000115421	14.5207	23.1721	1.33026	2.8517	---NA---
Vanessa_cardui81891	-8.64344	2.74955e-06	124.921	104.404	11.626	12.9289	---NA---
Vanessa_cardui65796	-8.67397	0.00013883	9.81903	14.3731	0.8534	1.81491	Ugt35b
Vanessa_cardui69272	-8.69648	5.94188e-05	11.9468	10.117	1.24048	1.05891	serine arginine repetitive matrix protein 1 isoform x3
Vanessa_cardui23363	-8.73432	0.000600247	4.9417	5.42636	0.651484	0.392559	---NA---
Vanessa_cardui72820	-8.75547	0.000204254	8.29222	8.35795	0.449546	1.40276	---NA---
Vanessa_cardui77128	-8.76598	4.99146e-05	29.4093	19.8489	3.00794	2.04221	---NA---
Vanessa_cardui68477	-8.777	1.35904e-05	38.2749	46.2817	3.04994	6.14155	---NA---
Vanessa_cardui82384	-8.80556	0.000148267	43.71	34.9399	1.79692	6.93405	---NA---
Vanessa_cardui72217	-8.84357	6.58426e-05	3.87772	3.34538	0.424136	0.309779	CG9503
Vanessa_cardui71527	-8.84452	7.58164e-06	51.2574	43.7517	4.89437	4.98973	---NA---
Vanessa_cardui88202	-8.88644	2.61221e-06	1157.75	901.708	114.138	97.6254	Gasp
Vanessa_cardui87965	-8.92558	3.31106e-06	117.236	71.1443	8.60536	11.0356	CG10376
Vanessa_cardui85637	-8.94017	2.17127e-06	243.787	180.748	19.6909	24.4727	---NA---
Vanessa_cardui54995	-8.94044	0.00013337	10.3481	20.8918	1.87056	1.28083	elongation factor 1-alpha isoform 1
Vanessa_cardui85367	-8.97664	2.03822e-06	48.7289	50.6704	5.02175	5.20078	CG2663
Vanessa_cardui73789	-8.97963	1.5106e-05	45.3946	42.1345	5.29642	3.48359	crq
Vanessa_cardui82888	-8.99145	5.52202e-06	16.4742	15.5368	1.44563	1.87329	fz2
Vanessa_cardui56570	-8.99208	0.000192452	2.468	5.76498	0.460179	0.371969	CG8888
Vanessa_cardui72733	-9.00974	0.000153511	7.80342	3.827	0.445544	0.771843	rna-directed dna polymerase from mobile element jockey-like
Vanessa_cardui59404	-9.03202	0.0003468	6.01081	5.48486	0.7507	0.357112	mtss1-like protein
Vanessa_cardui82673	-9.0753	2.09775e-05	24.6072	20.8909	2.76347	1.73756	Pepck
Vanessa_cardui84659	-9.09955	1.43901e-06	192.49	159.202	14.943	21.2596	---NA---
Vanessa_cardui77815	-9.10376	4.82004e-06	36.8963	51.6168	4.18428	4.84862	---NA---
Vanessa_cardui77498	-9.11659	3.43297e-05	18.9529	23.6162	2.6695	1.508	myosin-iiib-like isoform x2
Vanessa_cardui85333	-9.14905	3.02768e-06	139.997	117.902	14.1364	11.5614	CG8920
Vanessa_cardui69926	-9.19111	2.55938e-05	2.79422	2.83521	0.315311	0.237493	N
Vanessa_cardui83607	-9.21357	2.8082e-06	67.6441	57.7189	5.6424	7.01375	---NA---
Vanessa_cardui86372	-9.21556	5.823e-06	24.7	23.7748	1.8898	3.07155	CG17124
Vanessa_cardui71062	-9.22729	1.56694e-05	11.9235	11.2007	0.938365	1.41355	CG9864
Vanessa_cardui68112	-9.28352	0.000593392	4.62634	4.61028	0.320652	0.62104	---NA---
Vanessa_cardui77415	-9.31225	2.46356e-06	13.0743	11.8618	1.27836	1.17639	stan
Vanessa_cardui60921	-9.31857	8.22997e-05	6.84225	7.34665	0.71894	0.661841	blastoderm-specific protein 25d
Vanessa_cardui66579	-9.34927	0.000247379	5.67508	5.69703	0.601133	0.487603	---NA---
Vanessa_cardui87174	-9.361	1.68165e-06	378.433	416.057	42.999	34.448	CG2663
Vanessa_cardui54472	-9.44718	0.000494767	1.31348	1.85611	0.154817	0.148411	EcR
Vanessa_cardui79327	-9.52006	2.35864e-05	21.1074	35.2615	2.22257	3.34809	---NA---
Vanessa_cardui73239	-9.54051	8.70583e-05	3.36079	2.62733	0.216299	0.375961	nab
Vanessa_cardui77921	-9.55388	1.38734e-06	33.7507	29.3747	2.84038	3.28547	CG42331
Vanessa_cardui77551	-9.5636	2.7082e-06	56.865	68.3467	6.22107	5.79857	0
Vanessa_cardui86757	-9.57823	6.87458e-07	316.866	285.686	29.0781	28.8576	CG9850
Vanessa_cardui83041	-9.63092	9.4362e-06	6.22463	5.01099	0.411201	0.689825	feo
Vanessa_cardui68701	-9.65471	5.44205e-05	13.2495	15.9969	1.66052	1.03507	---NA---
Vanessa_cardui51770	-9.65687	9.34361e-05	14.731	16.456	0.764786	2.38095	CG42346
Vanessa_cardui76431	-9.71507	0.00011072	2.81734	4.05586	0.311644	0.335329	slit-robo rho gtpase-activating protein 1-like isoform x1
Vanessa_cardui59225	-9.72067	3.04501e-06	10.4051	14.8357	1.08581	1.33327	---NA---
Vanessa_cardui75268	-9.72395	6.33445e-05	2.28019	1.39725	0.164507	0.182599	Ten-a
Vanessa_cardui80140	-9.75941	3.82079e-06	38.6454	31.3004	3.27585	3.31065	---NA---
Vanessa_cardui73615	-9.76031	0.000959537	2.37007	2.83531	0.314221	0.142003	l(1)G0020
Vanessa_cardui59543	-9.82374	9.01095e-06	20.3481	19.9231	2.13899	1.56371	CG7025
Vanessa_cardui51060	-9.83956	1.91556e-05	21.6248	17.3376	2.10345	1.45229	CG14608
Vanessa_cardui76912	-9.90136	2.89673e-06	69.1605	50.4973	5.23707	5.93718	---NA---
Vanessa_cardui76474	-9.97209	3.54554e-06	21.3581	17.5997	1.80145	1.78436	CG9896
Vanessa_cardui86564	-9.97924	9.33324e-07	89.5933	85.9839	5.86572	10.8314	tumor necrosis factor ligand superfamily member 13
Vanessa_cardui65188	-10.1775	3.56758e-05	10.2884	9.88424	0.992904	0.787217	---NA---
Vanessa_cardui81245	-10.1903	7.06787e-05	15.9138	19.7772	2.28135	0.798554	CG5235
Vanessa_cardui86641	-10.1996	0.000120821	459.595	293.682	49.7504	14.7792	CG12164
Vanessa_cardui88183	-10.2131	1.88269e-06	35.0131	26.5463	2.94123	2.56058	Fdh
Vanessa_cardui76085	-10.2965	0.000305718	2.25337	2.30048	0.286238	0.0907767	CG6472
Vanessa_cardui87418	-10.3255	1.70311e-05	22.2968	16.2273	1.89326	1.46921	---NA---
Vanessa_cardui82852	-10.3899	1.00985e-06	54.8855	44.1361	3.65011	5.28034	---NA---
Vanessa_cardui78005	-10.4247	0.000628009	2.17991	2.49169	0.149575	0.270385	CG30105
Vanessa_cardui81362	-10.4303	0.000633713	1.22154	0.979759	0.138983	0.0392559	Blimp-1
Vanessa_cardui73287	-10.4667	0.000931859	25.6529	27.0732	3.68186	0.623965	MFS9
Vanessa_cardui79545	-10.5033	6.5243e-06	17.9301	17.5806	1.89019	1.13895	oxidase peroxidase
Vanessa_cardui58519	-10.6208	1.51687e-05	8.62504	8.08716	0.443858	1.0698	---NA---
Vanessa_cardui78182	-10.6519	8.57433e-06	10.3475	8.57084	0.73292	0.912059	NT1
Vanessa_cardui83249	-10.6656	1.09899e-06	118.467	77.8427	7.44979	9.68838	5 -nucleotidase
Vanessa_cardui43670	-10.6996	0.000103518	4.45065	5.59593	0.329814	0.552036	Myo10A
Vanessa_cardui60855	-10.711	1.48474e-05	13.5529	7.76838	0.777221	1.07714	---NA---
Vanessa_cardui61682	-10.7969	0.000287202	9.22224	6.80965	0.923364	0.347739	---NA---
Vanessa_cardui67893	-10.9044	7.27067e-06	10.5552	9.62596	0.709537	1.02026	mv
Vanessa_cardui82659	-10.9191	8.98546e-07	99.6879	177.238	11.5496	11.928	CG33110
Vanessa_cardui67780	-10.937	4.93393e-06	19.1278	11.8748	1.43749	1.12847	PREDICTED: uncharacterized protein LOC105386396
Vanessa_cardui77608	-10.9481	1.12281e-06	35.2604	26.25	2.69715	2.43779	---NA---
Vanessa_cardui68662	-11.0403	7.23718e-07	45.8263	39.0375	2.84441	4.3822	---NA---
Vanessa_cardui78103	-11.2482	3.3592e-06	3.80404	4.53701	0.34146	0.338019	---NA---
Vanessa_cardui83680	-11.3186	9.64108e-08	136.913	125.481	10.1113	11.3666	tau
Vanessa_cardui71561	-11.3209	9.06295e-06	12.5134	11.5166	1.05044	0.863118	l(2)gl
Vanessa_cardui83730	-11.3343	5.85723e-07	46.0156	39.8338	3.35839	3.63064	Vkor
Vanessa_cardui85201	-11.3514	1.43237e-06	127.826	123.454	12.7839	7.05394	Taz
Vanessa_cardui86749	-11.3556	1.63908e-06	27.213	31.3005	1.53343	3.40416	shf
Vanessa_cardui84278	-11.3622	0.000388718	3.68648	2.98839	0.280352	0.241327	Osi3
Vanessa_cardui80566	-11.3719	2.54423e-06	6.7894	7.06238	0.545967	0.57322	Hexo1
Vanessa_cardui79985	-11.4009	3.97084e-05	24.5108	8.01788	1.43397	1.14674	CG30463
Vanessa_cardui83868	-11.4262	1.42694e-07	113.613	83.7325	7.88771	8.01857	CG2025
Vanessa_cardui72718	-11.4539	2.90786e-05	23.66	14.0206	1.91078	0.98688	tyrosine-protein kinase src64b isoform x1
Vanessa_cardui74100	-11.5043	0.000311087	1.33473	1.0387	0.0835236	0.10485	CG13607
Vanessa_cardui75962	-11.5354	2.61531e-07	59.3869	49.4757	4.5356	4.10497	receptor-type tyrosine-protein phosphatase beta
Vanessa_cardui75471	-11.5448	1.30834e-06	46.376	57.9511	4.79948	3.37397	santa-maria
Vanessa_cardui69546	-11.5918	7.03491e-06	13.0362	12.2032	1.09883	0.860746	ninaC
Vanessa_cardui75647	-11.7068	1.74107e-07	48.808	48.7696	3.49236	4.25882	CG5002
Vanessa_cardui77863	-11.7225	6.73484e-07	18.5262	15.0183	0.961644	1.75042	Src64B
Vanessa_cardui83918	-11.7507	2.47994e-07	140.043	119.181	11.251	8.81647	mucin-17-like isoform x1
Vanessa_cardui78474	-11.8454	8.24817e-07	13.8591	16.3517	0.885947	1.52871	att-ORFA
Vanessa_cardui86956	-11.8959	8.56009e-08	374.487	363.038	30.2958	26.4658	type ii cytoskeletal 1 isoform x1
Vanessa_cardui58256	-11.9107	0.000316298	5.18943	3.56539	0.350799	0.301968	InR
Vanessa_cardui80499	-11.9172	2.22555e-06	5.49423	3.51535	0.361757	0.326971	robo1
Vanessa_cardui84536	-11.9182	3.47949e-07	156.713	89.186	8.89504	10.1884	Ctr1B
Vanessa_cardui61955	-11.999	0.000600247	1.81351	1.1331	0.090067	0.135677	sha
Vanessa_cardui57351	-12.0555	1.33183e-05	9.03564	6.38622	0.543678	0.629998	mim
Vanessa_cardui62301	-12.0701	6.50047e-07	31.6931	28.1601	1.83485	2.82544	CG18641
Vanessa_cardui88967	-12.1387	4.02834e-07	15939.1	10133.4	653.223	1393.73	cuticular protein cpg12
Vanessa_cardui54291	-12.1623	0.00045521	4.12551	3.13205	0.218782	0.329574	---NA---
Vanessa_cardui81717	-12.2102	1.41944e-05	4.97724	4.35465	0.234534	0.494624	CG7675
Vanessa_cardui81637	-12.2643	4.02834e-07	159.905	86.9664	7.3606	11.5421	endonuclease-reverse transcriptase
Vanessa_cardui58629	-12.3	0.000186077	4.9732	6.06552	0.451028	0.339714	mv
Vanessa_cardui83133	-12.3142	2.26267e-06	5.42462	4.27012	0.359144	0.360677	Ten-a
Vanessa_cardui82477	-12.3332	9.92351e-08	52.1506	41.0912	3.3176	3.67174	CG8519
Vanessa_cardui55568	-12.3737	1.10335e-05	7.12484	3.51927	0.329773	0.471932	zinc finger swim domain-containing protein 4-like
Vanessa_cardui65004	-12.4291	1.29748e-05	19.0004	15.3729	1.63195	0.790191	MFS9
Vanessa_cardui78587	-12.4739	2.39492e-05	28.0859	15.8099	0.771495	2.65641	---NA---
Vanessa_cardui82387	-12.5074	1.69265e-05	2.77485	2.60103	0.0973333	0.322571	mas
Vanessa_cardui88514	-12.523	1.14717e-06	1699.14	1932.58	174.509	84.2728	---NA---
Vanessa_cardui71272	-12.5427	7.19983e-05	2.19667	2.42834	0.247997	0.0667113	CG43980
Vanessa_cardui80672	-12.6262	1.84953e-07	81.19	96.9977	7.15386	5.70525	---NA---
Vanessa_cardui74146	-12.6359	2.07062e-06	55.7909	39.18	2.05262	5.17586	stl
Vanessa_cardui69694	-12.6494	2.18212e-05	12.0135	18.9428	1.46303	0.678125	---NA---
Vanessa_cardui69461	-12.6731	1.13541e-06	15.6432	22.7869	0.987175	1.90208	rho-4
Vanessa_cardui59085	-12.6861	0.000291484	10.1518	56.3094	2.44664	2.39242	collagen alpha-1v chain
Vanessa_cardui74424	-12.6924	9.75138e-05	5.08081	5.55294	0.309684	0.466509	---NA---
Vanessa_cardui84956	-12.6938	1.38216e-07	100.45	96.3202	8.31979	5.70634	qless
Vanessa_cardui71075	-12.7316	6.91778e-06	7.94941	17.4974	1.02702	0.787618	---NA---
Vanessa_cardui64382	-12.7496	8.31214e-07	39.2343	27.7414	1.77141	3.20214	---NA---
Vanessa_cardui72682	-12.7531	1.03407e-06	18.154	9.82997	0.870342	1.17308	myosin heavy non-muscle
Vanessa_cardui83789	-12.792	3.71591e-08	122.666	116.768	6.67496	10.993	CG11034
Vanessa_cardui80746	-12.8183	2.16667e-05	5.4769	2.98819	0.336009	0.253082	heph
Vanessa_cardui71881	-12.9198	1.60729e-05	13.5276	8.3462	0.458075	1.17308	---NA---
Vanessa_cardui55179	-12.9805	7.66127e-06	15.2707	6.96037	0.766838	0.79973	---NA---
Vanessa_cardui85587	-13.0094	4.64359e-07	4.88263	5.84013	0.31346	0.459771	mspo
Vanessa_cardui77441	-13.0406	4.56272e-06	8.50755	11.0795	0.584537	0.812814	CBP
Vanessa_cardui58424	-13.0491	1.62518e-05	6.865	10.1996	0.761946	0.382599	---NA---
Vanessa_cardui24010	-13.0733	0.000906058	2.34658	1.61499	0.20682	0.0389443	ZnT77C
Vanessa_cardui85340	-13.092	1.60227e-08	137.668	118.122	7.94146	10.2802	CG12581
Vanessa_cardui74233	-13.1169	6.79662e-08	121.873	89.2915	6.97242	7.92352	mucin-17-like isoform x1
Vanessa_cardui72887	-13.1726	3.49164e-07	41.5242	46.9258	3.41123	2.68105	---NA---
Vanessa_cardui58455	-13.2135	9.56614e-05	14.1753	5.23831	0.638584	0.69961	Osi2
Vanessa_cardui79806	-13.225	1.84847e-05	11.1278	36.3583	1.61611	1.70843	atp-dependent rna helicase dbp4-like
Vanessa_cardui81084	-13.2661	8.03933e-08	115.146	79.5428	6.1006	7.53066	---NA---
Vanessa_cardui49259	-13.3339	6.06897e-06	14.6275	14.4324	1.28663	0.622987	CG14945
Vanessa_cardui87288	-13.4156	7.78676e-07	12.7862	20.156	0.97899	1.31532	RnrS
Vanessa_cardui87793	-13.4243	4.68623e-07	45.1443	32.6041	3.27157	1.91762	---NA---
Vanessa_cardui71025	-13.4345	2.522e-05	38.9436	30.111	3.43656	1.02258	---NA---
Vanessa_cardui81516	-13.5265	0.000129383	31.8499	11.5507	2.16303	0.620646	CG30463
Vanessa_cardui83687	-13.5993	4.7783e-08	94.1357	72.2421	4.04443	7.55926	CG5921
Vanessa_cardui66928	-13.6368	2.91001e-07	45.1865	23.9529	2.37108	2.27044	---NA---
Vanessa_cardui86195	-13.6672	1.6727e-08	300.995	338.33	21.2938	21.8914	---NA---
Vanessa_cardui80815	-13.7457	1.90388e-06	65.894	66.2246	5.94968	2.55411	fungus-induced protein 1-like
Vanessa_cardui55386	-13.7646	0.000424835	3.71153	2.66708	0.227703	0.171506	---NA---
Vanessa_cardui88551	-13.8188	4.44136e-07	16.4775	19.6507	1.08029	1.34677	hypothetical protein KGM
Vanessa_cardui41353	-13.8328	2.72889e-05	7.97314	7.14123	0.678826	0.255646	Myo28B1
Vanessa_cardui75936	-13.8416	9.24982e-07	3.32341	3.62524	0.142085	0.340873	EcR
Vanessa_cardui76435	-13.8908	9.97739e-08	65.6002	40.859	3.91073	3.04856	sgl
Vanessa_cardui87524	-13.9042	0.000976647	4.77923	2.38996	0.344325	0.0740988	PREDICTED: uncharacterized protein LOC106116241 isoform X2
Vanessa_cardui87518	-13.9569	1.12745e-07	396.126	686.353	39.7352	31.1147	CG14661
Vanessa_cardui48803	-14.0529	4.54257e-05	2.24185	2.88691	0.134893	0.203203	---NA---
Vanessa_cardui51583	-14.0769	8.77911e-07	16.8951	20.5291	1.21191	1.21709	CG2064
Vanessa_cardui81695	-14.1965	2.14887e-06	20.9929	21.6032	0.758578	2.15101	protein spaetzle
Vanessa_cardui85644	-14.2037	1.13022e-08	25.1514	20.9594	1.4046	1.60294	heph
Vanessa_cardui88157	-14.2153	1.09243e-05	5.18178	5.54005	0.444194	0.209104	translation initiation factor if-2
Vanessa_cardui83921	-14.398	0.000381906	5.58201	1.60005	0.271201	0.163415	---NA---
Vanessa_cardui80199	-14.5029	3.15114e-07	140.085	67.0831	5.10979	8.31941	---NA---
Vanessa_cardui86443	-14.5045	7.35556e-09	321.667	370.356	20.6142	23.6792	CG1124
Vanessa_cardui88234	-14.5589	3.1316e-08	222.529	365.021	16.0118	21.8395	---NA---
Vanessa_cardui76321	-14.8223	4.16827e-07	59.6336	52.0026	1.8893	5.39768	stl
Vanessa_cardui70458	-14.867	5.96232e-05	2.38855	3.09905	0.164855	0.165559	Cap-D2
Vanessa_cardui63269	-14.8946	0.00095099	0.861591	2.50601	0.120348	0.072517	---NA---
Vanessa_cardui76753	-14.9133	1.36669e-05	53.0616	56.7473	5.01891	1.38009	CG15531
Vanessa_cardui88347	-14.9441	2.02939e-05	39.5396	10.5873	1.22793	1.90756	Osi21
Vanessa_cardui41649	-15.0214	4.57219e-05	8.13228	3.17951	0.242002	0.46871	---NA---
Vanessa_cardui44762	-15.0581	5.04173e-05	7.3583	5.41391	0.484131	0.243098	caix
Vanessa_cardui61496	-15.0615	7.45691e-05	5.35417	4.91043	0.339577	0.25577	lysosomal-trafficking regulator
Vanessa_cardui79116	-15.1771	1.13012e-07	90.2921	98.4339	7.1483	3.99679	CG4582
Vanessa_cardui79580	-15.1787	1.45271e-08	62.2808	53.7651	3.72414	3.26166	CG9134
Vanessa_cardui55491	-15.3203	3.58647e-07	19.5264	18.2518	0.951117	1.34848	---NA---
Vanessa_cardui84151	-15.3728	1.23621e-07	118.972	78.1882	7.31645	4.16667	a
Vanessa_cardui65369	-15.4042	1.74416e-07	27.8189	28.1965	1.76128	1.54057	serine threonine-protein kinase sik2
Vanessa_cardui60763	-15.5945	7.43652e-07	26.006	17.9326	1.52295	0.983218	nuclear receptor grf
Vanessa_cardui46120	-15.659	0.000159966	3.79254	3.63372	0.232673	0.175249	Lrrk
Vanessa_cardui77086	-15.6855	1.73834e-06	10.2069	11.5085	0.380189	0.954529	---NA---
Vanessa_cardui65657	-15.6988	9.09074e-05	12.1019	77.8512	2.63909	2.67916	CG14607
Vanessa_cardui84839	-15.7404	6.76051e-09	166.803	152.344	10.4356	8.00172	CG42327
Vanessa_cardui71444	-15.7967	0.000376512	5.53225	1.34242	0.298164	0.072836	CG5639
Vanessa_cardui81859	-15.8069	2.68364e-06	23.4522	29.8008	0.693889	2.61319	---NA---
Vanessa_cardui72492	-15.9079	0.000633096	2.00345	2.32141	0.0382227	0.230315	---NA---
Vanessa_cardui52068	-15.9799	2.24522e-06	4.10894	3.0304	0.185784	0.223893	tacc
Vanessa_cardui75579	-15.9949	3.80149e-06	18.92	10.4263	0.443583	1.33643	Jabba
Vanessa_cardui86476	-16.0046	2.61154e-08	13.1047	11.85	0.623453	0.829965	Glut1
Vanessa_cardui52657	-16.193	4.76488e-05	5.38292	4.37022	0.118054	0.474232	Meics
Vanessa_cardui88783	-16.2476	8.63524e-09	6639.74	3819.55	306.853	282.571	Cpr66D
Vanessa_cardui88665	-16.2647	5.37263e-07	4326.11	2666.75	268.969	111.158	CG8927
Vanessa_cardui87373	-16.3553	3.53915e-06	9.30317	12.6605	0.26531	1.05625	Cyp6d5
Vanessa_cardui54247	-16.5804	6.87458e-07	7.11168	6.78725	0.198674	0.61727	tud
Vanessa_cardui83852	-16.663	7.20744e-09	73.355	83.88	4.28516	4.40841	---NA---
Vanessa_cardui88613	-16.703	9.68286e-09	2484.29	2044.58	78.613	180.982	pyd3
Vanessa_cardui77610	-16.9194	2.15067e-06	10.9341	4.85955	0.428903	0.418065	---NA---
Vanessa_cardui83973	-17.3172	0.000268688	52.4709	297.703	13.6616	4.15131	CG5278
Vanessa_cardui49453	-17.3199	1.80407e-07	11.5356	16.7268	0.688528	0.818842	TM4SF
Vanessa_cardui62038	-17.5008	1.06683e-06	12.4032	15.0969	0.896377	0.476578	---NA---
Vanessa_cardui49137	-17.6286	7.99912e-05	2.44126	1.60948	0.0363732	0.191774	tacc
Vanessa_cardui85081	-17.9209	7.9379e-09	67.1762	71.8102	4.24488	2.74827	CG10585
Vanessa_cardui72916	-17.9412	9.13953e-07	6.01625	3.63372	0.247684	0.237435	CG11498
Vanessa_cardui43554	-17.9486	0.000744347	1.08015	0.553258	0.0159417	0.0720438	cora
Vanessa_cardui81331	-18.12	4.73261e-09	52.8308	47.6147	1.84955	3.40994	---NA---
Vanessa_cardui81950	-18.1472	2.19164e-09	125.818	97.6682	4.25183	7.39034	cuticular protein rr-2 motif 143
Vanessa_cardui71095	-18.3784	1.56322e-08	18.4408	17.4209	0.645548	1.20719	rap
Vanessa_cardui84203	-18.4184	6.01588e-10	207.54	188.269	10.7332	8.8835	CG7330
Vanessa_cardui35531	-18.4258	0.000144503	2.80332	4.46682	0.143009	0.215429	CG10092
Vanessa_cardui86668	-18.521	7.21178e-10	237.184	226.813	12.5489	10.3074	---NA---
Vanessa_cardui76151	-18.6573	6.49963e-10	70.9414	64.5297	3.5591	3.07899	Sik2
Vanessa_cardui69912	-18.6949	4.64157e-07	37.0081	53.1457	1.02363	3.7008	---NA---
Vanessa_cardui80956	-18.7597	9.66833e-07	10.025	5.7591	0.260304	0.539169	Osi22
Vanessa_cardui78214	-18.8411	1.75086e-06	2.97335	2.95058	0.136812	0.14721	Adgf-A
Vanessa_cardui83088	-18.8808	7.00117e-10	99.9965	90.8077	3.4291	6.14564	Traf4
Vanessa_cardui26318	-19.2218	5.68044e-05	3.31327	2.32116	0.195074	0.0419799	mv
Vanessa_cardui76077	-19.5288	2.37816e-06	61.6236	33.1931	3.22277	0.991838	CG33120
Vanessa_cardui86828	-19.5508	1.97663e-10	292.409	305.717	14.7682	13.2879	integrin beta-like protein 1
Vanessa_cardui83966	-20.0827	5.91263e-08	7.81468	8.31604	0.391217	0.331498	---NA---
Vanessa_cardui76684	-20.2848	7.98218e-08	6.65368	9.55488	0.352003	0.378755	CG17572
Vanessa_cardui52461	-20.4197	2.50411e-06	18.2493	28.5324	0.366877	1.9092	---NA---
Vanessa_cardui86130	-20.4869	7.26944e-11	181.796	167.1	6.88082	9.01442	---NA---
Vanessa_cardui85227	-20.6339	1.15101e-09	143.251	100.395	5.85421	4.89168	lost
Vanessa_cardui83526	-20.6982	3.56162e-10	135.128	85.2458	4.13579	5.81635	pax-interacting protein 1-like
Vanessa_cardui36451	-20.8998	0.000333464	0.420604	0.370315	0.0177839	0.0133949	CG1213
Vanessa_cardui87227	-20.9097	2.53031e-10	616.093	381.195	18.2778	26.3614	CG4998
Vanessa_cardui79749	-21.0758	1.34692e-07	16.6271	12.3943	0.426426	0.883257	NT1
Vanessa_cardui83111	-21.4209	9.04562e-07	5.99019	4.17525	0.158298	0.286153	---NA---
Vanessa_cardui68405	-21.6117	2.94973e-09	57.9829	30.6218	2.01859	1.71045	---NA---
Vanessa_cardui78910	-21.6789	2.1067e-10	98.4351	65.8122	3.10605	3.94018	CG9518
Vanessa_cardui43969	-21.7021	0.000249953	2.56327	2.44487	0.10838	0.0816319	cuticular protein
Vanessa_cardui77614	-21.7949	7.73685e-10	71.6061	74.8909	3.43892	2.65495	CG7365
Vanessa_cardui79617	-21.9838	1.27968e-09	86.496	98.9233	4.4844	3.12433	---NA---
Vanessa_cardui76138	-22.0586	6.57856e-10	88.1491	56.8842	2.20828	4.01481	---NA---
Vanessa_cardui79511	-22.0808	4.97577e-09	64.25	127.137	4.48374	3.41427	CG7675
Vanessa_cardui87412	-22.1129	8.17235e-11	678.878	443.254	20.1756	27.174	CG4998
Vanessa_cardui87810	-22.1331	1.1851e-10	848.723	597.888	22.395	39.3912	flocculation protein flo11
Vanessa_cardui73013	-22.1888	2.42985e-08	3.92306	4.99212	0.164393	0.206369	MFS3
Vanessa_cardui88116	-22.4728	1.08426e-09	260.097	298.517	14.1988	8.12568	phosphatidylinositol 3-and 4-kinase
Vanessa_cardui47095	-22.5226	1.79172e-06	15.4125	5.71249	0.489355	0.335075	rna polymerase ii degradation factor 1-like
Vanessa_cardui87692	-22.7381	1.02092e-10	772.665	475.276	22.5246	28.5091	---NA---
Vanessa_cardui84466	-22.9724	1.5762e-07	28.3063	55.714	2.24678	0.98261	TpnC73F
Vanessa_cardui86021	-23.2417	1.9429e-09	10.6306	12.0133	0.406103	0.49523	v
Vanessa_cardui83979	-23.4913	5.14437e-10	210.129	149.697	8.17025	5.64706	---NA---
Vanessa_cardui86104	-23.5221	1.84314e-11	232.202	192.716	8.51384	8.07625	CdGAPr
Vanessa_cardui86152	-23.7775	1.52841e-10	184.897	124.841	6.43622	5.43153	lost
Vanessa_cardui53454	-23.912	4.62296e-07	5.42129	4.80758	0.113083	0.29811	Lrrk
Vanessa_cardui62523	-24.1462	1.16664e-08	20.9198	33.9812	1.22632	0.808209	---NA---
Vanessa_cardui77561	-24.1588	4.56199e-10	35.2487	28.2565	1.40172	0.965922	CG8170
Vanessa_cardui73233	-24.2741	1.65769e-06	4.29449	8.015	0.26721	0.172511	probable salivary secreted peptide
Vanessa_cardui82701	-24.3433	1.55767e-10	182.775	110.525	5.83659	5.16242	---NA---
Vanessa_cardui85536	-24.5416	5.21662e-05	70.1824	502.513	15.0383	5.72305	---NA---
Vanessa_cardui88235	-24.6557	5.05885e-10	91.8378	70.5295	3.67192	2.23609	CG4702
Vanessa_cardui32455	-25.0769	3.26668e-05	4.52698	3.64393	0.247052	0	Lrrk
Vanessa_cardui64925	-26.2802	2.30345e-05	33.4677	5.28945	0.448269	0.945383	osiris 2
Vanessa_cardui51367	-26.3518	7.84415e-09	6.52171	7.20875	0.193723	0.291825	CG13744
Vanessa_cardui83462	-26.3535	9.84387e-12	136.258	150.87	3.97428	6.29787	Cpr64Ab
Vanessa_cardui85292	-26.6266	3.7678e-05	64.9675	497.671	13.3145	5.54372	---NA---
Vanessa_cardui78763	-27.2162	1.55053e-07	6.26733	3.14304	0.0759221	0.261415	protein yellow
Vanessa_cardui87142	-27.262	1.3512e-11	444.092	290.024	9.85991	15.4471	yellow-h
Vanessa_cardui81118	-27.3177	1.64654e-08	6.46979	4.95181	0.178353	0.201504	Hr46
Vanessa_cardui81551	-27.5584	3.09342e-11	145.31	95.9545	3.95932	4.08791	CG2604
Vanessa_cardui67733	-27.5755	2.4851e-10	45.4496	29.3175	1.40397	1.03955	CG9518
Vanessa_cardui79457	-28.012	8.03777e-12	107.61	88.3674	3.5624	2.8005	Gld
Vanessa_cardui79459	-28.214	5.17843e-12	48.9107	44.062	1.22202	1.87626	Phlpp
Vanessa_cardui87256	-28.228	4.83395e-12	563.176	384.93	12.8341	18.6221	yellow-h
Vanessa_cardui65975	-28.788	3.31594e-05	7.29167	3.662	0.285183	0	CG11151
Vanessa_cardui85875	-28.9675	2.71932e-11	331.639	185.855	7.7088	8.79738	serine-rich adhesin for platelets
Vanessa_cardui79588	-29.0987	6.96952e-11	21.8665	16.2898	0.499522	0.726534	Ugt86Dc
Vanessa_cardui50559	-29.4716	8.38263e-09	29.7629	15.2616	0.689807	0.692751	---NA---
Vanessa_cardui88422	-29.5071	3.08115e-12	1026.64	639.165	22.0586	30.6895	suppressor of tumorigenicity 14
Vanessa_cardui81553	-29.5538	4.68498e-12	69.9279	75.4162	2.41057	2.08265	qtc
Vanessa_cardui84372	-29.6746	4.46857e-12	216.203	131.704	4.62897	6.31184	CG15080
Vanessa_cardui87947	-29.8001	1.63402e-12	71.1838	59.8381	1.90803	2.16094	ect
Vanessa_cardui87888	-30.2841	6.13863e-12	772.283	728.386	14.9344	32.4292	Hsp23
Vanessa_cardui88166	-31.3518	2.8709e-13	1190.2	958.809	30.572	32.7527	rna polymerase ii degradation factor 1-like
Vanessa_cardui75080	-31.375	2.98243e-11	87.0651	50.8138	1.67908	2.4282	CG4998
Vanessa_cardui86554	-31.8119	3.29386e-09	4.67376	2.71497	0.0697097	0.151682	CG13272
Vanessa_cardui87624	-32.077	6.75859e-10	525.76	478.942	6.54265	24.0203	l(2)efl
Vanessa_cardui48889	-32.4833	7.895e-05	1.4428	1.09304	0.026246	0.039537	---NA---
Vanessa_cardui48177	-32.694	5.14811e-09	9.13236	13.1891	0.419083	0.172175	---NA---
Vanessa_cardui68153	-32.9009	1.39828e-11	36.5293	36.22	1.04703	0.966699	CG15497
Vanessa_cardui81713	-32.9614	4.85922e-10	15.808	7.55846	0.252353	0.413201	CG42339
Vanessa_cardui85436	-32.9694	3.52742e-13	308.058	220.16	6.33457	8.62855	CG9743
Vanessa_cardui57540	-33.0021	1.68682e-09	26.3053	25.831	0.955982	0.411455	---NA---
Vanessa_cardui84480	-33.1135	3.02096e-10	103.214	267.617	4.14614	6.44247	CG4842
Vanessa_cardui67272	-33.1543	1.39822e-06	2.88733	2.13077	0.0657819	0.0660626	ecdysone-induced protein 78c
Vanessa_cardui84120	-33.3896	8.79466e-13	224.727	164.949	5.36895	5.35308	laccase2
Vanessa_cardui79812	-33.4459	0.000656437	0.346906	0.235435	0	0.0157219	Lrt
Vanessa_cardui73799	-33.7631	1.11525e-09	28.6537	21.0818	0.908344	0.376291	Bx
Vanessa_cardui87143	-33.8339	1.18095e-11	150.747	145.12	2.39728	6.01879	low density lipoprotein receptor adapter protein 1-like isoform x1
Vanessa_cardui61808	-34.0449	2.64073e-10	13.5505	13.9274	0.398243	0.32303	rap
Vanessa_cardui68381	-34.0632	0.000116728	48.3203	50.6198	0.0484575	2.91986	---NA---
Vanessa_cardui82318	-35.1393	7.31843e-12	73.8258	94.0574	2.49676	1.8199	---NA---
Vanessa_cardui71935	-35.3344	3.51429e-10	75.1309	37.3784	1.83863	0.990997	---NA---
Vanessa_cardui64468	-35.4874	5.2721e-08	41.9571	30.7231	1.43945	0.289119	Cpr62Bc
Vanessa_cardui83379	-35.759	2.71932e-11	166.918	128.338	4.74606	2.60658	CG15649
Vanessa_cardui18301	-36.1068	0.000478328	0.391912	0.587955	0	0.0243054	tn
Vanessa_cardui82536	-36.1084	2.52383e-12	110.851	176.481	3.85747	3.43601	probable salivary secreted peptide
Vanessa_cardui71196	-36.1696	2.20375e-10	46.0318	30.3895	1.22591	0.633159	peb
Vanessa_cardui72843	-36.239	0.000619478	1.54297	0.81071	0	0.0586492	---NA---
Vanessa_cardui87200	-36.2821	1.66175e-11	449.037	455.913	14.8177	7.44048	PREDICTED: uncharacterized protein LOC106111877
Vanessa_cardui55863	-36.6744	6.43873e-09	17.234	9.82657	0.350799	0.301968	flj37770-like partial
Vanessa_cardui72293	-37.1855	3.46935e-11	15.0783	12.2351	0.387233	0.267359	Zip71B
Vanessa_cardui48340	-37.2644	2.95723e-09	19.4661	12.178	0.541233	0.19024	CG17323
Vanessa_cardui66951	-38.2729	5.63191e-05	0.596129	1.12237	0.015042	0.0226592	mfs-type transporter slc18b1-like
Vanessa_cardui88102	-38.6944	1.52774e-12	1466.18	694.806	24.0706	27.5437	type i cytoskeletal 9- partial
Vanessa_cardui86851	-38.9819	3.68292e-14	398.911	492.87	10.8887	10.1463	CG10407
Vanessa_cardui82371	-39.0075	0.000286342	0.737401	0.870352	0.0250785	0	macrophage mannose receptor 1-like
Vanessa_cardui74532	-39.0925	2.55092e-06	7.38227	4.43204	0.222097	0	---NA---
Vanessa_cardui74900	-39.1654	9.08187e-09	3.46394	9.74236	0.158667	0.147087	CG42331
Vanessa_cardui88702	-39.3974	3.79642e-13	60.2536	57.2007	1.19231	1.58479	hypothetical protein RR48
Vanessa_cardui88025	-39.9383	1.78297e-12	1361.02	611.366	21.8342	23.6815	low quality protein: nuclear pore complex protein nup214-like
Vanessa_cardui77627	-39.9842	1.24544e-10	14.375	12.7917	0.305737	0.307042	glutamate--ammonia catalytic domain partial
Vanessa_cardui77140	-40.18	1.93799e-12	95.0211	58.9749	1.58859	1.95796	---NA---
Vanessa_cardui64459	-40.5189	2.43317e-06	4.83376	4.46914	0.164393	0	Eip78C
Vanessa_cardui73784	-40.6917	4.39696e-11	4.95027	4.01768	0.111774	0.0841885	CG8213
Vanessa_cardui54815	-40.9833	6.11351e-10	19.1701	21.4239	0.224478	0.743938	CG12268
Vanessa_cardui87504	-41.4708	0	702.23	537.402	12.5698	15.1985	b6
Vanessa_cardui86960	-42.1793	1.12019e-13	347.722	565.848	7.99091	12.4552	y
Vanessa_cardui54375	-42.3755	3.88901e-11	26.3075	20.5445	0.317129	0.743125	CG10186
Vanessa_cardui72554	-42.9581	8.38948e-09	7.16385	5.17812	0.0455583	0.240202	---NA---
Vanessa_cardui80929	-43.0362	2.01063e-06	53.6411	83.8056	2.4644	0.241064	---NA---
Vanessa_cardui74955	-43.3663	3.00116e-10	35.6258	37.1758	0.322163	1.33459	CG15888
Vanessa_cardui87430	-43.4918	4.59558e-12	577.504	282.303	10.6767	7.11277	hypothetical protein KGM_21135
Vanessa_cardui86245	-44.7442	4.99656e-14	253.342	394.069	5.78557	7.76329	y
Vanessa_cardui84904	-44.7674	4.17124e-11	310.151	145.675	2.54395	7.26798	---NA---
Vanessa_cardui83388	-44.7807	1.19015e-09	12.8394	11.9877	0.232212	0.262354	PREDICTED: uncharacterized protein LOC106133722
Vanessa_cardui74525	-44.8387	1.18498e-10	11.6388	12.3774	0.334095	0.12582	---NA---
Vanessa_cardui69002	-45.1637	9.21358e-12	53.5617	32.7442	0.711042	1.07111	---NA---
Vanessa_cardui78942	-45.8675	5.7846e-12	62.8829	30.1035	0.68809	1.225	ImpE1
Vanessa_cardui85693	-46.0065	1.54186e-06	3.87285	8.9874	0.0488613	0.220814	odorant binding protein
Vanessa_cardui85489	-46.5031	9.53782e-13	94.0753	71.4428	1.91838	1.25968	CG5966
Vanessa_cardui82357	-46.7066	3.15028e-12	165.668	93.0587	2.97018	1.98857	CG31145
Vanessa_cardui79833	-46.8328	9.64837e-14	117.501	97.9957	2.44307	1.70453	---NA---
Vanessa_cardui58872	-48.449	7.5787e-11	27.4896	20.0915	0.513329	0.34368	PREDICTED: uncharacterized protein LOC101743693 isoform X2
Vanessa_cardui79225	-48.4731	2.50146e-05	10.1279	163.976	1.85009	1.42922	takeout jhbp like protein
Vanessa_cardui86790	-50.1314	0	453.799	407.693	9.19983	6.34978	CG30427
Vanessa_cardui87338	-51.5483	0	585.453	424.042	9.80591	8.03751	ryanodine receptor-like protein
Vanessa_cardui85418	-51.9287	5.31148e-15	172.56	137.022	2.6612	2.8259	pancreatic triacylglycerol lipase-like
Vanessa_cardui89035	-53.8415	0	29915.9	19921.2	454.975	390.303	CG16884
Vanessa_cardui85315	-54.1319	3.35802e-14	167.669	107.463	2.72546	1.85768	CG45065
Vanessa_cardui63840	-54.9035	5.19826e-06	5.63271	3.43068	0.112974	0	---NA---
Vanessa_cardui66068	-55.7005	7.44611e-11	18.5386	14.3148	0.388424	0.111452	Ance
Vanessa_cardui68256	-56.2376	9.42093e-08	4.49355	4.62473	0.115877	0	Eip78C
Vanessa_cardui84683	-56.4534	8.33836e-11	164.997	281.332	5.16947	1.77697	CG1441
Vanessa_cardui59604	-56.5915	1.38107e-12	40.671	35.7089	0.340453	0.968734	rho gtpase-activating protein 15
Vanessa_cardui83597	-56.9685	1.39509e-14	138.273	119.044	1.45506	2.84136	---NA---
Vanessa_cardui55382	-59.0486	3.02096e-10	24.4536	19.4315	0.0961206	0.651583	tartan capricious-like protein
Vanessa_cardui81119	-59.4617	1.07885e-14	77.3319	71.176	0.863529	1.49594	---NA---
Vanessa_cardui75306	-59.4829	1.35918e-11	36.7054	18.0838	0.526334	0.277505	---NA---
Vanessa_cardui79232	-60.8824	3.47864e-13	127.486	59.2602	1.11896	1.75303	---NA---
Vanessa_cardui88804	-62.2171	4.67104e-09	5.1618	7.12818	0.0702199	0.105779	NLaz
Vanessa_cardui61452	-62.6679	1.04398e-11	24.49	21.0284	0.211674	0.478298	rho gtpase activating protein 15
Vanessa_cardui74143	-64.4641	5.44582e-09	2.01517	5.4084	0.035825	0.0719558	Eip78C
Vanessa_cardui79929	-64.582	1.13917e-14	124.803	70.1221	1.49575	1.23926	CG31145
Vanessa_cardui88792	-65.6616	8.6613e-12	6.63109	5.05053	0.06504	0.0979764	Lsp1beta
Vanessa_cardui80021	-66.9726	3.0563e-16	74.7771	70.1381	1.05354	0.915609	CG2604
Vanessa_cardui88743	-67.1113	0.0003468	693.732	11778.7	147.906	11.8634	shematrin-like protein 2
Vanessa_cardui54599	-70.0939	8.10853e-05	3.26106	60.9093	0.107782	0.811817	---NA---
Vanessa_cardui67195	-71.0677	2.5262e-05	2.07677	0.880902	0.0253825	0	hypothetical protein RR46_06981
Vanessa_cardui89033	-71.1238	6.26065e-07	0.924597	1.81526	0.0129149	0.019455	Lsp1gamma
Vanessa_cardui75765	-72.6283	3.60901e-05	6.91364	153.275	1.42315	0.524047	---NA---
Vanessa_cardui88937	-72.9916	3.19269e-10	4.94542	9.3737	0.138156	0.0208119	Lsp2
Vanessa_cardui68556	-73.4649	8.31124e-10	47.5407	22.8266	0.112433	0.846843	---NA---
Vanessa_cardui53613	-73.8377	1.77528e-12	22.2491	19.1444	0.258982	0.234079	CG4020
Vanessa_cardui41731	-74.8972	0.000167752	4.48422	0.826577	0.043304	0	myb-like protein p
Vanessa_cardui53604	-75.1508	9.70332e-10	23.1816	9.79759	0.271452	0.0817831	glycine-rich cell wall structural
Vanessa_cardui64176	-75.2872	2.00252e-14	15.0087	20.3719	0.166289	0.275548	Osi2
Vanessa_cardui61677	-75.3888	9.00385e-11	26.3568	11.7116	0.210912	0.238289	histone-lysine n-methyltransferase setmar-like protein
Vanessa_cardui65746	-76.5309	5.5033e-11	4.7675	3.13946	0.0246153	0.074161	CG6216
Vanessa_cardui76994	-76.6398	2.04282e-13	96.0643	66.7761	1.31358	0.539668	0
Vanessa_cardui66365	-80.984	3.34534e-08	3.71238	3.75242	0.0308923	0.0465362	Eip78C
Vanessa_cardui86864	-83.5181	9.50966e-10	500.868	244.023	6.34551	1.33574	CG33257
Vanessa_cardui79322	-84.7149	3.03122e-18	114.54	87.6633	1.06947	1.12773	dyl
Vanessa_cardui86224	-84.9966	2.12467e-14	44.1015	26.4305	0.462897	0.265641	---NA---
Vanessa_cardui60825	-85.2666	3.04091e-10	26.2558	15.5109	0.372446	0	peb
Vanessa_cardui76281	-85.2792	3.44284e-14	35.1989	21.4354	0.379505	0.200091	sv
Vanessa_cardui82163	-85.4943	3.60616e-16	121.757	181.49	1.21493	2.14846	---NA---
Vanessa_cardui74041	-86.2443	3.41173e-13	23.8356	16.149	0.2541	0.143541	PREDICTED: uncharacterized protein LOC106117833
Vanessa_cardui69109	-96.6259	3.40816e-12	25.2696	64.5589	0.522666	0.286307	CG5756
Vanessa_cardui67827	-98.1033	2.73996e-13	33.7937	23.5707	0.342029	0.14721	CG11836
Vanessa_cardui81083	-99.3196	1.39832e-08	92.5337	181.138	2.12503	0.195989	endonuclease-reverse transcriptase
Vanessa_cardui81574	-109.179	2.9601e-13	110.07	109.42	1.38869	0.309915	epithelial discoidin domain-containing receptor 1-like isoform x2
Vanessa_cardui85390	-111.116	0.000628937	0.394795	0.392973	0	0	Spat
Vanessa_cardui85819	-113.864	8.82325e-07	2.5732	5.61871	0.0437564	0	bilin-binding protein
Vanessa_cardui77356	-115.812	6.65334e-09	61.3821	127.033	0.0564871	1.61675	---NA---
Vanessa_cardui85182	-117.072	5.47744e-17	210.277	182.292	0.849762	2.40016	forkhead box protein o1
Vanessa_cardui88686	-118.168	1.80654e-15	11.073	10.4386	0.0998443	0.0564021	Lsp1beta
Vanessa_cardui79541	-118.861	2.02551e-11	12.6614	44.6049	0.253947	0.170021	CG13532
Vanessa_cardui87592	-118.912	3.03917e-20	703.08	458.339	4.08608	4.97927	CG5112
Vanessa_cardui88397	-120.376	0.000619478	1.44151	0.880478	0	0	PREDICTED: uncharacterized protein LOC106102606 isoform X2
Vanessa_cardui66870	-120.461	1.26152e-13	42.3418	24.3699	0.292583	0.176299	---NA---
Vanessa_cardui75862	-121.444	2.94014e-17	48.913	35.0703	0.232304	0.419932	Cralbp
Vanessa_cardui57660	-121.84	1.84015e-13	28.4765	16.5653	0.0564871	0.312005	ChLD3
Vanessa_cardui88975	-124.142	0	19131.7	14721	76.076	185.549	---NA---
Vanessa_cardui86613	-128.611	2.42946e-20	370.781	353.249	2.72595	2.40184	Cyt-b5
Vanessa_cardui69645	-131.042	2.14417e-15	68.3152	29.3177	0.305673	0.376745	---NA---
Vanessa_cardui83321	-131.256	5.26201e-17	9.58025	15.1275	0.0930465	0.0754737	CG11966
Vanessa_cardui87071	-131.291	9.68079e-19	617.905	358.073	2.44307	4.6003	Cpr76Bb
Vanessa_cardui80769	-131.483	8.74085e-13	10.9584	8.09729	0.0253605	0.11461	hypothetical protein KGM
Vanessa_cardui81769	-134.432	1.86801e-16	32.7692	38.7662	0.195968	0.295206	proteoglycan 4-like isoform x1
Vanessa_cardui39561	-136.384	7.60831e-10	25.2292	8.11578	0.114073	0.08592	---NA---
Vanessa_cardui84069	-136.925	5.159e-13	25.9606	31.6661	0.320152	0	pancreatic triacylglycerol lipase-like
Vanessa_cardui59917	-140.608	2.0949e-15	27.0095	30.8407	0.217807	0.131242	---NA---
Vanessa_cardui82426	-141.208	8.47841e-17	84.2372	50.0489	0.426944	0.428766	f
Vanessa_cardui88220	-141.633	6.38929e-21	1117.99	726.782	6.054	5.89873	CG8192
Vanessa_cardui77368	-143.846	2.39157e-20	66.158	49.3218	0.407967	0.31895	Cad89D
Vanessa_cardui49536	-145.769	1.04395e-08	7.00478	6.5673	0.0564871	0	wat
Vanessa_cardui55088	-146.338	5.95507e-15	28.4922	24.2162	0.156217	0.156884	ankyrin unc44
Vanessa_cardui69243	-148.01	1.91182e-09	8.87882	1.94886	0.0258184	0.0388929	Eip78C
Vanessa_cardui64451	-151.228	2.68701e-09	18.3421	66.9045	0.444194	0	---NA---
Vanessa_cardui55818	-157.104	3.11705e-12	29.1968	11.5655	0.139826	0.0702112	gtpase-activating rap ran-gap domain-like protein 3
Vanessa_cardui86439	-158.292	1.53847e-20	391.572	253.609	1.43253	2.40888	CG15117
Vanessa_cardui25948	-159.889	0.000181927	1.49917	0.799418	0	0	cher
Vanessa_cardui83998	-161.353	5.57424e-19	97.82	90.7423	0.43352	0.653055	---NA---
Vanessa_cardui87020	-166.53	6.9655e-21	367.425	496.01	2.71844	1.98623	CG5191
Vanessa_cardui38264	-167.097	9.41012e-05	0.280259	0.204834	0	0	CG1213
Vanessa_cardui71709	-171.405	2.4786e-18	60.7063	49.1237	0.357522	0.195844	---NA---
Vanessa_cardui45464	-175.759	1.47705e-10	30.116	9.00391	0.103776	0.0781644	cuticular protein
Vanessa_cardui85537	-177.22	4.52184e-21	247.419	217.194	1.3593	0.996155	probable gpi-anchored adhesin-like protein pga55
Vanessa_cardui81992	-178.401	9.77659e-21	135.071	76.0832	0.505462	0.585714	CG7432
Vanessa_cardui86550	-178.677	4.25351e-11	354.271	164.986	2.14382	0.322946	St2
Vanessa_cardui60940	-183.246	5.87813e-16	40.8864	23.0109	0.195012	0.0979221	---NA---
Vanessa_cardui83250	-184.465	1.24321e-20	157.26	109.097	0.690545	0.614687	PREDICTED: uncharacterized protein LOC106106334 isoform X3
Vanessa_cardui84775	-184.637	4.02003e-20	219.291	164.885	0.630469	1.35677	CG15117
Vanessa_cardui79337	-192.11	2.73935e-22	122.995	80.3741	0.442261	0.538103	CG15865
Vanessa_cardui78739	-194.798	1.80473e-20	76.4989	108.78	0.51035	0.341686	mediator of rna polymerase ii transcription subunit 26
Vanessa_cardui24707	-200.478	0.000103685	1.18933	0.455324	0	0	CG1213
Vanessa_cardui68757	-211.004	1.01576e-18	42.489	42.789	0.147878	0.222764	hypothetical protein KGM
Vanessa_cardui71056	-211.152	1.72747e-20	64.0821	47.7466	0.268258	0.202052	Cpr50Cb
Vanessa_cardui70330	-219.385	2.48638e-18	43.3062	42.3934	0.218782	0.109858	PREDICTED: uncharacterized protein LOC106110040 isoform X2
Vanessa_cardui82386	-223.344	2.9182e-22	138.441	178.71	0.482109	0.864582	Cyp28d2
Vanessa_cardui88550	-227.352	1.00545e-10	901.831	4815.56	17.0307	5.15359	CG34461
Vanessa_cardui86515	-238.187	6.08189e-20	158.517	98.143	0.620209	0.323406	f
Vanessa_cardui88822	-242.683	0	8025.71	4657.32	28.5907	18.4582	CG16886
Vanessa_cardui86386	-250.572	1.03327e-15	460.761	133.514	1.31184	0.77328	---NA---
Vanessa_cardui58953	-253.63	0.000224485	1.82148	0.293332	0	0	Sp1
Vanessa_cardui16673	-255.923	1.45035e-05	2.43509	1.2215	0	0	agap001118-pa-like protein
Vanessa_cardui67283	-259.537	3.48041e-18	30.3646	65.5215	0.126003	0.221447	CG5009
Vanessa_cardui37639	-263.391	5.66759e-06	0.432037	0.337192	0	0	CG1213
Vanessa_cardui81863	-268.277	1.46529e-20	169.627	90.2656	0.27026	0.659147	CG9447
Vanessa_cardui65987	-273.358	2.2652e-17	43.5351	37.5376	0.105267	0.158574	---NA---
Vanessa_cardui80041	-276.036	1.14237e-18	29.0314	27.9818	0.0493134	0.148571	hypothetical protein KGM
Vanessa_cardui84632	-280.101	3.87226e-18	321.882	103.016	0.526786	0.897058	CG11380
Vanessa_cardui89039	-280.762	0	21941.9	35642.4	135.691	45.088	---NA---
Vanessa_cardui62233	-286.394	3.45656e-05	0.490637	1.62791	0	0	AOX1
Vanessa_cardui85927	-292.954	9.65699e-25	109.934	105.404	0.331433	0.340413	Kal1
Vanessa_cardui56123	-293.917	4.17707e-18	21.9827	37.9914	0.099972	0.075299	CG13458
Vanessa_cardui83887	-295.864	1.3673e-24	177.646	137.446	0.512479	0.454117	probable gpi-anchored adhesin-like protein pga55
Vanessa_cardui88667	-306.269	8.96916e-23	1524.53	1430.8	5.57353	3.02255	---NA---
Vanessa_cardui69577	-319.947	4.16021e-19	49.3282	36.0756	0.17111	0.04296	AOX4
Vanessa_cardui88982	-341.178	0	20219.1	13625.7	44.3413	47.186	CG14770
Vanessa_cardui84978	-342.512	2.70249e-16	357.704	108.548	0.311881	1.00675	---NA---
Vanessa_cardui80394	-343.435	1.50374e-24	96.732	105.556	0.279208	0.252359	CG14257
Vanessa_cardui82883	-343.595	1.45534e-22	197.731	120.26	0.489974	0.328044	---NA---
Vanessa_cardui63787	-343.624	0.000441166	0.377941	5.47196	0	0	AOX3
Vanessa_cardui83121	-353.36	3.54698e-06	5.631	410.071	0.659806	0.402946	Cat
Vanessa_cardui88382	-359.145	2.45476e-25	2142.06	1286.34	4.6485	4.06028	---NA---
Vanessa_cardui79465	-362.353	4.13996e-09	12.5625	173.625	0.217161	0.245349	CG5278
Vanessa_cardui85188	-367.845	6.77054e-27	254.981	211.287	0.539297	0.631865	Cyp303a1
Vanessa_cardui88099	-369.141	5.94778e-26	1262.49	806.102	2.65467	2.46895	CG3823
Vanessa_cardui62413	-369.886	9.74821e-17	27.3705	46.6996	0.046241	0.139315	---NA---
Vanessa_cardui88835	-377.857	0	5714.51	8821.97	19.2993	15.9052	---NA---
Vanessa_cardui77382	-382.042	2.23135e-20	86.609	67.8573	0.0964368	0.290545	---NA---
Vanessa_cardui88600	-387.95	7.25492e-26	1591.35	2708.2	4.60315	5.7406	---NA---
Vanessa_cardui86321	-405.254	1.61635e-20	280.996	486.937	1.18645	0.461231	---NA---
Vanessa_cardui63510	-406.178	2.88616e-13	17.9982	9.36935	0	0.0602495	CG14395
Vanessa_cardui80415	-424.902	1.39244e-25	105.246	136.897	0.25883	0.259934	Cyp6a14
Vanessa_cardui64355	-442.628	2.09386e-20	15.4865	31.1948	0.038702	0.0583008	CG6024
Vanessa_cardui78352	-450.219	5.44792e-21	84.7509	90.9386	0.0551068	0.332052	uncharacterized loc106115687 precursor
Vanessa_cardui70107	-464.012	2.07571e-17	30.9836	17.9232	0	0.107802	hypothetical protein KGM
Vanessa_cardui87365	-473.113	4.64614e-29	677.199	490.109	1.13877	1.11704	Cyp49a1
Vanessa_cardui81487	-478.661	5.10987e-22	145.792	94.442	0.280543	0.14087	AOX2
Vanessa_cardui87068	-497.047	3.09498e-26	369.36	524.859	0.849762	0.782273	CG9447
Vanessa_cardui88862	-511.271	0	11955.3	7128.22	19.9415	13.7642	---NA---
Vanessa_cardui77756	-544.11	6.28897e-19	118.759	50.1613	0.204808	0.0440747	CG33966
Vanessa_cardui68745	-556.846	5.80456e-19	13.0508	12.5577	0.0153975	0.0231948	PREDICTED: uncharacterized protein LOC106137233
Vanessa_cardui84539	-561.103	5.6689e-28	191.32	149.106	0.237961	0.322618	hypothetical protein KGM
Vanessa_cardui87925	-580.67	2.06541e-33	998.992	813.465	1.21893	1.69495	CG14457
Vanessa_cardui83697	-598.828	2.02946e-15	64.7661	370.626	0.233958	0.460877	Cyp4c3
Vanessa_cardui80490	-608.068	2.11701e-25	125.507	102.827	0.173267	0.156606	---NA---
Vanessa_cardui79632	-612.749	6.17141e-09	4.84003	5.47464	0	0	sinu
Vanessa_cardui85639	-613.572	3.97264e-30	336.697	229.551	0.391292	0.453418	pancreatic lipase-related protein 2-like
Vanessa_cardui84119	-637.712	5.81784e-32	205.746	199.333	0.32469	0.244557	Cpr97Eb
Vanessa_cardui56312	-639.598	2.21426e-18	23.7113	37.2661	0	0.0948719	CG5009
Vanessa_cardui77038	-644.477	2.42946e-20	99.1622	61.6239	0.0573714	0.172849	---NA---
Vanessa_cardui49412	-666.128	1.53612e-16	26.1695	17.554	0.0396709	0	AOX1
Vanessa_cardui84599	-674.808	6.64498e-10	23.4128	434.506	0.292437	0.330396	Uncharacterized protein OBRU01_12462
Vanessa_cardui88876	-677.297	7.90387e-21	3802.24	14585.4	11.3231	14.1198	Cpr62Bb
Vanessa_cardui70748	-696.308	4.13207e-05	0.189672	3.37259	0	0	AOX4
Vanessa_cardui85522	-707.308	8.26212e-20	473.168	137.287	0.43304	0.326166	hypothetical protein KGM_10099
Vanessa_cardui87480	-719.874	1.47025e-32	776.456	432.603	0.730572	0.81754	CG5065
Vanessa_cardui88938	-739.319	2.97573e-36	12346.9	9884.43	12.2526	15.7604	cuticle protein 19
Vanessa_cardui89028	-747.003	1.14182e-36	19639.6	22267.5	22.4611	30.0125	---NA---
Vanessa_cardui68200	-754.803	9.151e-17	26.0559	69.4784	0.0425498	0.0640971	---NA---
Vanessa_cardui88803	-755.569	1.98014e-35	7703.1	5391.73	7.95818	7.98318	CG2663
Vanessa_cardui75465	-757.386	1.66532e-22	80.9636	57.0582	0.041941	0.12636	AOX2
Vanessa_cardui60139	-764.961	9.43755e-17	27.4057	45.6441	0.0579383	0	---NA---
Vanessa_cardui88920	-784.948	4.28216e-36	13698.8	9802.61	12.3201	15.529	Cpr62Bc
Vanessa_cardui88497	-812.804	4.18986e-34	2647.24	1647.96	2.39999	2.44731	---NA---
Vanessa_cardui89037	-821.107	6.89398e-37	23238.4	28855.5	26.5077	32.6221	hypothetical protein KGM
Vanessa_cardui87192	-847.65	2.67906e-22	746.85	231.522	0.427742	0.644352	Cpr66Cb
Vanessa_cardui88725	-853.517	3.07266e-36	5432.48	3897.59	4.77914	5.31889	CG34461
Vanessa_cardui50940	-884.357	1.7715e-10	10.6682	6.19229	0	0	---NA---
Vanessa_cardui74236	-942.145	1.23928e-25	80.375	54.6964	0.0341688	0.102944	---NA---
Vanessa_cardui87413	-942.988	3.99236e-31	416.953	879.372	0.569732	0.711118	CG12268
Vanessa_cardui88717	-961.816	5.84585e-36	5670.39	3697.2	3.96607	5.0864	CG34461
Vanessa_cardui62121	-1211.52	1.39516e-17	49.3639	20.5422	0.034818	0	---NA---
Vanessa_cardui75244	-1323.4	5.159e-13	4.84227	6.74789	0	0	---NA---
Vanessa_cardui63185	-1424.74	2.58111e-19	25.8706	51.5474	0	0.0488527	---NA---
Vanessa_cardui68921	-1481.97	3.23062e-07	0.751138	9.59784	0	0	AOX1
Vanessa_cardui59793	-1555.28	2.34597e-13	17.9133	10.0488	0	0	hypothetical protein KGM
Vanessa_cardui82531	-1919.68	3.19662e-26	177.896	114.551	0.0508972	0.0766716	AOX4
Vanessa_cardui77182	-2158.59	1.93185e-24	96.2272	64.5264	0.0449644	0	---NA---
Vanessa_cardui62084	-3713.44	4.7658e-19	35.3617	35.8308	0	0	---NA---
Vanessa_cardui72042	-5182.35	8.54334e-21	47.0128	36.9611	0	0	AOX1
Vanessa_cardui61661	-8260.7	1.12169e-23	35.939	28.1461	0	0	AOX3
