# Supplementary material for: Transcriptome analysis of the painted lady butterfly, Vanessa cardui during wing color pattern development
Source: BMC Genomics. 2016 Mar 31;17:270. doi: 10.1186/s12864-016-2586-5 (PMC4815134; doi:10.1186/s12864-016-2586-5)
Supplement: Additional file 4: Table S3. — BLAST2GO PRO gene ontology classification for differentially expressed genes (FDR p < 0.001) for each comparison between wing developmental stages (LL vs. EP, EP vs. PO, PO vs. LM). (XLSX 751 kb) [file 12864_2016_2586_MOESM4_ESM.xlsx]

## Sheet: LL vs EP
SeqName	Description	Length	#Hits	e-Value	sim mean	#GO	GO Names list	Enzyme Codes list	InterPro IDs
Vanessa_cardui1185	sli gene product	6248	20	0	0.4415	18	P:embryo development; P:signal transduction; P:cell morphogenesis; P:cell junction organization; P:cellular component assembly; F:ion binding; P:anatomical structure formation involved in morphogenesis; P:cell adhesion; C:plasma membrane; P:reproduction; P:immune system process; P:growth; P:cell motility; P:cell division; C:endosome; P:homeostatic process; P:cell differentiation; P:neurological s…	-	IPR002126 (PRINTS); IPR002126 (SMART); IPR000742 (SMART); IPR001881 (SMART); IPR001791 (SMART); IPR013032 (PFAM); IPR000742 (PFAM); IPR002126 (G3DSA:2.60.40.GENE3D); IPR002126 (PFAM); G3DSA:2.10.25.10 (GENE3D); G3DSA:2.10.25.10 (GENE3D); G3DSA:2.10.25.10 (GENE3D); IPR002126 (G3DSA:2.60.40.GENE3D); IPR001791 (PFAM); G3DSA:2.10.25.10 (GENE3D); IPR013320 (G3DSA:2.60.120.GENE3D); PTHR24026 (PANTHER);…
Vanessa_cardui1619	fer1hch gene product	705	5	1.1e-39	0.53	7	C:cytoplasm; P:signal transduction; F:ion binding; C:protein complex; C:organelle; P:transport; P:response to stress	-	TRANSMEMBRANE (PHOBIUS); CYTOPLASMIC_DOMAIN (PHOBIUS); NON_CYTOPLASMIC_DOMAIN (PHOBIUS); TRANSMEMBRANE (PHOBIUS); TRANSMEMBRANE (PHOBIUS); CYTOPLASMIC_DOMAIN (PHOBIUS); TRANSMEMBRANE (PHOBIUS); CYTOPLASMIC_DOMAIN (PHOBIUS); NON_CYTOPLASMIC_DOMAIN (PHOBIUS); TRANSMEMBRANE (PHOBIUS); NON_CYTOPLASMIC_DOMAIN (PHOBIUS); TMhelix (TMHMM); TMhelix (TMHMM)
Vanessa_cardui2311	fer1hch gene product	724	5	9.6e-40	0.528	7	C:cytoplasm; P:signal transduction; F:ion binding; C:protein complex; C:organelle; P:transport; P:response to stress	-	TRANSMEMBRANE (PHOBIUS); NON_CYTOPLASMIC_DOMAIN (PHOBIUS); CYTOPLASMIC_DOMAIN (PHOBIUS)
Vanessa_cardui2950	sli gene product	2434	19	8e-65	0.4632	16	P:embryo development; P:signal transduction; P:cell junction organization; P:cell morphogenesis; P:cellular component assembly; F:ion binding; P:anatomical structure formation involved in morphogenesis; C:organelle; C:plasma membrane; P:immune system process; P:reproduction; P:growth; P:cell motility; C:cytoplasm; P:homeostatic process; P:cell differentiation	-	IPR000742 (SMART); IPR001881 (SMART); G3DSA:2.10.25.10 (GENE3D); G3DSA:2.10.25.10 (GENE3D); IPR001881 (PFAM); IPR026823 (PFAM); G3DSA:2.10.25.10 (GENE3D); G3DSA:2.10.25.10 (GENE3D); G3DSA:2.10.25.10 (GENE3D); PTHR24034 (PANTHER); IPR018097 (PROSITE_PATTERNS); IPR013032 (PROSITE_PATTERNS); IPR018097 (PROSITE_PATTERNS); IPR018097 (PROSITE_PATTERNS); IPR018097 (PROSITE_PATTERNS); IPR018097 (PROSITE_…
Vanessa_cardui3371	hml gene product	1690	4	5.5e-69	0.415	2	F:molecular_function; P:response to stress	-	IPR000742 (SMART); IPR001846 (SMART); IPR001846 (PFAM); G3DSA:2.10.25.10 (GENE3D); IPR013111 (PFAM); G3DSA:2.10.25.10 (GENE3D); PTHR11339 (PANTHER); PTHR11339 (PANTHER); PTHR11339:SF285 (PANTHER); PTHR11339:SF285 (PANTHER); IPR013032 (PROSITE_PATTERNS); IPR013032 (PROSITE_PATTERNS); IPR000742 (PROSITE_PROFILES); IPR001846 (PROSITE_PROFILES); IPR000742 (PROSITE_PROFILES); SignalP-noTM (SIGNALP_EUK…
Vanessa_cardui3886	sodh-2 gene product	1204	4	9.1e-121	0.585	4	P:small molecule metabolic process; P:carbohydrate metabolic process; F:oxidoreductase activity; F:ion binding	EC:1.1.1.14	IPR020843 (SMART); IPR013154 (PFAM); IPR013149 (PFAM); IPR011032 (G3DSA:3.90.180.GENE3D); G3DSA:3.40.50.720 (GENE3D); IPR002085 (PANTHER); PTHR11695:SF451 (PANTHER); IPR002328 (PROSITE_PATTERNS); IPR016040 (SUPERFAMILY); IPR011032 (SUPERFAMILY)
Vanessa_cardui3941	sp1070 gene product	2169	8	0	0.5	2	P:anatomical structure development; F:molecular_function	-	IPR001304 (SMART); IPR000436 (SMART); IPR000859 (SMART); IPR002172 (SMART); IPR000436 (PFAM); IPR000859 (G3DSA:2.60.120.GENE3D); IPR002172 (G3DSA:4.10.400.GENE3D); IPR000859 (PFAM); IPR001304 (PFAM); IPR000859 (G3DSA:2.60.120.GENE3D); G3DSA:2.10.70.10 (GENE3D); IPR002172 (PFAM); IPR016186 (G3DSA:3.10.100.GENE3D); IPR000859 (G3DSA:2.60.120.GENE3D); PTHR10127:SF669 (PANTHER); PTHR10127 (PANTHER); I…
Vanessa_cardui4179	sli gene product	2460	19	7.6e-65	0.4632	16	P:embryo development; P:signal transduction; P:cell junction organization; P:cell morphogenesis; P:cellular component assembly; F:ion binding; P:anatomical structure formation involved in morphogenesis; C:organelle; C:plasma membrane; P:immune system process; P:reproduction; P:growth; P:cell motility; C:cytoplasm; P:homeostatic process; P:cell differentiation	-	IPR001881 (SMART); IPR000742 (SMART); IPR001881 (PFAM); G3DSA:2.10.25.10 (GENE3D); IPR026823 (PFAM); G3DSA:2.10.25.10 (GENE3D); G3DSA:2.10.25.10 (GENE3D); G3DSA:2.10.25.10 (GENE3D); G3DSA:2.10.25.10 (GENE3D); PTHR24034 (PANTHER); IPR018097 (PROSITE_PATTERNS); IPR013032 (PROSITE_PATTERNS); IPR000152 (PROSITE_PATTERNS); IPR000152 (PROSITE_PATTERNS); IPR018097 (PROSITE_PATTERNS); IPR000152 (PROSITE_…
Vanessa_cardui4224	sli gene product	2452	19	9.1e-65	0.4632	16	P:embryo development; P:signal transduction; P:cell junction organization; P:cell morphogenesis; P:cellular component assembly; F:ion binding; P:anatomical structure formation involved in morphogenesis; C:organelle; C:plasma membrane; P:immune system process; P:reproduction; P:growth; P:cell motility; C:cytoplasm; P:homeostatic process; P:cell differentiation	-	IPR000742 (SMART); IPR001881 (SMART); G3DSA:2.10.25.10 (GENE3D); IPR001881 (PFAM); G3DSA:2.10.25.10 (GENE3D); IPR026823 (PFAM); G3DSA:2.10.25.10 (GENE3D); G3DSA:2.10.25.10 (GENE3D); G3DSA:2.10.25.10 (GENE3D); PTHR24034 (PANTHER); IPR000152 (PROSITE_PATTERNS); IPR018097 (PROSITE_PATTERNS); IPR000152 (PROSITE_PATTERNS); IPR013032 (PROSITE_PATTERNS); IPR000152 (PROSITE_PATTERNS); IPR013032 (PROSITE_…
Vanessa_cardui4744	cg12701 gene product	1661	1	5.6e-37	0.81	8	F:DNA binding; F:ion binding; P:anatomical structure formation involved in morphogenesis; C:chromosome; P:cellular nitrogen compound metabolic process; P:biosynthetic process; P:cell cycle; C:nucleoplasm	-	IPR015880 (SMART); IPR013087 (G3DSA:3.30.160.GENE3D); IPR022755 (PFAM); IPR007087 (PROSITE_PATTERNS); IPR007087 (PROSITE_PROFILES); SSF57667 (SUPERFAMILY)
Vanessa_cardui5171	hml gene product	1874	4	2.9e-77	0.4075	1	F:molecular_function	-	IPR001846 (SMART); IPR000742 (SMART); G3DSA:2.10.25.10 (GENE3D); IPR013111 (PFAM); IPR001846 (PFAM); G3DSA:2.10.25.10 (GENE3D); PTHR11339 (PANTHER); PTHR11339:SF285 (PANTHER); IPR013032 (PROSITE_PATTERNS); IPR013032 (PROSITE_PATTERNS); IPR001846 (PROSITE_PROFILES); IPR000742 (PROSITE_PROFILES); IPR000742 (PROSITE_PROFILES); SignalP-noTM (SIGNALP_EUK); SSF57196 (SUPERFAMILY); SSF57196 (SUPERFAMILY)
Vanessa_cardui5189	cg6572 gene product	1260	1	1.4e-49	0.5		-	-	IPR018713 (PFAM); PTHR37159:SF1 (PANTHER); PTHR37159 (PANTHER); PTHR37159 (PANTHER); NON_CYTOPLASMIC_DOMAIN (PHOBIUS); TRANSMEMBRANE (PHOBIUS); CYTOPLASMIC_DOMAIN (PHOBIUS); CYTOPLASMIC_DOMAIN (PHOBIUS); NON_CYTOPLASMIC_DOMAIN (PHOBIUS); TRANSMEMBRANE (PHOBIUS); TRANSMEMBRANE (PHOBIUS); TMhelix (TMHMM); TMhelix (TMHMM)
Vanessa_cardui7802	cg9701 gene product	998	1	1.8e-81	0.59	2	P:carbohydrate metabolic process; F:hydrolase activity, acting on glycosyl bonds	-	IPR001360 (PRINTS); IPR013781 (G3DSA:3.20.20.GENE3D); IPR001360 (PFAM); PTHR10353:SF36 (PANTHER); IPR001360 (PANTHER); IPR017853 (SUPERFAMILY)
Vanessa_cardui8093	gene product	2023	6	9.6e-72	0.3983	1	P:anatomical structure development	-	IPR002049 (SMART); IPR008211 (SMART); G3DSA:2.10.25.10 (GENE3D); IPR002049 (PFAM); IPR008211 (PFAM); IPR000034 (PFAM); IPR008979 (G3DSA:2.60.120.GENE3D); G3DSA:2.10.25.10 (GENE3D); PTHR10574 (PANTHER); PTHR10574:SF280 (PANTHER); IPR002049 (PROSITE_PATTERNS); IPR002049 (PROSITE_PATTERNS); SIGNAL_PEPTIDE (PHOBIUS); SIGNAL_PEPTIDE_H_REGION (PHOBIUS); NON_CYTOPLASMIC_DOMAIN (PHOBIUS); SIGNAL_PEPTIDE_…
Vanessa_cardui8923	cg7307 gene product	680	1	5e-36	0.65		-	-	PTHR22619 (PANTHER); PTHR22619:SF1 (PANTHER)
Vanessa_cardui9799	jim gene product	1196	20	1.3e-35	0.55	37	P:embryo development; P:cell proliferation; P:cytoskeleton organization; P:protein complex assembly; F:ion binding; P:cellular protein modification process; C:chromosome; P:biosynthetic process; C:proteinaceous extracellular matrix; C:nucleoplasm; P:cell division; P:cell death; P:vesicle-mediated transport; P:cytoskeleton-dependent intracellular transport; F:nucleic acid binding transcription fac…	-	IPR015880 (SMART); PF13894 (PFAM); IPR013087 (G3DSA:3.30.160.GENE3D); IPR007087 (PFAM); IPR013087 (G3DSA:3.30.160.GENE3D); PTHR24409 (PANTHER); IPR007087 (PROSITE_PATTERNS); IPR007087 (PROSITE_PATTERNS); IPR007087 (PROSITE_PATTERNS); IPR007087 (PROSITE_PATTERNS); IPR007087 (PROSITE_PROFILES); IPR007087 (PROSITE_PROFILES); IPR007087 (PROSITE_PROFILES); IPR007087 (PROSITE_PROFILES); SSF57667 (SUPER…
Vanessa_cardui10061	cg15604 gene product	595	1	3.6e-25	0.96		-	-	no IPS match
Vanessa_cardui10457	cyp6a2 gene product	1214	20	5.9e-79	0.5305	5	P:secondary metabolic process; C:cell; F:oxidoreductase activity; F:ion binding; P:anatomical structure development	-	IPR001128 (PRINTS); IPR002402 (PRINTS); IPR001128 (G3DSA:1.10.630.GENE3D); IPR001128 (PFAM); PTHR24292 (PANTHER); IPR017972 (PROSITE_PATTERNS); IPR001128 (SUPERFAMILY)
Vanessa_cardui10835	th gene product	598	5	2.2e-40	0.622	39	P:cytoskeleton organization; P:catabolic process; P:protein complex assembly; F:ion binding; P:anatomical structure development; P:cellular protein modification process; P:chromosome segregation; C:chromosome; P:biosynthetic process; P:cell division; P:small molecule metabolic process; P:nucleocytoplasmic transport; P:cell death; F:oxidoreductase activity; P:pigmentation; C:cytosol; P:protein mat…	EC:1.8.1.7; EC:1.8.1.9	IPR001370 (SMART); IPR001370 (PFAM); IPR001370 (G3DSA:1.10.1170.GENE3D); PTHR10044:SF123 (PANTHER); PTHR10044 (PANTHER); IPR001370 (PROSITE_PROFILES); SSF57924 (SUPERFAMILY)
Vanessa_cardui10940	mys gene product	2305	4	1.8e-121	0.4625	1	P:cell adhesion	-	IPR015812 (PRINTS); IPR002369 (SMART); G3DSA:2.10.25.10 (GENE3D); IPR014836 (PFAM); IPR002369 (PFAM); IPR015812 (PIRSF); IPR002035 (G3DSA:3.40.50.GENE3D); IPR013111 (PFAM); G3DSA:2.10.25.10 (GENE3D); IPR014836 (G3DSA:1.20.5.GENE3D); G3DSA:1.20.5.100 (GENE3D); IPR015812 (PANTHER); PTHR10082:SF41 (PANTHER); IPR015812 (PROSITE_PATTERNS); CYTOPLASMIC_DOMAIN (PHOBIUS); TRANSMEMBRANE (PHOBIUS); NON_CYT…
Vanessa_cardui11249	gene product	593	1	8.2e-42	0.57	15	P:secondary metabolic process; P:locomotion; P:cell morphogenesis; P:cellular component assembly; P:chromosome segregation; P:cell adhesion; C:proteinaceous extracellular matrix; C:plasma membrane; P:cell cycle; P:reproduction; P:growth; P:response to stress; P:immune system process; P:cell differentiation; P:neurological system process	-	no IPS match
Vanessa_cardui11907	mys gene product	2294	4	3.5e-105	0.46	1	P:cell adhesion	-	IPR015812 (PRINTS); IPR002369 (SMART); G3DSA:2.10.25.10 (GENE3D); G3DSA:1.20.5.100 (GENE3D); G3DSA:2.10.25.10 (GENE3D); IPR014836 (G3DSA:1.20.5.GENE3D); IPR002369 (PFAM); IPR014836 (PFAM); IPR002035 (G3DSA:3.40.50.GENE3D); IPR013111 (PFAM); PTHR10082:SF41 (PANTHER); IPR015812 (PANTHER); IPR015812 (PROSITE_PATTERNS); NON_CYTOPLASMIC_DOMAIN (PHOBIUS); CYTOPLASMIC_DOMAIN (PHOBIUS); TRANSMEMBRANE (PH…
Vanessa_cardui12114	itp-r83a gene product	1156	2	7.5e-171	0.67	3	F:transmembrane transporter activity; C:endoplasmic reticulum; F:signal transducer activity	-	IPR000493 (PRINTS); IPR016093 (SMART); G3DSA:2.80.10.50 (GENE3D); IPR016093 (PFAM); G3DSA:2.80.10.50 (GENE3D); IPR014821 (PFAM); IPR015925 (PANTHER); IPR016093 (PROSITE_PROFILES); IPR016093 (PROSITE_PROFILES); IPR016093 (PROSITE_PROFILES); IPR016093 (PROSITE_PROFILES); IPR016093 (SUPERFAMILY); IPR016093 (SUPERFAMILY)
Vanessa_cardui12915	cg2093 gene product	2647	2	3.4e-89	0.5		-	-	Coil (COILS); IPR031642 (PFAM); IPR031646 (PFAM); PTHR16166:SF101 (PANTHER); IPR026847 (PANTHER)
Vanessa_cardui13901	ds gene product	948	15	7.2e-90	0.4967	12	P:embryo development; P:cell morphogenesis; P:cellular component assembly; F:ion binding; P:anatomical structure formation involved in morphogenesis; P:cell adhesion; C:plasma membrane; P:reproduction; P:growth; P:cell motility; P:cell division; P:cell differentiation	-	IPR002126 (PRINTS); IPR002126 (SMART); IPR002126 (G3DSA:2.60.40.GENE3D); IPR002126 (PFAM); PTHR24027 (PANTHER); IPR020894 (PROSITE_PATTERNS); IPR020894 (PROSITE_PATTERNS); IPR002126 (PROSITE_PROFILES); IPR002126 (PROSITE_PROFILES); IPR002126 (PROSITE_PROFILES); IPR015919 (SUPERFAMILY); IPR015919 (SUPERFAMILY); IPR015919 (SUPERFAMILY)
Vanessa_cardui14044	ds gene product	1040	14	1.3e-138	0.4836	12	P:embryo development; P:cell morphogenesis; P:cellular component assembly; F:ion binding; P:anatomical structure formation involved in morphogenesis; P:cell adhesion; C:plasma membrane; P:reproduction; P:growth; P:cell motility; P:cell division; P:cell differentiation	-	IPR002126 (PRINTS); IPR002126 (SMART); IPR002126 (G3DSA:2.60.40.GENE3D); IPR002126 (PFAM); PTHR24027:SF251 (PANTHER); PTHR24027 (PANTHER); PTHR24027:SF251 (PANTHER); IPR020894 (PROSITE_PATTERNS); IPR020894 (PROSITE_PATTERNS); IPR020894 (PROSITE_PATTERNS); IPR002126 (PROSITE_PROFILES); IPR002126 (PROSITE_PROFILES); IPR002126 (PROSITE_PROFILES); IPR015919 (SUPERFAMILY); IPR015919 (SUPERFAMILY); IPR…
Vanessa_cardui14424	cg11200 gene product	979	19	4.5e-29	0.4553	7	P:small molecule metabolic process; C:cytoplasm; F:oxidoreductase activity; P:signal transduction; P:lipid metabolic process; C:protein complex; C:organelle	EC:1.1.1	IPR002198 (PRINTS); IPR002347 (PRINTS); IPR002198 (PFAM); G3DSA:3.40.50.720 (GENE3D); PTHR24322 (PANTHER); IPR016040 (SUPERFAMILY); TMhelix (TMHMM)
Vanessa_cardui14910	cg9701 gene product	1244	1	3.3e-107	0.6	2	P:carbohydrate metabolic process; F:hydrolase activity, acting on glycosyl bonds	-	IPR001360 (PRINTS); IPR013781 (G3DSA:3.20.20.GENE3D); IPR001360 (PFAM); PTHR10353:SF36 (PANTHER); IPR001360 (PANTHER); IPR017853 (SUPERFAMILY)
Vanessa_cardui15043	trio gene product	1418	3	9.5e-115	0.61	1	F:molecular_function	-	Coil (COILS); IPR001251 (SMART); IPR018159 (SMART); IPR002017 (PFAM); G3DSA:1.20.58.60 (GENE3D); IPR001251 (G3DSA:3.40.525.GENE3D); IPR001251 (PFAM); G3DSA:1.20.58.60 (GENE3D); PTHR22826:SF127 (PANTHER); PTHR22826 (PANTHER); IPR001251 (SUPERFAMILY); SSF46966 (SUPERFAMILY)
Vanessa_cardui18056	cg15601 gene product	1291	4	2e-13	0.56	3	F:molecular_function; P:biological_process; C:cellular_component	-	IPR006578 (SMART); IPR006578 (PFAM); PTHR21505 (PANTHER); IPR006578 (PROSITE_PROFILES)
Vanessa_cardui18301	cg1624 gene product	1817	5	3.6e-35	0.5	9	P:cell proliferation; P:anatomical structure development; C:plasma membrane; F:molecular_function; P:reproduction; P:translation; P:cell division; C:cytoplasm; P:cell differentiation	-	IPR001258 (PFAM); IPR011042 (G3DSA:2.120.10.GENE3D); PTHR24103:SF314 (PANTHER); PTHR24103 (PANTHER); IPR013017 (PROSITE_PROFILES); IPR013017 (PROSITE_PROFILES); IPR013017 (PROSITE_PROFILES); IPR013017 (PROSITE_PROFILES); IPR013017 (PROSITE_PROFILES); IPR013017 (PROSITE_PROFILES); SSF101898 (SUPERFAMILY)
Vanessa_cardui18765	cg3660 gene product	2683	1	2.3e-25	0.46		-	-	no IPS match
Vanessa_cardui18797	hml gene product	2352	4	2.9e-133	0.4225	2	F:molecular_function; P:response to stress	-	IPR001846 (SMART); IPR000742 (SMART); IPR014853 (SMART); G3DSA:2.10.25.10 (GENE3D); IPR013111 (PFAM); G3DSA:2.10.25.10 (GENE3D); IPR002919 (PFAM); IPR001846 (PFAM); G3DSA:2.10.25.10 (GENE3D); IPR014853 (PFAM); PTHR11339:SF285 (PANTHER); PTHR11339 (PANTHER); PTHR11339 (PANTHER); PTHR11339:SF285 (PANTHER); IPR013032 (PROSITE_PATTERNS); IPR013032 (PROSITE_PATTERNS); IPR000742 (PROSITE_PROFILES); IPR…
Vanessa_cardui19078	ef1alpha100e gene product	549	7	4.5e-117	0.6486	11	F:ion binding; P:anatomical structure development; F:translation factor activity, RNA binding; C:protein complex; P:aging; C:ribosome; C:lipid particle; C:cytoskeleton; F:GTPase activity; P:cell differentiation; C:cytosol	-	IPR000795 (PRINTS); G3DSA:2.40.30.10 (GENE3D); PF00009 (PFAM); IPR027417 (G3DSA:3.40.50.GENE3D); PTHR23115:SF116 (PANTHER); PTHR23115 (PANTHER); IPR000795 (PROSITE_PROFILES); IPR027417 (SUPERFAMILY)
Vanessa_cardui19509	cg4269 gene product	937	1	1.7e-11	0.52		-	-	PTHR39945 (PANTHER); TRANSMEMBRANE (PHOBIUS); CYTOPLASMIC_DOMAIN (PHOBIUS); NON_CYTOPLASMIC_DOMAIN (PHOBIUS); TMhelix (TMHMM)
Vanessa_cardui20476	sli gene product	3620	20	0	0.4575	28	P:embryo development; P:cell proliferation; P:cytoskeleton organization; P:cell junction organization; P:cellular component assembly; F:ion binding; P:cellular protein modification process; P:cell adhesion; P:biosynthetic process; P:cell division; C:endosome; F:nucleic acid binding transcription factor activity; P:cellular nitrogen compound metabolic process; P:neurological system process; P:sign…	-	Coil (COILS); IPR002126 (PRINTS); IPR000742 (SMART); IPR001881 (SMART); IPR001791 (SMART); IPR002126 (SMART); IPR002126 (G3DSA:2.60.40.GENE3D); G3DSA:2.10.25.10 (GENE3D); G3DSA:2.10.25.10 (GENE3D); IPR000742 (PFAM); IPR013320 (G3DSA:2.60.120.GENE3D); IPR002126 (PFAM); IPR001791 (PFAM); G3DSA:2.10.25.10 (GENE3D); PTHR24026:SF43 (PANTHER); PTHR24026 (PANTHER); PTHR24026:SF43 (PANTHER); IPR020894 (P…
Vanessa_cardui21663	cg2093 gene product	1072	2	1.5e-54	0.565		-	-	Coil (COILS); IPR031646 (PFAM); IPR026847 (PANTHER); PTHR16166:SF101 (PANTHER)
Vanessa_cardui22431	cg17323 gene product	700	16	6.5e-16	0.4763	2	C:cell; F:transferase activity, transferring glycosyl groups	-	IPR002213 (PFAM); IPR002213 (PANTHER); PTHR11926:SF348 (PANTHER); SSF53756 (SUPERFAMILY)
Vanessa_cardui24010	cg17723 gene product	1134	3	1.6e-36	0.5167	3	F:transmembrane transporter activity; P:homeostatic process; C:plasma membrane	-	IPR027469 (G3DSA:1.20.1510.GENE3D); IPR002524 (PFAM); IPR002524 (PANTHER); PTHR11562:SF17 (PANTHER); NON_CYTOPLASMIC_DOMAIN (PHOBIUS); TRANSMEMBRANE (PHOBIUS); CYTOPLASMIC_DOMAIN (PHOBIUS); TRANSMEMBRANE (PHOBIUS); CYTOPLASMIC_DOMAIN (PHOBIUS); SSF161111 (SUPERFAMILY); SSF160240 (SUPERFAMILY); TMhelix (TMHMM); TMhelix (TMHMM)
Vanessa_cardui24275	cg1673 gene product	1037	1	6.4e-113	0.83	2	P:biological_process; F:molecular_function	-	IPR001544 (PFAM); G3DSA:3.30.470.10 (GENE3D); G3DSA:3.20.10.10 (GENE3D); IPR001544 (PANTHER); PTHR11825:SF44 (PANTHER); IPR001544 (SUPERFAMILY)
Vanessa_cardui24873	---NA---	604	0	-	-	7	P:small molecule metabolic process; P:generation of precursor metabolites and energy; F:transmembrane transporter activity; F:oxidoreductase activity; P:cellular nitrogen compound metabolic process; C:protein complex; C:intracellular	-	IPR000298 (PFAM); IPR013833 (G3DSA:1.20.120.GENE3D); IPR024791 (PANTHER); PTHR11403:SF7 (PANTHER); TRANSMEMBRANE (PHOBIUS); NON_CYTOPLASMIC_DOMAIN (PHOBIUS); CYTOPLASMIC_DOMAIN (PHOBIUS); IPR000298 (PROSITE_PROFILES); IPR000298 (SUPERFAMILY); TMhelix (TMHMM)
Vanessa_cardui25761	cg2905 gene product	852	1	7.5e-57	0.78	1	F:molecular_function	-	PTHR11139:SF1 (PANTHER); PTHR11139 (PANTHER); IPR016024 (SUPERFAMILY)
Vanessa_cardui27497	cg6321 gene product	622	1	8.1e-15	0.41	2	F:ion binding; P:biosynthetic process	-	IPR015422 (G3DSA:3.90.1150.GENE3D); IPR015421 (G3DSA:3.40.640.GENE3D); IPR004839 (PFAM); PTHR11751 (PANTHER); PTHR11751:SF420 (PANTHER); IPR015424 (SUPERFAMILY)
Vanessa_cardui28243	nos gene product	768	1	2.1e-42	0.67	18	P:cell proliferation; P:embryo development; P:cell morphogenesis; P:cellular component assembly; F:ion binding; P:chromosome segregation; P:mRNA processing; P:DNA metabolic process; P:circulatory system process; P:reproduction; P:cell cycle; P:growth; P:translation; P:cell motility; P:cell death; C:cytoplasm; F:oxidoreductase activity; P:cell differentiation	EC:1.14.13.39	IPR004030 (PFAM); IPR004030 (G3DSA:3.90.340.GENE3D); IPR004030 (PROSITE_PATTERNS); IPR004030 (SUPERFAMILY)
Vanessa_cardui28750	cg10549 gene product	831	1	1e-43	0.51	1	F:molecular_function	-	IPR011989 (G3DSA:1.25.10.GENE3D); PTHR11139:SF1 (PANTHER); PTHR11139 (PANTHER); IPR016024 (SUPERFAMILY)
Vanessa_cardui28792	cher gene product	2480	4	0	0.5475	2	P:biological_process; F:cytoskeletal protein binding	-	IPR001298 (SMART); IPR013783 (G3DSA:2.60.40.GENE3D); IPR013783 (G3DSA:2.60.40.GENE3D); IPR017868 (PFAM); IPR013783 (G3DSA:2.60.40.GENE3D); IPR028559 (PTHR11915:PANTHER); PTHR11915 (PANTHER); IPR017868 (PROSITE_PROFILES); IPR017868 (PROSITE_PROFILES); IPR017868 (PROSITE_PROFILES); IPR017868 (PROSITE_PROFILES); IPR017868 (PROSITE_PROFILES); IPR017868 (PROSITE_PROFILES); IPR017868 (PROSITE_PROFILES)…
Vanessa_cardui29280	ef1alpha48d gene product	705	5	5.8e-108	0.662	11	F:ion binding; P:anatomical structure development; F:translation factor activity, RNA binding; C:protein complex; P:aging; C:ribosome; C:lipid particle; C:cytoskeleton; F:GTPase activity; P:cell differentiation; C:cytosol	-	G3DSA:2.40.30.10 (GENE3D); IPR004160 (PFAM); G3DSA:2.40.30.10 (GENE3D); IPR004161 (PFAM); PTHR23115:SF116 (PANTHER); PTHR23115 (PANTHER); IPR009000 (SUPERFAMILY); IPR009001 (SUPERFAMILY)
Vanessa_cardui29491	cg7144 gene product	813	1	4.1e-122	0.88		-	-	IPR007886 (SMART); IPR007886 (PFAM); G3DSA:3.40.50.1770 (GENE3D); PTHR11133:SF14 (PANTHER); PTHR11133 (PANTHER); SSF52283 (SUPERFAMILY)
Vanessa_cardui30196	lds gene product	1978	1	1.6e-07	0.48	1	P:biological_process	-	no IPS match
Vanessa_cardui30197	cg7749 gene product	4573	15	0	0.4427	11	P:embryo development; P:cell morphogenesis; F:ion binding; P:anatomical structure formation involved in morphogenesis; P:cell adhesion; C:plasma membrane; P:reproduction; P:growth; P:cell motility; P:cell division; P:cell differentiation	-	IPR002126 (PRINTS); IPR002126 (SMART); IPR002126 (G3DSA:2.60.40.GENE3D); IPR002126 (G3DSA:2.60.40.GENE3D); IPR002126 (G3DSA:2.60.40.GENE3D); IPR002126 (PFAM); PTHR24026:SF45 (PANTHER); PTHR24026 (PANTHER); IPR020894 (PROSITE_PATTERNS); IPR020894 (PROSITE_PATTERNS); IPR020894 (PROSITE_PATTERNS); IPR020894 (PROSITE_PATTERNS); IPR020894 (PROSITE_PATTERNS); IPR020894 (PROSITE_PATTERNS); SIGNAL_PEPTID…
Vanessa_cardui30405	cg7749 gene product	4600	15	0	0.4433	11	P:embryo development; P:cell morphogenesis; F:ion binding; P:anatomical structure formation involved in morphogenesis; P:cell adhesion; C:plasma membrane; P:reproduction; P:growth; P:cell motility; P:cell division; P:cell differentiation	-	IPR002126 (PRINTS); IPR002126 (SMART); IPR002126 (PFAM); IPR002126 (G3DSA:2.60.40.GENE3D); IPR002126 (G3DSA:2.60.40.GENE3D); IPR002126 (G3DSA:2.60.40.GENE3D); PTHR24026 (PANTHER); PTHR24026:SF45 (PANTHER); PTHR24026 (PANTHER); PTHR24026:SF45 (PANTHER); IPR020894 (PROSITE_PATTERNS); IPR020894 (PROSITE_PATTERNS); IPR020894 (PROSITE_PATTERNS); IPR020894 (PROSITE_PATTERNS); IPR020894 (PROSITE_PATTERN…
Vanessa_cardui30421	cg2093 gene product	2207	1	8.6e-129	0.54		-	-	IPR031642 (PFAM); IPR026847 (PANTHER); PTHR16166:SF101 (PANTHER)
Vanessa_cardui30444	cg7749 gene product	4585	15	0	0.4427	11	P:embryo development; P:cell morphogenesis; F:ion binding; P:anatomical structure formation involved in morphogenesis; P:cell adhesion; C:plasma membrane; P:reproduction; P:growth; P:cell motility; P:cell division; P:cell differentiation	-	IPR002126 (PRINTS); IPR002126 (SMART); IPR002126 (G3DSA:2.60.40.GENE3D); IPR002126 (G3DSA:2.60.40.GENE3D); IPR002126 (PFAM); IPR002126 (G3DSA:2.60.40.GENE3D); PTHR24026 (PANTHER); PTHR24026:SF45 (PANTHER); IPR020894 (PROSITE_PATTERNS); IPR020894 (PROSITE_PATTERNS); IPR020894 (PROSITE_PATTERNS); IPR020894 (PROSITE_PATTERNS); IPR020894 (PROSITE_PATTERNS); IPR020894 (PROSITE_PATTERNS); SIGNAL_PEPTID…
Vanessa_cardui30453	cg1147 gene product	994	15	2.5e-66	0.4733	3	P:cell-cell signaling; C:cellular_component; F:signal transducer activity	-	IPR000276 (PRINTS); IPR000611 (PRINTS); G3DSA:1.20.1070.10 (GENE3D); IPR000276 (PFAM); PTHR24235:SF7 (PANTHER); PTHR24235 (PANTHER); IPR000276 (PROSITE_PATTERNS); TRANSMEMBRANE (PHOBIUS); CYTOPLASMIC_DOMAIN (PHOBIUS); NON_CYTOPLASMIC_DOMAIN (PHOBIUS); TRANSMEMBRANE (PHOBIUS); TRANSMEMBRANE (PHOBIUS); TRANSMEMBRANE (PHOBIUS); CYTOPLASMIC_DOMAIN (PHOBIUS); TRANSMEMBRANE (PHOBIUS); TRANSMEMBRANE (PH…
Vanessa_cardui30541	hnf4 gene product	1393	20	1e-111	0.572	22	P:embryo development; P:cell proliferation; F:ion binding; P:chromosome segregation; F:lipid binding; P:biosynthetic process; P:small molecule metabolic process; P:cell death; F:nucleic acid binding transcription factor activity; P:cellular nitrogen compound metabolic process; P:generation of precursor metabolites and energy; P:transmembrane transport; F:signal transducer activity; P:reproduction…	-	IPR001628 (PRINTS); IPR001723 (PRINTS); IPR000536 (SMART); IPR001628 (SMART); IPR001628 (PFAM); IPR000536 (PFAM); IPR000536 (G3DSA:1.10.565.GENE3D); IPR013088 (G3DSA:3.30.50.GENE3D); PTHR24084:SF24 (PANTHER); PTHR24084 (PANTHER); IPR001628 (PROSITE_PATTERNS); IPR001628 (PROSITE_PROFILES); SSF57716 (SUPERFAMILY); IPR000536 (SUPERFAMILY)
Vanessa_cardui31046	cg4526 gene product	703	7	1e-46	0.5014	2	P:transmembrane transport; C:cellular_component	-	G3DSA:1.20.1250.20 (GENE3D); IPR011701 (PFAM); PTHR23507:SF1 (PANTHER); PTHR23507 (PANTHER); NON_CYTOPLASMIC_DOMAIN (PHOBIUS); TRANSMEMBRANE (PHOBIUS); TRANSMEMBRANE (PHOBIUS); TRANSMEMBRANE (PHOBIUS); CYTOPLASMIC_DOMAIN (PHOBIUS); TRANSMEMBRANE (PHOBIUS); TRANSMEMBRANE (PHOBIUS); NON_CYTOPLASMIC_DOMAIN (PHOBIUS); NON_CYTOPLASMIC_DOMAIN (PHOBIUS); CYTOPLASMIC_DOMAIN (PHOBIUS); CYTOPLASMIC_DOMAIN …
Vanessa_cardui31881	cg7675 gene product	550	10	6.3e-24	0.512	2	C:cytoplasm; F:oxidoreductase activity	-	IPR002198 (PFAM); G3DSA:3.40.50.720 (GENE3D); PTHR24320 (PANTHER); IPR016040 (SUPERFAMILY); TMhelix (TMHMM); TMhelix (TMHMM)
Vanessa_cardui32205	cg6004 gene product	752	10	1.2e-10	0.428	3	P:biological_process; C:extracellular region; F:molecular_function	-	IPR002557 (SMART); IPR002557 (G3DSA:2.170.140.GENE3D); IPR002557 (PFAM); PTHR23301 (PANTHER); IPR002557 (PROSITE_PROFILES); IPR002557 (PROSITE_PROFILES); IPR002557 (SUPERFAMILY); IPR002557 (SUPERFAMILY)
Vanessa_cardui32453	cg4144 gene product	1544	4	1.3e-53	0.4475	3	F:molecular_function; P:immune system process; P:response to stress	-	IPR013320 (G3DSA:2.60.120.GENE3D); IPR031756 (PFAM); PTHR10963:SF39 (PANTHER); PTHR10963 (PANTHER); PTHR10963:SF39 (PANTHER); SIGNAL_PEPTIDE (PHOBIUS); SIGNAL_PEPTIDE_H_REGION (PHOBIUS); NON_CYTOPLASMIC_DOMAIN (PHOBIUS); SIGNAL_PEPTIDE_N_REGION (PHOBIUS); SIGNAL_PEPTIDE_C_REGION (PHOBIUS); SignalP-noTM (SIGNALP_EUK); IPR013320 (SUPERFAMILY)
Vanessa_cardui32606	dy gene product	636	1	8e-13	0.8	2	P:cell morphogenesis; C:plasma membrane	-	PTHR22907 (PANTHER); PTHR22907:SF22 (PANTHER); NON_CYTOPLASMIC_DOMAIN (PHOBIUS); SIGNAL_PEPTIDE_C_REGION (PHOBIUS); SIGNAL_PEPTIDE_H_REGION (PHOBIUS); SIGNAL_PEPTIDE_N_REGION (PHOBIUS); SIGNAL_PEPTIDE (PHOBIUS); SignalP-noTM (SIGNALP_EUK); SignalP-TM (SIGNALP_GRAM_POSITIVE); SignalP-noTM (SIGNALP_GRAM_NEGATIVE)
Vanessa_cardui32788	flii gene product	3694	20	0	0.4795	14	P:embryo development; P:signal transduction; P:locomotion; P:cell morphogenesis; P:anatomical structure formation involved in morphogenesis; P:biosynthetic process; C:organelle; C:plasma membrane; F:molecular_function; P:response to stress; P:immune system process; P:reproduction; C:cytoplasm; P:cell differentiation	-	SM00364 (SMART); SM00365 (SMART); IPR003591 (SMART); G3DSA:3.80.10.10 (GENE3D); G3DSA:3.80.10.10 (GENE3D); IPR001611 (PFAM); PTHR23155 (PANTHER); IPR001611 (PROSITE_PROFILES); IPR001611 (PROSITE_PROFILES); IPR001611 (PROSITE_PROFILES); IPR001611 (PROSITE_PROFILES); IPR001611 (PROSITE_PROFILES); IPR001611 (PROSITE_PROFILES); IPR001611 (PROSITE_PROFILES); IPR001611 (PROSITE_PROFILES); IPR001611 (PR…
Vanessa_cardui33042	th gene product	1662	5	2.7e-104	0.562	29	P:cytoskeleton organization; P:catabolic process; P:protein complex assembly; P:anatomical structure development; P:cellular protein modification process; C:chromosome; P:biosynthetic process; P:cell division; P:nucleocytoplasmic transport; P:cell death; F:oxidoreductase activity; P:pigmentation; P:protein maturation; P:cellular nitrogen compound metabolic process; P:signal transduction; P:cell-c…	-	IPR001370 (SMART); IPR001370 (PFAM); IPR015943 (G3DSA:2.130.10.GENE3D); IPR001370 (G3DSA:1.10.1170.GENE3D); PTHR10044 (PANTHER); PTHR10044:SF123 (PANTHER); IPR001370 (PROSITE_PROFILES); SSF57924 (SUPERFAMILY); IPR011047 (SUPERFAMILY)
Vanessa_cardui33674	gene product	646	6	5.2e-75	0.505	17	P:secondary metabolic process; P:embryo development; P:locomotion; P:cell morphogenesis; P:cellular component assembly; P:chromosome segregation; P:cell adhesion; C:proteinaceous extracellular matrix; C:plasma membrane; P:cell cycle; P:reproduction; P:growth; P:response to stress; P:immune system process; P:cell differentiation; P:extracellular matrix organization; P:neurological system process	-	PR00011 (PRINTS); IPR002049 (SMART); G3DSA:2.10.25.10 (GENE3D); IPR002049 (PFAM); G3DSA:2.10.25.10 (GENE3D); PTHR10574 (PANTHER); PTHR10574:SF39 (PANTHER); IPR002049 (PROSITE_PATTERNS); IPR002049 (PROSITE_PATTERNS); IPR002049 (PROSITE_PATTERNS); IPR002049 (PROSITE_PROFILES); IPR002049 (PROSITE_PROFILES); IPR002049 (PROSITE_PROFILES); IPR002049 (PROSITE_PROFILES); SSF57196 (SUPERFAMILY); SSF57196 …
Vanessa_cardui33732	cg8503 gene product	676	10	8.2e-45	0.465	1	C:cytoplasm	-	G3DSA:2.170.270.10 (GENE3D); PTHR12197:SF11 (PANTHER); PTHR12197 (PANTHER); SSF82199 (SUPERFAMILY)
Vanessa_cardui34051	cg17054 gene product	1254	1	6.9e-46	0.53	6	P:chromosome organization; P:chromosome segregation; P:mitotic nuclear division; C:chromosome; C:protein complex; F:molecular_function	-	IPR011989 (G3DSA:1.25.10.GENE3D); IPR027165 (PANTHER); IPR016024 (SUPERFAMILY)
Vanessa_cardui34171	cg17322 gene product	1428	20	5.7e-71	0.496	2	C:cell; F:transferase activity, transferring glycosyl groups	-	G3DSA:3.40.50.2000 (GENE3D); IPR002213 (PFAM); G3DSA:3.40.50.2000 (GENE3D); PTHR11926:SF348 (PANTHER); IPR002213 (PANTHER); IPR002213 (PROSITE_PATTERNS); SIGNAL_PEPTIDE_C_REGION (PHOBIUS); SIGNAL_PEPTIDE_H_REGION (PHOBIUS); NON_CYTOPLASMIC_DOMAIN (PHOBIUS); SIGNAL_PEPTIDE (PHOBIUS); SIGNAL_PEPTIDE_N_REGION (PHOBIUS); SignalP-noTM (SIGNALP_EUK); SignalP-TM (SIGNALP_GRAM_POSITIVE); SSF53756 (SUPERF…
Vanessa_cardui34244	myosin-heavy-chain-like gene product	795	13	5.5e-88	0.5323	20	F:ATPase activity; P:embryo development; P:cytoskeleton organization; P:cellular component assembly; F:ion binding; C:extracellular region; P:cytoskeleton-dependent intracellular transport; P:neurological system process; P:signal transduction; P:anatomical structure formation involved in morphogenesis; P:developmental maturation; C:protein complex; P:reproduction; P:cell motility; C:cytoskeleton;…	-	IPR001609 (PRINTS); IPR001609 (SMART); IPR027417 (G3DSA:3.40.50.GENE3D); IPR001609 (PFAM); PTHR13140 (PANTHER); IPR001609 (PROSITE_PROFILES); IPR027417 (SUPERFAMILY)
Vanessa_cardui34707	cg6232 gene product	553	2	3.2e-09	0.46	2	F:peptidase activity; C:cellular_component	-	G3DSA:2.20.100.10 (GENE3D); IPR010294 (PFAM); PTHR13723 (PANTHER); IPR000884 (PROSITE_PROFILES); IPR000884 (SUPERFAMILY)
Vanessa_cardui34766	cg14215 gene product	876	1	3.6e-09	0.44		-	-	IPR025151 (PFAM); PTHR21583 (PANTHER)
Vanessa_cardui34969	cyp4d1 gene product	902	20	1.2e-41	0.497	4	F:oxidoreductase activity; F:ion binding; C:organelle; C:intracellular	-	IPR001128 (G3DSA:1.10.630.GENE3D); IPR001128 (PFAM); PTHR24291 (PANTHER); PTHR24291:SF56 (PANTHER); IPR001128 (SUPERFAMILY)
Vanessa_cardui35350	grhr gene product	1324	20	3.9e-101	0.4575	8	P:small molecule metabolic process; P:cell-cell signaling; P:cellular nitrogen compound metabolic process; P:biosynthetic process; C:cellular_component; F:signal transducer activity; P:neurological system process; P:reproduction	-	no IPS match
Vanessa_cardui35474	---NA---	2328	0	-	-	2	C:nucleus; F:DNA binding	-	IPR001739 (SMART); IPR001739 (G3DSA:3.30.890.GENE3D); PTHR22880:SF34 (PANTHER); PTHR22880 (PANTHER); IPR001739 (PROSITE_PROFILES); IPR016177 (SUPERFAMILY)
Vanessa_cardui35633	mlc-k gene product	1677	20	0	0.4325	5	C:cell; P:locomotion; P:cell morphogenesis; P:cell differentiation; F:molecular_function	-	PR00014 (PRINTS); IPR003961 (SMART); IPR003599 (SMART); IPR003961 (PFAM); IPR013783 (G3DSA:2.60.40.GENE3D); IPR013783 (G3DSA:2.60.40.GENE3D); IPR013098 (PFAM); IPR013783 (G3DSA:2.60.40.GENE3D); IPR013783 (G3DSA:2.60.40.GENE3D); IPR003961 (PROSITE_PROFILES); IPR003961 (PROSITE_PROFILES); IPR003961 (PROSITE_PROFILES); IPR003961 (PROSITE_PROFILES); IPR003961 (PROSITE_PROFILES); IPR007110 (PROSITE_PR…
Vanessa_cardui35696	cg6416 gene product	776	3	1.2e-31	0.76	8	P:cytoskeleton organization; C:cytoplasm; P:cellular component assembly; P:cell differentiation; P:anatomical structure formation involved in morphogenesis; C:organelle; F:cytoskeletal protein binding; F:enzyme binding	-	SIGNAL_PEPTIDE_C_REGION (PHOBIUS); SIGNAL_PEPTIDE (PHOBIUS); SIGNAL_PEPTIDE_N_REGION (PHOBIUS); SIGNAL_PEPTIDE_H_REGION (PHOBIUS); NON_CYTOPLASMIC_DOMAIN (PHOBIUS); SignalP-noTM (SIGNALP_EUK)
Vanessa_cardui36313	---NA---	539	0	-	-	2	P:generation of precursor metabolites and energy; C:cellular_component	-	IPR011759 (G3DSA:1.10.287.GENE3D); SIGNAL_PEPTIDE (PHOBIUS); SIGNAL_PEPTIDE_C_REGION (PHOBIUS); NON_CYTOPLASMIC_DOMAIN (PHOBIUS); SIGNAL_PEPTIDE_H_REGION (PHOBIUS); SIGNAL_PEPTIDE_N_REGION (PHOBIUS); TMhelix (TMHMM)
Vanessa_cardui36333	n alpha-96ab gene product	1687	20	2.5e-163	0.554	9	F:transmembrane transporter activity; P:cell-cell signaling; P:anatomical structure development; P:cell differentiation; C:protein complex; P:cellular nitrogen compound metabolic process; P:biosynthetic process; F:signal transducer activity; C:plasma membrane	-	CYTOPLASMIC_DOMAIN (PHOBIUS); TRANSMEMBRANE (PHOBIUS); NON_CYTOPLASMIC_DOMAIN (PHOBIUS); TMhelix (TMHMM)
Vanessa_cardui36715	hnf4 gene product	2363	20	7.3e-108	0.5755	22	P:embryo development; P:cell proliferation; F:ion binding; P:chromosome segregation; F:lipid binding; P:biosynthetic process; P:small molecule metabolic process; P:cell death; F:nucleic acid binding transcription factor activity; P:cellular nitrogen compound metabolic process; P:generation of precursor metabolites and energy; P:transmembrane transport; F:signal transducer activity; P:reproduction…	-	IPR001723 (PRINTS); IPR001628 (PRINTS); IPR001628 (SMART); IPR000536 (SMART); IPR013088 (G3DSA:3.30.50.GENE3D); IPR000536 (G3DSA:1.10.565.GENE3D); IPR000536 (PFAM); IPR001628 (PFAM); PTHR24084:SF24 (PANTHER); PTHR24084 (PANTHER); IPR001628 (PROSITE_PATTERNS); IPR001628 (PROSITE_PROFILES); SSF57716 (SUPERFAMILY); IPR000536 (SUPERFAMILY)
Vanessa_cardui37236	sli gene product	1769	14	8.4e-70	0.4893	18	P:cell proliferation; P:embryo development; F:ion binding; P:cell adhesion; P:biosynthetic process; C:endosome; P:cellular nitrogen compound metabolic process; P:neurological system process; P:signal transduction; P:cell morphogenesis; P:anatomical structure formation involved in morphogenesis; C:plasma membrane; P:reproduction; P:cell cycle; P:immune system process; P:cell motility; P:homeostati…	-	IPR000033 (SMART); IPR000742 (SMART); IPR000033 (PFAM); G3DSA:2.10.25.10 (GENE3D); G3DSA:2.10.25.10 (GENE3D); IPR011042 (G3DSA:2.120.10.GENE3D); PTHR10529:SF214 (PANTHER); PTHR10529 (PANTHER); IPR013032 (PROSITE_PATTERNS); IPR013032 (PROSITE_PATTERNS); IPR013032 (PROSITE_PATTERNS); SIGNAL_PEPTIDE_H_REGION (PHOBIUS); SIGNAL_PEPTIDE_C_REGION (PHOBIUS); NON_CYTOPLASMIC_DOMAIN (PHOBIUS); SIGNAL_PEPTI…
Vanessa_cardui37327	cg7334 gene product	1468	2	2.9e-37	0.52		-	-	IPR024989 (PFAM); G3DSA:1.20.1250.20 (GENE3D); PTHR16172 (PANTHER); PTHR16172:SF30 (PANTHER); TRANSMEMBRANE (PHOBIUS); CYTOPLASMIC_DOMAIN (PHOBIUS); TRANSMEMBRANE (PHOBIUS); TRANSMEMBRANE (PHOBIUS); NON_CYTOPLASMIC_DOMAIN (PHOBIUS); CYTOPLASMIC_DOMAIN (PHOBIUS); CYTOPLASMIC_DOMAIN (PHOBIUS); TRANSMEMBRANE (PHOBIUS); NON_CYTOPLASMIC_DOMAIN (PHOBIUS); NON_CYTOPLASMIC_DOMAIN (PHOBIUS); TRANSMEMBRANE…
Vanessa_cardui37829	tiptop gene product	2020	2	4.9e-93	0.57	4	F:ion binding; P:anatomical structure development; P:cellular nitrogen compound metabolic process; P:biosynthetic process	-	IPR015880 (SMART); PF12756 (PFAM); IPR026807 (PTHR12487:PANTHER); IPR027008 (PANTHER); IPR007087 (PROSITE_PATTERNS); IPR007087 (PROSITE_PATTERNS); IPR007087 (PROSITE_PROFILES)
Vanessa_cardui38405	cg10198 gene product	3555	2	2e-76	0.515	2	C:nuclear envelope; P:transport	-	IPR007230 (G3DSA:3.30.1610.GENE3D); IPR007230 (PFAM); IPR021967 (PFAM); PTHR23198 (PANTHER); PTHR23198:SF6 (PANTHER); IPR007230 (PROSITE_PROFILES); IPR007230 (SUPERFAMILY)
Vanessa_cardui38931	cg17928 gene product	1337	2	3.7e-100	0.59	5	C:lipid particle; C:mitochondrion; P:cell differentiation; P:cell-cell signaling; F:molecular_function	-	IPR001199 (PRINTS); IPR001199 (G3DSA:3.10.120.GENE3D); IPR001199 (PFAM); PTHR16740:SF1 (PANTHER); PTHR16740 (PANTHER); IPR018506 (PROSITE_PATTERNS); CYTOPLASMIC_DOMAIN (PHOBIUS); TRANSMEMBRANE (PHOBIUS); CYTOPLASMIC_DOMAIN (PHOBIUS); NON_CYTOPLASMIC_DOMAIN (PHOBIUS); CYTOPLASMIC_DOMAIN (PHOBIUS); TRANSMEMBRANE (PHOBIUS); NON_CYTOPLASMIC_DOMAIN (PHOBIUS); TRANSMEMBRANE (PHOBIUS); TRANSMEMBRANE (PH…
Vanessa_cardui39071	sba gene product	4832	1	4.9e-18	0.62	2	C:nucleus; F:DNA binding	-	IPR001739 (SMART); PTHR16112:SF16 (PANTHER); PTHR16112 (PANTHER); IPR001739 (PROSITE_PROFILES); IPR016177 (SUPERFAMILY)
Vanessa_cardui39554	cas gene product	6918	2	1.3e-87	0.665	16	P:embryo development; P:cellular component assembly; F:ion binding; C:chromosome; P:mRNA processing; P:biosynthetic process; P:reproduction; P:growth; C:nucleoplasm; C:nuclear envelope; F:DNA binding; P:nucleocytoplasmic transport; P:protein targeting; P:vesicle-mediated transport; P:cell differentiation; C:cytosol	-	IPR015880 (SMART); PTHR12451 (PANTHER); PTHR12451:SF0 (PANTHER); IPR007087 (PROSITE_PATTERNS); IPR007087 (PROSITE_PATTERNS); IPR007087 (PROSITE_PATTERNS); IPR007087 (PROSITE_PATTERNS); IPR007087 (PROSITE_PATTERNS); IPR007087 (PROSITE_PATTERNS); IPR007087 (PROSITE_PATTERNS); IPR007087 (PROSITE_PROFILES); IPR007087 (PROSITE_PROFILES); IPR007087 (PROSITE_PROFILES)
Vanessa_cardui40455	cg3585 gene product	1055	1	5.8e-119	0.69	1	F:molecular_function	-	IPR001680 (SMART); IPR015943 (G3DSA:2.130.10.GENE3D); PTHR13950:SF9 (PANTHER); PTHR13950:SF9 (PANTHER); PTHR13950 (PANTHER); PTHR13950 (PANTHER); IPR017986 (SUPERFAMILY)
Vanessa_cardui41008	fer1hch gene product	672	6	2.1e-50	0.535	8	C:cytoplasm; P:signal transduction; P:homeostatic process; F:ion binding; C:protein complex; C:organelle; P:transport; P:response to stress	-	no IPS match
Vanessa_cardui41353	ninac gene product	691	12	1.8e-42	0.555	24	F:ATPase activity; P:embryo development; P:cytoskeleton organization; P:protein complex assembly; F:ion binding; P:cellular amino acid metabolic process; C:extracellular region; P:cell division; P:cytoskeleton-dependent intracellular transport; P:neurological system process; P:signal transduction; P:cell morphogenesis; P:anatomical structure formation involved in morphogenesis; P:developmental ma…	EC:2.7.11	IPR001609 (SMART); IPR001609 (PFAM); PTHR13140 (PANTHER); PTHR13140:SF468 (PANTHER); IPR001609 (PROSITE_PROFILES); IPR027417 (SUPERFAMILY)
Vanessa_cardui41370	flii gene product	1233	20	5.9e-60	0.4645	11	P:embryo development; P:cell morphogenesis; P:anatomical structure formation involved in morphogenesis; C:plasma membrane; C:intracellular; F:molecular_function; P:immune system process; P:reproduction; P:response to stress; P:cell motility; P:cell differentiation	-	PR00019 (PRINTS); IPR003591 (SMART); G3DSA:3.80.10.10 (GENE3D); G3DSA:3.80.10.10 (GENE3D); IPR001611 (PFAM); PTHR24373 (PANTHER); PTHR24373:SF157 (PANTHER); SIGNAL_PEPTIDE_C_REGION (PHOBIUS); SIGNAL_PEPTIDE_H_REGION (PHOBIUS); NON_CYTOPLASMIC_DOMAIN (PHOBIUS); SIGNAL_PEPTIDE (PHOBIUS); SIGNAL_PEPTIDE_N_REGION (PHOBIUS); IPR001611 (PROSITE_PROFILES); IPR001611 (PROSITE_PROFILES); IPR001611 (PROSIT…
Vanessa_cardui42417	cg2905 gene product	2673	1	0	0.77	1	F:molecular_function	-	IPR011989 (G3DSA:1.25.10.GENE3D); PTHR11139:SF1 (PANTHER); PTHR11139 (PANTHER); IPR016024 (SUPERFAMILY)
Vanessa_cardui42795	26 29kd-proteinase gene product	1330	11	4.1e-70	0.4855	9	C:lipid particle; C:cytoskeleton; P:cell death; C:cytoplasm; F:structural molecule activity; P:anatomical structure development; C:protein complex; F:peptidase activity; C:extracellular region	EC:3.4	IPR000668 (PRINTS); IPR000668 (SMART); IPR013201 (SMART); IPR000668 (PFAM); IPR013201 (PFAM); G3DSA:3.90.70.10 (GENE3D); IPR013128 (PANTHER); IPR000169 (PROSITE_PATTERNS); IPR025661 (PROSITE_PATTERNS); SSF54001 (SUPERFAMILY)
Vanessa_cardui43284	:gh07074 gene product	1003	20	9.6e-26	0.506	2	C:cell; P:anatomical structure development	-	IPR000301 (PRINTS); IPR018499 (PFAM); IPR000301 (PIRSF); PTHR19282:SF251 (PANTHER); PTHR19282 (PANTHER); IPR018503 (PROSITE_PATTERNS); TRANSMEMBRANE (PHOBIUS); TRANSMEMBRANE (PHOBIUS); CYTOPLASMIC_DOMAIN (PHOBIUS); CYTOPLASMIC_DOMAIN (PHOBIUS); TRANSMEMBRANE (PHOBIUS); NON_CYTOPLASMIC_DOMAIN (PHOBIUS); CYTOPLASMIC_DOMAIN (PHOBIUS); TRANSMEMBRANE (PHOBIUS); NON_CYTOPLASMIC_DOMAIN (PHOBIUS); IPR008…
Vanessa_cardui44816	apc gene product	718	2	2.7e-95	0.735	29	P:cell proliferation; P:embryo development; P:cytoskeleton organization; P:locomotion; P:catabolic process; P:protein complex assembly; P:cell adhesion; P:biosynthetic process; P:cell division; P:vesicle-mediated transport; P:cell death; P:cellular nitrogen compound metabolic process; P:signal transduction; P:cell morphogenesis; P:cell-cell signaling; P:anatomical structure formation involved in …	-	IPR000225 (SMART); IPR011989 (G3DSA:1.25.10.GENE3D); IPR000225 (PFAM); IPR026818 (PANTHER); SIGNAL_PEPTIDE_H_REGION (PHOBIUS); SIGNAL_PEPTIDE_N_REGION (PHOBIUS); SIGNAL_PEPTIDE (PHOBIUS); NON_CYTOPLASMIC_DOMAIN (PHOBIUS); SIGNAL_PEPTIDE_C_REGION (PHOBIUS); SignalP-noTM (SIGNALP_EUK); IPR016024 (SUPERFAMILY)
Vanessa_cardui44988	ugt35b gene product	1106	20	1.4e-59	0.51	2	C:cell; F:transferase activity, transferring glycosyl groups	-	IPR002213 (PFAM); G3DSA:3.40.50.2000 (GENE3D); G3DSA:3.40.50.2000 (GENE3D); IPR002213 (PANTHER); PTHR11926:SF348 (PANTHER); IPR002213 (PROSITE_PATTERNS); SSF53756 (SUPERFAMILY)
Vanessa_cardui45302	cg6467 gene product	713	20	1.9e-39	0.538	3	P:cell differentiation; P:anatomical structure development; F:peptidase activity	-	IPR001314 (PRINTS); IPR001254 (SMART); G3DSA:2.40.10.10 (GENE3D); IPR001254 (PFAM); G3DSA:2.40.10.10 (GENE3D); G3DSA:2.40.10.10 (GENE3D); PTHR24260:SF51 (PANTHER); PTHR24260 (PANTHER); IPR018114 (PROSITE_PATTERNS); IPR018114 (PROSITE_PATTERNS); IPR001254 (PROSITE_PROFILES); IPR009003 (SUPERFAMILY)
Vanessa_cardui45722	cg17322 gene product	595	20	8.4e-36	0.556	2	C:cell; F:transferase activity, transferring glycosyl groups	-	SIGNAL_PEPTIDE_N_REGION (PHOBIUS); SIGNAL_PEPTIDE_C_REGION (PHOBIUS); NON_CYTOPLASMIC_DOMAIN (PHOBIUS); SIGNAL_PEPTIDE (PHOBIUS); SIGNAL_PEPTIDE_H_REGION (PHOBIUS); SignalP-noTM (SIGNALP_EUK); SignalP-TM (SIGNALP_GRAM_POSITIVE)
Vanessa_cardui46243	caps gene product	1020	1	7.9e-63	0.66		-	-	no IPS match
Vanessa_cardui46520	cg3585 gene product	1652	1	4.4e-172	0.68	1	F:molecular_function	-	IPR015943 (G3DSA:2.130.10.GENE3D); PTHR13950 (PANTHER); PTHR13950:SF9 (PANTHER); PTHR13950:SF9 (PANTHER); PTHR13950 (PANTHER); PTHR13950:SF9 (PANTHER)
Vanessa_cardui46776	akap550 gene product	1868	2	4.1e-153	0.87		-	-	IPR013320 (G3DSA:2.60.120.GENE3D); IPR031570 (PFAM); PF13385 (PFAM); PTHR13743 (PANTHER); PTHR13743:SF75 (PANTHER); IPR013320 (SUPERFAMILY)
Vanessa_cardui47281	cg1213 gene product	1313	20	7.2e-94	0.516	3	F:transmembrane transporter activity; P:signal transduction; C:plasma membrane	-	IPR003663 (PRINTS); IPR005828 (PFAM); G3DSA:1.20.1250.20 (GENE3D); IPR003663 (TIGRFAM); PTHR23500:SF37 (PANTHER); PTHR23500 (PANTHER); IPR005829 (PROSITE_PATTERNS); TRANSMEMBRANE (PHOBIUS); TRANSMEMBRANE (PHOBIUS); CYTOPLASMIC_DOMAIN (PHOBIUS); NON_CYTOPLASMIC_DOMAIN (PHOBIUS); TRANSMEMBRANE (PHOBIUS); TRANSMEMBRANE (PHOBIUS); CYTOPLASMIC_DOMAIN (PHOBIUS); TRANSMEMBRANE (PHOBIUS); TRANSMEMBRANE (…
Vanessa_cardui47423	nos gene product	572	1	1.7e-89	0.83	25	P:embryo development; P:cell proliferation; P:cellular component assembly; F:ion binding; P:chromosome segregation; P:circulatory system process; P:small molecule metabolic process; P:cell division; F:RNA binding; P:cell death; F:oxidoreductase activity; C:cytosol; P:signal transduction; P:cell morphogenesis; P:developmental maturation; P:mRNA processing; P:DNA metabolic process; P:response to st…	EC:1.6.2.4; EC:1.14.13.39	IPR029039 (G3DSA:3.40.50.GENE3D); IPR004030 (PFAM); G3DSA:3.90.1230.10 (GENE3D); PTHR19384:SF76 (PANTHER); PTHR19384 (PANTHER); IPR004030 (SUPERFAMILY)
Vanessa_cardui47597	cg1673 gene product	1032	1	7.4e-16	0.73	2	P:biological_process; F:molecular_function	-	G3DSA:3.20.10.10 (GENE3D); IPR001544 (PFAM); PTHR11825:SF44 (PANTHER); IPR001544 (PANTHER); IPR001544 (SUPERFAMILY)
Vanessa_cardui47850	cg7144 gene product	2360	1	0	0.8	1	F:oxidoreductase activity	-	IPR007698 (PFAM); G3DSA:1.10.1870.10 (GENE3D); IPR032095 (PFAM); IPR005097 (PFAM); G3DSA:3.40.50.720 (GENE3D); G3DSA:3.30.360.10 (GENE3D); PTHR11133 (PANTHER); PTHR11133:SF14 (PANTHER); SSF55347 (SUPERFAMILY); IPR016040 (SUPERFAMILY)
Vanessa_cardui48448	gene product	2584	8	0	0.4525	17	P:secondary metabolic process; P:embryo development; P:cell morphogenesis; P:cellular component assembly; P:chromosome segregation; P:cell adhesion; C:proteinaceous extracellular matrix; C:plasma membrane; P:cell cycle; P:reproduction; P:growth; P:response to stress; P:immune system process; P:cell motility; P:cell differentiation; P:extracellular matrix organization; P:neurological system process	-	PR00011 (PRINTS); IPR002049 (SMART); IPR000034 (SMART); G3DSA:2.10.25.10 (GENE3D); IPR002049 (PFAM); G3DSA:2.10.25.10 (GENE3D); G3DSA:2.10.25.10 (GENE3D); IPR000034 (PFAM); PTHR10574 (PANTHER); PTHR10574 (PANTHER); PTHR10574:SF39 (PANTHER); PTHR10574:SF39 (PANTHER); IPR002049 (PROSITE_PATTERNS); IPR002049 (PROSITE_PATTERNS); IPR002049 (PROSITE_PATTERNS); IPR002049 (PROSITE_PATTERNS); IPR002049 (P…
Vanessa_cardui48469	itp-r83a gene product	1837	1	0	0.72	3	F:transmembrane transporter activity; C:endoplasmic reticulum; F:signal transducer activity	-	IPR000493 (PRINTS); G3DSA:2.80.10.50 (GENE3D); IPR016093 (PFAM); IPR000699 (PFAM); IPR000699 (G3DSA:1.25.10.GENE3D); IPR015925 (PANTHER); IPR016093 (SUPERFAMILY); IPR000699 (SUPERFAMILY)
Vanessa_cardui48531	cg8756 gene product	659	8	1.5e-70	0.545	4	F:hydrolase activity, acting on carbon-nitrogen (but not peptide) bonds; P:carbohydrate metabolic process; P:anatomical structure development; P:growth	EC:3.5.1.41	IPR002509 (PFAM); IPR002509 (G3DSA:3.20.20.GENE3D); PTHR11177 (PANTHER); IPR002509 (PROSITE_PROFILES); IPR011330 (SUPERFAMILY)
Vanessa_cardui48550	arginase gene product	913	1	5.5e-72	0.62	12	F:hydrolase activity, acting on carbon-nitrogen (but not peptide) bonds; P:signal transduction; P:catabolic process; F:ion binding; P:anatomical structure development; P:cell-cell signaling; P:cellular amino acid metabolic process; P:cell adhesion; C:extracellular region; P:reproduction; P:cell death; P:cell differentiation	-	IPR006035 (PRINTS); IPR006035 (PFAM); IPR014033 (TIGRFAM); IPR023696 (G3DSA:3.40.800.GENE3D); IPR006035 (PANTHER); PTHR11358:SF2 (PANTHER); IPR020855 (PROSITE_PATTERNS); IPR006035 (PROSITE_PROFILES); SSF52768 (SUPERFAMILY)
Vanessa_cardui48656	cg10704 gene product	1500	20	1.6e-48	0.745	16	P:embryo development; P:cell proliferation; P:signal transduction; P:cell-cell signaling; C:protein complex; P:biosynthetic process; P:reproduction; P:growth; P:cell motility; C:nucleus; F:DNA binding; P:vesicle-mediated transport; C:cytoplasm; F:nucleic acid binding transcription factor activity; P:cell differentiation; P:cellular nitrogen compound metabolic process	-	Coil (COILS); IPR001523 (SMART); IPR001356 (SMART); IPR009057 (G3DSA:1.10.10.GENE3D); IPR011991 (G3DSA:1.10.10.GENE3D); IPR001523 (PFAM); IPR001356 (PFAM); PTHR24329 (PANTHER); PTHR24329 (PANTHER); PTHR24329:SF256 (PANTHER); PTHR24329:SF256 (PANTHER); PTHR24329 (PANTHER); IPR017970 (PROSITE_PATTERNS); IPR001523 (PROSITE_PROFILES); IPR001356 (PROSITE_PROFILES); IPR009057 (SUPERFAMILY); IPR009057 (…
Vanessa_cardui48665	cg7987 gene product	1181	20	2.6e-25	0.432	7	F:DNA binding; F:ion binding; P:cellular nitrogen compound metabolic process; P:biosynthetic process; C:organelle; C:intracellular; P:reproduction	-	IPR015880 (SMART); IPR013087 (G3DSA:3.30.160.GENE3D); IPR013087 (G3DSA:3.30.160.GENE3D); IPR013087 (G3DSA:3.30.160.GENE3D); IPR013087 (G3DSA:3.30.160.GENE3D); PF13912 (PFAM); PTHR24409 (PANTHER); IPR007087 (PROSITE_PATTERNS); IPR007087 (PROSITE_PATTERNS); IPR007087 (PROSITE_PATTERNS); IPR007087 (PROSITE_PATTERNS); IPR007087 (PROSITE_PATTERNS); IPR007087 (PROSITE_PATTERNS); IPR007087 (PROSITE_PATT…
Vanessa_cardui48688	ugt35b gene product	2041	20	4.5e-81	0.525	2	C:cell; F:transferase activity, transferring glycosyl groups	-	IPR002213 (PFAM); G3DSA:3.40.50.2000 (GENE3D); G3DSA:3.40.50.2000 (GENE3D); IPR002213 (PANTHER); PTHR11926:SF348 (PANTHER); IPR002213 (PROSITE_PATTERNS); CYTOPLASMIC_DOMAIN (PHOBIUS); TRANSMEMBRANE (PHOBIUS); NON_CYTOPLASMIC_DOMAIN (PHOBIUS); SSF53756 (SUPERFAMILY); TMhelix (TMHMM)
Vanessa_cardui48766	tipe gene product	1375	3	1.8e-82	0.4633	1	C:plasma membrane	-	IPR031578 (PFAM); IPR031578 (PANTHER); PTHR12335:SF6 (PANTHER); TRANSMEMBRANE (PHOBIUS); TRANSMEMBRANE (PHOBIUS); NON_CYTOPLASMIC_DOMAIN (PHOBIUS); CYTOPLASMIC_DOMAIN (PHOBIUS); NON_CYTOPLASMIC_DOMAIN (PHOBIUS); TMhelix (TMHMM); TMhelix (TMHMM)
Vanessa_cardui49027	---NA---	573	0	-	-		-	-	no IPS match
Vanessa_cardui49036	cg7491 gene product	502	14	5.5e-21	0.6386	3	P:transport; C:plasma membrane; F:molecular_function	-	IPR027417 (G3DSA:3.40.50.GENE3D); IPR026082 (PANTHER); IPR027417 (SUPERFAMILY)
Vanessa_cardui49361	gene product	5057	20	0	0.5545	10	P:cytoskeleton organization; C:cytoplasm; F:ion binding; P:cellular protein modification process; P:anatomical structure development; P:cell differentiation; P:cellular amino acid metabolic process; F:kinase activity; P:neurological system process; P:cell cycle	EC:2.7.11	Coil (COILS); PR00014 (PRINTS); IPR002290 (SMART); IPR003598 (SMART); IPR003961 (SMART); IPR003599 (SMART); IPR013098 (PFAM); G3DSA:1.10.510.10 (GENE3D); IPR000719 (PFAM); IPR013783 (G3DSA:2.60.40.GENE3D); G3DSA:3.30.200.20 (GENE3D); IPR013783 (G3DSA:2.60.40.GENE3D); IPR013783 (G3DSA:2.60.40.GENE3D); IPR013783 (G3DSA:2.60.40.GENE3D); IPR003961 (PFAM); IPR013783 (G3DSA:2.60.40.GENE3D); IPR013783 (…
Vanessa_cardui49453	tm4sf gene product	809	8	1.9e-26	0.4475	1	C:cellular_component	-	IPR000301 (PIRSF); IPR018499 (PFAM); PTHR19282:SF190 (PANTHER); PTHR19282 (PANTHER); TRANSMEMBRANE (PHOBIUS); CYTOPLASMIC_DOMAIN (PHOBIUS); TRANSMEMBRANE (PHOBIUS); TRANSMEMBRANE (PHOBIUS); NON_CYTOPLASMIC_DOMAIN (PHOBIUS); CYTOPLASMIC_DOMAIN (PHOBIUS); TRANSMEMBRANE (PHOBIUS); CYTOPLASMIC_DOMAIN (PHOBIUS); NON_CYTOPLASMIC_DOMAIN (PHOBIUS); IPR008952 (SUPERFAMILY); TMhelix (TMHMM); TMhelix (TMHMM…
Vanessa_cardui49523	cg10198 gene product	1915	1	3.1e-15	0.82		-	-	IPR025574 (PFAM); PTHR23198 (PANTHER); PTHR23198:SF6 (PANTHER)
Vanessa_cardui49536	cg1443 gene product	519	12	7.4e-22	0.5642	6	P:ether lipid biosynthetic process; F:fatty-acyl-CoA reductase (alcohol-forming) activity; C:peroxisome; P:wax biosynthetic process; C:peroxisomal membrane; F:long-chain-fatty-acyl-CoA reductase activity	-	no IPS match
Vanessa_cardui49567	bg: gene product	901	1	8.1e-63	0.63		-	-	IPR029063 (G3DSA:3.40.50.GENE3D); IPR025714 (PFAM); PTHR10108:SF895 (PANTHER); PTHR10108 (PANTHER); IPR029063 (SUPERFAMILY)
Vanessa_cardui49638	cg3389 gene product	766	15	2.4e-95	0.5153	12	P:embryo development; P:cell morphogenesis; P:cellular component assembly; F:ion binding; P:anatomical structure formation involved in morphogenesis; P:cell adhesion; C:plasma membrane; P:reproduction; P:growth; P:cell motility; P:cell division; P:cell differentiation	-	IPR002126 (PRINTS); IPR002126 (SMART); IPR002126 (G3DSA:2.60.40.GENE3D); IPR002126 (PFAM); IPR002126 (G3DSA:2.60.40.GENE3D); PTHR24027:SF303 (PANTHER); PTHR24027 (PANTHER); IPR020894 (PROSITE_PATTERNS); IPR002126 (PROSITE_PROFILES); IPR002126 (PROSITE_PROFILES); IPR002126 (PROSITE_PROFILES); IPR015919 (SUPERFAMILY); IPR015919 (SUPERFAMILY)
Vanessa_cardui49715	pak gene product	3633	20	0	0.554	29	P:embryo development; P:cytoskeleton organization; P:cell junction organization; P:cellular component assembly; F:ion binding; P:cellular protein modification process; P:cellular amino acid metabolic process; P:cell adhesion; P:biosynthetic process; P:cell death; P:vesicle-mediated transport; P:cellular nitrogen compound metabolic process; P:cell morphogenesis; P:cell-cell signaling; P:anatomical…	EC:2.7.11	Coil (COILS); Coil (COILS); Coil (COILS); Coil (COILS); Coil (COILS); Coil (COILS); IPR002290 (SMART); G3DSA:1.10.510.10 (GENE3D); IPR000719 (PFAM); G3DSA:3.30.200.20 (GENE3D); PTHR24361 (PANTHER); PTHR24361 (PANTHER); PTHR24361:SF279 (PANTHER); IPR017441 (PROSITE_PATTERNS); IPR000719 (PROSITE_PROFILES); IPR011009 (SUPERFAMILY)
Vanessa_cardui49836	cg4812 gene product	937	20	5.7e-30	0.469	1	F:peptidase activity	-	IPR001314 (PRINTS); IPR001254 (SMART); IPR001254 (PFAM); G3DSA:2.40.10.10 (GENE3D); G3DSA:2.40.10.10 (GENE3D); PTHR24256 (PANTHER); PTHR24256:SF126 (PANTHER); SIGNAL_PEPTIDE_H_REGION (PHOBIUS); NON_CYTOPLASMIC_DOMAIN (PHOBIUS); SIGNAL_PEPTIDE (PHOBIUS); SIGNAL_PEPTIDE_N_REGION (PHOBIUS); SIGNAL_PEPTIDE_C_REGION (PHOBIUS); IPR001254 (PROSITE_PROFILES); SignalP-noTM (SIGNALP_GRAM_NEGATIVE); SignalP…
Vanessa_cardui49893	---NA---	974	0	-	-		-	-	Coil (COILS)
Vanessa_cardui50119	cg12924 gene product	746	1	5.6e-16	0.5	1	C:nucleoplasm	-	Coil (COILS); IPR001163 (SMART); G3DSA:2.30.30.100 (GENE3D); IPR001163 (PFAM); PTHR21415:SF1 (PANTHER); PTHR21415 (PANTHER); IPR010920 (SUPERFAMILY)
Vanessa_cardui50169	cg9510 gene product	548	1	2.1e-28	0.58	3	F:lyase activity; P:cellular amino acid metabolic process; P:biosynthetic process	-	G3DSA:1.20.200.10 (GENE3D); IPR022761 (PFAM); IPR024083 (G3DSA:1.10.275.GENE3D); IPR009049 (PTHR11444:PANTHER); IPR000362 (PANTHER); IPR008948 (SUPERFAMILY)
Vanessa_cardui50273	pcan gene product	1404	13	1.8e-18	0.4823	4	P:cell differentiation; P:anatomical structure development; F:molecular_function; P:reproduction	-	IPR002172 (PRINTS); IPR002172 (SMART); IPR002172 (G3DSA:4.10.400.GENE3D); IPR002172 (PFAM); IPR002172 (G3DSA:4.10.400.GENE3D); IPR002172 (G3DSA:4.10.400.GENE3D); PTHR10529 (PANTHER); IPR023415 (PROSITE_PATTERNS); IPR023415 (PROSITE_PATTERNS); IPR023415 (PROSITE_PATTERNS); NON_CYTOPLASMIC_DOMAIN (PHOBIUS); TRANSMEMBRANE (PHOBIUS); CYTOPLASMIC_DOMAIN (PHOBIUS); IPR002172 (PROSITE_PROFILES); IPR0021…
Vanessa_cardui50435	rost gene product	509	5	1.7e-17	0.56	10	P:embryo development; P:cytoskeleton organization; P:cell junction organization; P:cellular component assembly; P:anatomical structure formation involved in morphogenesis; P:cell adhesion; C:plasma membrane; F:molecular_function; P:reproduction; P:cell differentiation	-	PTHR12242:SF1 (PANTHER); PTHR12242 (PANTHER); TRANSMEMBRANE (PHOBIUS); CYTOPLASMIC_DOMAIN (PHOBIUS); TRANSMEMBRANE (PHOBIUS); NON_CYTOPLASMIC_DOMAIN (PHOBIUS); CYTOPLASMIC_DOMAIN (PHOBIUS); SignalP-noTM (SIGNALP_EUK); TMhelix (TMHMM); TMhelix (TMHMM); TMhelix (TMHMM)
Vanessa_cardui50889	cg3666 gene product	777	1	1e-15	0.44	3	F:iron ion transmembrane transporter activity; P:response to bacterium; C:extracellular space	-	G3DSA:3.40.190.10 (GENE3D); IPR001156 (PFAM); PTHR11485:SF19 (PANTHER); PTHR11485 (PANTHER); CYTOPLASMIC_DOMAIN (PHOBIUS); TRANSMEMBRANE (PHOBIUS); NON_CYTOPLASMIC_DOMAIN (PHOBIUS); IPR001156 (PROSITE_PROFILES); SSF53850 (SUPERFAMILY)
Vanessa_cardui51150	cg17292 gene product	958	20	4.4e-35	0.496	2	P:biological_process; F:molecular_function	-	IPR000734 (PRINTS); IPR029058 (G3DSA:3.40.50.GENE3D); IPR013818 (PFAM); IPR000734 (PANTHER); SIGNAL_PEPTIDE_N_REGION (PHOBIUS); SIGNAL_PEPTIDE_C_REGION (PHOBIUS); SIGNAL_PEPTIDE_H_REGION (PHOBIUS); SIGNAL_PEPTIDE (PHOBIUS); NON_CYTOPLASMIC_DOMAIN (PHOBIUS); PS51257 (PROSITE_PROFILES); SignalP-noTM (SIGNALP_EUK); SignalP-TM (SIGNALP_GRAM_POSITIVE); IPR029058 (SUPERFAMILY)
Vanessa_cardui51202	cg6467 gene product	535	20	8.7e-36	0.5805	3	P:cell differentiation; P:anatomical structure development; F:peptidase activity	-	IPR001254 (SMART); IPR001254 (PFAM); G3DSA:2.40.10.10 (GENE3D); PTHR24260 (PANTHER); PTHR24260:SF51 (PANTHER); IPR018114 (PROSITE_PATTERNS); IPR001254 (PROSITE_PROFILES); IPR009003 (SUPERFAMILY)
Vanessa_cardui51405	cg15013 gene product	745	4	3.2e-30	0.7225	6	P:embryo development; P:cytoskeleton organization; P:cell morphogenesis; P:cell differentiation; P:cell adhesion; C:plasma membrane	-	PTHR22907 (PANTHER); PTHR22907:SF22 (PANTHER); SIGNAL_PEPTIDE_N_REGION (PHOBIUS); SIGNAL_PEPTIDE (PHOBIUS); NON_CYTOPLASMIC_DOMAIN (PHOBIUS); SIGNAL_PEPTIDE_H_REGION (PHOBIUS); SIGNAL_PEPTIDE_C_REGION (PHOBIUS); SignalP-noTM (SIGNALP_EUK); SignalP-noTM (SIGNALP_GRAM_NEGATIVE); SignalP-TM (SIGNALP_GRAM_POSITIVE)
Vanessa_cardui51415	shot gene product	2723	4	0	0.7	12	P:cytoskeleton organization; P:locomotion; P:cell morphogenesis; P:cellular component assembly; P:cell-cell signaling; P:anatomical structure formation involved in morphogenesis; C:protein complex; P:growth; C:cytoskeleton; C:cytoplasm; P:cell differentiation; F:cytoskeletal protein binding	-	Coil (COILS); Coil (COILS); Coil (COILS); Coil (COILS); Coil (COILS); Coil (COILS); Coil (COILS); Coil (COILS); Coil (COILS); IPR018159 (SMART); IPR002017 (PFAM); G3DSA:1.20.58.60 (GENE3D); G3DSA:1.20.58.60 (GENE3D); G3DSA:1.20.58.60 (GENE3D); PTHR11915 (PANTHER); PTHR11915 (PANTHER); PTHR11915:SF311 (PANTHER); PTHR11915:SF311 (PANTHER); SSF46966 (SUPERFAMILY); SSF46966 (SUPERFAMILY); SSF46966 (S…
Vanessa_cardui51490	akt1 gene product	916	20	2.4e-69	0.578	43	P:embryo development; P:cytoskeleton organization; P:cellular component assembly; P:cellular amino acid metabolic process; P:nucleocytoplasmic transport; P:plasma membrane organization; P:cell death; P:cytoskeleton-dependent intracellular transport; P:autophagy; P:pigmentation; C:cytosol; P:neurological system process; P:cell morphogenesis; P:cell-cell signaling; C:nuclear chromosome; P:anatomica…	EC:2.7.11.14; EC:2.7.11	Coil (COILS); IPR002290 (SMART); G3DSA:3.30.200.20 (GENE3D); IPR000719 (PFAM); G3DSA:1.10.510.10 (GENE3D); PTHR22988:SF32 (PANTHER); PTHR22988 (PANTHER); IPR017441 (PROSITE_PATTERNS); IPR008271 (PROSITE_PATTERNS); IPR000719 (PROSITE_PROFILES); IPR011009 (SUPERFAMILY)
Vanessa_cardui51647	cg8598 gene product	2532	1	9.1e-28	0.53	2	P:chromosome organization; P:cell cycle	-	Coil (COILS); IPR028005 (PFAM); PTHR11076 (PANTHER); PTHR11076:SF1 (PANTHER)
Vanessa_cardui51791	shot gene product	1152	4	7.7e-110	0.77	12	P:cytoskeleton organization; P:locomotion; P:cell morphogenesis; P:cellular component assembly; P:cell-cell signaling; P:anatomical structure formation involved in morphogenesis; C:protein complex; P:growth; C:cytoskeleton; C:cytoplasm; P:cell differentiation; F:cytoskeletal protein binding	-	IPR018159 (SMART); G3DSA:1.20.58.60 (GENE3D); IPR002017 (PFAM); PTHR11915:SF311 (PANTHER); PTHR11915 (PANTHER); SSF46966 (SUPERFAMILY)
Vanessa_cardui52272	cg9701 gene product	1130	1	2.5e-62	0.57	2	P:carbohydrate metabolic process; F:hydrolase activity, acting on glycosyl bonds	-	IPR001360 (PFAM); IPR013781 (G3DSA:3.20.20.GENE3D); PTHR10353:SF36 (PANTHER); IPR001360 (PANTHER); IPR018120 (PROSITE_PATTERNS); IPR017853 (SUPERFAMILY)
Vanessa_cardui52310	cg10309 gene product	531	1	2.5e-06	0.52	2	C:nucleus; F:ion binding	-	IPR012934 (SMART); IPR012934 (PFAM); SSF57716 (SUPERFAMILY)
Vanessa_cardui52659	cg7290 gene product	609	4	1.2e-11	0.3775	3	P:biological_process; C:extracellular region; F:molecular_function	-	IPR002557 (SMART); IPR002557 (PFAM); IPR002557 (G3DSA:2.170.140.GENE3D); PTHR23301 (PANTHER); PTHR23301:SF32 (PANTHER); IPR002557 (PROSITE_PROFILES); IPR002557 (PROSITE_PROFILES); IPR002557 (PROSITE_PROFILES); IPR002557 (PROSITE_PROFILES); IPR002557 (SUPERFAMILY); IPR002557 (SUPERFAMILY); IPR002557 (SUPERFAMILY); IPR002557 (SUPERFAMILY)
Vanessa_cardui52678	itp-r83a gene product	952	1	1.1e-79	0.63	2	F:transmembrane transporter activity; C:cellular_component	-	IPR000699 (PFAM); IPR000699 (G3DSA:1.25.10.GENE3D); PTHR13715:SF52 (PANTHER); IPR015925 (PANTHER); IPR000699 (SUPERFAMILY)
Vanessa_cardui52788	br gene product	709	14	4.9e-49	0.5271	28	P:embryo development; P:cell proliferation; P:cytoskeleton organization; P:locomotion; P:cellular component assembly; F:ion binding; P:biosynthetic process; C:endosome; P:cell death; P:autophagy; P:pigmentation; P:neurological system process; P:signal transduction; P:cell morphogenesis; P:cell-cell signaling; P:anatomical structure formation involved in morphogenesis; C:endoplasmic reticulum; P:D…	-	no IPS match
Vanessa_cardui52798	cg9143 gene product	870	2	6.2e-34	0.685	3	F:ATPase activity; F:mRNA binding; F:helicase activity	-	Coil (COILS)
Vanessa_cardui52819	talin gene product	970	1	1.8e-06	0.47	1	C:cytoskeleton	-	IPR019749 (SMART); IPR019748 (PFAM); IPR014352 (G3DSA:1.20.80.GENE3D); IPR011993 (G3DSA:2.30.29.GENE3D); PTHR22903 (PANTHER); IPR000299 (PROSITE_PROFILES); SSF50729 (SUPERFAMILY); IPR019748 (SUPERFAMILY); IPR029071 (SUPERFAMILY)
Vanessa_cardui52833	fln gene product	635	1	7.5e-10	0.62	18	P:cytoskeleton organization; P:locomotion; P:protein complex assembly; P:cell morphogenesis; F:structural molecule activity; P:anatomical structure formation involved in morphogenesis; P:mitotic nuclear division; C:protein complex; C:extracellular region; P:aging; P:transport; P:reproduction; P:immune system process; C:nucleus; C:cytoskeleton; P:cell differentiation; C:cytosol; P:neurological sys…	-	TRANSMEMBRANE (PHOBIUS); NON_CYTOPLASMIC_DOMAIN (PHOBIUS); CYTOPLASMIC_DOMAIN (PHOBIUS); TMhelix (TMHMM)
Vanessa_cardui52991	sli gene product	2274	13	4e-57	0.5069	14	P:embryo development; P:signal transduction; P:cell morphogenesis; F:ion binding; P:anatomical structure formation involved in morphogenesis; P:cell adhesion; C:organelle; C:plasma membrane; P:reproduction; P:immune system process; P:cell motility; C:cytoplasm; P:cell differentiation; P:neurological system process	-	IPR011042 (G3DSA:2.120.10.GENE3D); SIGNAL_PEPTIDE_H_REGION (PHOBIUS); SIGNAL_PEPTIDE (PHOBIUS); NON_CYTOPLASMIC_DOMAIN (PHOBIUS); SIGNAL_PEPTIDE_C_REGION (PHOBIUS); SIGNAL_PEPTIDE_N_REGION (PHOBIUS); SignalP-noTM (SIGNALP_EUK); SignalP-noTM (SIGNALP_GRAM_NEGATIVE); SignalP-TM (SIGNALP_GRAM_POSITIVE); SSF63825 (SUPERFAMILY)
Vanessa_cardui53403	---NA---	815	0	-	-	1	F:molecular_function	-	IPR001478 (G3DSA:2.30.42.GENE3D); IPR001478 (PROSITE_PROFILES); IPR001478 (SUPERFAMILY)
Vanessa_cardui53444	scra gene product	1232	1	3.2e-15	0.53		-	-	IPR031970 (PFAM); PTHR21538 (PANTHER); PTHR21538:SF23 (PANTHER)
Vanessa_cardui53548	gl gene product	2480	20	7e-107	0.5785	39	P:embryo development; P:cytoskeleton organization; P:cell death; P:cytoskeleton-dependent intracellular transport; F:nucleic acid binding transcription factor activity; P:neurological system process; P:secondary metabolic process; P:cell morphogenesis; P:anatomical structure formation involved in morphogenesis; P:developmental maturation; P:mitotic nuclear division; C:protein complex; C:plasma me…	-	IPR015880 (SMART); IPR013087 (G3DSA:3.30.160.GENE3D); IPR013087 (G3DSA:3.30.160.GENE3D); IPR013087 (G3DSA:3.30.160.GENE3D); IPR013087 (G3DSA:3.30.160.GENE3D); PTHR19818:SF78 (PANTHER); PTHR19818:SF78 (PANTHER); PTHR19818 (PANTHER); PTHR19818 (PANTHER); IPR007087 (PROSITE_PATTERNS); IPR007087 (PROSITE_PATTERNS); IPR007087 (PROSITE_PATTERNS); IPR007087 (PROSITE_PATTERNS); IPR007087 (PROSITE_PROFILE…
Vanessa_cardui53605	blot gene product	1210	1	4.8e-08	0.45	5	F:neurotransmitter:sodium symporter activity; C:integral component of membrane; F:neurotransmitter transporter activity; P:neurotransmitter transport; P:morphogenesis of an epithelium	-	NON_CYTOPLASMIC_DOMAIN (PHOBIUS); NON_CYTOPLASMIC_DOMAIN (PHOBIUS); TRANSMEMBRANE (PHOBIUS); CYTOPLASMIC_DOMAIN (PHOBIUS); NON_CYTOPLASMIC_DOMAIN (PHOBIUS); TRANSMEMBRANE (PHOBIUS); CYTOPLASMIC_DOMAIN (PHOBIUS); TRANSMEMBRANE (PHOBIUS); TRANSMEMBRANE (PHOBIUS); CYTOPLASMIC_DOMAIN (PHOBIUS); TRANSMEMBRANE (PHOBIUS); SSF161070 (SUPERFAMILY); TMhelix (TMHMM); TMhelix (TMHMM); TMhelix (TMHMM); TMheli…
Vanessa_cardui53974	cg9295 gene product	972	13	2.8e-08	0.7154	3	F:structural molecule activity; P:anatomical structure development; C:cellular_component	-	IPR000618 (PFAM); IPR000618 (PROSITE_PROFILES)
Vanessa_cardui54032	acgap gene product	1944	14	6.4e-103	0.5021	19	P:embryo development; P:cell proliferation; P:cytoskeleton organization; P:signal transduction; P:cell morphogenesis; P:anatomical structure formation involved in morphogenesis; P:transport; P:immune system process; P:response to stress; P:cell cycle; P:reproduction; P:cell motility; P:cell division; C:endosome; C:cytoskeleton; P:cell differentiation; F:kinase activity; F:enzyme regulator activit…	-	Coil (COILS); IPR002219 (SMART); IPR000198 (SMART); IPR000198 (PFAM); G3DSA:3.30.60.20 (GENE3D); IPR002219 (PFAM); IPR000198 (G3DSA:1.10.555.GENE3D); PTHR23176:SF43 (PANTHER); PTHR23176 (PANTHER); IPR002219 (PROSITE_PATTERNS); IPR000198 (PROSITE_PROFILES); IPR002219 (PROSITE_PROFILES); SSF57889 (SUPERFAMILY); IPR008936 (SUPERFAMILY)
Vanessa_cardui54058	cyp4d1 gene product	1554	20	1.3e-110	0.55	4	C:lipid particle; F:oxidoreductase activity; P:lipid metabolic process; F:ion binding	-	IPR001128 (PRINTS); IPR002401 (PRINTS); IPR001128 (PFAM); IPR001128 (G3DSA:1.10.630.GENE3D); PTHR24291 (PANTHER); IPR017972 (PROSITE_PATTERNS); IPR001128 (SUPERFAMILY)
Vanessa_cardui54104	cg5261 gene product	1598	4	1.8e-143	0.5575	7	P:small molecule metabolic process; F:transferase activity, transferring acyl groups; P:generation of precursor metabolites and energy; P:vesicle-mediated transport; C:mitochondrion; C:protein complex; P:biosynthetic process	EC:2.3.1	IPR001078 (PFAM); IPR004167 (PFAM); G3DSA:2.40.50.100 (GENE3D); IPR004167 (G3DSA:4.10.320.GENE3D); IPR000089 (PFAM); IPR023213 (G3DSA:3.30.559.GENE3D); PTHR23151 (PANTHER); IPR015761 (PTHR23151:PANTHER); IPR003016 (PROSITE_PATTERNS); IPR000089 (PROSITE_PROFILES); SSF52777 (SUPERFAMILY); IPR004167 (SUPERFAMILY); IPR011053 (SUPERFAMILY)
Vanessa_cardui54115	mipp1 gene product	1428	2	5.9e-45	0.475	6	C:extracellular exosome; P:dephosphorylation; F:acid phosphatase activity; C:TORC1 complex; F:bisphosphoglycerate 3-phosphatase activity; P:TOR signaling	-	NON_CYTOPLASMIC_DOMAIN (PHOBIUS); TRANSMEMBRANE (PHOBIUS); CYTOPLASMIC_DOMAIN (PHOBIUS); TMhelix (TMHMM)
Vanessa_cardui54238	cg8609 gene product	552	1	3.7e-18	0.58	10	P:cell proliferation; P:cell morphogenesis; F:transcription factor activity, protein binding; C:protein complex; P:biosynthetic process; P:response to stress; P:cell cycle; C:nucleoplasm; P:cell differentiation; P:cellular nitrogen compound metabolic process	-	no IPS match
Vanessa_cardui54960	cg14704 gene product	700	13	1.1e-59	0.5446	13	F:hydrolase activity, acting on carbon-nitrogen (but not peptide) bonds; P:catabolic process; C:protein complex; P:biosynthetic process; C:extracellular region; P:aging; F:signal transducer activity; P:response to stress; P:immune system process; C:cytoskeleton; C:cell wall; P:cell wall organization or biogenesis; P:cellular nitrogen compound metabolic process	EC:3.5.1.28	no IPS match
Vanessa_cardui55173	glob1 gene product	900	2	1.7e-16	0.49	1	F:molecular_function	-	IPR000971 (PFAM); IPR012292 (G3DSA:1.10.490.GENE3D); PTHR11442:SF36 (PANTHER); PTHR11442 (PANTHER); IPR000971 (PROSITE_PROFILES); IPR009050 (SUPERFAMILY)
Vanessa_cardui55268	cg7991 gene product	577	1	8.4e-37	0.75		-	-	no IPS match
Vanessa_cardui55439	ss gene product	1246	9	0	0.51	25	P:locomotion; P:catabolic process; F:ion binding; P:cellular protein modification process; C:chromosome; P:biosynthetic process; P:small molecule metabolic process; P:cell death; F:oxidoreductase activity; F:nucleic acid binding transcription factor activity; C:cytosol; P:cellular nitrogen compound metabolic process; P:neurological system process; P:signal transduction; P:cell morphogenesis; P:an…	-	IPR001610 (SMART); IPR011598 (SMART); IPR000014 (SMART); IPR000014 (TIGRFAM); IPR011598 (G3DSA:4.10.280.GENE3D); IPR013767 (PFAM); G3DSA:3.30.450.20 (GENE3D); IPR013655 (PFAM); IPR011598 (PFAM); G3DSA:3.30.450.20 (GENE3D); PTHR10649:SF12 (PANTHER); PTHR10649 (PANTHER); IPR011598 (PROSITE_PROFILES); IPR000014 (PROSITE_PROFILES); IPR011598 (SUPERFAMILY); IPR000014 (SUPERFAMILY); IPR000014 (SUPERFAM…
Vanessa_cardui55760	shot gene product	1920	4	0	0.74	12	P:cytoskeleton organization; P:locomotion; P:cell morphogenesis; P:cellular component assembly; P:cell-cell signaling; P:anatomical structure formation involved in morphogenesis; C:protein complex; P:growth; C:cytoskeleton; C:cytoplasm; P:cell differentiation; F:cytoskeletal protein binding	-	Coil (COILS); Coil (COILS); Coil (COILS); Coil (COILS); Coil (COILS); IPR018159 (SMART); G3DSA:1.20.58.60 (GENE3D); G3DSA:1.20.58.60 (GENE3D); IPR002017 (PFAM); G3DSA:1.20.58.60 (GENE3D); PTHR11915:SF311 (PANTHER); PTHR11915 (PANTHER); SSF46966 (SUPERFAMILY); SSF46966 (SUPERFAMILY); SSF46966 (SUPERFAMILY); SSF46966 (SUPERFAMILY)
Vanessa_cardui56291	lrp6 gene product	842	9	1.9e-37	0.47	2	F:calcium ion binding; F:low-density lipoprotein receptor activity	-	IPR000033 (SMART); IPR011042 (G3DSA:2.120.10.GENE3D); IPR000033 (PFAM); PTHR10529:SF200 (PANTHER); PTHR10529 (PANTHER); IPR000033 (PROSITE_PROFILES); IPR000033 (PROSITE_PROFILES); IPR000033 (PROSITE_PROFILES); IPR000033 (PROSITE_PROFILES); SSF63825 (SUPERFAMILY)
Vanessa_cardui56410	shot gene product	1935	17	0	0.5588	24	P:cell proliferation; P:cytoskeleton organization; P:locomotion; P:cell junction organization; P:cellular component assembly; F:ion binding; F:lipid binding; P:cell division; P:plasma membrane organization; P:vesicle-mediated transport; P:cell morphogenesis; P:cell-cell signaling; P:anatomical structure formation involved in morphogenesis; C:protein complex; C:plasma membrane; P:cell cycle; P:rep…	-	Coil (COILS); Coil (COILS); IPR018159 (SMART); IPR001715 (SMART); G3DSA:1.20.58.60 (GENE3D); IPR001715 (G3DSA:1.10.418.GENE3D); G3DSA:1.20.58.60 (GENE3D); IPR001715 (PFAM); G3DSA:1.20.58.60 (GENE3D); IPR001715 (G3DSA:1.10.418.GENE3D); IPR002017 (PFAM); PTHR11915 (PANTHER); PTHR11915:SF291 (PANTHER); IPR001589 (PROSITE_PATTERNS); IPR001715 (PROSITE_PROFILES); SSF46966 (SUPERFAMILY); SSF46966 (SUPE…
Vanessa_cardui56433	mirr gene product	848	3	2.3e-65	0.6267	13	P:embryo development; P:signal transduction; P:locomotion; P:cell morphogenesis; P:cellular component assembly; P:anatomical structure formation involved in morphogenesis; P:biosynthetic process; P:reproduction; C:nucleus; F:DNA binding; F:nucleic acid binding transcription factor activity; P:cell differentiation; P:cellular nitrogen compound metabolic process	-	no IPS match
Vanessa_cardui56475	cg1358 gene product	1083	1	1.9e-84	0.76	2	P:transmembrane transport; C:cellular_component	-	G3DSA:1.20.1250.20 (GENE3D); IPR011701 (PFAM); PTHR10924:SF4 (PANTHER); PTHR10924 (PANTHER); CYTOPLASMIC_DOMAIN (PHOBIUS); CYTOPLASMIC_DOMAIN (PHOBIUS); TRANSMEMBRANE (PHOBIUS); CYTOPLASMIC_DOMAIN (PHOBIUS); TRANSMEMBRANE (PHOBIUS); TRANSMEMBRANE (PHOBIUS); TRANSMEMBRANE (PHOBIUS); TRANSMEMBRANE (PHOBIUS); CYTOPLASMIC_DOMAIN (PHOBIUS); NON_CYTOPLASMIC_DOMAIN (PHOBIUS); NON_CYTOPLASMIC_DOMAIN (PHO…
Vanessa_cardui56570	cg8888 gene product	2612	3	2.8e-118	0.5333	2	F:oxidoreductase activity; C:plasma membrane	-	IPR002347 (PRINTS); G3DSA:3.40.50.720 (GENE3D); IPR002198 (PFAM); PTHR24322 (PANTHER); PTHR24322:SF618 (PANTHER); PTHR24322 (PANTHER); NON_CYTOPLASMIC_DOMAIN (PHOBIUS); TRANSMEMBRANE (PHOBIUS); NON_CYTOPLASMIC_DOMAIN (PHOBIUS); TRANSMEMBRANE (PHOBIUS); CYTOPLASMIC_DOMAIN (PHOBIUS); IPR016040 (SUPERFAMILY); TMhelix (TMHMM); TMhelix (TMHMM)
Vanessa_cardui56911	---NA---	1654	0	-	-		-	-	no IPS match
Vanessa_cardui57007	br gene product	548	14	5.3e-40	0.5307	28	P:embryo development; P:cell proliferation; P:cytoskeleton organization; P:locomotion; P:cellular component assembly; F:ion binding; P:biosynthetic process; C:endosome; P:cell death; P:autophagy; P:pigmentation; P:neurological system process; P:signal transduction; P:cell morphogenesis; P:cell-cell signaling; P:anatomical structure formation involved in morphogenesis; C:endoplasmic reticulum; P:D…	-	no IPS match
Vanessa_cardui57054	cg9701 gene product	1089	1	5.2e-111	0.65	2	P:carbohydrate metabolic process; F:hydrolase activity, acting on glycosyl bonds	-	IPR001360 (PRINTS); IPR001360 (PFAM); IPR013781 (G3DSA:3.20.20.GENE3D); IPR001360 (PANTHER); IPR017853 (SUPERFAMILY)
Vanessa_cardui57382	cg4090 gene product	649	1	1.4e-23	0.5	3	P:biological_process; C:extracellular region; F:molecular_function	-	IPR002557 (SMART); IPR002557 (G3DSA:2.170.140.GENE3D); IPR002557 (PFAM); IPR002557 (PROSITE_PROFILES); IPR002557 (PROSITE_PROFILES); IPR002557 (SUPERFAMILY)
Vanessa_cardui57542	mcr gene product	1763	1	3.6e-92	0.59	11	P:embryo development; P:cell junction organization; P:cellular component assembly; F:structural molecule activity; P:cell-cell signaling; C:plasma membrane; P:response to stress; P:immune system process; C:extracellular space; P:vesicle-mediated transport; P:cell differentiation	-	PTHR11412:SF84 (PANTHER); PTHR11412 (PANTHER); PTHR11412:SF84 (PANTHER); PTHR11412 (PANTHER)
Vanessa_cardui57967	cg5896 gene product	1176	20	4.3e-20	0.456	4	P:cell differentiation; P:anatomical structure development; F:peptidase activity; P:response to stress	-	IPR001254 (SMART); G3DSA:2.40.10.10 (GENE3D); G3DSA:2.40.10.10 (GENE3D); IPR001254 (PFAM); G3DSA:2.40.10.10 (GENE3D); PTHR24260:SF83 (PANTHER); PTHR24260 (PANTHER); IPR018114 (PROSITE_PATTERNS); IPR001254 (PROSITE_PROFILES); IPR009003 (SUPERFAMILY)
Vanessa_cardui58099	cg2093 gene product	826	1	4e-28	0.53		-	-	PTHR16166:SF101 (PANTHER); IPR026847 (PANTHER)
Vanessa_cardui58142	cg15637 gene product	3701	6	2.2e-92	0.38	8	C:cytoplasm; F:ion binding; P:cell differentiation; P:anatomical structure formation involved in morphogenesis; P:cell adhesion; C:organelle; P:reproduction; P:immune system process	-	IPR000742 (SMART); IPR001881 (SMART); G3DSA:2.170.300.10 (GENE3D); G3DSA:2.10.25.10 (GENE3D); IPR013032 (PROSITE_PATTERNS); IPR013032 (PROSITE_PATTERNS); IPR013032 (PROSITE_PATTERNS); IPR013032 (PROSITE_PATTERNS); IPR013032 (PROSITE_PATTERNS); IPR013032 (PROSITE_PATTERNS); IPR013032 (PROSITE_PATTERNS); IPR013032 (PROSITE_PATTERNS); IPR013032 (PROSITE_PATTERNS); IPR013032 (PROSITE_PATTERNS); IPR01…
Vanessa_cardui58493	pxn gene product	4256	20	0	0.47	28	F:ATPase activity; P:cell proliferation; P:embryo development; P:cytoskeleton organization; P:protein complex assembly; P:chromosome segregation; P:biosynthetic process; C:extracellular region; P:cell division; P:vesicle-mediated transport; P:cytoskeleton-dependent intracellular transport; F:oxidoreductase activity; F:nucleic acid binding transcription factor activity; P:cellular nitrogen compoun…	EC:3.6.1.3	Coil (COILS); IPR019791 (PRINTS); IPR000483 (SMART); IPR003591 (SMART); IPR003599 (SMART); IPR003598 (SMART); IPR013783 (G3DSA:2.60.40.GENE3D); G3DSA:3.80.10.10 (GENE3D); IPR013783 (G3DSA:2.60.40.GENE3D); IPR013783 (G3DSA:2.60.40.GENE3D); IPR013098 (PFAM); IPR019791 (PFAM); IPR001611 (PFAM); IPR019791 (G3DSA:1.10.640.GENE3D); PTHR11475 (PANTHER); PTHR11475:SF58 (PANTHER); NON_CYTOPLASMIC_DOMAIN (…
Vanessa_cardui58527	hml gene product	1955	3	0	0.4967	5	P:secondary metabolic process; C:extracellular region; F:molecular_function; P:response to stress; P:immune system process	-	IPR001846 (SMART); IPR014853 (SMART); G3DSA:2.10.25.10 (GENE3D); IPR001846 (PFAM); IPR002919 (PFAM); IPR014853 (PFAM); PTHR11339 (PANTHER); IPR001846 (PROSITE_PROFILES); IPR001846 (PROSITE_PROFILES); IPR002919 (SUPERFAMILY); SSF57603 (SUPERFAMILY); IPR002919 (SUPERFAMILY)
Vanessa_cardui58765	aef1 gene product	779	20	2.9e-110	0.6015	37	P:embryo development; P:cell proliferation; P:cytoskeleton organization; P:protein complex assembly; F:ion binding; P:cellular protein modification process; C:chromosome; P:biosynthetic process; C:proteinaceous extracellular matrix; P:cell division; P:cell death; P:vesicle-mediated transport; P:cytoskeleton-dependent intracellular transport; F:nucleic acid binding transcription factor activity; P…	-	IPR015880 (SMART); IPR013087 (G3DSA:3.30.160.GENE3D); IPR013087 (G3DSA:3.30.160.GENE3D); IPR013087 (G3DSA:3.30.160.GENE3D); IPR007087 (PFAM); PF12874 (PFAM); PTHR24409 (PANTHER); IPR007087 (PROSITE_PATTERNS); IPR007087 (PROSITE_PATTERNS); IPR007087 (PROSITE_PATTERNS); IPR007087 (PROSITE_PATTERNS); IPR007087 (PROSITE_PATTERNS); IPR007087 (PROSITE_PROFILES); IPR007087 (PROSITE_PROFILES); IPR007087 …
Vanessa_cardui58953	gl gene product	1214	20	2.8e-103	0.645	46	P:embryo development; P:cytoskeleton organization; P:cellular amino acid metabolic process; P:cell death; P:cytoskeleton-dependent intracellular transport; F:oxidoreductase activity; F:nucleic acid binding transcription factor activity; C:cytosol; P:neurological system process; P:secondary metabolic process; P:cell morphogenesis; P:cell-cell signaling; P:anatomical structure formation involved in…	EC:1.1.1.153	IPR015880 (SMART); PF13894 (PFAM); IPR007087 (PFAM); IPR013087 (G3DSA:3.30.160.GENE3D); IPR013087 (G3DSA:3.30.160.GENE3D); IPR030450 (PANTHER); IPR007087 (PROSITE_PATTERNS); IPR007087 (PROSITE_PATTERNS); IPR007087 (PROSITE_PATTERNS); IPR007087 (PROSITE_PROFILES); IPR007087 (PROSITE_PROFILES); IPR007087 (PROSITE_PROFILES); SSF57667 (SUPERFAMILY); SSF57667 (SUPERFAMILY)
Vanessa_cardui58973	sli gene product	1147	20	1.4e-105	0.4645	36	P:embryo development; P:cell proliferation; P:cytoskeleton organization; P:cell junction organization; P:cellular component assembly; F:ion binding; P:cellular protein modification process; P:cell adhesion; P:biosynthetic process; C:chromosome; P:cell division; C:endosome; P:cell death; F:nucleic acid binding transcription factor activity; P:cellular nitrogen compound metabolic process; P:neurolo…	-	PR00010 (PRINTS); IPR001881 (SMART); IPR000742 (SMART); G3DSA:2.170.300.10 (GENE3D); IPR001881 (PFAM); G3DSA:2.10.25.10 (GENE3D); G3DSA:2.10.25.10 (GENE3D); IPR000742 (PFAM); PTHR24033:SF72 (PANTHER); PTHR24033 (PANTHER); IPR013032 (PROSITE_PATTERNS); IPR018097 (PROSITE_PATTERNS); IPR013032 (PROSITE_PATTERNS); IPR013032 (PROSITE_PATTERNS); IPR013032 (PROSITE_PATTERNS); IPR013032 (PROSITE_PATTERNS…
Vanessa_cardui59480	ugt35b gene product	1500	20	4.9e-63	0.4935	2	C:cell; F:transferase activity, transferring glycosyl groups	-	IPR002213 (PFAM); G3DSA:3.40.50.2000 (GENE3D); IPR002213 (PANTHER); PTHR11926:SF348 (PANTHER); PTHR11926:SF348 (PANTHER); IPR002213 (PANTHER); IPR002213 (PROSITE_PATTERNS); NON_CYTOPLASMIC_DOMAIN (PHOBIUS); SIGNAL_PEPTIDE (PHOBIUS); SIGNAL_PEPTIDE_N_REGION (PHOBIUS); CYTOPLASMIC_DOMAIN (PHOBIUS); SIGNAL_PEPTIDE_H_REGION (PHOBIUS); SIGNAL_PEPTIDE_C_REGION (PHOBIUS); TRANSMEMBRANE (PHOBIUS); Signal…
Vanessa_cardui59487	aef1 gene product	1465	20	8.6e-72	0.6065	39	P:embryo development; P:cytoskeleton organization; P:cell death; P:cytoskeleton-dependent intracellular transport; F:nucleic acid binding transcription factor activity; P:neurological system process; P:secondary metabolic process; P:cell morphogenesis; P:cell-cell signaling; P:anatomical structure formation involved in morphogenesis; P:developmental maturation; P:mitotic nuclear division; C:prote…	-	Coil (COILS); IPR015880 (SMART); IPR013087 (G3DSA:3.30.160.GENE3D); IPR013087 (G3DSA:3.30.160.GENE3D); IPR007087 (PFAM); PTHR24409 (PANTHER); IPR007087 (PROSITE_PATTERNS); IPR007087 (PROSITE_PATTERNS); IPR007087 (PROSITE_PATTERNS); IPR007087 (PROSITE_PATTERNS); IPR007087 (PROSITE_PROFILES); IPR007087 (PROSITE_PROFILES); IPR007087 (PROSITE_PROFILES); IPR007087 (PROSITE_PROFILES); SSF57667 (SUPERFA…
Vanessa_cardui59543	cg2915 gene product	932	20	4e-58	0.53	5	F:ion binding; P:cell differentiation; P:anatomical structure development; F:peptidase activity; C:extracellular region	-	IPR000834 (PRINTS); IPR000834 (SMART); G3DSA:3.40.630.10 (GENE3D); IPR000834 (PFAM); PTHR11705 (PANTHER); IPR000834 (PROSITE_PATTERNS); SSF53187 (SUPERFAMILY)
Vanessa_cardui59640	brm gene product	1769	12	2.9e-134	0.5183	18	F:ATPase activity; P:macromolecular complex assembly; P:cytoskeleton organization; P:signal transduction; P:cell morphogenesis; P:anatomical structure formation involved in morphogenesis; C:chromosome; C:protein complex; P:biosynthetic process; P:DNA metabolic process; P:cell cycle; P:reproduction; P:response to stress; P:immune system process; C:nucleus; C:cytoplasm; P:chromosome organization; P…	-	no IPS match
Vanessa_cardui59743	ninac gene product	3902	14	6.8e-147	0.5121	20	F:ATPase activity; P:embryo development; P:cytoskeleton organization; P:protein complex assembly; F:ion binding; C:extracellular region; P:cell division; P:neurological system process; P:cell morphogenesis; P:anatomical structure formation involved in morphogenesis; C:protein complex; P:transport; C:plasma membrane; P:reproduction; P:cell motility; C:cytoskeleton; C:cytoplasm; P:cell differentiat…	-	Coil (COILS); IPR001609 (PRINTS); IPR001609 (SMART); IPR000048 (SMART); IPR000048 (PFAM); IPR000857 (PFAM); IPR027417 (G3DSA:3.40.50.GENE3D); IPR001609 (PFAM); PTHR13140:SF430 (PANTHER); PTHR13140 (PANTHER); IPR000048 (PROSITE_PROFILES); IPR001609 (PROSITE_PROFILES); IPR000857 (PROSITE_PROFILES); IPR000048 (PROSITE_PROFILES); IPR027417 (SUPERFAMILY)
Vanessa_cardui59803	---NA---	1514	0	-	-		-	-	no IPS match
Vanessa_cardui59832	toc gene product	945	1	4e-37	0.6		-	-	no IPS match
Vanessa_cardui59890	cg11005 gene product	760	20	2.5e-46	0.4785	5	P:small molecule metabolic process; C:cytoplasm; F:oxidoreductase activity; P:lipid metabolic process; C:organelle	EC:1.1.1	IPR002198 (PRINTS); IPR002347 (PRINTS); IPR002198 (PFAM); G3DSA:3.40.50.720 (GENE3D); PTHR24322:SF640 (PANTHER); PTHR24322 (PANTHER); IPR016040 (SUPERFAMILY)
Vanessa_cardui59975	cg1540 gene product	1606	6	1.1e-158	0.5317	3	F:ion binding; F:peptidase activity; C:proteinaceous extracellular matrix	-	IPR013273 (PRINTS); IPR000884 (SMART); IPR010294 (PFAM); IPR000884 (PFAM); G3DSA:2.20.100.10 (GENE3D); PTHR13723 (PANTHER); PTHR13723:SF193 (PANTHER); SIGNAL_PEPTIDE_H_REGION (PHOBIUS); SIGNAL_PEPTIDE_N_REGION (PHOBIUS); SIGNAL_PEPTIDE (PHOBIUS); NON_CYTOPLASMIC_DOMAIN (PHOBIUS); SIGNAL_PEPTIDE_C_REGION (PHOBIUS); IPR000884 (PROSITE_PROFILES); IPR000884 (PROSITE_PROFILES); IPR000884 (PROSITE_PROF…
Vanessa_cardui60024	gl gene product	6112	20	1.6e-101	0.569	39	P:embryo development; P:cytoskeleton organization; P:cell death; P:cytoskeleton-dependent intracellular transport; F:nucleic acid binding transcription factor activity; P:neurological system process; P:secondary metabolic process; P:cell morphogenesis; P:anatomical structure formation involved in morphogenesis; P:developmental maturation; P:mitotic nuclear division; C:protein complex; C:plasma me…	-	IPR015880 (SMART); IPR013087 (G3DSA:3.30.160.GENE3D); IPR013087 (G3DSA:3.30.160.GENE3D); IPR013087 (G3DSA:3.30.160.GENE3D); IPR013087 (G3DSA:3.30.160.GENE3D); PTHR19818:SF78 (PANTHER); PTHR19818:SF78 (PANTHER); PTHR19818:SF78 (PANTHER); PTHR19818 (PANTHER); PTHR19818 (PANTHER); IPR007087 (PROSITE_PATTERNS); IPR007087 (PROSITE_PATTERNS); IPR007087 (PROSITE_PATTERNS); IPR007087 (PROSITE_PATTERNS); …
Vanessa_cardui60095	cg17621 gene product	1578	1	1.5e-41	0.71	1	P:cell differentiation	-	Coil (COILS); Coil (COILS); PTHR12505 (PANTHER); IPR029616 (PTHR12505:PANTHER)
Vanessa_cardui60165	dorsocross gene product	1548	8	5.5e-75	0.675	14	P:embryo development; P:locomotion; P:cell morphogenesis; P:anatomical structure formation involved in morphogenesis; F:transcription factor binding; P:biosynthetic process; C:protein complex; P:circulatory system process; P:reproduction; C:nucleus; F:DNA binding; F:nucleic acid binding transcription factor activity; P:cell differentiation; P:cellular nitrogen compound metabolic process	-	IPR001699 (PRINTS); IPR001699 (SMART); IPR001699 (PFAM); IPR001699 (G3DSA:2.60.40.GENE3D); IPR001699 (PANTHER); PTHR11267:SF51 (PANTHER); IPR018186 (PROSITE_PATTERNS); IPR001699 (PROSITE_PROFILES); IPR008967 (SUPERFAMILY)
Vanessa_cardui60278	cg2254 gene product	635	10	1.2e-32	0.494	1	P:biological_process	-	SIGNAL_PEPTIDE_H_REGION (PHOBIUS); SIGNAL_PEPTIDE (PHOBIUS); NON_CYTOPLASMIC_DOMAIN (PHOBIUS); SIGNAL_PEPTIDE_C_REGION (PHOBIUS); SIGNAL_PEPTIDE_N_REGION (PHOBIUS); TMhelix (TMHMM)
Vanessa_cardui60412	cyp9f2 gene product	1734	20	4.2e-126	0.522	5	P:secondary metabolic process; C:cell; F:oxidoreductase activity; F:ion binding; P:anatomical structure development	-	IPR002401 (PRINTS); IPR001128 (PRINTS); IPR001128 (G3DSA:1.10.630.GENE3D); IPR001128 (PFAM); PTHR24292 (PANTHER); IPR017972 (PROSITE_PATTERNS); TRANSMEMBRANE (PHOBIUS); CYTOPLASMIC_DOMAIN (PHOBIUS); TRANSMEMBRANE (PHOBIUS); NON_CYTOPLASMIC_DOMAIN (PHOBIUS); NON_CYTOPLASMIC_DOMAIN (PHOBIUS); IPR001128 (SUPERFAMILY); TMhelix (TMHMM); TMhelix (TMHMM)
Vanessa_cardui60532	sli gene product	1385	20	0	0.4745	38	P:embryo development; P:cell proliferation; P:cytoskeleton organization; P:cell junction organization; P:cellular component assembly; F:ion binding; P:cellular protein modification process; P:cell adhesion; P:biosynthetic process; C:chromosome; P:cell division; C:endosome; P:cell death; F:nucleic acid binding transcription factor activity; P:neurological system process; P:secondary metabolic proc…	-	PR00010 (PRINTS); IPR000742 (SMART); IPR001881 (SMART); IPR001881 (PFAM); IPR013032 (PFAM); G3DSA:2.10.25.10 (GENE3D); G3DSA:2.10.25.10 (GENE3D); G3DSA:2.10.25.10 (GENE3D); G3DSA:2.10.25.10 (GENE3D); G3DSA:2.10.25.10 (GENE3D); IPR000742 (PFAM); G3DSA:2.170.300.10 (GENE3D); PTHR24033 (PANTHER); PTHR24033:SF72 (PANTHER); IPR013032 (PROSITE_PATTERNS); IPR013032 (PROSITE_PATTERNS); IPR000152 (PROSITE…
Vanessa_cardui60569	cg7095 gene product	1419	4	1.6e-148	0.59	8	C:cytoplasm; P:anatomical structure development; P:cell differentiation; C:protein complex; F:signal transducer activity; C:plasma membrane; P:response to stress; P:reproduction	-	Coil (COILS); IPR016137 (PRINTS); IPR016137 (SMART); IPR015898 (SMART); IPR016137 (PFAM); IPR015898 (PFAM); G3DSA:1.10.167.10 (GENE3D); IPR024066 (G3DSA:1.10.196.GENE3D); IPR015898 (G3DSA:4.10.260.GENE3D); PTHR10845 (PANTHER); PTHR10845:SF144 (PANTHER); IPR016137 (PROSITE_PROFILES); IPR015898 (PROSITE_PROFILES); IPR016137 (SUPERFAMILY); IPR015898 (SUPERFAMILY)
Vanessa_cardui60590	cg8756 gene product	1252	9	8.8e-115	0.5144	3	F:hydrolase activity, acting on carbon-nitrogen (but not peptide) bonds; P:carbohydrate metabolic process; P:anatomical structure development	-	IPR002509 (G3DSA:3.20.20.GENE3D); IPR002509 (PFAM); PTHR11177 (PANTHER); SIGNAL_PEPTIDE_H_REGION (PHOBIUS); SIGNAL_PEPTIDE (PHOBIUS); SIGNAL_PEPTIDE_C_REGION (PHOBIUS); NON_CYTOPLASMIC_DOMAIN (PHOBIUS); SIGNAL_PEPTIDE_N_REGION (PHOBIUS); SignalP-noTM (SIGNALP_EUK); IPR011330 (SUPERFAMILY)
Vanessa_cardui60649	bs gene product	2202	2	5.9e-71	0.65	9	C:nucleus; F:DNA binding; F:nucleic acid binding transcription factor activity; P:anatomical structure development; P:cell differentiation; F:transcription factor binding; P:cellular nitrogen compound metabolic process; P:biosynthetic process; P:neurological system process	-	no IPS match
Vanessa_cardui60837	cg13903 gene product	1447	1	7.6e-09	0.75		-	-	SSF54001 (SUPERFAMILY)
Vanessa_cardui60945	---NA---	648	0	-	-		-	-	no IPS match
Vanessa_cardui61244	shot gene product	1431	17	0	0.5653	24	P:cell proliferation; P:cytoskeleton organization; P:locomotion; P:cell junction organization; P:cellular component assembly; F:ion binding; F:lipid binding; P:cell division; P:plasma membrane organization; P:vesicle-mediated transport; P:cell morphogenesis; P:cell-cell signaling; P:anatomical structure formation involved in morphogenesis; C:protein complex; C:plasma membrane; P:cell cycle; P:rep…	-	Coil (COILS); IPR018159 (SMART); IPR001715 (SMART); IPR001715 (G3DSA:1.10.418.GENE3D); IPR002017 (PFAM); G3DSA:1.20.58.60 (GENE3D); IPR001715 (G3DSA:1.10.418.GENE3D); IPR001715 (PFAM); G3DSA:1.20.58.60 (GENE3D); PTHR11915 (PANTHER); PTHR11915:SF291 (PANTHER); IPR001589 (PROSITE_PATTERNS); IPR001715 (PROSITE_PROFILES); IPR001715 (SUPERFAMILY); SSF46966 (SUPERFAMILY); SSF46966 (SUPERFAMILY); SSF469…
Vanessa_cardui61385	scb gene product	2849	6	7.5e-21	0.405	8	P:cell motility; P:embryo development; P:cell differentiation; P:cell adhesion; C:protein complex; P:neurological system process; C:plasma membrane; F:molecular_function	-	IPR000413 (PRINTS); IPR013519 (SMART); IPR013517 (PFAM); G3DSA:1.20.5.930 (GENE3D); G3DSA:2.60.40.1510 (GENE3D); G3DSA:2.130.10.130 (GENE3D); PTHR23220 (PANTHER); PTHR23220:SF83 (PANTHER); TRANSMEMBRANE (PHOBIUS); SIGNAL_PEPTIDE_N_REGION (PHOBIUS); CYTOPLASMIC_DOMAIN (PHOBIUS); SIGNAL_PEPTIDE_H_REGION (PHOBIUS); SIGNAL_PEPTIDE (PHOBIUS); NON_CYTOPLASMIC_DOMAIN (PHOBIUS); SIGNAL_PEPTIDE_C_REGION (…
Vanessa_cardui61578	cg14748 gene product	4398	1	8.2e-23	0.67	1	P:reproduction	-	IPR003609 (SMART); IPR003609 (PFAM); SIGNAL_PEPTIDE (PHOBIUS); SIGNAL_PEPTIDE_C_REGION (PHOBIUS); SIGNAL_PEPTIDE_N_REGION (PHOBIUS); SIGNAL_PEPTIDE_H_REGION (PHOBIUS); NON_CYTOPLASMIC_DOMAIN (PHOBIUS); IPR003609 (PROSITE_PROFILES); IPR003609 (PROSITE_PROFILES); IPR003609 (PROSITE_PROFILES); IPR003609 (PROSITE_PROFILES); SSF57414 (SUPERFAMILY); TMhelix (TMHMM)
Vanessa_cardui61715	psq gene product	514	2	1.4e-13	0.61	7	P:embryo development; C:nucleus; F:DNA binding; P:chromosome organization; C:protein complex; P:cellular nitrogen compound metabolic process; P:biosynthetic process	-	IPR007889 (PFAM); IPR009057 (SUPERFAMILY)
Vanessa_cardui61865	hdc gene product	1893	1	1.8e-103	0.82	10	P:cell death; C:cytoplasm; P:locomotion; P:cell morphogenesis; F:lyase activity; F:ion binding; P:cell differentiation; P:cellular amino acid metabolic process; P:cellular nitrogen compound metabolic process; P:growth	EC:4.1.1.22	IPR031947 (PFAM); IPR026066 (PFAM); IPR026066 (PANTHER); PTHR13425:SF3 (PANTHER)
Vanessa_cardui61955	---NA---	1302	0	-	-		-	-	Coil (COILS)
Vanessa_cardui62094	cg6529 gene product	2352	15	2.2e-61	0.4547	2	P:transmembrane transport; C:cellular_component	-	IPR011701 (PFAM); G3DSA:1.20.1250.20 (GENE3D); PTHR24064:SF299 (PANTHER); PTHR24064 (PANTHER); PTHR24064 (PANTHER); TRANSMEMBRANE (PHOBIUS); CYTOPLASMIC_DOMAIN (PHOBIUS); TRANSMEMBRANE (PHOBIUS); CYTOPLASMIC_DOMAIN (PHOBIUS); TRANSMEMBRANE (PHOBIUS); TRANSMEMBRANE (PHOBIUS); TRANSMEMBRANE (PHOBIUS); NON_CYTOPLASMIC_DOMAIN (PHOBIUS); TRANSMEMBRANE (PHOBIUS); NON_CYTOPLASMIC_DOMAIN (PHOBIUS); TRANS…
Vanessa_cardui62097	csw gene product	1778	20	4.8e-103	0.5035	19	P:embryo development; P:cytoskeleton organization; P:signal transduction; P:cell morphogenesis; P:cellular component assembly; P:cellular protein modification process; P:anatomical structure formation involved in morphogenesis; P:cellular amino acid metabolic process; C:organelle; P:response to stress; P:growth; P:reproduction; P:cell motility; P:vesicle-mediated transport; C:cytoplasm; F:phospha…	EC:2.7.10; EC:3.1.3.48	IPR000980 (PRINTS); IPR002110 (SMART); IPR000980 (SMART); IPR020683 (PFAM); IPR000980 (PFAM); IPR000980 (G3DSA:3.30.505.GENE3D); IPR020683 (G3DSA:1.25.40.GENE3D); PTHR24418 (PANTHER); PTHR24418 (PANTHER); PTHR24418:SF239 (PANTHER); IPR000980 (PROSITE_PROFILES); IPR000980 (PROSITE_PROFILES); IPR020683 (PROSITE_PROFILES); IPR002110 (PROSITE_PROFILES); IPR002110 (PROSITE_PROFILES); IPR000980 (SUPERF…
Vanessa_cardui62233	cg18522 gene product	1375	5	1.2e-61	0.608	7	F:oxidoreductase activity; P:catabolic process; P:cofactor metabolic process; P:cellular amino acid metabolic process; P:cellular nitrogen compound metabolic process; C:organelle; C:intracellular	EC:1.2.3.8; EC:1.2.3.1	IPR008274 (G3DSA:3.30.365.GENE3D); IPR008274 (G3DSA:3.30.365.GENE3D); IPR008274 (PFAM); PTHR11908:SF66 (PANTHER); PTHR11908 (PANTHER); IPR008274 (SUPERFAMILY)
Vanessa_cardui62436	cg9990 gene product	3221	20	0	0.542	10	F:ATPase activity; F:transmembrane transporter activity; F:ion binding; P:anatomical structure development; P:biosynthetic process; C:plasma membrane; P:response to stress; P:cell death; P:pigmentation; P:cell differentiation	-	IPR003593 (SMART); IPR013525 (PFAM); IPR027417 (G3DSA:3.40.50.GENE3D); IPR003439 (PFAM); PTHR24220:SF417 (PANTHER); PTHR24220 (PANTHER); IPR017871 (PROSITE_PATTERNS); CYTOPLASMIC_DOMAIN (PHOBIUS); NON_CYTOPLASMIC_DOMAIN (PHOBIUS); TRANSMEMBRANE (PHOBIUS); TRANSMEMBRANE (PHOBIUS); TRANSMEMBRANE (PHOBIUS); CYTOPLASMIC_DOMAIN (PHOBIUS); TRANSMEMBRANE (PHOBIUS); CYTOPLASMIC_DOMAIN (PHOBIUS); NON_CYTO…
Vanessa_cardui62487	cg15101 gene product	972	3	1e-78	0.5933	3	P:catabolic process; P:lipid metabolic process; F:molecular_function	EC:3.3.2	IPR000639 (PRINTS); IPR029058 (G3DSA:3.40.50.GENE3D); IPR016292 (PIRSF); IPR000073 (PFAM); PTHR21661:SF35 (PANTHER); PTHR21661 (PANTHER); IPR029058 (SUPERFAMILY)
Vanessa_cardui62624	gs1l gene product	789	5	2.3e-74	0.568	1	P:response to stress	-	SIGNAL_PEPTIDE_N_REGION (PHOBIUS); NON_CYTOPLASMIC_DOMAIN (PHOBIUS); SIGNAL_PEPTIDE_C_REGION (PHOBIUS); SIGNAL_PEPTIDE_H_REGION (PHOBIUS); SIGNAL_PEPTIDE (PHOBIUS); SignalP-TM (SIGNALP_GRAM_POSITIVE)
Vanessa_cardui62870	cg14226 gene product	1052	1	1.3e-08	0.46	4	P:anatomical structure development; P:cell differentiation; C:plasma membrane; F:molecular_function	-	IPR013783 (G3DSA:2.60.40.GENE3D); IPR003961 (SUPERFAMILY)
Vanessa_cardui62906	dscam gene product	4473	20	4.5e-35	0.398	6	P:locomotion; P:cell morphogenesis; F:ion binding; P:cell differentiation; C:organelle; C:intracellular	-	IPR003598 (SMART); IPR003599 (SMART); IPR013783 (G3DSA:2.60.40.GENE3D); IPR002035 (G3DSA:3.40.50.GENE3D); IPR013783 (G3DSA:2.60.40.GENE3D); IPR013098 (PFAM); IPR013783 (G3DSA:2.60.40.GENE3D); IPR013783 (G3DSA:2.60.40.GENE3D); IPR013783 (G3DSA:2.60.40.GENE3D); IPR013783 (G3DSA:2.60.40.GENE3D); PF13895 (PFAM); IPR013783 (G3DSA:2.60.40.GENE3D); IPR020821 (G3DSA:3.40.570.GENE3D); IPR001604 (PFAM); PF…
Vanessa_cardui63054	zfh1 gene product	10456	10	3.5e-79	0.555	14	P:embryo development; P:cell morphogenesis; P:biosynthetic process; C:protein complex; P:immune system process; P:reproduction; P:cell cycle; P:cell motility; P:cell division; C:nucleus; F:DNA binding; F:nucleic acid binding transcription factor activity; P:cell differentiation; P:cellular nitrogen compound metabolic process	-	no IPS match
Vanessa_cardui63057	klp61f gene product	2066	20	0	0.562	32	F:ATPase activity; P:embryo development; P:cytoskeleton organization; P:catabolic process; P:locomotion; P:protein complex assembly; F:ion binding; P:chromosome segregation; C:chromosome; P:cell division; C:endosome; P:cytoskeleton-dependent intracellular transport; C:cilium; P:neurological system process; P:signal transduction; P:cell morphogenesis; P:anatomical structure formation involved in m…	EC:3.6.1.3	Coil (COILS); Coil (COILS); IPR001752 (PRINTS); IPR001752 (SMART); IPR001752 (G3DSA:3.40.850.GENE3D); IPR001752 (PFAM); IPR027640 (PANTHER); PTHR24115:SF105 (PANTHER); IPR019821 (PROSITE_PATTERNS); IPR001752 (PROSITE_PROFILES); IPR027417 (SUPERFAMILY)
Vanessa_cardui63298	cg6303 gene product	2398	1	8.7e-42	0.57	1	F:molecular_function	-	IPR015943 (G3DSA:2.130.10.GENE3D); PTHR10044:SF123 (PANTHER); PTHR10044 (PANTHER); PTHR10044:SF123 (PANTHER); PTHR10044 (PANTHER); PTHR10044:SF123 (PANTHER); PTHR10044 (PANTHER); PTHR10044 (PANTHER); IPR017986 (SUPERFAMILY)
Vanessa_cardui63384	:gh08773 gene product	2713	11	8.8e-68	0.4691	3	P:cell death; P:cell adhesion; C:plasma membrane	-	IPR002159 (PRINTS); IPR002159 (PFAM); IPR002159 (PANTHER); PTHR11923:SF65 (PANTHER); CYTOPLASMIC_DOMAIN (PHOBIUS); TRANSMEMBRANE (PHOBIUS); NON_CYTOPLASMIC_DOMAIN (PHOBIUS); TRANSMEMBRANE (PHOBIUS); CYTOPLASMIC_DOMAIN (PHOBIUS); TMhelix (TMHMM); TMhelix (TMHMM)
Vanessa_cardui63510	cg14395 gene product	733	1	1e-40	0.65		-	-	PTHR21219:SF4 (PANTHER); PTHR21219 (PANTHER)
Vanessa_cardui63555	cg11474 gene product	908	4	2.9e-30	0.4275	5	F:molecular_function; P:biological_process; C:cellular_component; F:protein carboxyl O-methyltransferase activity; P:protein methylation	-	IPR002791 (PFAM); PTHR12260:SF6 (PANTHER); PTHR12260 (PANTHER); PTHR12260:SF6 (PANTHER); PTHR12260 (PANTHER); PTHR12260 (PANTHER); PTHR12260:SF6 (PANTHER); IPR002791 (SUPERFAMILY); IPR002791 (SUPERFAMILY)
Vanessa_cardui63786	shot gene product	1540	4	4.4e-156	0.6525	12	P:cytoskeleton organization; P:locomotion; P:cell morphogenesis; P:cellular component assembly; P:cell-cell signaling; P:anatomical structure formation involved in morphogenesis; C:protein complex; P:growth; C:cytoskeleton; C:cytoplasm; P:cell differentiation; F:cytoskeletal protein binding	-	Coil (COILS); Coil (COILS); IPR018159 (SMART); G3DSA:1.20.58.60 (GENE3D); G3DSA:1.20.58.60 (GENE3D); IPR001101 (G3DSA:3.90.1290.GENE3D); IPR002017 (PFAM); G3DSA:1.20.58.60 (GENE3D); PTHR11915:SF311 (PANTHER); PTHR11915 (PANTHER); SSF46966 (SUPERFAMILY); SSF46966 (SUPERFAMILY); SSF46966 (SUPERFAMILY); IPR001101 (SUPERFAMILY)
Vanessa_cardui63787	cg6045 gene product	595	5	1.2e-41	0.554	5	F:oxidoreductase activity; P:catabolic process; P:cofactor metabolic process; P:cellular amino acid metabolic process; P:cellular nitrogen compound metabolic process	EC:1.2.3.8; EC:1.2.3.1	IPR008274 (PFAM); IPR008274 (G3DSA:3.30.365.GENE3D); PTHR11908 (PANTHER); PTHR11908:SF83 (PANTHER); IPR008274 (SUPERFAMILY)
Vanessa_cardui63956	cg9510 gene product	977	1	3.4e-68	0.67	3	F:lyase activity; P:cellular amino acid metabolic process; P:biosynthetic process	-	PR00145 (PRINTS); IPR000362 (PRINTS); G3DSA:1.20.200.10 (GENE3D); G3DSA:1.10.40.30 (GENE3D); IPR022761 (PFAM); IPR029419 (PFAM); IPR009049 (TIGRFAM); IPR009049 (PTHR11444:PANTHER); IPR000362 (PANTHER); IPR020557 (PROSITE_PATTERNS); IPR008948 (SUPERFAMILY)
Vanessa_cardui63984	cg5955 gene product	936	1	3.4e-09	0.44	1	F:molecular_function	-	IPR001509 (PFAM); G3DSA:3.90.25.10 (GENE3D); G3DSA:3.40.50.720 (GENE3D); PTHR10366:SF328 (PANTHER); PTHR10366 (PANTHER); IPR016040 (SUPERFAMILY)
Vanessa_cardui64014	cg11799 gene product	1016	3	3.8e-19	0.53	6	F:nucleic acid binding transcription factor activity; P:anatomical structure development; C:protein complex; P:cellular nitrogen compound metabolic process; P:biosynthetic process; C:intracellular	-	IPR000253 (SMART); IPR000253 (G3DSA:2.60.200.GENE3D); IPR000253 (PFAM); PTHR11829:SF128 (PANTHER); PTHR11829 (PANTHER); IPR000253 (PROSITE_PROFILES); IPR008984 (SUPERFAMILY)
Vanessa_cardui64217	trh gene product	3721	7	0	0.4914	23	P:embryo development; P:catabolic process; P:cellular amino acid metabolic process; P:biosynthetic process; P:vesicle-mediated transport; P:cell death; F:oxidoreductase activity; P:pigmentation; F:nucleic acid binding transcription factor activity; P:cellular nitrogen compound metabolic process; P:neurological system process; P:cell morphogenesis; P:cell-cell signaling; P:anatomical structure for…	EC:1.14.16.1; EC:1.14.16.4	IPR000014 (SMART); IPR011598 (SMART); IPR001610 (SMART); IPR000014 (TIGRFAM); IPR013655 (PFAM); G3DSA:3.30.450.20 (GENE3D); IPR013767 (PFAM); G3DSA:3.30.450.20 (GENE3D); IPR011598 (G3DSA:4.10.280.GENE3D); PTHR23043 (PANTHER); PTHR23043:SF26 (PANTHER); IPR000014 (PROSITE_PROFILES); IPR011598 (PROSITE_PROFILES); IPR000014 (PROSITE_PROFILES); IPR000014 (SUPERFAMILY); IPR000014 (SUPERFAMILY); IPR0115…
Vanessa_cardui64227	cyp4d1 gene product	1358	20	9e-100	0.542	4	C:lipid particle; F:oxidoreductase activity; P:lipid metabolic process; F:ion binding	-	IPR002401 (PRINTS); IPR001128 (PRINTS); IPR001128 (PFAM); IPR001128 (G3DSA:1.10.630.GENE3D); PTHR24291:SF56 (PANTHER); PTHR24291 (PANTHER); IPR017972 (PROSITE_PATTERNS); SIGNAL_PEPTIDE_N_REGION (PHOBIUS); SIGNAL_PEPTIDE_C_REGION (PHOBIUS); SIGNAL_PEPTIDE_H_REGION (PHOBIUS); NON_CYTOPLASMIC_DOMAIN (PHOBIUS); SIGNAL_PEPTIDE (PHOBIUS); SignalP-noTM (SIGNALP_EUK); IPR001128 (SUPERFAMILY); TMhelix (TM…
Vanessa_cardui64337	cg9990 gene product	2095	20	2.5e-170	0.5915	13	F:ATPase activity; F:transmembrane transporter activity; P:signal transduction; F:ion binding; P:anatomical structure development; P:biosynthetic process; C:plasma membrane; P:reproduction; P:response to stress; P:cell death; P:pigmentation; C:mitochondrion; P:cell differentiation	-	IPR003439 (PFAM); IPR027417 (G3DSA:3.40.50.GENE3D); IPR013525 (PFAM); PTHR24220:SF417 (PANTHER); PTHR24220 (PANTHER); CYTOPLASMIC_DOMAIN (PHOBIUS); NON_CYTOPLASMIC_DOMAIN (PHOBIUS); TRANSMEMBRANE (PHOBIUS); TRANSMEMBRANE (PHOBIUS); TRANSMEMBRANE (PHOBIUS); NON_CYTOPLASMIC_DOMAIN (PHOBIUS); CYTOPLASMIC_DOMAIN (PHOBIUS); NON_CYTOPLASMIC_DOMAIN (PHOBIUS); CYTOPLASMIC_DOMAIN (PHOBIUS); TRANSMEMBRANE …
Vanessa_cardui64354	eg: gene product	1675	13	0	0.5162	12	P:generation of precursor metabolites and energy; P:catabolic process; P:cellular amino acid metabolic process; P:biosynthetic process; C:lipid particle; P:carbohydrate metabolic process; P:cell death; F:oxidoreductase activity; C:mitochondrion; P:cofactor metabolic process; P:lipid metabolic process; P:cellular nitrogen compound metabolic process	EC:1.2.1.24; EC:1.2.1.10; EC:1.2.1.3	IPR016162 (G3DSA:3.40.605.GENE3D); IPR015590 (PFAM); IPR016163 (G3DSA:3.40.309.GENE3D); PTHR11699:SF211 (PANTHER); PTHR11699 (PANTHER); IPR016160 (PROSITE_PATTERNS); IPR029510 (PROSITE_PATTERNS); IPR016161 (SUPERFAMILY)
Vanessa_cardui64370	spel1 gene product	1420	2	1.2e-75	0.465	6	F:DNA binding; F:ion binding; C:protein complex; P:DNA metabolic process; C:intracellular; P:response to stress	-	Coil (COILS); Coil (COILS); Coil (COILS); Coil (COILS); IPR007696 (SMART); IPR027417 (G3DSA:3.40.50.GENE3D); G3DSA:1.10.1420.10 (GENE3D); IPR007696 (PFAM); IPR000432 (PFAM); IPR007860 (PFAM); IPR007861 (PFAM); PTHR11361 (PANTHER); IPR032642 (PTHR11361:PANTHER); IPR007696 (SUPERFAMILY); IPR027417 (SUPERFAMILY)
Vanessa_cardui64425	cg11484 gene product	5177	3	1.1e-35	0.81	1	F:molecular_function	-	Coil (COILS); IPR012677 (G3DSA:3.30.70.GENE3D); G3DSA:1.10.8.10 (GENE3D); IPR026805 (PFAM); IPR015940 (PFAM); PTHR13020:SF25 (PANTHER); PTHR13020 (PANTHER); IPR015940 (PROSITE_PROFILES); IPR009060 (SUPERFAMILY); SSF54928 (SUPERFAMILY)
Vanessa_cardui64439	cg6817 gene product	1948	3	7.3e-57	0.5233	2	F:transmembrane transporter activity; C:cellular_component	-	Coil (COILS); IPR003689 (PFAM); PTHR12191 (PANTHER); TRANSMEMBRANE (PHOBIUS); CYTOPLASMIC_DOMAIN (PHOBIUS); SIGNAL_PEPTIDE_N_REGION (PHOBIUS); SIGNAL_PEPTIDE_C_REGION (PHOBIUS); CYTOPLASMIC_DOMAIN (PHOBIUS); SIGNAL_PEPTIDE (PHOBIUS); NON_CYTOPLASMIC_DOMAIN (PHOBIUS); TRANSMEMBRANE (PHOBIUS); NON_CYTOPLASMIC_DOMAIN (PHOBIUS); SIGNAL_PEPTIDE_H_REGION (PHOBIUS); TRANSMEMBRANE (PHOBIUS); SignalP-TM (…
Vanessa_cardui64464	unpg gene product	1028	20	5.7e-49	0.707	40	F:ATPase activity; P:embryo development; P:cell proliferation; P:cytoskeleton organization; P:catabolic process; P:cell junction organization; P:cellular component assembly; P:chromosome segregation; C:Golgi apparatus; C:chromosome; P:biosynthetic process; C:extracellular region; P:cell division; P:vesicle-mediated transport; P:cytoskeleton-dependent intracellular transport; P:pigmentation; F:nuc…	-	IPR020479 (PRINTS); IPR001356 (SMART); IPR009057 (G3DSA:1.10.10.GENE3D); IPR001356 (PFAM); PTHR24334 (PANTHER); IPR031253 (PTHR24334:PANTHER); IPR017970 (PROSITE_PATTERNS); IPR001356 (PROSITE_PROFILES); IPR009057 (SUPERFAMILY)
Vanessa_cardui64881	cyp4d1 gene product	1538	20	3.9e-131	0.5725	3	C:lipid particle; F:oxidoreductase activity; F:ion binding	-	IPR001128 (PRINTS); IPR002401 (PRINTS); IPR001128 (PFAM); IPR001128 (G3DSA:1.10.630.GENE3D); PTHR24291:SF56 (PANTHER); PTHR24291 (PANTHER); IPR017972 (PROSITE_PATTERNS); NON_CYTOPLASMIC_DOMAIN (PHOBIUS); TRANSMEMBRANE (PHOBIUS); CYTOPLASMIC_DOMAIN (PHOBIUS); IPR001128 (SUPERFAMILY); TMhelix (TMHMM)
Vanessa_cardui64926	cg7072 gene product	666	6	3.2e-13	0.61	1	F:structural molecule activity	-	IPR000618 (PRINTS); IPR000618 (PFAM); PTHR10380 (PANTHER); SIGNAL_PEPTIDE_C_REGION (PHOBIUS); NON_CYTOPLASMIC_DOMAIN (PHOBIUS); SIGNAL_PEPTIDE_N_REGION (PHOBIUS); SIGNAL_PEPTIDE (PHOBIUS); SIGNAL_PEPTIDE_H_REGION (PHOBIUS); IPR000618 (PROSITE_PROFILES); SignalP-noTM (SIGNALP_EUK); SignalP-TM (SIGNALP_GRAM_POSITIVE)
Vanessa_cardui64941	exd gene product	3273	9	7.9e-113	0.6033	15	P:embryo development; P:signal transduction; P:locomotion; P:cell morphogenesis; P:cellular component assembly; P:anatomical structure formation involved in morphogenesis; P:biosynthetic process; C:protein complex; P:reproduction; C:nucleus; F:DNA binding; P:vesicle-mediated transport; F:nucleic acid binding transcription factor activity; P:cell differentiation; P:cellular nitrogen compound metab…	-	no IPS match
Vanessa_cardui65125	cg1540 gene product	5500	20	0	0.4205	20	P:embryo development; P:cellular component assembly; P:cell adhesion; P:biosynthetic process; C:organelle; F:nucleic acid binding transcription factor activity; P:cellular nitrogen compound metabolic process; P:neurological system process; P:signal transduction; P:cell morphogenesis; P:anatomical structure formation involved in morphogenesis; C:protein complex; C:plasma membrane; P:cell cycle; P:…	-	no IPS match
Vanessa_cardui65248	cg4822 gene product	520	16	2.2e-26	0.6456	34	F:ATPase activity; P:embryo development; P:cell proliferation; P:cytoskeleton organization; P:catabolic process; P:locomotion; P:cellular component assembly; F:ion binding; P:cellular protein modification process; P:cellular amino acid metabolic process; C:chromosome; P:biosynthetic process; P:cell death; P:pigmentation; P:autophagy; F:phosphatase activity; P:cellular nitrogen compound metabolic …	EC:3.1.3.48	IPR027417 (G3DSA:3.40.50.GENE3D); IPR003439 (PFAM); PTHR19241 (PANTHER); PTHR19241:SF232 (PANTHER); IPR027417 (SUPERFAMILY)
Vanessa_cardui65393	eip93f gene product	586	1	3.5e-30	1		-	-	no IPS match
Vanessa_cardui65471	cg7897 gene product	1886	2	4.8e-36	0.49		-	-	PTHR23019 (PANTHER)
Vanessa_cardui65604	cg1471 gene product	2683	1	0	0.69	10	F:hydrolase activity, acting on carbon-nitrogen (but not peptide) bonds; P:membrane organization; P:vesicle-mediated transport; C:cytoplasm; P:catabolic process; P:homeostatic process; P:lipid metabolic process; P:cell-cell signaling; P:cellular nitrogen compound metabolic process; C:extracellular region	EC:3.5.1.23	no IPS match
Vanessa_cardui65628	aralar1 gene product	1276	20	1.1e-55	0.4525	3	F:transmembrane transporter activity; C:mitochondrion; P:anatomical structure development	-	IPR002067 (PRINTS); IPR018108 (PFAM); IPR023395 (G3DSA:1.50.40.GENE3D); PTHR24089:SF286 (PANTHER); PTHR24089 (PANTHER); TRANSMEMBRANE (PHOBIUS); CYTOPLASMIC_DOMAIN (PHOBIUS); NON_CYTOPLASMIC_DOMAIN (PHOBIUS); IPR018108 (PROSITE_PROFILES); IPR018108 (PROSITE_PROFILES); IPR018108 (PROSITE_PROFILES); IPR023395 (SUPERFAMILY)
Vanessa_cardui65746	cg6216 gene product	2382	1	5.2e-41	0.7		-	-	TRANSMEMBRANE (PHOBIUS); NON_CYTOPLASMIC_DOMAIN (PHOBIUS); NON_CYTOPLASMIC_DOMAIN (PHOBIUS); CYTOPLASMIC_DOMAIN (PHOBIUS); TRANSMEMBRANE (PHOBIUS); TMhelix (TMHMM); TMhelix (TMHMM)
Vanessa_cardui65796	ugt35b gene product	584	16	6.4e-10	0.5006	1	F:transferase activity, transferring glycosyl groups	-	IPR002213 (PFAM); G3DSA:3.40.50.2000 (GENE3D); PTHR11926:SF284 (PANTHER); IPR002213 (PANTHER); TRANSMEMBRANE (PHOBIUS); NON_CYTOPLASMIC_DOMAIN (PHOBIUS); CYTOPLASMIC_DOMAIN (PHOBIUS); SSF53756 (SUPERFAMILY); TMhelix (TMHMM)
Vanessa_cardui65928	cg13806 gene product	1054	2	2.3e-18	0.42	3	P:biological_process; C:extracellular region; F:molecular_function	-	IPR002557 (G3DSA:2.170.140.GENE3D); IPR002557 (PFAM); IPR002557 (PROSITE_PROFILES); SignalP-noTM (SIGNALP_EUK); IPR002557 (SUPERFAMILY)
Vanessa_cardui65988	cg15589 gene product	1294	2	1.9e-56	0.545		-	-	NON_CYTOPLASMIC_DOMAIN (PHOBIUS); CYTOPLASMIC_DOMAIN (PHOBIUS); TRANSMEMBRANE (PHOBIUS); TMhelix (TMHMM)
Vanessa_cardui66049	:gh08773 gene product	2156	11	6.9e-69	0.4691	3	P:cell death; P:cell adhesion; C:plasma membrane	-	IPR002159 (PRINTS); IPR002159 (PFAM); IPR002159 (PANTHER); PTHR11923:SF65 (PANTHER); TRANSMEMBRANE (PHOBIUS); CYTOPLASMIC_DOMAIN (PHOBIUS); NON_CYTOPLASMIC_DOMAIN (PHOBIUS); TMhelix (TMHMM)
Vanessa_cardui66055	cg2093 gene product	564	1	3.3e-09	0.48		-	-	PTHR16166:SF101 (PANTHER); IPR026847 (PANTHER)
Vanessa_cardui66068	ance gene product	1585	6	8.8e-112	0.4783	5	P:anatomical structure development; P:cell differentiation; F:peptidase activity; C:extracellular region; P:reproduction	-	IPR001548 (PRINTS); IPR001548 (PFAM); IPR001548 (PANTHER); SIGNAL_PEPTIDE_C_REGION (PHOBIUS); NON_CYTOPLASMIC_DOMAIN (PHOBIUS); SIGNAL_PEPTIDE_H_REGION (PHOBIUS); SIGNAL_PEPTIDE_N_REGION (PHOBIUS); SIGNAL_PEPTIDE (PHOBIUS); SignalP-noTM (SIGNALP_EUK); SSF55486 (SUPERFAMILY)
Vanessa_cardui66231	cg17146 gene product	705	5	2.6e-68	0.548	12	P:signal transduction; P:locomotion; P:cellular component assembly; P:anatomical structure development; P:cellular protein modification process; P:cellular amino acid metabolic process; P:biosynthetic process; P:growth; C:nucleus; C:mitochondrion; P:cellular nitrogen compound metabolic process; F:kinase activity	EC:2.7.4.3; EC:2.7.11; EC:2.7.4; EC:2.7.4.14	no IPS match
Vanessa_cardui66237	dscam gene product	1058	20	0	0.474	8	C:cytoplasm; P:locomotion; P:cell morphogenesis; P:cell differentiation; P:cell adhesion; C:organelle; C:plasma membrane; F:molecular_function	-	IPR003599 (SMART); IPR003598 (SMART); IPR013783 (G3DSA:2.60.40.GENE3D); IPR013783 (G3DSA:2.60.40.GENE3D); IPR013783 (G3DSA:2.60.40.GENE3D); IPR013098 (PFAM); PTHR10489:SF525 (PANTHER); PTHR10489 (PANTHER); IPR007110 (PROSITE_PROFILES); IPR007110 (PROSITE_PROFILES); IPR007110 (PROSITE_PROFILES); IPR007110 (PROSITE_PROFILES); IPR007110 (SUPERFAMILY); IPR007110 (SUPERFAMILY); IPR007110 (SUPERFAMILY)…
Vanessa_cardui66248	cg8063 gene product	1614	13	6.1e-101	0.5138	17	P:secondary metabolic process; P:cytoskeleton organization; P:protein complex assembly; P:anatomical structure formation involved in morphogenesis; P:cellular amino acid metabolic process; P:developmental maturation; P:mitotic nuclear division; C:protein complex; P:biosynthetic process; C:extracellular region; P:reproduction; C:cytoskeleton; C:cytoplasm; P:pigmentation; P:cell differentiation; P:…	EC:5.3.3.12	IPR011042 (G3DSA:2.120.10.GENE3D); IPR017996 (PFAM); IPR017996 (PANTHER); PTHR10009:SF10 (PANTHER); SIGNAL_PEPTIDE_H_REGION (PHOBIUS); SIGNAL_PEPTIDE_C_REGION (PHOBIUS); SIGNAL_PEPTIDE_N_REGION (PHOBIUS); SIGNAL_PEPTIDE (PHOBIUS); NON_CYTOPLASMIC_DOMAIN (PHOBIUS); SignalP-noTM (SIGNALP_EUK)
Vanessa_cardui66547	sodh-1 gene product	614	2	6.4e-07	0.495	2	F:oxidoreductase activity; F:ion binding	-	G3DSA:3.40.50.720 (GENE3D); IPR031640 (PFAM); IPR002085 (PANTHER); PTHR11695:SF429 (PANTHER); IPR016040 (SUPERFAMILY)
Vanessa_cardui66706	cg10211 gene product	2936	10	0	0.54	19	F:ATPase activity; P:cell proliferation; P:embryo development; P:cytoskeleton organization; P:protein complex assembly; P:chromosome segregation; P:biosynthetic process; P:cell division; P:cytoskeleton-dependent intracellular transport; F:oxidoreductase activity; P:secondary metabolic process; P:anatomical structure formation involved in morphogenesis; P:mitotic nuclear division; C:protein comple…	EC:3.6.1.3	IPR019791 (PRINTS); IPR019791 (G3DSA:1.10.640.GENE3D); IPR019791 (PFAM); PTHR11475 (PANTHER); PTHR11475:SF4 (PANTHER); IPR019791 (PROSITE_PROFILES); IPR010255 (SUPERFAMILY)
Vanessa_cardui66761	cg1994 gene product	521	1	1.2e-72	0.83	2	F:transferase activity, transferring acyl groups; P:biosynthetic process	-	IPR016181 (G3DSA:3.40.630.GENE3D); IPR000182 (PFAM); PTHR10925 (PANTHER); IPR016181 (SUPERFAMILY)
Vanessa_cardui67306	cg7263 gene product	1043	1	5.5e-89	0.67	3	F:oxidoreductase activity; P:homeostatic process; F:ion binding	-	IPR023753 (G3DSA:3.50.50.GENE3D); IPR004099 (G3DSA:3.30.390.GENE3D); IPR023753 (PFAM); IPR029324 (PFAM); PTHR22912 (PANTHER); PTHR22912:SF150 (PANTHER); IPR023753 (SUPERFAMILY); IPR023753 (SUPERFAMILY); IPR016156 (SUPERFAMILY)
Vanessa_cardui67331	pcan gene product	560	14	1.8e-14	0.5293	4	P:cell differentiation; P:anatomical structure development; F:peptidase activity; P:reproduction	-	IPR002172 (PRINTS); IPR002172 (SMART); IPR002172 (PFAM); IPR002172 (G3DSA:4.10.400.GENE3D); IPR002172 (G3DSA:4.10.400.GENE3D); PTHR10529 (PANTHER); IPR023415 (PROSITE_PATTERNS); IPR023415 (PROSITE_PATTERNS); IPR007110 (PROSITE_PROFILES); IPR002172 (PROSITE_PROFILES); IPR002172 (PROSITE_PROFILES); IPR002172 (SUPERFAMILY); IPR002172 (SUPERFAMILY)
Vanessa_cardui67367	sp4 gene product	995	20	1.3e-48	0.531	9	P:secondary metabolic process; C:extracellular space; P:signal transduction; P:protein maturation; P:cellular nitrogen compound metabolic process; F:enzyme regulator activity; P:response to stress; P:reproduction; P:immune system process	-	IPR023796 (SMART); G3DSA:3.30.497.10 (GENE3D); IPR023796 (PFAM); G3DSA:2.30.39.10 (GENE3D); IPR000215 (PANTHER); IPR023795 (PROSITE_PATTERNS); IPR023796 (SUPERFAMILY)
Vanessa_cardui67455	br gene product	2355	8	2e-45	0.5863	28	P:embryo development; P:cell proliferation; P:cytoskeleton organization; P:locomotion; P:cellular component assembly; F:ion binding; P:biosynthetic process; C:endosome; P:cell death; P:autophagy; P:pigmentation; P:neurological system process; P:signal transduction; P:cell morphogenesis; P:cell-cell signaling; P:anatomical structure formation involved in morphogenesis; C:endoplasmic reticulum; P:D…	-	IPR015880 (SMART); G3DSA:3.30.60.60 (GENE3D); IPR008598 (PFAM); IPR007087 (PROSITE_PATTERNS); IPR007087 (PROSITE_PATTERNS); IPR007087 (PROSITE_PROFILES); IPR007087 (PROSITE_PROFILES); SSF57667 (SUPERFAMILY)
Vanessa_cardui67458	eg: gene product	1371	1	2.2e-61	0.54		-	-	PTHR34717:SF1 (PANTHER); PTHR34717 (PANTHER); SIGNAL_PEPTIDE (PHOBIUS); NON_CYTOPLASMIC_DOMAIN (PHOBIUS); SIGNAL_PEPTIDE_H_REGION (PHOBIUS); SIGNAL_PEPTIDE_N_REGION (PHOBIUS); SIGNAL_PEPTIDE_C_REGION (PHOBIUS); TMhelix (TMHMM); TMhelix (TMHMM)
Vanessa_cardui67724	cg6277 gene product	1342	20	9e-59	0.5195	5	P:catabolic process; P:lipid metabolic process; P:cell differentiation; P:anatomical structure development; F:molecular_function	EC:3.1.1	IPR002331 (PRINTS); IPR000734 (PRINTS); IPR029058 (G3DSA:3.40.50.GENE3D); IPR013818 (PFAM); IPR000734 (PANTHER); SIGNAL_PEPTIDE_C_REGION (PHOBIUS); SIGNAL_PEPTIDE_N_REGION (PHOBIUS); SIGNAL_PEPTIDE_H_REGION (PHOBIUS); NON_CYTOPLASMIC_DOMAIN (PHOBIUS); SIGNAL_PEPTIDE (PHOBIUS); SignalP-noTM (SIGNALP_EUK); IPR029058 (SUPERFAMILY)
Vanessa_cardui67908	cg17054 gene product	1035	1	1.2e-08	0.43	6	P:chromosome organization; P:chromosome segregation; P:mitotic nuclear division; C:chromosome; C:protein complex; F:molecular_function	-	Coil (COILS); IPR025977 (PFAM); PTHR14418:SF5 (PANTHER); IPR027165 (PANTHER); IPR016024 (SUPERFAMILY)
Vanessa_cardui68094	cg1358 gene product	628	1	1e-76	0.83	2	P:transmembrane transport; C:cellular_component	-	G3DSA:1.20.1250.20 (GENE3D); IPR011701 (PFAM); PTHR10924:SF4 (PANTHER); PTHR10924 (PANTHER); NON_CYTOPLASMIC_DOMAIN (PHOBIUS); NON_CYTOPLASMIC_DOMAIN (PHOBIUS); TRANSMEMBRANE (PHOBIUS); TRANSMEMBRANE (PHOBIUS); CYTOPLASMIC_DOMAIN (PHOBIUS); NON_CYTOPLASMIC_DOMAIN (PHOBIUS); CYTOPLASMIC_DOMAIN (PHOBIUS); CYTOPLASMIC_DOMAIN (PHOBIUS); TRANSMEMBRANE (PHOBIUS); TRANSMEMBRANE (PHOBIUS); TRANSMEMBRANE …
Vanessa_cardui68133	cg8909 gene product	529	16	6.8e-19	0.52	1	F:molecular_function	-	IPR002172 (PRINTS); IPR002172 (SMART); IPR002172 (PFAM); IPR002172 (G3DSA:4.10.400.GENE3D); PTHR10529 (PANTHER); IPR023415 (PROSITE_PATTERNS); IPR023415 (PROSITE_PATTERNS); IPR002172 (PROSITE_PROFILES); IPR002172 (PROSITE_PROFILES); IPR002172 (SUPERFAMILY); IPR002172 (SUPERFAMILY)
Vanessa_cardui68252	sp4 gene product	740	20	3.1e-48	0.5485	9	P:secondary metabolic process; C:extracellular space; P:signal transduction; P:protein maturation; P:cellular nitrogen compound metabolic process; F:enzyme regulator activity; P:response to stress; P:immune system process; P:reproduction	-	IPR023796 (SMART); G3DSA:3.30.497.10 (GENE3D); G3DSA:2.30.39.10 (GENE3D); IPR023796 (PFAM); IPR000215 (PANTHER); IPR023796 (SUPERFAMILY)
Vanessa_cardui68429	hig gene product	2852	7	0	0.49	5	P:cell adhesion; C:neuronal cell body; C:synaptic cleft; P:synaptic target recognition; C:extracellular region	-	IPR006585 (SMART); IPR001304 (SMART); IPR000436 (SMART); G3DSA:2.10.70.10 (GENE3D); IPR008979 (G3DSA:2.60.120.GENE3D); IPR001304 (PFAM); IPR000436 (PFAM); G3DSA:2.10.70.10 (GENE3D); IPR016186 (G3DSA:3.10.100.GENE3D); G3DSA:2.10.70.10 (GENE3D); PTHR19325:SF360 (PANTHER); PTHR19325 (PANTHER); PTHR19325 (PANTHER); PTHR19325:SF360 (PANTHER); PTHR19325 (PANTHER); PTHR19325:SF360 (PANTHER); IPR018378 (…
Vanessa_cardui68470	cg9848 gene product	608	2	1e-15	0.8		-	-	IPR004345 (PFAM); PTHR12300:SF29 (PANTHER); IPR004345 (PANTHER); TRANSMEMBRANE (PHOBIUS); CYTOPLASMIC_DOMAIN (PHOBIUS); NON_CYTOPLASMIC_DOMAIN (PHOBIUS); CYTOPLASMIC_DOMAIN (PHOBIUS); TRANSMEMBRANE (PHOBIUS); TMhelix (TMHMM); TMhelix (TMHMM)
Vanessa_cardui68519	cg1994 gene product	1284	1	1.7e-106	0.78	2	F:transferase activity, transferring acyl groups; P:biosynthetic process	-	IPR007807 (PFAM); IPR000182 (PFAM); IPR016181 (G3DSA:3.40.630.GENE3D); PTHR10925 (PANTHER); PTHR10925:SF5 (PANTHER); IPR016181 (SUPERFAMILY)
Vanessa_cardui68645	cyp4d1 gene product	1704	20	4.8e-125	0.4525	8	F:oxidoreductase activity; P:lipid metabolic process; F:ion binding; P:anatomical structure development; P:cell differentiation; C:organelle; C:intracellular; P:reproduction	-	IPR001128 (PRINTS); IPR002401 (PRINTS); IPR001128 (PFAM); IPR001128 (G3DSA:1.10.630.GENE3D); PTHR24300 (PANTHER); PTHR24300:SF111 (PANTHER); IPR017972 (PROSITE_PATTERNS); NON_CYTOPLASMIC_DOMAIN (PHOBIUS); TRANSMEMBRANE (PHOBIUS); CYTOPLASMIC_DOMAIN (PHOBIUS); IPR001128 (SUPERFAMILY); TMhelix (TMHMM)
Vanessa_cardui68756	cg11200 gene product	752	5	1.1e-08	0.434	1	F:oxidoreductase activity	-	IPR002347 (PRINTS); IPR002198 (PRINTS); IPR002198 (PFAM); G3DSA:3.40.50.720 (GENE3D); PTHR24320 (PANTHER); IPR016040 (SUPERFAMILY)
Vanessa_cardui68758	cg8510 gene product	1047	8	9.2e-12	0.5788	1	F:structural molecule activity	-	IPR000618 (PFAM); PTHR10380 (PANTHER); PTHR10380:SF146 (PANTHER); IPR031311 (PROSITE_PATTERNS); SIGNAL_PEPTIDE_H_REGION (PHOBIUS); SIGNAL_PEPTIDE (PHOBIUS); NON_CYTOPLASMIC_DOMAIN (PHOBIUS); SIGNAL_PEPTIDE_N_REGION (PHOBIUS); SIGNAL_PEPTIDE_C_REGION (PHOBIUS); IPR000618 (PROSITE_PROFILES); SignalP-noTM (SIGNALP_EUK)
Vanessa_cardui68921	cg18522 gene product	1447	5	7.7e-77	0.608	7	F:oxidoreductase activity; P:catabolic process; P:cofactor metabolic process; P:cellular amino acid metabolic process; P:cellular nitrogen compound metabolic process; C:organelle; C:intracellular	EC:1.2.3.8; EC:1.2.3.1	IPR008274 (G3DSA:3.30.365.GENE3D); IPR008274 (G3DSA:3.30.365.GENE3D); IPR008274 (PFAM); PTHR11908:SF66 (PANTHER); PTHR11908 (PANTHER); PTHR11908:SF66 (PANTHER); IPR008274 (SUPERFAMILY)
Vanessa_cardui68930	bg: gene product	1214	13	5.8e-73	0.5577	10	P:cell motility; C:extracellular space; P:vesicle-mediated transport; P:cell morphogenesis; F:ion binding; P:cell differentiation; P:cell-cell signaling; P:protein maturation; F:peptidase activity; P:reproduction	-	IPR001506 (PRINTS); IPR006026 (SMART); IPR001506 (PFAM); IPR024079 (G3DSA:3.40.390.GENE3D); PTHR10127 (PANTHER); SIGNAL_PEPTIDE_H_REGION (PHOBIUS); SIGNAL_PEPTIDE_N_REGION (PHOBIUS); NON_CYTOPLASMIC_DOMAIN (PHOBIUS); SIGNAL_PEPTIDE (PHOBIUS); SIGNAL_PEPTIDE_C_REGION (PHOBIUS); SignalP-TM (SIGNALP_GRAM_POSITIVE); SignalP-noTM (SIGNALP_EUK); SSF55486 (SUPERFAMILY)
Vanessa_cardui69068	alpha-est9 gene product	1013	20	7.2e-27	0.443	10	F:carboxylic ester hydrolase activity; C:lipid particle; C:cytoplasm; P:determination of adult lifespan; P:lipid storage; P:response to organophosphorus; P:imaginal disc-derived wing morphogenesis; P:male mating behavior; P:biological_process; C:cellular_component	-	IPR002018 (PFAM); IPR029058 (G3DSA:3.40.50.GENE3D); PTHR11559:SF207 (PANTHER); PTHR11559 (PANTHER); IPR029058 (SUPERFAMILY)
Vanessa_cardui69170	cg6385 gene product	2842	4	0	0.495	6	P:sulfur compound metabolic process; F:oxidoreductase activity; P:catabolic process; P:cofactor metabolic process; P:cellular amino acid metabolic process; P:cellular nitrogen compound metabolic process	-	IPR032503 (PFAM); G3DSA:3.30.70.1400 (GENE3D); IPR023753 (G3DSA:3.50.50.GENE3D); IPR006222 (PFAM); IPR013977 (G3DSA:2.40.30.GENE3D); IPR006076 (PFAM); G3DSA:3.30.9.10 (GENE3D); IPR013977 (PFAM); IPR027266 (G3DSA:3.30.1360.GENE3D); PTHR13847:SF200 (PANTHER); PTHR13847 (PANTHER); IPR029043 (SUPERFAMILY); SSF103025 (SUPERFAMILY); IPR023753 (SUPERFAMILY); SSF54373 (SUPERFAMILY)
Vanessa_cardui69308	cg11796 gene product	951	2	1.2e-141	0.81	2	F:oxidoreductase activity; P:cellular amino acid metabolic process	EC:1.13.11.27	Coil (COILS); IPR029068 (G3DSA:3.10.180.GENE3D); IPR004360 (PFAM); IPR029068 (G3DSA:3.10.180.GENE3D); IPR005956 (PIRSF); IPR005956 (TIGRFAM); IPR005956 (PANTHER); PTHR11959:SF9 (PANTHER); IPR029068 (SUPERFAMILY)
Vanessa_cardui69623	hyd gene product	1748	1	4.4e-62	0.54		-	-	PTHR11254 (PANTHER); PTHR11254:SF337 (PANTHER); PTHR11254 (PANTHER)
Vanessa_cardui69639	cg5896 gene product	665	20	5e-56	0.55	17	P:embryo development; P:cytoskeleton organization; P:signal transduction; P:cell morphogenesis; F:peptidase activity; P:biosynthetic process; C:extracellular region; P:response to stress; P:immune system process; P:reproduction; P:cell motility; C:nucleus; F:DNA binding; P:cell death; P:cell differentiation; P:protein maturation; P:cellular nitrogen compound metabolic process	-	IPR001314 (PRINTS); IPR001254 (SMART); G3DSA:2.40.10.10 (GENE3D); G3DSA:2.40.10.10 (GENE3D); IPR001254 (PFAM); G3DSA:2.40.10.10 (GENE3D); PTHR24256 (PANTHER); IPR018114 (PROSITE_PATTERNS); IPR018114 (PROSITE_PATTERNS); IPR001254 (PROSITE_PROFILES); IPR009003 (SUPERFAMILY)
Vanessa_cardui69760	alpha-est9 gene product	2323	20	1.1e-49	0.4485	1	P:biological_process	-	no IPS match
Vanessa_cardui69926	sli gene product	4091	20	0	0.466	36	P:embryo development; P:cell proliferation; P:cytoskeleton organization; P:cell junction organization; P:cellular component assembly; F:ion binding; P:cellular protein modification process; P:cell adhesion; P:biosynthetic process; C:chromosome; P:cell division; C:endosome; P:cell death; F:nucleic acid binding transcription factor activity; P:cellular nitrogen compound metabolic process; P:neurolo…	-	PR01983 (PRINTS); PR00010 (PRINTS); IPR000742 (SMART); IPR001881 (SMART); G3DSA:2.10.25.10 (GENE3D); IPR001881 (PFAM); G3DSA:2.10.25.10 (GENE3D); IPR000742 (PFAM); G3DSA:2.170.300.10 (GENE3D); G3DSA:2.10.25.10 (GENE3D); G3DSA:2.10.25.10 (GENE3D); G3DSA:2.10.25.10 (GENE3D); PTHR24033:SF72 (PANTHER); PTHR24033:SF72 (PANTHER); PTHR24033 (PANTHER); PTHR24033 (PANTHER); IPR000152 (PROSITE_PATTERNS); I…
Vanessa_cardui69933	shot gene product	2143	6	0	0.635	12	P:cytoskeleton organization; P:locomotion; P:cell morphogenesis; P:cellular component assembly; P:cell-cell signaling; P:anatomical structure formation involved in morphogenesis; C:protein complex; P:growth; C:cytoskeleton; C:cytoplasm; P:cell differentiation; F:cytoskeletal protein binding	-	Coil (COILS); Coil (COILS); Coil (COILS); Coil (COILS); Coil (COILS); IPR018159 (SMART); G3DSA:1.20.58.60 (GENE3D); G3DSA:1.20.58.60 (GENE3D); G3DSA:1.20.58.60 (GENE3D); G3DSA:1.20.58.60 (GENE3D); IPR002017 (PFAM); PTHR11915 (PANTHER); PTHR11915:SF311 (PANTHER); SSF46966 (SUPERFAMILY); SSF46966 (SUPERFAMILY); SSF46966 (SUPERFAMILY); SSF46966 (SUPERFAMILY); SSF46966 (SUPERFAMILY); SSF46966 (SUPERF…
Vanessa_cardui69968	cyp4d1 gene product	1892	20	1.4e-175	0.4095	1	P:anatomical structure development	-	no IPS match
Vanessa_cardui70046	cg2691 gene product	2011	1	5.7e-16	0.53		-	-	PTHR21576:SF2 (PANTHER); PTHR21576 (PANTHER)
Vanessa_cardui70147	cg1994 gene product	1534	1	3.9e-159	0.69	2	F:transferase activity, transferring acyl groups; P:biosynthetic process	-	Coil (COILS); IPR016181 (G3DSA:3.40.630.GENE3D); IPR000182 (PFAM); IPR007807 (PFAM); IPR027992 (PFAM); PTHR10925:SF5 (PANTHER); PTHR10925 (PANTHER); IPR016181 (SUPERFAMILY)
Vanessa_cardui70272	cg6240 gene product	632	20	1.1e-22	0.7855	5	C:extracellular space; F:structural molecule activity; P:cell differentiation; P:anatomical structure development; P:reproduction	-	IPR000618 (PRINTS); IPR000618 (PFAM); PTHR12236:SF15 (PANTHER); PTHR12236 (PANTHER); IPR031311 (PROSITE_PATTERNS); SIGNAL_PEPTIDE_H_REGION (PHOBIUS); NON_CYTOPLASMIC_DOMAIN (PHOBIUS); SIGNAL_PEPTIDE (PHOBIUS); SIGNAL_PEPTIDE_C_REGION (PHOBIUS); SIGNAL_PEPTIDE_N_REGION (PHOBIUS); IPR000618 (PROSITE_PROFILES); SignalP-noTM (SIGNALP_EUK); SignalP-noTM (SIGNALP_GRAM_NEGATIVE); SignalP-TM (SIGNALP_GRA…
Vanessa_cardui70327	cg5197 gene product	2584	20	3.5e-20	0.4435	1	F:peptidase activity	-	IPR001314 (PRINTS); IPR001254 (SMART); IPR001254 (PFAM); G3DSA:2.40.10.10 (GENE3D); PTHR24260 (PANTHER); IPR018114 (PROSITE_PATTERNS); SIGNAL_PEPTIDE (PHOBIUS); SIGNAL_PEPTIDE_C_REGION (PHOBIUS); SIGNAL_PEPTIDE_H_REGION (PHOBIUS); SIGNAL_PEPTIDE_N_REGION (PHOBIUS); NON_CYTOPLASMIC_DOMAIN (PHOBIUS); IPR001254 (PROSITE_PROFILES); SignalP-TM (SIGNALP_GRAM_POSITIVE); SignalP-noTM (SIGNALP_EUK); Signa…
Vanessa_cardui70420	bnl gene product	3767	1	2.4e-39	0.7	11	P:cell proliferation; P:signal transduction; P:cell morphogenesis; P:cellular component assembly; P:cellular protein modification process; P:anatomical structure formation involved in morphogenesis; C:extracellular region; F:molecular_function; P:growth; P:cell motility; P:cell differentiation	-	IPR002209 (PRINTS); IPR028142 (PRINTS); IPR002209 (SMART); G3DSA:2.80.10.50 (GENE3D); PF00167 (PFAM); PTHR11486:SF85 (PANTHER); IPR002209 (PANTHER); IPR008996 (SUPERFAMILY)
Vanessa_cardui70424	cg2093 gene product	1047	1	6.9e-27	0.48		-	-	Coil (COILS); IPR026847 (PANTHER); PTHR16166:SF101 (PANTHER)
Vanessa_cardui70429	cg13076 gene product	1468	1	1.2e-81	0.62	1	F:molecular_function	-	IPR004963 (PFAM); IPR004963 (PANTHER); PTHR21562:SF11 (PANTHER)
Vanessa_cardui70485	cg10057 gene product	1158	3	2.9e-39	0.6367	3	P:cellular protein modification process; P:cellular amino acid metabolic process; F:ligase activity	EC:6.3.2.25	IPR004344 (PFAM); PTHR12241:SF16 (PANTHER); PTHR12241 (PANTHER); IPR004344 (PROSITE_PROFILES)
Vanessa_cardui70709	cg7475 gene product	4253	2	1.8e-164	0.835	3	F:RNA binding; P:cellular nitrogen compound metabolic process; F:isomerase activity	-	IPR006145 (PFAM); IPR006225 (TIGRFAM); PTHR11079:SF85 (PANTHER); PTHR11079 (PANTHER); PTHR11079:SF85 (PANTHER); PTHR11079 (PANTHER); IPR006224 (PROSITE_PATTERNS); IPR002942 (PROSITE_PROFILES); IPR020103 (SUPERFAMILY)
Vanessa_cardui70748	cg18516 gene product	1976	5	3.8e-128	0.52	6	F:oxidoreductase activity; P:catabolic process; P:cofactor metabolic process; F:ion binding; P:cellular amino acid metabolic process; P:cellular nitrogen compound metabolic process	EC:1.2.3.1	Coil (COILS); IPR005107 (SMART); IPR000674 (SMART); IPR002346 (PFAM); IPR012675 (G3DSA:3.10.20.GENE3D); IPR016169 (G3DSA:3.30.465.GENE3D); IPR002888 (G3DSA:1.10.150.GENE3D); IPR000674 (PFAM); IPR000674 (G3DSA:3.90.1170.GENE3D); G3DSA:3.30.390.50 (GENE3D); IPR005107 (PFAM); IPR002888 (PFAM); PTHR11908 (PANTHER); PTHR11908:SF94 (PANTHER); IPR006058 (PROSITE_PATTERNS); IPR016166 (PROSITE_PROFILES); …
Vanessa_cardui70754	cg1819 gene product	970	1	6.2e-12	0.43	3	C:cellular_component; P:transport; F:molecular_function	-	PF12698 (PFAM); IPR026082 (PANTHER); TRANSMEMBRANE (PHOBIUS); TRANSMEMBRANE (PHOBIUS); NON_CYTOPLASMIC_DOMAIN (PHOBIUS); CYTOPLASMIC_DOMAIN (PHOBIUS); CYTOPLASMIC_DOMAIN (PHOBIUS); TMhelix (TMHMM); TMhelix (TMHMM)
Vanessa_cardui70808	---NA---	2183	0	-	-	4	C:cytoskeleton; P:cytoskeleton organization; C:protein complex; F:cytoskeletal protein binding	-	IPR026074 (PANTHER)
Vanessa_cardui70836	phas1 gene product	1290	1	9.7e-28	0.69	10	P:lipid metabolic process; P:cell differentiation; P:anatomical structure formation involved in morphogenesis; P:aging; F:molecular_function; P:growth; P:response to stress; P:immune system process; P:mitochondrion organization; P:translation	-	IPR008606 (PFAM); PTHR12669:SF12 (PANTHER); PTHR12669 (PANTHER)
Vanessa_cardui70949	:gh06348 gene product	9239	7	0	0.5386	1	C:mitochondrion	-	no IPS match
Vanessa_cardui70993	kst gene product	549	3	7e-29	0.61	16	P:cell proliferation; P:cell junction organization; P:cellular component assembly; P:anatomical structure formation involved in morphogenesis; C:protein complex; C:plasma membrane; P:cell cycle; P:reproduction; P:response to stress; P:cell division; P:plasma membrane organization; C:cytoskeleton; P:vesicle-mediated transport; C:cytoplasm; P:cell differentiation; F:cytoskeletal protein binding	-	Coil (COILS); Coil (COILS); Coil (COILS); IPR018159 (SMART); G3DSA:1.20.58.60 (GENE3D); IPR002017 (PFAM); G3DSA:1.20.58.60 (GENE3D); PTHR11915:SF291 (PANTHER); PTHR11915 (PANTHER); SSF46966 (SUPERFAMILY)
Vanessa_cardui71028	cg6106 gene product	824	1	3.1e-29	0.5		-	-	NON_CYTOPLASMIC_DOMAIN (PHOBIUS); TRANSMEMBRANE (PHOBIUS); CYTOPLASMIC_DOMAIN (PHOBIUS); PS51257 (PROSITE_PROFILES); TMhelix (TMHMM)
Vanessa_cardui71056	cg6305 gene product	1530	16	1.9e-13	0.575	3	F:structural molecule activity; P:anatomical structure development; C:proteinaceous extracellular matrix	-	IPR000618 (PFAM); PTHR12236 (PANTHER); IPR031311 (PROSITE_PATTERNS); NON_CYTOPLASMIC_DOMAIN (PHOBIUS); SIGNAL_PEPTIDE_N_REGION (PHOBIUS); SIGNAL_PEPTIDE (PHOBIUS); SIGNAL_PEPTIDE_C_REGION (PHOBIUS); SIGNAL_PEPTIDE_H_REGION (PHOBIUS); IPR000618 (PROSITE_PROFILES); SignalP-noTM (SIGNALP_EUK)
Vanessa_cardui71062	picot gene product	1031	20	1.2e-84	0.513	2	C:cell; F:transmembrane transporter activity	-	G3DSA:1.20.1250.20 (GENE3D); IPR011701 (PFAM); PTHR11662 (PANTHER); PTHR11662:SF263 (PANTHER); PTHR11662:SF263 (PANTHER); TRANSMEMBRANE (PHOBIUS); NON_CYTOPLASMIC_DOMAIN (PHOBIUS); TRANSMEMBRANE (PHOBIUS); TRANSMEMBRANE (PHOBIUS); CYTOPLASMIC_DOMAIN (PHOBIUS); NON_CYTOPLASMIC_DOMAIN (PHOBIUS); TRANSMEMBRANE (PHOBIUS); TRANSMEMBRANE (PHOBIUS); CYTOPLASMIC_DOMAIN (PHOBIUS); TRANSMEMBRANE (PHOBIUS);…
Vanessa_cardui71139	kst gene product	1831	3	4.5e-139	0.5733	24	P:cell proliferation; P:cytoskeleton organization; P:locomotion; P:cell junction organization; P:cellular component assembly; F:ion binding; C:Golgi apparatus; P:cell division; P:plasma membrane organization; P:vesicle-mediated transport; P:cell morphogenesis; P:cell-cell signaling; P:anatomical structure formation involved in morphogenesis; P:developmental maturation; C:protein complex; C:plasma…	-	SIGNAL_PEPTIDE (PHOBIUS); NON_CYTOPLASMIC_DOMAIN (PHOBIUS); SIGNAL_PEPTIDE_C_REGION (PHOBIUS); SIGNAL_PEPTIDE_H_REGION (PHOBIUS); SIGNAL_PEPTIDE_N_REGION (PHOBIUS); SignalP-noTM (SIGNALP_EUK)
Vanessa_cardui71149	nup154 gene product	3430	2	0	0.52	3	C:nuclear envelope; P:nucleocytoplasmic transport; F:structural molecule activity	-	IPR007187 (PFAM); IPR014908 (PFAM); PTHR10350:SF6 (PANTHER); IPR004870 (PANTHER)
Vanessa_cardui71272	cg11250 gene product	3310	2	1.6e-143	0.495		-	-	no IPS match
Vanessa_cardui71308	cg7511 gene product	1259	8	3.3e-48	0.485	2	P:signal transduction; F:molecular_function	-	IPR000219 (SMART); IPR000219 (G3DSA:1.20.900.GENE3D); IPR011993 (G3DSA:2.30.29.GENE3D); IPR000219 (PFAM); PTHR22826 (PANTHER); PTHR22826:SF91 (PANTHER); PTHR22826 (PANTHER); PTHR22826:SF91 (PANTHER); IPR001849 (PROSITE_PROFILES); IPR000219 (PROSITE_PROFILES); IPR000219 (SUPERFAMILY); SSF50729 (SUPERFAMILY)
Vanessa_cardui71315	sli gene product	634	1	1.4e-06	0.43	1	F:molecular_function	-	G3DSA:3.80.10.10 (GENE3D); IPR001611 (PFAM); PTHR24373 (PANTHER); PTHR24373:SF157 (PANTHER); IPR001611 (PROSITE_PROFILES); IPR001611 (PROSITE_PROFILES); IPR001611 (PROSITE_PROFILES); IPR001611 (PROSITE_PROFILES); IPR001611 (PROSITE_PROFILES); IPR001611 (PROSITE_PROFILES); SSF52058 (SUPERFAMILY)
Vanessa_cardui71325	hml gene product	2775	2	3.6e-65	0.49	7	P:cell junction organization; P:anatomical structure development; P:cell differentiation; C:extracellular region; C:plasma membrane; F:molecular_function; P:response to stress	-	IPR000421 (SMART); IPR002557 (SMART); IPR002557 (PFAM); IPR000421 (PFAM); IPR025155 (PFAM); G3DSA:2.10.25.10 (GENE3D); IPR002557 (G3DSA:2.170.140.GENE3D); IPR008979 (G3DSA:2.60.120.GENE3D); IPR002919 (PFAM); PTHR24543 (PANTHER); IPR000421 (PROSITE_PATTERNS); IPR000421 (PROSITE_PROFILES); IPR002557 (PROSITE_PROFILES); IPR000421 (PROSITE_PROFILES); IPR008979 (SUPERFAMILY); IPR008979 (SUPERFAMILY); …
Vanessa_cardui71458	mcm2 gene product	1186	1	1.2e-125	0.76	15	P:cell proliferation; P:macromolecular complex assembly; F:ion binding; P:anatomical structure development; P:cell-cell signaling; F:helicase activity; C:protein complex; P:biosynthetic process; C:chromosome; P:DNA metabolic process; P:cell cycle; C:nucleoplasm; F:DNA binding; P:chromosome organization; P:cell differentiation	-	IPR008045 (PRINTS); IPR004039 (G3DSA:2.20.28.GENE3D); IPR027925 (PFAM); G3DSA:3.30.1640.10 (GENE3D); IPR008045 (PFAM); PTHR11630 (PANTHER); IPR008045 (PTHR11630:PANTHER); IPR012340 (SUPERFAMILY)
Vanessa_cardui71675	picot gene product	2216	4	5.8e-13	0.8025	2	F:transmembrane transporter activity; C:cellular_component	-	PTHR11662:SF247 (PANTHER); PTHR11662 (PANTHER); TRANSMEMBRANE (PHOBIUS); NON_CYTOPLASMIC_DOMAIN (PHOBIUS); CYTOPLASMIC_DOMAIN (PHOBIUS); TMhelix (TMHMM)
Vanessa_cardui71678	cg2254 gene product	696	20	1.4e-69	0.51	3	C:lipid particle; F:oxidoreductase activity; F:lyase activity	-	IPR002347 (PRINTS); IPR002198 (PRINTS); IPR002198 (PFAM); G3DSA:3.40.50.720 (GENE3D); PTHR24322:SF572 (PANTHER); PTHR24322 (PANTHER); PTHR24322:SF572 (PANTHER); PTHR24322 (PANTHER); IPR020904 (PROSITE_PATTERNS); IPR016040 (SUPERFAMILY)
Vanessa_cardui71786	picot gene product	752	2	1.7e-12	0.725	2	F:transmembrane transporter activity; C:cellular_component	-	no IPS match
Vanessa_cardui71843	cg10467 gene product	1214	4	6.3e-100	0.595	4	P:small molecule metabolic process; P:carbohydrate metabolic process; C:extracellular region; F:isomerase activity	-	IPR014718 (G3DSA:2.70.98.GENE3D); IPR008183 (PFAM); IPR015443 (PIRSF); PTHR10091 (PANTHER); PTHR10091:SF0 (PANTHER); IPR018052 (PROSITE_PATTERNS); IPR011013 (SUPERFAMILY)
Vanessa_cardui71893	ogt gene product	2750	7	0	0.4743	2	P:biological_process; F:molecular_function	-	IPR019734 (SMART); PF13231 (PFAM); PF13424 (PFAM); PF13414 (PFAM); IPR019734 (PFAM); IPR011990 (G3DSA:1.25.40.GENE3D); IPR011990 (G3DSA:1.25.40.GENE3D); IPR013618 (PFAM); PTHR23083:SF419 (PANTHER); PTHR23083 (PANTHER); CYTOPLASMIC_DOMAIN (PHOBIUS); NON_CYTOPLASMIC_DOMAIN (PHOBIUS); TRANSMEMBRANE (PHOBIUS); NON_CYTOPLASMIC_DOMAIN (PHOBIUS); CYTOPLASMIC_DOMAIN (PHOBIUS); NON_CYTOPLASMIC_DOMAIN (PHO…
Vanessa_cardui72000	cg4822 gene product	509	14	8.9e-22	0.6507	23	F:ATPase activity; P:embryo development; P:catabolic process; P:locomotion; P:biosynthetic process; P:cell death; P:pigmentation; P:autophagy; P:cellular nitrogen compound metabolic process; P:neurological system process; P:secondary metabolic process; F:transmembrane transporter activity; P:signal transduction; P:cell morphogenesis; C:protein complex; C:plasma membrane; P:reproduction; P:respons…	-	PTHR19241 (PANTHER); PTHR19241:SF308 (PANTHER); PTHR19241:SF308 (PANTHER); PTHR19241 (PANTHER)
Vanessa_cardui72199	sodh-1 gene product	535	4	1.2e-21	0.4875	2	F:oxidoreductase activity; F:ion binding	-	IPR013154 (PFAM); IPR011032 (G3DSA:3.90.180.GENE3D); IPR002085 (PANTHER); PTHR11695:SF429 (PANTHER); IPR002328 (PROSITE_PATTERNS); IPR011032 (SUPERFAMILY)
Vanessa_cardui72212	cg15096 gene product	851	20	3.7e-25	0.5295	4	F:transmembrane transporter activity; P:cellular amino acid metabolic process; C:plasma membrane; P:mitochondrion organization	-	G3DSA:1.20.1250.20 (GENE3D); PTHR11662:SF314 (PANTHER); PTHR11662 (PANTHER); TRANSMEMBRANE (PHOBIUS); TRANSMEMBRANE (PHOBIUS); NON_CYTOPLASMIC_DOMAIN (PHOBIUS); NON_CYTOPLASMIC_DOMAIN (PHOBIUS); CYTOPLASMIC_DOMAIN (PHOBIUS); IPR020846 (SUPERFAMILY); TMhelix (TMHMM); TMhelix (TMHMM)
Vanessa_cardui72271	:gh06348 gene product	9078	7	0	0.5386	1	C:mitochondrion	-	no IPS match
Vanessa_cardui72293	cg10006 gene product	1817	4	1.3e-88	0.55	2	F:transmembrane transporter activity; C:intracellular	-	IPR003689 (PFAM); PTHR12191 (PANTHER); TRANSMEMBRANE (PHOBIUS); CYTOPLASMIC_DOMAIN (PHOBIUS); SIGNAL_PEPTIDE (PHOBIUS); TRANSMEMBRANE (PHOBIUS); TRANSMEMBRANE (PHOBIUS); SIGNAL_PEPTIDE_H_REGION (PHOBIUS); TRANSMEMBRANE (PHOBIUS); CYTOPLASMIC_DOMAIN (PHOBIUS); CYTOPLASMIC_DOMAIN (PHOBIUS); SIGNAL_PEPTIDE_C_REGION (PHOBIUS); TRANSMEMBRANE (PHOBIUS); NON_CYTOPLASMIC_DOMAIN (PHOBIUS); NON_CYTOPLASMIC…
Vanessa_cardui72311	cg3174 gene product	518	2	4.1e-12	0.56	3	F:oxidoreductase activity; C:mitochondrion; C:cytosol	-	PF13450 (PFAM); IPR023753 (G3DSA:3.50.50.GENE3D); PTHR23023 (PANTHER); SIGNAL_PEPTIDE_C_REGION (PHOBIUS); NON_CYTOPLASMIC_DOMAIN (PHOBIUS); SIGNAL_PEPTIDE (PHOBIUS); SIGNAL_PEPTIDE_N_REGION (PHOBIUS); SIGNAL_PEPTIDE_H_REGION (PHOBIUS); SignalP-noTM (SIGNALP_GRAM_NEGATIVE); SignalP-noTM (SIGNALP_EUK); IPR023753 (SUPERFAMILY)
Vanessa_cardui72343	cg6491 gene product	1420	2	8e-88	0.835		-	-	IPR009828 (PFAM); PTHR12422 (PANTHER)
Vanessa_cardui72503	dat gene product	809	6	4.4e-32	0.4483	4	C:cell; F:transferase activity, transferring acyl groups; F:transmembrane transporter activity; P:biosynthetic process	EC:2.3.1	IPR016181 (G3DSA:3.40.630.GENE3D); PTHR20905 (PANTHER); PTHR20905:SF3 (PANTHER); IPR016181 (SUPERFAMILY)
Vanessa_cardui72552	cg9699 gene product	1079	7	2.2e-130	0.7229	16	F:ion binding; P:anatomical structure formation involved in morphogenesis; C:protein complex; C:extracellular region; C:plasma membrane; P:cell cycle; P:growth; P:reproduction; P:cell division; C:cytoskeleton; P:cell death; F:GTPase activity; C:mitochondrion; P:cell differentiation; F:cytoskeletal protein binding; F:enzyme binding	-	IPR016491 (PIRSF); IPR030379 (PFAM); IPR027417 (G3DSA:3.40.50.GENE3D); IPR016491 (PANTHER); PTHR18884:SF79 (PANTHER); IPR030379 (PROSITE_PROFILES); IPR027417 (SUPERFAMILY)
Vanessa_cardui72616	cg11058 gene product	2518	2	0	0.83	4	F:hydrolase activity, acting on carbon-nitrogen (but not peptide) bonds; P:small molecule metabolic process; P:cellular nitrogen compound metabolic process; P:biosynthetic process	-	IPR001365 (PFAM); IPR006329 (PIRSF); IPR006329 (TIGRFAM); G3DSA:3.20.20.140 (GENE3D); IPR006329 (PANTHER); IPR032466 (SUPERFAMILY)
Vanessa_cardui72661	cg1213 gene product	2297	20	5.7e-54	0.47	2	F:transmembrane transporter activity; C:cellular_component	-	NON_CYTOPLASMIC_DOMAIN (PHOBIUS); CYTOPLASMIC_DOMAIN (PHOBIUS); TRANSMEMBRANE (PHOBIUS); TMhelix (TMHMM)
Vanessa_cardui72808	---NA---	1650	0	-	-		-	-	Coil (COILS); Coil (COILS); Coil (COILS)
Vanessa_cardui72953	picot gene product	2098	2	2.1e-11	0.725	2	F:transmembrane transporter activity; C:cellular_component	-	no IPS match
Vanessa_cardui73013	picot gene product	2140	20	0	0.5355	5	F:transmembrane transporter activity; C:cytosol; P:cellular amino acid metabolic process; C:plasma membrane; P:mitochondrion organization	-	IPR011701 (PFAM); G3DSA:1.20.1250.20 (GENE3D); PTHR11662 (PANTHER); PTHR11662:SF227 (PANTHER); TRANSMEMBRANE (PHOBIUS); CYTOPLASMIC_DOMAIN (PHOBIUS); TRANSMEMBRANE (PHOBIUS); NON_CYTOPLASMIC_DOMAIN (PHOBIUS); TRANSMEMBRANE (PHOBIUS); CYTOPLASMIC_DOMAIN (PHOBIUS); TRANSMEMBRANE (PHOBIUS); CYTOPLASMIC_DOMAIN (PHOBIUS); TRANSMEMBRANE (PHOBIUS); TRANSMEMBRANE (PHOBIUS); CYTOPLASMIC_DOMAIN (PHOBIUS); …
Vanessa_cardui73064	cg16798 gene product	1134	1	2.2e-13	0.57		-	-	CYTOPLASMIC_DOMAIN (PHOBIUS); TRANSMEMBRANE (PHOBIUS); NON_CYTOPLASMIC_DOMAIN (PHOBIUS); TMhelix (TMHMM)
Vanessa_cardui73150	cg10467 gene product	793	4	1.2e-41	0.4675	2	P:carbohydrate metabolic process; F:isomerase activity	-	IPR008183 (PFAM); IPR014718 (G3DSA:2.70.98.GENE3D); PTHR10091 (PANTHER); IPR011013 (SUPERFAMILY)
Vanessa_cardui73299	cg5728 gene product	2882	1	1.3e-40	0.47	1	F:molecular_function	-	Coil (COILS); IPR022967 (SMART); IPR012340 (G3DSA:2.40.50.GENE3D); IPR012340 (G3DSA:2.40.50.GENE3D); IPR003029 (PFAM); PTHR23270 (PANTHER); PTHR23270:SF10 (PANTHER); IPR003029 (PROSITE_PROFILES); IPR003029 (PROSITE_PROFILES); IPR003029 (PROSITE_PROFILES); IPR003029 (PROSITE_PROFILES); IPR012340 (SUPERFAMILY); IPR012340 (SUPERFAMILY); IPR012340 (SUPERFAMILY); IPR012340 (SUPERFAMILY)
Vanessa_cardui73315	heix gene product	540	1	6.1e-11	0.69	12	P:cell proliferation; P:signal transduction; P:anatomical structure development; P:cellular protein modification process; C:endoplasmic reticulum; P:biosynthetic process; P:immune system process; P:mitochondrion organization; P:small molecule metabolic process; C:mitochondrion; P:cofactor metabolic process; P:cell differentiation	-	PTHR13929:SF0 (PANTHER); PTHR13929 (PANTHER); TRANSMEMBRANE (PHOBIUS); TRANSMEMBRANE (PHOBIUS); CYTOPLASMIC_DOMAIN (PHOBIUS); NON_CYTOPLASMIC_DOMAIN (PHOBIUS); CYTOPLASMIC_DOMAIN (PHOBIUS); TMhelix (TMHMM); TMhelix (TMHMM)
Vanessa_cardui73476	---NA---	609	0	-	-	1	F:ion binding	-	PTHR15021 (PANTHER); PTHR15021:SF0 (PANTHER); IPR007087 (PROSITE_PATTERNS); IPR007087 (PROSITE_PROFILES); SSF57667 (SUPERFAMILY)
Vanessa_cardui73784	cg8213 gene product	3672	20	5.8e-129	0.5575	3	P:cytoskeleton organization; P:cellular component assembly; P:anatomical structure development	-	TRANSMEMBRANE (PHOBIUS); TRANSMEMBRANE (PHOBIUS); CYTOPLASMIC_DOMAIN (PHOBIUS); TRANSMEMBRANE (PHOBIUS); NON_CYTOPLASMIC_DOMAIN (PHOBIUS); TRANSMEMBRANE (PHOBIUS); CYTOPLASMIC_DOMAIN (PHOBIUS); NON_CYTOPLASMIC_DOMAIN (PHOBIUS); CYTOPLASMIC_DOMAIN (PHOBIUS); TMhelix (TMHMM); TMhelix (TMHMM); TMhelix (TMHMM); TMhelix (TMHMM)
Vanessa_cardui73820	oas gene product	1865	20	5.3e-60	0.456	1	F:ligase activity	-	IPR025110 (PFAM); G3DSA:2.30.38.10 (GENE3D); IPR000873 (PFAM); G3DSA:3.40.50.980 (GENE3D); G3DSA:3.30.300.30 (GENE3D); G3DSA:3.40.50.980 (GENE3D); PTHR24096 (PANTHER); IPR020845 (PROSITE_PATTERNS); SSF56801 (SUPERFAMILY)
Vanessa_cardui73823	cg15010 gene product	2514	20	3.2e-174	0.469	32	P:embryo development; P:protein complex assembly; P:catabolic process; P:cell junction organization; F:ion binding; P:cellular protein modification process; P:cell adhesion; C:chromosome; P:biosynthetic process; C:nucleoplasm; P:cell division; F:RNA binding; P:vesicle-mediated transport; P:cell death; F:GTPase activity; P:signal transduction; P:cell morphogenesis; P:anatomical structure formation…	-	IPR001680 (SMART); IPR015943 (G3DSA:2.130.10.GENE3D); IPR001680 (PFAM); PTHR19918 (PANTHER); PTHR19918:SF8 (PANTHER); IPR019775 (PROSITE_PATTERNS); IPR001680 (PROSITE_PROFILES); IPR001680 (PROSITE_PROFILES); IPR001680 (PROSITE_PROFILES); IPR017986 (PROSITE_PROFILES); IPR017986 (SUPERFAMILY)
Vanessa_cardui73871	cg4362 gene product	1500	5	5.4e-132	0.662	1	C:viral capsid	-	SIGNAL_PEPTIDE (PHOBIUS); NON_CYTOPLASMIC_DOMAIN (PHOBIUS); SIGNAL_PEPTIDE_C_REGION (PHOBIUS); SIGNAL_PEPTIDE_H_REGION (PHOBIUS); SIGNAL_PEPTIDE_N_REGION (PHOBIUS); SignalP-noTM (SIGNALP_EUK); SignalP-TM (SIGNALP_GRAM_POSITIVE)
Vanessa_cardui73886	cg3389 gene product	807	14	1.8e-68	0.4907	12	P:embryo development; P:cell morphogenesis; P:cellular component assembly; F:ion binding; P:anatomical structure formation involved in morphogenesis; P:cell adhesion; C:plasma membrane; P:reproduction; P:growth; P:cell motility; P:cell division; P:cell differentiation	-	IPR002126 (PRINTS); IPR002126 (SMART); IPR002126 (G3DSA:2.60.40.GENE3D); IPR002126 (PFAM); PTHR24027 (PANTHER); PTHR24027:SF303 (PANTHER); IPR020894 (PROSITE_PATTERNS); IPR020894 (PROSITE_PATTERNS); IPR002126 (PROSITE_PROFILES); IPR002126 (PROSITE_PROFILES); IPR002126 (PROSITE_PROFILES); IPR015919 (SUPERFAMILY); IPR015919 (SUPERFAMILY)
Vanessa_cardui73909	cg15013 gene product	560	14	4.7e-130	0.5836	7	P:embryo development; P:cytoskeleton organization; P:cell morphogenesis; F:structural molecule activity; P:cell differentiation; P:cell adhesion; C:plasma membrane	-	IPR001507 (PFAM); PTHR22907 (PANTHER); PTHR22907:SF22 (PANTHER); IPR001507 (PROSITE_PROFILES)
Vanessa_cardui73934	cg12746 gene product	1229	9	7e-86	0.5611	3	P:signal transduction; P:locomotion; P:anatomical structure development	-	no IPS match
Vanessa_cardui73953	eg: gene product	570	13	3.8e-50	0.5515	12	P:cellular component assembly; P:anatomical structure development; P:cellular protein modification process; P:biosynthetic process; F:signal transducer activity; C:plasma membrane; P:reproduction; P:growth; P:small molecule metabolic process; P:homeostatic process; P:cellular nitrogen compound metabolic process; P:neurological system process	-	IPR000276 (PRINTS); IPR000276 (PFAM); G3DSA:1.20.1070.10 (GENE3D); PTHR24242:SF236 (PANTHER); PTHR24242 (PANTHER); IPR000276 (PROSITE_PATTERNS); NON_CYTOPLASMIC_DOMAIN (PHOBIUS); TRANSMEMBRANE (PHOBIUS); CYTOPLASMIC_DOMAIN (PHOBIUS); CYTOPLASMIC_DOMAIN (PHOBIUS); TRANSMEMBRANE (PHOBIUS); NON_CYTOPLASMIC_DOMAIN (PHOBIUS); TRANSMEMBRANE (PHOBIUS); TRANSMEMBRANE (PHOBIUS); NON_CYTOPLASMIC_DOMAIN (PH…
Vanessa_cardui74016	gel gene product	1786	4	1.1e-55	0.4175	7	P:cytoskeleton organization; C:cytoplasm; P:cell differentiation; P:anatomical structure development; F:cytoskeletal protein binding; P:transport; P:reproduction	-	IPR007122 (PRINTS); IPR007122 (SMART); IPR029006 (G3DSA:3.40.20.GENE3D); IPR029006 (G3DSA:3.40.20.GENE3D); IPR007123 (PFAM); IPR007122 (PANTHER); PTHR11977:SF16 (PANTHER); SSF55753 (SUPERFAMILY); SSF55753 (SUPERFAMILY); SSF55753 (SUPERFAMILY); SSF55753 (SUPERFAMILY)
Vanessa_cardui74069	cg9232 gene product	1204	1	4.4e-154	0.72	11	F:nucleotidyltransferase activity; F:transferase activity, transferring glycosyl groups; P:sulfur compound metabolic process; F:ion binding; P:cellular protein modification process; C:Golgi apparatus; P:biosynthetic process; P:small molecule metabolic process; P:carbohydrate metabolic process; P:homeostatic process; P:cellular nitrogen compound metabolic process	EC:2.7.7.12; EC:2.4.1.133	Coil (COILS); IPR005849 (PFAM); IPR005850 (PFAM); IPR011146 (G3DSA:3.30.428.GENE3D); IPR001937 (PIRSF); IPR011146 (G3DSA:3.30.428.GENE3D); IPR001937 (TIGRFAM); IPR001937 (PANTHER); PTHR11943:SF1 (PANTHER); IPR019779 (PROSITE_PATTERNS); IPR011146 (SUPERFAMILY); IPR011146 (SUPERFAMILY)
Vanessa_cardui74085	l 35df gene product	1434	6	0	0.575	11	F:ATPase activity; C:nucleus; F:RNA binding; F:ion binding; P:nucleobase-containing compound catabolic process; P:cell differentiation; P:anatomical structure development; F:helicase activity; P:mRNA processing; P:DNA metabolic process; P:reproduction	-	IPR014001 (SMART); IPR001650 (SMART); IPR001650 (PFAM); IPR011545 (PFAM); IPR027417 (G3DSA:3.40.50.GENE3D); IPR027417 (G3DSA:3.40.50.GENE3D); PTHR12131:SF4 (PANTHER); PTHR12131 (PANTHER); IPR001650 (PROSITE_PROFILES); IPR014001 (PROSITE_PROFILES); IPR027417 (SUPERFAMILY)
Vanessa_cardui74104	cg8745 gene product	670	3	4.4e-85	0.5767	1	F:ion binding	-	IPR005814 (PFAM); IPR015421 (G3DSA:3.40.640.GENE3D); IPR015422 (G3DSA:3.90.1150.GENE3D); IPR005814 (PANTHER); PTHR11986:SF63 (PANTHER); IPR015424 (SUPERFAMILY)
Vanessa_cardui74132	cg10512 gene product	1252	3	1.2e-117	0.6	1	F:oxidoreductase activity	-	G3DSA:1.10.1530.10 (GENE3D); IPR003767 (PFAM); G3DSA:3.30.1370.60 (GENE3D); PTHR11091:SF0 (PANTHER); IPR003767 (PANTHER); IPR003767 (SUPERFAMILY)
Vanessa_cardui74143	hnf4 gene product	2455	20	2.1e-52	0.6425	27	P:embryo development; P:cell proliferation; F:ion binding; P:chromosome segregation; F:lipid binding; P:biosynthetic process; P:cell division; P:vesicle-mediated transport; P:cell death; P:pigmentation; F:nucleic acid binding transcription factor activity; P:cellular nitrogen compound metabolic process; P:transmembrane transport; P:cell morphogenesis; P:cell-cell signaling; P:mitotic nuclear divi…	-	IPR001723 (PRINTS); IPR001728 (PRINTS); IPR001628 (PRINTS); IPR000536 (SMART); IPR001628 (SMART); IPR000536 (PFAM); IPR013088 (G3DSA:3.30.50.GENE3D); IPR000536 (G3DSA:1.10.565.GENE3D); IPR001628 (PFAM); PTHR24082 (PANTHER); PTHR24082:SF253 (PANTHER); IPR001628 (PROSITE_PATTERNS); IPR001628 (PROSITE_PROFILES); IPR000536 (SUPERFAMILY); SSF57716 (SUPERFAMILY)
Vanessa_cardui74160	cg4090 gene product	2107	1	4.7e-37	0.59	3	P:biological_process; C:extracellular region; F:molecular_function	-	IPR002557 (SMART); IPR002557 (G3DSA:2.170.140.GENE3D); IPR002557 (PFAM); PTHR23301 (PANTHER); IPR002557 (PROSITE_PROFILES); IPR002557 (PROSITE_PROFILES); IPR002557 (PROSITE_PROFILES); IPR002557 (PROSITE_PROFILES); IPR002557 (PROSITE_PROFILES); IPR002557 (PROSITE_PROFILES); IPR002557 (SUPERFAMILY); IPR002557 (SUPERFAMILY); IPR002557 (SUPERFAMILY); IPR002557 (SUPERFAMILY); IPR002557 (SUPERFAMILY)
Vanessa_cardui74199	cg6898 gene product	1423	4	4.8e-89	0.5675	2	F:transmembrane transporter activity; C:plasma membrane	-	IPR003689 (PFAM); PTHR11040:SF66 (PANTHER); PTHR11040 (PANTHER); TRANSMEMBRANE (PHOBIUS); NON_CYTOPLASMIC_DOMAIN (PHOBIUS); NON_CYTOPLASMIC_DOMAIN (PHOBIUS); CYTOPLASMIC_DOMAIN (PHOBIUS); NON_CYTOPLASMIC_DOMAIN (PHOBIUS); CYTOPLASMIC_DOMAIN (PHOBIUS); TRANSMEMBRANE (PHOBIUS); TRANSMEMBRANE (PHOBIUS); TRANSMEMBRANE (PHOBIUS); TRANSMEMBRANE (PHOBIUS); CYTOPLASMIC_DOMAIN (PHOBIUS); TRANSMEMBRANE (PH…
Vanessa_cardui74348	cg7475 gene product	5221	2	0	0.765	3	F:RNA binding; P:cellular nitrogen compound metabolic process; F:isomerase activity	-	IPR006145 (PFAM); IPR006225 (TIGRFAM); PTHR11079:SF85 (PANTHER); PTHR11079 (PANTHER); PTHR11079:SF85 (PANTHER); IPR006224 (PROSITE_PATTERNS); IPR002942 (PROSITE_PROFILES); IPR020103 (SUPERFAMILY)
Vanessa_cardui74398	tws gene product	531	1	6.7e-100	0.88	18	P:embryo development; P:cell proliferation; P:cytoskeleton organization; P:catabolic process; P:signal transduction; P:cellular component assembly; P:cellular protein modification process; P:chromosome segregation; P:mitotic nuclear division; C:protein complex; P:cell division; C:nucleus; C:cytoskeleton; P:chromosome organization; F:phosphatase activity; P:cell differentiation; C:cytosol; F:enzym…	-	IPR000009 (PRINTS); IPR015943 (G3DSA:2.130.10.GENE3D); IPR000009 (PANTHER); IPR018067 (PROSITE_PATTERNS); IPR017986 (SUPERFAMILY)
Vanessa_cardui74481	cg17292 gene product	1318	20	1.3e-50	0.453	3	C:organelle; C:intracellular; F:molecular_function	-	IPR029058 (G3DSA:3.40.50.GENE3D); IPR013818 (PFAM); IPR000734 (PANTHER); SIGNAL_PEPTIDE_C_REGION (PHOBIUS); SIGNAL_PEPTIDE (PHOBIUS); SIGNAL_PEPTIDE_H_REGION (PHOBIUS); SIGNAL_PEPTIDE_N_REGION (PHOBIUS); NON_CYTOPLASMIC_DOMAIN (PHOBIUS); IPR029058 (SUPERFAMILY); TMhelix (TMHMM)
Vanessa_cardui74509	cg3999 gene product	3013	1	0	0.83	6	C:cytoplasm; F:oxidoreductase activity; P:catabolic process; F:lyase activity; P:cellular amino acid metabolic process; C:protein complex	EC:1.4.4.2	IPR003437 (TIGRFAM); IPR015421 (G3DSA:3.40.640.GENE3D); IPR020580 (PFAM); IPR001597 (PFAM); IPR020581 (PANTHER); PTHR11773:SF1 (PANTHER); IPR015424 (SUPERFAMILY); IPR015424 (SUPERFAMILY)
Vanessa_cardui74527	cg4822 gene product	1207	20	2.3e-64	0.5005	4	F:ATPase activity; F:ion binding; C:cellular_component; P:transport	-	IPR027417 (G3DSA:3.40.50.GENE3D); IPR003439 (PFAM); PF12698 (PFAM); IPR026082 (PANTHER); TRANSMEMBRANE (PHOBIUS); TRANSMEMBRANE (PHOBIUS); TRANSMEMBRANE (PHOBIUS); CYTOPLASMIC_DOMAIN (PHOBIUS); NON_CYTOPLASMIC_DOMAIN (PHOBIUS); CYTOPLASMIC_DOMAIN (PHOBIUS); TRANSMEMBRANE (PHOBIUS); NON_CYTOPLASMIC_DOMAIN (PHOBIUS); NON_CYTOPLASMIC_DOMAIN (PHOBIUS); IPR027417 (SUPERFAMILY); TMhelix (TMHMM); TMheli…
Vanessa_cardui74807	hnf4 gene product	1798	20	4.1e-55	0.6545	31	P:embryo development; P:cell proliferation; F:ion binding; F:lipid binding; P:biosynthetic process; P:small molecule metabolic process; P:cell division; P:vesicle-mediated transport; P:cell death; P:pigmentation; F:nucleic acid binding transcription factor activity; P:cellular nitrogen compound metabolic process; P:transmembrane transport; P:cell morphogenesis; P:cell-cell signaling; P:mitotic nu…	-	IPR001628 (PRINTS); IPR001628 (SMART); IPR000536 (G3DSA:1.10.565.GENE3D); IPR001628 (PFAM); IPR013088 (G3DSA:3.30.50.GENE3D); PTHR24079 (PANTHER); IPR001628 (PROSITE_PATTERNS); IPR001628 (PROSITE_PROFILES); SSF57716 (SUPERFAMILY)
Vanessa_cardui74809	sr-ci gene product	1981	6	2.3e-49	0.4383	5	C:cell; P:signal transduction; P:anatomical structure development; F:molecular_function; P:immune system process	-	IPR000436 (SMART); IPR000998 (SMART); IPR000998 (PFAM); G3DSA:2.10.70.10 (GENE3D); IPR001212 (PFAM); G3DSA:2.10.70.10 (GENE3D); IPR000436 (PFAM); PTHR23282 (PANTHER); IPR001212 (PROSITE_PATTERNS); CYTOPLASMIC_DOMAIN (PHOBIUS); SIGNAL_PEPTIDE_H_REGION (PHOBIUS); TRANSMEMBRANE (PHOBIUS); SIGNAL_PEPTIDE_C_REGION (PHOBIUS); NON_CYTOPLASMIC_DOMAIN (PHOBIUS); SIGNAL_PEPTIDE (PHOBIUS); SIGNAL_PEPTIDE_N_…
Vanessa_cardui74949	cg5931 gene product	1393	1	3.7e-139	0.7		-	-	no IPS match
Vanessa_cardui74955	cg15888 gene product	728	1	5.1e-06	0.61		-	-	CYTOPLASMIC_DOMAIN (PHOBIUS); NON_CYTOPLASMIC_DOMAIN (PHOBIUS); TRANSMEMBRANE (PHOBIUS); CYTOPLASMIC_DOMAIN (PHOBIUS); TRANSMEMBRANE (PHOBIUS); TMhelix (TMHMM); TMhelix (TMHMM)
Vanessa_cardui75170	tsl gene product	1513	1	4.7e-84	0.69	7	P:embryo development; P:signal transduction; P:cellular nitrogen compound metabolic process; P:biosynthetic process; C:extracellular region; F:molecular_function; P:growth	-	SIGNAL_PEPTIDE (PHOBIUS); NON_CYTOPLASMIC_DOMAIN (PHOBIUS); SIGNAL_PEPTIDE_N_REGION (PHOBIUS); SIGNAL_PEPTIDE_H_REGION (PHOBIUS); SIGNAL_PEPTIDE_C_REGION (PHOBIUS); SignalP-noTM (SIGNALP_EUK); SignalP-TM (SIGNALP_GRAM_POSITIVE)
Vanessa_cardui75264	eff gene product	677	20	5.1e-111	0.6305	27	P:embryo development; P:cytoskeleton organization; P:catabolic process; P:cellular component assembly; P:cellular protein modification process; P:cell division; P:vesicle-mediated transport; P:cell death; P:autophagy; F:ubiquitin-like protein binding; P:signal transduction; P:cell morphogenesis; P:mitotic nuclear division; P:developmental maturation; C:protein complex; P:DNA metabolic process; P:…	-	SM00212 (SMART); IPR016135 (G3DSA:3.10.110.GENE3D); IPR000608 (PFAM); PTHR24068 (PANTHER); IPR023313 (PROSITE_PATTERNS); IPR000608 (PROSITE_PROFILES); IPR016135 (SUPERFAMILY)
Vanessa_cardui75291	cg10078 gene product	1092	5	6.4e-114	0.652	4	F:transferase activity, transferring glycosyl groups; P:cellular amino acid metabolic process; P:cellular nitrogen compound metabolic process; P:biosynthetic process	EC:2.4.2.14	IPR029055 (G3DSA:3.60.20.GENE3D); PF13522 (PFAM); PTHR11907 (PANTHER); PTHR11907:SF0 (PANTHER); IPR017932 (PROSITE_PROFILES); IPR029055 (SUPERFAMILY)
Vanessa_cardui75380	cg6739 gene product	655	1	2.4e-06	0.47		-	-	no IPS match
Vanessa_cardui75514	cg18348 gene product	689	20	7.9e-14	0.5755	3	C:extracellular space; F:structural molecule activity; P:reproduction	-	IPR000618 (PRINTS); IPR000618 (PFAM); PTHR10380:SF8 (PANTHER); PTHR10380:SF8 (PANTHER); PTHR10380 (PANTHER); PTHR10380 (PANTHER); IPR031311 (PROSITE_PATTERNS); SIGNAL_PEPTIDE_N_REGION (PHOBIUS); SIGNAL_PEPTIDE_H_REGION (PHOBIUS); SIGNAL_PEPTIDE (PHOBIUS); SIGNAL_PEPTIDE_C_REGION (PHOBIUS); NON_CYTOPLASMIC_DOMAIN (PHOBIUS); IPR000618 (PROSITE_PROFILES); SignalP-TM (SIGNALP_GRAM_POSITIVE); SignalP-…
Vanessa_cardui75671	cg11854 gene product	865	7	5.6e-18	0.4357	4	F:molecular_function; C:extracellular space; P:biological_process; P:multicellular organism reproduction	-	IPR010562 (SMART); IPR010562 (PFAM); PTHR11008 (PANTHER); PTHR11008:SF25 (PANTHER); SIGNAL_PEPTIDE_N_REGION (PHOBIUS); SIGNAL_PEPTIDE (PHOBIUS); SIGNAL_PEPTIDE_C_REGION (PHOBIUS); SIGNAL_PEPTIDE_H_REGION (PHOBIUS); NON_CYTOPLASMIC_DOMAIN (PHOBIUS); SignalP-noTM (SIGNALP_EUK)
Vanessa_cardui75680	cg8654 gene product	1353	20	1.9e-96	0.496	4	P:embryo development; F:transmembrane transporter activity; C:cellular_component; P:growth	-	G3DSA:1.20.1250.20 (GENE3D); IPR005828 (PFAM); PTHR24064 (PANTHER); IPR005829 (PROSITE_PATTERNS); NON_CYTOPLASMIC_DOMAIN (PHOBIUS); TRANSMEMBRANE (PHOBIUS); TRANSMEMBRANE (PHOBIUS); TRANSMEMBRANE (PHOBIUS); NON_CYTOPLASMIC_DOMAIN (PHOBIUS); CYTOPLASMIC_DOMAIN (PHOBIUS); TRANSMEMBRANE (PHOBIUS); CYTOPLASMIC_DOMAIN (PHOBIUS); NON_CYTOPLASMIC_DOMAIN (PHOBIUS); TRANSMEMBRANE (PHOBIUS); TRANSMEMBRANE …
Vanessa_cardui75712	gl gene product	1171	20	1.5e-100	0.5815	37	P:embryo development; P:cell proliferation; P:cytoskeleton organization; P:protein complex assembly; F:ion binding; P:cellular protein modification process; C:chromosome; P:biosynthetic process; C:proteinaceous extracellular matrix; P:cell division; P:cell death; P:vesicle-mediated transport; P:cytoskeleton-dependent intracellular transport; F:nucleic acid binding transcription factor activity; P…	-	IPR015880 (SMART); IPR013087 (G3DSA:3.30.160.GENE3D); IPR013087 (G3DSA:3.30.160.GENE3D); IPR007087 (PFAM); PTHR24409 (PANTHER); IPR007087 (PROSITE_PATTERNS); IPR007087 (PROSITE_PATTERNS); IPR007087 (PROSITE_PATTERNS); IPR007087 (PROSITE_PATTERNS); IPR007087 (PROSITE_PATTERNS); IPR007087 (PROSITE_PATTERNS); IPR007087 (PROSITE_PROFILES); IPR007087 (PROSITE_PROFILES); IPR007087 (PROSITE_PROFILES); I…
Vanessa_cardui75752	mig gene product	1384	20	3.3e-119	0.5385	11	C:nucleus; F:DNA binding; C:cytoskeleton; P:signal transduction; F:nucleic acid binding transcription factor activity; F:ion binding; P:anatomical structure development; P:cell differentiation; C:protein complex; P:cellular nitrogen compound metabolic process; P:biosynthetic process	-	IPR015880 (SMART); IPR013087 (G3DSA:3.30.160.GENE3D); IPR007087 (PFAM); IPR013087 (G3DSA:3.30.160.GENE3D); IPR013087 (G3DSA:3.30.160.GENE3D); PF13912 (PFAM); PF12874 (PFAM); IPR013087 (G3DSA:3.30.160.GENE3D); PTHR24409 (PANTHER); IPR007087 (PROSITE_PATTERNS); IPR007087 (PROSITE_PATTERNS); IPR007087 (PROSITE_PATTERNS); IPR007087 (PROSITE_PATTERNS); IPR007087 (PROSITE_PATTERNS); IPR007087 (PROSITE_…
Vanessa_cardui75823	cg8646 gene product	1472	6	0	0.56	2	P:signal transduction; F:molecular_function	-	IPR000917 (PFAM); IPR017849 (G3DSA:3.40.720.GENE3D); G3DSA:3.30.1120.10 (GENE3D); PTHR10342 (PANTHER); PTHR10342 (PANTHER); PTHR10342:SF232 (PANTHER); IPR024607 (PROSITE_PATTERNS); IPR024607 (PROSITE_PATTERNS); IPR017850 (SUPERFAMILY)
Vanessa_cardui75826	mig gene product	1465	20	1.1e-118	0.5385	11	C:nucleus; F:DNA binding; C:cytoskeleton; P:signal transduction; F:nucleic acid binding transcription factor activity; F:ion binding; P:anatomical structure development; P:cell differentiation; C:protein complex; P:cellular nitrogen compound metabolic process; P:biosynthetic process	-	IPR015880 (SMART); IPR013087 (G3DSA:3.30.160.GENE3D); IPR007087 (PFAM); IPR013087 (G3DSA:3.30.160.GENE3D); IPR013087 (G3DSA:3.30.160.GENE3D); PF12874 (PFAM); PF13912 (PFAM); IPR013087 (G3DSA:3.30.160.GENE3D); PTHR24409 (PANTHER); IPR007087 (PROSITE_PATTERNS); IPR007087 (PROSITE_PATTERNS); IPR007087 (PROSITE_PATTERNS); IPR007087 (PROSITE_PATTERNS); IPR007087 (PROSITE_PATTERNS); IPR007087 (PROSITE_…
Vanessa_cardui75902	cg7458 gene product	2250	20	3.5e-105	0.4595	1	F:transmembrane transporter activity	-	no IPS match
Vanessa_cardui76021	cg9219 gene product	817	2	1.3e-46	0.945	9	C:nucleus; F:DNA binding; P:homeostatic process; F:nucleic acid binding transcription factor activity; F:ion binding; P:anatomical structure development; P:cellular nitrogen compound metabolic process; P:biosynthetic process; C:protein complex	-	Coil (COILS); IPR015880 (SMART); PTHR15021:SF0 (PANTHER); PTHR15021 (PANTHER); IPR007087 (PROSITE_PATTERNS); IPR007087 (PROSITE_PROFILES)
Vanessa_cardui76035	cg4526 gene product	1605	8	4.2e-102	0.4738	2	P:transmembrane transport; C:cellular_component	-	G3DSA:1.20.1250.20 (GENE3D); IPR011701 (PFAM); PTHR23507:SF1 (PANTHER); PTHR23507 (PANTHER); NON_CYTOPLASMIC_DOMAIN (PHOBIUS); TRANSMEMBRANE (PHOBIUS); NON_CYTOPLASMIC_DOMAIN (PHOBIUS); NON_CYTOPLASMIC_DOMAIN (PHOBIUS); TRANSMEMBRANE (PHOBIUS); CYTOPLASMIC_DOMAIN (PHOBIUS); NON_CYTOPLASMIC_DOMAIN (PHOBIUS); CYTOPLASMIC_DOMAIN (PHOBIUS); TRANSMEMBRANE (PHOBIUS); TRANSMEMBRANE (PHOBIUS); CYTOPLASMI…
Vanessa_cardui76085	cg17292 gene product	1946	20	1.3e-33	0.481	2	P:biological_process; F:molecular_function	-	IPR000734 (PRINTS); IPR029058 (G3DSA:3.40.50.GENE3D); IPR013818 (PFAM); IPR000734 (PANTHER); SIGNAL_PEPTIDE_H_REGION (PHOBIUS); SIGNAL_PEPTIDE_N_REGION (PHOBIUS); SIGNAL_PEPTIDE_C_REGION (PHOBIUS); NON_CYTOPLASMIC_DOMAIN (PHOBIUS); SIGNAL_PEPTIDE (PHOBIUS); SignalP-TM (SIGNALP_GRAM_POSITIVE); SignalP-noTM (SIGNALP_GRAM_NEGATIVE); SignalP-noTM (SIGNALP_EUK); IPR029058 (SUPERFAMILY)
Vanessa_cardui76148	fj gene product	3082	1	2.4e-118	0.58		-	-	IPR024868 (PRINTS); PTHR13147:SF5 (PANTHER); IPR024868 (PANTHER); TRANSMEMBRANE (PHOBIUS); NON_CYTOPLASMIC_DOMAIN (PHOBIUS); CYTOPLASMIC_DOMAIN (PHOBIUS); TMhelix (TMHMM)
Vanessa_cardui76185	olf186-f gene product	1248	1	4.5e-56	0.76		-	-	IPR012446 (PFAM); IPR012446 (PANTHER); PTHR31501:SF7 (PANTHER); TRANSMEMBRANE (PHOBIUS); TRANSMEMBRANE (PHOBIUS); TRANSMEMBRANE (PHOBIUS); NON_CYTOPLASMIC_DOMAIN (PHOBIUS); NON_CYTOPLASMIC_DOMAIN (PHOBIUS); CYTOPLASMIC_DOMAIN (PHOBIUS); CYTOPLASMIC_DOMAIN (PHOBIUS); TRANSMEMBRANE (PHOBIUS); CYTOPLASMIC_DOMAIN (PHOBIUS); TMhelix (TMHMM); TMhelix (TMHMM); TMhelix (TMHMM)
Vanessa_cardui76281	sv gene product	1545	10	3.1e-80	0.809	15	P:embryo development; P:cell proliferation; P:signal transduction; P:cell-cell signaling; C:protein complex; P:biosynthetic process; P:reproduction; P:growth; P:cell motility; C:nucleus; F:DNA binding; C:cytoplasm; F:nucleic acid binding transcription factor activity; P:cell differentiation; P:cellular nitrogen compound metabolic process	-	Coil (COILS); IPR001523 (PRINTS); IPR001523 (SMART); IPR001523 (PFAM); IPR011991 (G3DSA:1.10.10.GENE3D); IPR011991 (G3DSA:1.10.10.GENE3D); PTHR24329 (PANTHER); IPR001523 (PROSITE_PATTERNS); IPR001523 (PROSITE_PROFILES); IPR009057 (SUPERFAMILY)
Vanessa_cardui76321	cg3622 gene product	900	3	1.1e-71	0.4667	1	F:peptidase activity	-	G3DSA:2.20.100.10 (GENE3D); IPR024079 (G3DSA:3.40.390.GENE3D); PTHR13723:SF193 (PANTHER); PTHR13723 (PANTHER); IPR000884 (PROSITE_PROFILES); IPR000884 (SUPERFAMILY)
Vanessa_cardui76347	cg3759 gene product	701	4	2.4e-69	0.4825	2	F:oxidoreductase activity; F:ion binding	-	IPR011706 (PFAM); IPR008972 (G3DSA:2.60.40.GENE3D); IPR008972 (G3DSA:2.60.40.GENE3D); PTHR11709:SF75 (PANTHER); PTHR11709 (PANTHER); IPR008972 (SUPERFAMILY)
Vanessa_cardui76385	cg11200 gene product	956	20	2.9e-13	0.442	1	F:oxidoreductase activity	-	IPR002347 (PRINTS); IPR002198 (PRINTS); G3DSA:3.40.50.720 (GENE3D); IPR002198 (PFAM); PTHR24322 (PANTHER); PTHR24322:SF228 (PANTHER); IPR016040 (SUPERFAMILY)
Vanessa_cardui76434	p gene product	1430	2	4.9e-51	0.485	2	P:transport; F:molecular_function	-	IPR001747 (SMART); IPR011030 (G3DSA:1.25.10.GENE3D); IPR015816 (G3DSA:2.30.230.GENE3D); IPR001747 (PFAM); PTHR23345 (PANTHER); PTHR23345:SF11 (PANTHER); SIGNAL_PEPTIDE_C_REGION (PHOBIUS); SIGNAL_PEPTIDE_N_REGION (PHOBIUS); SIGNAL_PEPTIDE (PHOBIUS); NON_CYTOPLASMIC_DOMAIN (PHOBIUS); SIGNAL_PEPTIDE_H_REGION (PHOBIUS); IPR001747 (PROSITE_PROFILES); SignalP-noTM (SIGNALP_EUK); SignalP-TM (SIGNALP_GRA…
Vanessa_cardui76457	lcp65ad gene product	1795	6	3.2e-07	0.4867	4	F:structural constituent of chitin-based cuticle; P:chitin-based cuticle development; F:structural constituent of chitin-based larval cuticle; C:extracellular matrix	-	TRANSMEMBRANE (PHOBIUS); CYTOPLASMIC_DOMAIN (PHOBIUS); NON_CYTOPLASMIC_DOMAIN (PHOBIUS); TMhelix (TMHMM)
Vanessa_cardui76492	cg7526 gene product	1095	6	5.5e-12	0.505	1	F:ion binding	-	IPR000742 (SMART); IPR001881 (SMART); G3DSA:2.10.25.10 (GENE3D); G3DSA:2.10.25.10 (GENE3D); IPR026823 (PFAM); G3DSA:2.10.25.10 (GENE3D); PTHR24034 (PANTHER); IPR013032 (PROSITE_PATTERNS); IPR018097 (PROSITE_PATTERNS); IPR013032 (PROSITE_PATTERNS); SIGNAL_PEPTIDE (PHOBIUS); NON_CYTOPLASMIC_DOMAIN (PHOBIUS); SIGNAL_PEPTIDE_C_REGION (PHOBIUS); SIGNAL_PEPTIDE_N_REGION (PHOBIUS); SIGNAL_PEPTIDE_H_REGI…
Vanessa_cardui76628	hyd gene product	1788	1	3.4e-56	0.63	1	F:ubiquitin-like protein binding	-	Coil (COILS); IPR024725 (PFAM); IPR009091 (G3DSA:2.130.10.GENE3D); PTHR11254 (PANTHER); PTHR11254:SF337 (PANTHER); IPR009091 (SUPERFAMILY)
Vanessa_cardui76650	cg15890 gene product	628	1	1.6e-07	0.62	2	C:integral component of membrane; P:transmembrane transport	-	CYTOPLASMIC_DOMAIN (PHOBIUS); NON_CYTOPLASMIC_DOMAIN (PHOBIUS); TRANSMEMBRANE (PHOBIUS); TMhelix (TMHMM); TMhelix (TMHMM)
Vanessa_cardui76684	cg3066 gene product	1166	20	2.6e-87	0.487	7	P:signal transduction; P:anatomical structure development; P:cell differentiation; F:peptidase activity; P:biosynthetic process; P:immune system process; P:response to stress	-	IPR001314 (PRINTS); IPR001254 (SMART); G3DSA:2.40.10.10 (GENE3D); IPR001254 (PFAM); G3DSA:2.40.10.10 (GENE3D); PTHR24260:SF28 (PANTHER); PTHR24260 (PANTHER); IPR018114 (PROSITE_PATTERNS); SIGNAL_PEPTIDE (PHOBIUS); NON_CYTOPLASMIC_DOMAIN (PHOBIUS); SIGNAL_PEPTIDE_N_REGION (PHOBIUS); SIGNAL_PEPTIDE_H_REGION (PHOBIUS); SIGNAL_PEPTIDE_C_REGION (PHOBIUS); IPR001254 (PROSITE_PROFILES); SignalP-noTM (SI…
Vanessa_cardui76713	cg12233 gene product	1987	5	0	0.622	7	P:small molecule metabolic process; P:generation of precursor metabolites and energy; C:cytoskeleton; F:oxidoreductase activity; C:mitochondrion; F:ion binding; C:protein complex	-	IPR024084 (G3DSA:3.40.718.GENE3D); IPR004434 (TIGRFAM); IPR024084 (PFAM); IPR001804 (PANTHER); PTHR11835:SF34 (PANTHER); IPR019818 (PROSITE_PATTERNS); SSF53659 (SUPERFAMILY)
Vanessa_cardui76770	lcp65ad gene product	1775	6	3.1e-07	0.4867	4	F:structural constituent of chitin-based cuticle; P:chitin-based cuticle development; F:structural constituent of chitin-based larval cuticle; C:extracellular matrix	-	no IPS match
Vanessa_cardui76821	eip74ef gene product	1422	8	7.6e-17	0.5675	27	P:embryo development; P:cell proliferation; P:cellular component assembly; P:cellular protein modification process; P:cellular amino acid metabolic process; P:cell adhesion; P:biosynthetic process; C:nucleoplasm; P:vesicle-mediated transport; P:cell death; P:autophagy; F:nucleic acid binding transcription factor activity; C:cytosol; P:cellular nitrogen compound metabolic process; P:signal transdu…	-	IPR000418 (PRINTS); IPR000418 (SMART); IPR000418 (PFAM); IPR011991 (G3DSA:1.10.10.GENE3D); IPR013761 (G3DSA:1.10.150.GENE3D); PTHR11849 (PANTHER); PTHR11849 (PANTHER); PTHR11849:SF190 (PANTHER); PTHR11849:SF190 (PANTHER); IPR000418 (PROSITE_PROFILES); IPR003118 (PROSITE_PROFILES); SSF46785 (SUPERFAMILY); IPR013761 (SUPERFAMILY)
Vanessa_cardui76832	cg11779 gene product	1392	2	3.1e-175	0.78	8	P:protein targeting; F:transmembrane transporter activity; C:mitochondrion; F:protein transporter activity; C:protein complex; P:mitochondrion organization; P:response to stress; C:plastid	-	Coil (COILS); IPR007379 (SMART); IPR017303 (PIRSF); IPR007379 (PFAM); PTHR10721:SF1 (PANTHER); PTHR10721 (PANTHER); SSF54427 (SUPERFAMILY)
Vanessa_cardui76971	sb gene product	2284	20	2.3e-146	0.5705	7	P:cytoskeleton organization; P:cell morphogenesis; P:cellular component assembly; P:cell differentiation; F:peptidase activity; C:extracellular region; C:plasma membrane	EC:3.4.21	no IPS match
Vanessa_cardui77099	cg11883 gene product	1722	6	2.4e-91	0.4983	3	P:small molecule metabolic process; P:nucleobase-containing compound catabolic process; F:molecular_function	-	IPR006179 (PRINTS); IPR008334 (PFAM); IPR029052 (G3DSA:3.60.21.GENE3D); IPR004843 (PFAM); IPR008334 (G3DSA:3.90.780.GENE3D); IPR006179 (PANTHER); PTHR11575:SF25 (PANTHER); NON_CYTOPLASMIC_DOMAIN (PHOBIUS); SIGNAL_PEPTIDE_H_REGION (PHOBIUS); SIGNAL_PEPTIDE (PHOBIUS); SIGNAL_PEPTIDE_N_REGION (PHOBIUS); SIGNAL_PEPTIDE_C_REGION (PHOBIUS); SignalP-noTM (SIGNALP_EUK); IPR029052 (SUPERFAMILY); IPR008334…
Vanessa_cardui77147	gel gene product	1142	5	1.4e-41	0.472	6	P:cytoskeleton organization; C:cytoplasm; P:cell differentiation; P:anatomical structure development; P:transport; P:reproduction	-	no IPS match
Vanessa_cardui77180	cg3267 gene product	1979	1	0	0.81	1	F:ligase activity	-	IPR029045 (G3DSA:3.90.226.GENE3D); IPR000022 (PFAM); PTHR22855 (PANTHER); PTHR22855:SF35 (PANTHER); IPR011763 (PROSITE_PROFILES); IPR011762 (PROSITE_PROFILES); IPR029045 (SUPERFAMILY); IPR029045 (SUPERFAMILY)
Vanessa_cardui77243	pcan gene product	8350	20	0	0.414	7	P:locomotion; P:cell morphogenesis; P:cell differentiation; P:cell adhesion; C:plasma membrane; F:molecular_function; P:reproduction	-	IPR002172 (PRINTS); IPR002172 (SMART); IPR000034 (SMART); IPR003598 (SMART); IPR003599 (SMART); IPR013106 (SMART); IPR002049 (SMART); IPR013783 (G3DSA:2.60.40.GENE3D); G3DSA:2.10.25.10 (GENE3D); IPR013783 (G3DSA:2.60.40.GENE3D); IPR002049 (PFAM); IPR013783 (G3DSA:2.60.40.GENE3D); IPR013783 (G3DSA:2.60.40.GENE3D); IPR013783 (G3DSA:2.60.40.GENE3D); IPR013783 (G3DSA:2.60.40.GENE3D); PF13927 (PFAM); …
Vanessa_cardui77319	cg14351 gene product	622	1	1.3e-37	0.77		-	-	SIGNAL_PEPTIDE (PHOBIUS); NON_CYTOPLASMIC_DOMAIN (PHOBIUS); SIGNAL_PEPTIDE_H_REGION (PHOBIUS); SIGNAL_PEPTIDE_N_REGION (PHOBIUS); SIGNAL_PEPTIDE_C_REGION (PHOBIUS); SignalP-noTM (SIGNALP_EUK); SignalP-noTM (SIGNALP_GRAM_NEGATIVE)
Vanessa_cardui77363	hn gene product	1754	3	0	0.7167	22	P:embryo development; P:catabolic process; F:ion binding; P:cellular amino acid metabolic process; P:biosynthetic process; P:vesicle-mediated transport; F:oxidoreductase activity; P:pigmentation; F:nucleic acid binding transcription factor activity; P:cellular nitrogen compound metabolic process; P:neurological system process; P:cell morphogenesis; P:cell-cell signaling; P:anatomical structure fo…	EC:1.14.16.2; EC:1.14.16.1; EC:1.14.16.4	no IPS match
Vanessa_cardui77367	cyp6a2 gene product	1489	20	1.7e-75	0.496	5	P:secondary metabolic process; C:cell; F:oxidoreductase activity; F:ion binding; P:anatomical structure development	-	IPR002401 (PRINTS); IPR001128 (PRINTS); IPR001128 (G3DSA:1.10.630.GENE3D); IPR001128 (PFAM); PTHR24292 (PANTHER); IPR017972 (PROSITE_PATTERNS); TRANSMEMBRANE (PHOBIUS); NON_CYTOPLASMIC_DOMAIN (PHOBIUS); CYTOPLASMIC_DOMAIN (PHOBIUS); IPR001128 (SUPERFAMILY); TMhelix (TMHMM)
Vanessa_cardui77368	cg14900 gene product	5677	14	0	0.4364	11	P:embryo development; P:cell morphogenesis; F:ion binding; P:anatomical structure formation involved in morphogenesis; P:cell adhesion; C:plasma membrane; P:reproduction; P:growth; P:cell motility; P:cell division; P:cell differentiation	-	IPR002126 (PRINTS); IPR002126 (SMART); IPR002126 (PFAM); IPR002126 (G3DSA:2.60.40.GENE3D); IPR002126 (G3DSA:2.60.40.GENE3D); PTHR24026 (PANTHER); PTHR24026 (PANTHER); PTHR24026 (PANTHER); PTHR24026:SF45 (PANTHER); PTHR24026:SF45 (PANTHER); PTHR24026:SF45 (PANTHER); IPR020894 (PROSITE_PATTERNS); IPR020894 (PROSITE_PATTERNS); IPR020894 (PROSITE_PATTERNS); IPR020894 (PROSITE_PATTERNS); IPR020894 (PR…
Vanessa_cardui77424	cg6739 gene product	539	1	6.8e-08	0.71		-	-	SignalP-TM (SIGNALP_GRAM_POSITIVE)
Vanessa_cardui77500	arf79f gene product	1656	20	1e-112	0.621	27	P:cytoskeleton organization; P:cellular component assembly; F:ion binding; P:cellular protein modification process; P:chromosome segregation; C:Golgi apparatus; P:cell adhesion; P:biosynthetic process; P:cell division; C:endosome; P:vesicle-mediated transport; F:GTPase activity; C:cytosol; F:transferase activity, transferring glycosyl groups; P:signal transduction; P:cell morphogenesis; P:cell-ce…	EC:2.4.2.31	IPR006689 (PRINTS); IPR024156 (SMART); IPR003579 (SMART); SM00178 (SMART); IPR005225 (TIGRFAM); IPR027417 (G3DSA:3.40.50.GENE3D); IPR006689 (PFAM); PTHR11711:SF41 (PANTHER); PTHR11711 (PANTHER); IPR024156 (PROSITE_PROFILES); IPR027417 (SUPERFAMILY)
Vanessa_cardui77622	l 35bd gene product	1911	1	4.4e-100	0.65	3	C:nucleus; F:methyltransferase activity; P:mRNA processing	-	Coil (COILS); IPR016899 (PIRSF); IPR029063 (G3DSA:3.40.50.GENE3D); IPR004971 (PFAM); PTHR12189 (PANTHER); IPR004971 (PROSITE_PROFILES); IPR029063 (SUPERFAMILY)
Vanessa_cardui77633	eg: gene product	1973	5	5.7e-58	0.53	2	C:cellular_component; F:signal transducer activity	-	IPR000276 (PRINTS); IPR000276 (PFAM); G3DSA:1.20.1070.10 (GENE3D); PTHR24242:SF236 (PANTHER); PTHR24242 (PANTHER); TRANSMEMBRANE (PHOBIUS); TRANSMEMBRANE (PHOBIUS); NON_CYTOPLASMIC_DOMAIN (PHOBIUS); CYTOPLASMIC_DOMAIN (PHOBIUS); TRANSMEMBRANE (PHOBIUS); TRANSMEMBRANE (PHOBIUS); CYTOPLASMIC_DOMAIN (PHOBIUS); NON_CYTOPLASMIC_DOMAIN (PHOBIUS); CYTOPLASMIC_DOMAIN (PHOBIUS); IPR017452 (PROSITE_PROFILE…
Vanessa_cardui77650	l efl gene product	748	11	4.2e-51	0.5891	14	P:catabolic process; F:structural molecule activity; P:cellular protein modification process; P:anatomical structure development; C:protein complex; P:protein folding; P:aging; P:response to stress; C:nucleoplasm; P:translation; C:cytoskeleton; P:autophagy; C:cytosol; F:cytoskeletal protein binding	-	IPR001436 (PRINTS); IPR003090 (PFAM); IPR008978 (G3DSA:2.60.40.GENE3D); IPR001436 (PIRSF); IPR002068 (PFAM); PTHR11527:SF139 (PANTHER); IPR031107 (PANTHER); IPR002068 (PROSITE_PROFILES); IPR008978 (SUPERFAMILY)
Vanessa_cardui77724	alpha-est9 gene product	4352	20	0	0.4675	15	P:catabolic process; P:locomotion; F:ion binding; P:cell-cell signaling; P:anatomical structure formation involved in morphogenesis; F:peptidase activity; P:circulatory system process; C:plasma membrane; P:reproduction; P:small molecule metabolic process; C:extracellular space; C:cytoplasm; P:lipid metabolic process; P:cell differentiation; P:cellular nitrogen compound metabolic process	EC:3.4.24; EC:3.4.15; EC:3.1.1.7	IPR001445 (PRINTS); IPR000997 (PRINTS); IPR029058 (G3DSA:3.40.50.GENE3D); IPR002018 (PFAM); PTHR11559 (PANTHER); PTHR11559:SF215 (PANTHER); IPR019826 (PROSITE_PATTERNS); IPR019819 (PROSITE_PATTERNS); SIGNAL_PEPTIDE_H_REGION (PHOBIUS); NON_CYTOPLASMIC_DOMAIN (PHOBIUS); SIGNAL_PEPTIDE_C_REGION (PHOBIUS); SIGNAL_PEPTIDE_N_REGION (PHOBIUS); SIGNAL_PEPTIDE (PHOBIUS); PS51257 (PROSITE_PROFILES); Signal…
Vanessa_cardui77747	ald gene product	1211	3	3.3e-172	0.7767	23	P:cytoskeleton organization; P:catabolic process; F:lyase activity; F:ion binding; P:cellular protein modification process; P:anatomical structure development; P:chromosome segregation; P:biosynthetic process; P:small molecule metabolic process; P:cell division; P:cofactor metabolic process; C:cytosol; P:cellular nitrogen compound metabolic process; P:generation of precursor metabolites and energ…	EC:4.1.2.13	IPR013785 (G3DSA:3.20.20.GENE3D); IPR000741 (PFAM); PTHR11627 (PANTHER); IPR029768 (PROSITE_PATTERNS); SSF51569 (SUPERFAMILY)
Vanessa_cardui77821	cg4526 gene product	568	7	1.8e-10	0.4929	3	C:integral component of membrane; P:transmembrane transport; F:adenylate cyclase activity	-	G3DSA:1.20.1250.20 (GENE3D); PTHR23507 (PANTHER); TRANSMEMBRANE (PHOBIUS); NON_CYTOPLASMIC_DOMAIN (PHOBIUS); CYTOPLASMIC_DOMAIN (PHOBIUS); NON_CYTOPLASMIC_DOMAIN (PHOBIUS); TRANSMEMBRANE (PHOBIUS); IPR020846 (SUPERFAMILY); TMhelix (TMHMM); TMhelix (TMHMM)
Vanessa_cardui77925	tsl gene product	1212	1	1.2e-30	0.74	7	P:embryo development; P:signal transduction; P:cellular nitrogen compound metabolic process; P:biosynthetic process; C:extracellular region; F:molecular_function; P:growth	-	NON_CYTOPLASMIC_DOMAIN (PHOBIUS); SIGNAL_PEPTIDE_N_REGION (PHOBIUS); SIGNAL_PEPTIDE_H_REGION (PHOBIUS); SIGNAL_PEPTIDE (PHOBIUS); SIGNAL_PEPTIDE_C_REGION (PHOBIUS)
Vanessa_cardui77994	cg3006 gene product	1878	2	1.5e-95	0.555	4	F:oxidoreductase activity; C:mitochondrion; F:ion binding; C:cytosol	-	IPR000960 (PRINTS); IPR023753 (G3DSA:3.50.50.GENE3D); IPR020946 (PFAM); IPR023753 (G3DSA:3.50.50.GENE3D); PTHR23023 (PANTHER); PTHR23023:SF124 (PANTHER); NON_CYTOPLASMIC_DOMAIN (PHOBIUS); CYTOPLASMIC_DOMAIN (PHOBIUS); SIGNAL_PEPTIDE_H_REGION (PHOBIUS); SIGNAL_PEPTIDE_C_REGION (PHOBIUS); TRANSMEMBRANE (PHOBIUS); SIGNAL_PEPTIDE (PHOBIUS); SIGNAL_PEPTIDE_N_REGION (PHOBIUS); SignalP-noTM (SIGNALP_GRA…
Vanessa_cardui78006	:gh11973 gene product	1498	1	1.2e-23	0.55	3	P:anatomical structure development; P:response to stress; P:growth	-	IPR001304 (SMART); IPR001304 (PFAM); IPR016186 (G3DSA:3.10.100.GENE3D); PTHR22800 (PANTHER); SIGNAL_PEPTIDE_N_REGION (PHOBIUS); SIGNAL_PEPTIDE_C_REGION (PHOBIUS); SIGNAL_PEPTIDE_H_REGION (PHOBIUS); SIGNAL_PEPTIDE (PHOBIUS); NON_CYTOPLASMIC_DOMAIN (PHOBIUS); IPR001304 (PROSITE_PROFILES); SignalP-noTM (SIGNALP_EUK); IPR016187 (SUPERFAMILY)
Vanessa_cardui78052	:gh11973 gene product	1715	1	1.7e-23	0.55	3	P:anatomical structure development; P:response to stress; P:growth	-	IPR001304 (SMART); IPR016186 (G3DSA:3.10.100.GENE3D); IPR001304 (PFAM); PTHR22800 (PANTHER); SIGNAL_PEPTIDE (PHOBIUS); NON_CYTOPLASMIC_DOMAIN (PHOBIUS); SIGNAL_PEPTIDE_C_REGION (PHOBIUS); SIGNAL_PEPTIDE_N_REGION (PHOBIUS); SIGNAL_PEPTIDE_H_REGION (PHOBIUS); IPR001304 (PROSITE_PROFILES); SignalP-noTM (SIGNALP_EUK); IPR016187 (SUPERFAMILY)
Vanessa_cardui78059	cg18318 gene product	743	2	2.6e-13	0.54	5	P:locomotion; P:signal transduction; P:cell morphogenesis; P:cell differentiation; F:molecular_function	-	IPR032104 (PFAM); PTHR23199 (PANTHER); SIGNAL_PEPTIDE_H_REGION (PHOBIUS); NON_CYTOPLASMIC_DOMAIN (PHOBIUS); SIGNAL_PEPTIDE_C_REGION (PHOBIUS); SIGNAL_PEPTIDE_N_REGION (PHOBIUS); SIGNAL_PEPTIDE (PHOBIUS); SignalP-noTM (SIGNALP_EUK); SignalP-TM (SIGNALP_GRAM_POSITIVE); IPR029034 (SUPERFAMILY)
Vanessa_cardui78068	myosin-heavy-chain-like gene product	2590	13	9e-102	0.4923	16	F:ATPase activity; P:embryo development; P:cytoskeleton organization; P:signal transduction; P:cellular component assembly; F:ion binding; F:structural molecule activity; C:protein complex; P:transport; P:reproduction; P:growth; C:cytoskeleton; C:cytoplasm; P:cell differentiation; F:cytoskeletal protein binding; F:kinase activity	-	IPR001609 (PRINTS); IPR001609 (SMART); IPR001609 (PFAM); PTHR13140 (PANTHER); PTHR13140:SF498 (PANTHER); TRANSMEMBRANE (PHOBIUS); CYTOPLASMIC_DOMAIN (PHOBIUS); CYTOPLASMIC_DOMAIN (PHOBIUS); TRANSMEMBRANE (PHOBIUS); NON_CYTOPLASMIC_DOMAIN (PHOBIUS); IPR001609 (PROSITE_PROFILES); IPR027417 (SUPERFAMILY)
Vanessa_cardui78106	:gh11973 gene product	1614	1	1.4e-23	0.55	3	P:anatomical structure development; P:response to stress; P:growth	-	IPR001304 (SMART); IPR001304 (PFAM); IPR016186 (G3DSA:3.10.100.GENE3D); PTHR22800 (PANTHER); SIGNAL_PEPTIDE (PHOBIUS); NON_CYTOPLASMIC_DOMAIN (PHOBIUS); SIGNAL_PEPTIDE_N_REGION (PHOBIUS); SIGNAL_PEPTIDE_H_REGION (PHOBIUS); SIGNAL_PEPTIDE_C_REGION (PHOBIUS); IPR001304 (PROSITE_PROFILES); SignalP-noTM (SIGNALP_EUK); IPR016187 (SUPERFAMILY)
Vanessa_cardui78182	cg18318 gene product	920	1	8.1e-13	0.67		-	-	no IPS match
Vanessa_cardui78223	cg9489 gene product	1469	15	5.6e-43	0.488	2	F:ion binding; P:anatomical structure development	-	IPR001781 (SMART); IPR001781 (G3DSA:2.10.110.GENE3D); IPR001781 (G3DSA:2.10.110.GENE3D); IPR001781 (G3DSA:2.10.110.GENE3D); IPR001781 (PFAM); PTHR24216 (PANTHER); IPR001781 (PROSITE_PATTERNS); IPR001781 (PROSITE_PATTERNS); IPR001781 (PROSITE_PATTERNS); IPR001781 (PROSITE_PROFILES); IPR001781 (PROSITE_PROFILES); IPR001781 (PROSITE_PROFILES); SSF57716 (SUPERFAMILY); SSF57716 (SUPERFAMILY); SSF57716…
Vanessa_cardui78258	rm62 gene product	2081	20	0	0.482	4	C:nucleus; C:cytoplasm; F:ion binding; P:cellular nitrogen compound metabolic process	-	IPR014001 (SMART); IPR001650 (SMART); IPR027417 (G3DSA:3.40.50.GENE3D); IPR011545 (PFAM); IPR027417 (G3DSA:3.40.50.GENE3D); IPR001650 (PFAM); PTHR24031 (PANTHER); PTHR24031:SF96 (PANTHER); IPR014014 (PROSITE_PROFILES); IPR001650 (PROSITE_PROFILES); IPR014001 (PROSITE_PROFILES); IPR027417 (SUPERFAMILY); IPR027417 (SUPERFAMILY)
Vanessa_cardui78261	ter94 gene product	1616	20	6.1e-89	0.4635	12	P:cytoskeleton organization; P:catabolic process; F:ion binding; P:anatomical structure development; C:protein complex; P:cell cycle; P:reproduction; P:response to stress; C:nucleus; C:cytoskeleton; C:cytoplasm; P:cell differentiation	-	Coil (COILS); IPR003593 (SMART); IPR027417 (G3DSA:3.40.50.GENE3D); IPR003959 (PFAM); PTHR23077 (PANTHER); PTHR23077:SF10 (PANTHER); IPR027417 (SUPERFAMILY)
Vanessa_cardui78263	cg3006 gene product	1766	2	7.6e-96	0.555	4	F:oxidoreductase activity; C:mitochondrion; F:ion binding; C:cytosol	-	IPR000960 (PRINTS); IPR023753 (G3DSA:3.50.50.GENE3D); IPR023753 (G3DSA:3.50.50.GENE3D); IPR020946 (PFAM); PTHR23023:SF124 (PANTHER); PTHR23023 (PANTHER); NON_CYTOPLASMIC_DOMAIN (PHOBIUS); TRANSMEMBRANE (PHOBIUS); CYTOPLASMIC_DOMAIN (PHOBIUS); SIGNAL_PEPTIDE (PHOBIUS); SIGNAL_PEPTIDE_C_REGION (PHOBIUS); SIGNAL_PEPTIDE_N_REGION (PHOBIUS); SIGNAL_PEPTIDE_H_REGION (PHOBIUS); SignalP-noTM (SIGNALP_GRA…
Vanessa_cardui78474	aralar1 gene product	1820	20	2.1e-44	0.4445	5	F:transmembrane transporter activity; P:homeostatic process; C:mitochondrion; P:cell differentiation; P:anatomical structure development	-	IPR002167 (PRINTS); IPR002067 (PRINTS); IPR018108 (PFAM); IPR023395 (G3DSA:1.50.40.GENE3D); PTHR24089:SF0 (PANTHER); PTHR24089 (PANTHER); IPR018108 (PROSITE_PROFILES); IPR018108 (PROSITE_PROFILES); IPR018108 (PROSITE_PROFILES); IPR023395 (SUPERFAMILY)
Vanessa_cardui78486	cg5463 gene product	1589	1	3e-155	0.8	1	F:ligase activity	-	IPR018027 (SMART); IPR006075 (PFAM); IPR004413 (TIGRFAM); IPR018027 (PFAM); PTHR11659:SF0 (PANTHER); IPR017959 (PANTHER); IPR004413 (HAMAP); SSF55931 (SUPERFAMILY); IPR003789 (SUPERFAMILY)
Vanessa_cardui78531	cg17324 gene product	1956	20	2.4e-84	0.495	1	F:transferase activity, transferring glycosyl groups	-	G3DSA:3.40.50.2000 (GENE3D); IPR002213 (PFAM); PTHR11926:SF284 (PANTHER); IPR002213 (PANTHER); CYTOPLASMIC_DOMAIN (PHOBIUS); SIGNAL_PEPTIDE_H_REGION (PHOBIUS); SIGNAL_PEPTIDE_N_REGION (PHOBIUS); NON_CYTOPLASMIC_DOMAIN (PHOBIUS); TRANSMEMBRANE (PHOBIUS); SIGNAL_PEPTIDE_C_REGION (PHOBIUS); SIGNAL_PEPTIDE (PHOBIUS); SignalP-TM (SIGNALP_GRAM_POSITIVE); SignalP-TM (SIGNALP_EUK); SSF53756 (SUPERFAMILY)…
Vanessa_cardui78542	cg6214 gene product	799	20	5.6e-28	0.549	4	F:ATPase activity; F:transmembrane transporter activity; F:ion binding; C:vacuole	-	IPR027417 (G3DSA:3.40.50.GENE3D); G3DSA:1.20.1560.10 (GENE3D); IPR003439 (PFAM); PTHR24223 (PANTHER); TRANSMEMBRANE (PHOBIUS); CYTOPLASMIC_DOMAIN (PHOBIUS); TRANSMEMBRANE (PHOBIUS); NON_CYTOPLASMIC_DOMAIN (PHOBIUS); CYTOPLASMIC_DOMAIN (PHOBIUS); IPR027417 (SUPERFAMILY); IPR011527 (SUPERFAMILY)
Vanessa_cardui78572	gene product	1356	8	5.8e-44	0.5638	23	P:embryo development; P:cell proliferation; P:cytoskeleton organization; P:catabolic process; P:cellular component assembly; P:cellular protein modification process; P:chromosome segregation; P:cell adhesion; P:biosynthetic process; P:cell division; P:cell death; P:signal transduction; P:cell morphogenesis; P:anatomical structure formation involved in morphogenesis; P:mitotic nuclear division; P:…	EC:2.7.1	IPR013763 (G3DSA:1.10.472.GENE3D); IPR006671 (PFAM); PIRSF001771 (PIRSF); IPR015452 (PTHR10177:PANTHER); PTHR10177 (PANTHER); PTHR10177 (PANTHER); IPR015452 (PTHR10177:PANTHER); PTHR10177 (PANTHER); IPR015452 (PTHR10177:PANTHER); IPR013763 (SUPERFAMILY)
Vanessa_cardui78576	ppl gene product	774	1	2.1e-37	0.66	4	C:cytoplasm; P:catabolic process; P:cellular amino acid metabolic process; C:protein complex	-	IPR002930 (PFAM); G3DSA:2.40.50.100 (GENE3D); IPR017453 (TIGRFAM); IPR002930 (PANTHER); IPR003016 (PROSITE_PATTERNS); IPR000089 (PROSITE_PROFILES); IPR011053 (SUPERFAMILY)
Vanessa_cardui78608	---NA---	1413	0	-	-		-	-	no IPS match
Vanessa_cardui78615	cg3006 gene product	1903	2	1.9e-95	0.555	4	F:oxidoreductase activity; C:mitochondrion; F:ion binding; C:cytosol	-	IPR000960 (PRINTS); IPR020946 (PFAM); IPR023753 (G3DSA:3.50.50.GENE3D); IPR023753 (G3DSA:3.50.50.GENE3D); PTHR23023 (PANTHER); PTHR23023:SF124 (PANTHER); CYTOPLASMIC_DOMAIN (PHOBIUS); TRANSMEMBRANE (PHOBIUS); SIGNAL_PEPTIDE (PHOBIUS); SIGNAL_PEPTIDE_C_REGION (PHOBIUS); SIGNAL_PEPTIDE_N_REGION (PHOBIUS); NON_CYTOPLASMIC_DOMAIN (PHOBIUS); SIGNAL_PEPTIDE_H_REGION (PHOBIUS); SignalP-noTM (SIGNALP_GRA…
Vanessa_cardui78818	cg4144 gene product	1863	7	2.8e-106	0.5486	6	C:cell; P:carbohydrate metabolic process; F:lipid binding; P:response to stress; P:immune system process; F:hydrolase activity, acting on glycosyl bonds	-	IPR031756 (PFAM); IPR013320 (G3DSA:2.60.120.GENE3D); IPR000757 (PFAM); PTHR10963:SF39 (PANTHER); PTHR10963:SF39 (PANTHER); PTHR10963 (PANTHER); PTHR10963 (PANTHER); NON_CYTOPLASMIC_DOMAIN (PHOBIUS); SIGNAL_PEPTIDE_C_REGION (PHOBIUS); SIGNAL_PEPTIDE_N_REGION (PHOBIUS); SIGNAL_PEPTIDE_H_REGION (PHOBIUS); SIGNAL_PEPTIDE (PHOBIUS); SignalP-noTM (SIGNALP_EUK); IPR013320 (SUPERFAMILY)
Vanessa_cardui78869	cg15860 gene product	503	1	2.7e-13	0.5	6	F:transmembrane transporter activity; P:locomotion; C:cellular_component; P:neurological system process; P:response to stress; P:reproduction	-	CYTOPLASMIC_DOMAIN (PHOBIUS); NON_CYTOPLASMIC_DOMAIN (PHOBIUS); TRANSMEMBRANE (PHOBIUS); TRANSMEMBRANE (PHOBIUS); CYTOPLASMIC_DOMAIN (PHOBIUS); TMhelix (TMHMM); TMhelix (TMHMM)
Vanessa_cardui78942	1 gene product	1406	2	2.7e-24	0.655	1	F:molecular_function	-	IPR002172 (SMART); IPR002172 (PFAM); IPR002172 (G3DSA:4.10.400.GENE3D); IPR006149 (PFAM); PTHR10529 (PANTHER); IPR023415 (PROSITE_PATTERNS); SIGNAL_PEPTIDE_N_REGION (PHOBIUS); SIGNAL_PEPTIDE_C_REGION (PHOBIUS); NON_CYTOPLASMIC_DOMAIN (PHOBIUS); SIGNAL_PEPTIDE_H_REGION (PHOBIUS); SIGNAL_PEPTIDE (PHOBIUS); IPR002172 (PROSITE_PROFILES); SignalP-noTM (SIGNALP_EUK); IPR002172 (SUPERFAMILY)
Vanessa_cardui78959	cg13196 gene product	2098	1	1.9e-11	0.4	2	C:integral component of membrane; P:cell morphogenesis	-	PTHR39959 (PANTHER); PTHR39959:SF1 (PANTHER); CYTOPLASMIC_DOMAIN (PHOBIUS); SIGNAL_PEPTIDE_H_REGION (PHOBIUS); SIGNAL_PEPTIDE_N_REGION (PHOBIUS); SIGNAL_PEPTIDE (PHOBIUS); SIGNAL_PEPTIDE_C_REGION (PHOBIUS); TRANSMEMBRANE (PHOBIUS); NON_CYTOPLASMIC_DOMAIN (PHOBIUS); IPR001507 (PROSITE_PROFILES); SignalP-noTM (SIGNALP_EUK); SignalP-noTM (SIGNALP_GRAM_NEGATIVE); TMhelix (TMHMM)
Vanessa_cardui78984	cg10078 gene product	802	3	2.8e-66	0.9533	4	F:transferase activity, transferring glycosyl groups; P:cellular amino acid metabolic process; P:cellular nitrogen compound metabolic process; P:biosynthetic process	EC:2.4.2.14	SIGNAL_PEPTIDE_C_REGION (PHOBIUS); SIGNAL_PEPTIDE (PHOBIUS); SIGNAL_PEPTIDE_H_REGION (PHOBIUS); SIGNAL_PEPTIDE_N_REGION (PHOBIUS); NON_CYTOPLASMIC_DOMAIN (PHOBIUS)
Vanessa_cardui78998	cg9518 gene product	2138	15	7.5e-178	0.5827	10	P:small molecule metabolic process; F:oxidoreductase activity; P:lipid metabolic process; F:ion binding; P:anatomical structure development; P:cell differentiation; P:cell-cell signaling; C:external encapsulating structure; P:response to stress; P:reproduction	-	IPR007867 (PFAM); IPR000172 (PFAM); IPR012132 (PIRSF); IPR023753 (G3DSA:3.50.50.GENE3D); PTHR11552 (PANTHER); PTHR11552:SF142 (PANTHER); IPR000172 (PROSITE_PATTERNS); IPR000172 (PROSITE_PATTERNS); NON_CYTOPLASMIC_DOMAIN (PHOBIUS); SIGNAL_PEPTIDE_H_REGION (PHOBIUS); SIGNAL_PEPTIDE_C_REGION (PHOBIUS); SIGNAL_PEPTIDE_N_REGION (PHOBIUS); SIGNAL_PEPTIDE (PHOBIUS); SignalP-noTM (SIGNALP_EUK); SSF54373 …
Vanessa_cardui79090	cg12325 gene product	2684	20	0	0.4635	18	P:cell proliferation; P:catabolic process; P:cellular component assembly; P:cellular protein modification process; P:anatomical structure formation involved in morphogenesis; C:protein complex; P:biosynthetic process; P:transport; P:cell cycle; P:response to stress; P:reproduction; C:nucleoplasm; C:cytoskeleton; F:RNA binding; C:cytoplasm; P:chromosome organization; P:cell differentiation; P:cell…	-	Coil (COILS); IPR001680 (SMART); IPR015943 (G3DSA:2.130.10.GENE3D); IPR015943 (G3DSA:2.130.10.GENE3D); IPR015943 (G3DSA:2.130.10.GENE3D); IPR001680 (PFAM); IPR027145 (PANTHER); IPR019775 (PROSITE_PATTERNS); IPR019775 (PROSITE_PATTERNS); IPR019775 (PROSITE_PATTERNS); IPR001680 (PROSITE_PROFILES); IPR017986 (PROSITE_PROFILES); IPR001680 (PROSITE_PROFILES); IPR001680 (PROSITE_PROFILES); IPR001680 (P…
Vanessa_cardui79132	gene product	2141	5	2.1e-51	0.562	9	P:cell division; P:embryo development; C:nucleus; C:cytoskeleton; P:cytoskeleton organization; P:cellular protein modification process; P:chromosome segregation; P:mitotic nuclear division; F:enzyme regulator activity	EC:2.7.1	NON_CYTOPLASMIC_DOMAIN (PHOBIUS); CYTOPLASMIC_DOMAIN (PHOBIUS); TRANSMEMBRANE (PHOBIUS); TMhelix (TMHMM)
Vanessa_cardui79152	bg: gene product	2184	20	2.4e-45	0.4475	4	P:anatomical structure development; F:peptidase activity; C:extracellular region; P:response to stress	-	IPR001254 (SMART); G3DSA:2.40.10.10 (GENE3D); G3DSA:2.40.10.10 (GENE3D); IPR001254 (PFAM); PTHR24256:SF213 (PANTHER); PTHR24256 (PANTHER); IPR001254 (PROSITE_PROFILES); IPR009003 (SUPERFAMILY)
Vanessa_cardui79248	cg17292 gene product	1524	20	1e-28	0.4705	3	P:catabolic process; P:lipid metabolic process; F:molecular_function	EC:3.1.1	no IPS match
Vanessa_cardui79277	clip-190 gene product	1512	2	1.3e-28	0.53	5	P:biological_process; C:cytoskeleton; C:cytoplasm; C:protein complex; F:cytoskeletal protein binding	-	Coil (COILS); Coil (COILS); Coil (COILS); Coil (COILS); Coil (COILS); IPR032108 (PFAM); PTHR18916:SF44 (PANTHER); PTHR18916 (PANTHER)
Vanessa_cardui79313	cg8745 gene product	1024	4	6.4e-103	0.5525	2	P:biological_process; C:mitochondrion	-	no IPS match
Vanessa_cardui79322	cg15013 gene product	2193	11	5.1e-57	0.4918	6	P:embryo development; P:cytoskeleton organization; P:cell morphogenesis; P:cell differentiation; P:cell adhesion; C:plasma membrane	-	no IPS match
Vanessa_cardui79382	cg8306 gene product	756	2	3.3e-13	0.56	1	F:oxidoreductase activity	-	IPR026055 (PFAM); IPR026055 (PANTHER); PTHR11011:SF27 (PANTHER); TRANSMEMBRANE (PHOBIUS); CYTOPLASMIC_DOMAIN (PHOBIUS); NON_CYTOPLASMIC_DOMAIN (PHOBIUS); TMhelix (TMHMM)
Vanessa_cardui79464	cg10827 gene product	781	13	1.2e-60	0.6023	12	P:transmembrane transport; P:anatomical structure development; P:cellular amino acid metabolic process; P:biosynthetic process; C:extracellular region; P:aging; P:reproduction; C:cell; P:lipid metabolic process; P:cofactor metabolic process; F:phosphatase activity; P:cellular nitrogen compound metabolic process	EC:3.1.3.1	IPR001952 (PRINTS); IPR001952 (SMART); IPR001952 (PFAM); IPR017849 (G3DSA:3.40.720.GENE3D); PTHR11596 (PANTHER); IPR018299 (PROSITE_PATTERNS); SignalP-noTM (SIGNALP_EUK); IPR017850 (SUPERFAMILY)
Vanessa_cardui79469	cg16959 gene product	2645	1	6.6e-103	0.58		-	-	IPR031993 (PFAM); PTHR21177 (PANTHER); PTHR21177 (PANTHER); PTHR21177:SF3 (PANTHER); PTHR21177:SF3 (PANTHER); SIGNAL_PEPTIDE_C_REGION (PHOBIUS); SIGNAL_PEPTIDE_N_REGION (PHOBIUS); SIGNAL_PEPTIDE_H_REGION (PHOBIUS); SIGNAL_PEPTIDE (PHOBIUS); NON_CYTOPLASMIC_DOMAIN (PHOBIUS); SignalP-noTM (SIGNALP_EUK)
Vanessa_cardui79479	cg15101 gene product	1432	3	5.5e-130	0.6233	3	P:catabolic process; P:lipid metabolic process; F:molecular_function	EC:3.3.2	IPR000639 (PRINTS); IPR029058 (G3DSA:3.40.50.GENE3D); IPR016292 (PIRSF); IPR010497 (PFAM); PTHR21661:SF35 (PANTHER); PTHR21661 (PANTHER); NON_CYTOPLASMIC_DOMAIN (PHOBIUS); TRANSMEMBRANE (PHOBIUS); CYTOPLASMIC_DOMAIN (PHOBIUS); TRANSMEMBRANE (PHOBIUS); CYTOPLASMIC_DOMAIN (PHOBIUS); TRANSMEMBRANE (PHOBIUS); NON_CYTOPLASMIC_DOMAIN (PHOBIUS); IPR029058 (SUPERFAMILY); TMhelix (TMHMM)
Vanessa_cardui79511	cg7675 gene product	1190	14	6.2e-53	0.5057	5	P:small molecule metabolic process; F:oxidoreductase activity; P:lipid metabolic process; F:lyase activity; C:cytosol	-	IPR002198 (PRINTS); IPR002347 (PRINTS); IPR002198 (PFAM); G3DSA:3.40.50.720 (GENE3D); PTHR24320:SF70 (PANTHER); PTHR24320 (PANTHER); SIGNAL_PEPTIDE_N_REGION (PHOBIUS); SIGNAL_PEPTIDE_C_REGION (PHOBIUS); SIGNAL_PEPTIDE_H_REGION (PHOBIUS); NON_CYTOPLASMIC_DOMAIN (PHOBIUS); SIGNAL_PEPTIDE (PHOBIUS); SignalP-TM (SIGNALP_EUK); IPR016040 (SUPERFAMILY); TMhelix (TMHMM)
Vanessa_cardui79534	en gene product	1379	11	3.3e-37	0.6691	10	P:embryo development; P:locomotion; P:cell morphogenesis; P:biosynthetic process; C:protein complex; C:nucleus; F:DNA binding; F:nucleic acid binding transcription factor activity; P:cell differentiation; P:cellular nitrogen compound metabolic process	-	IPR000747 (PRINTS); IPR020479 (PRINTS); IPR000047 (PRINTS); IPR001356 (SMART); IPR001356 (PFAM); IPR009057 (G3DSA:1.10.10.GENE3D); IPR019549 (PFAM); PTHR24341 (PANTHER); IPR019737 (PROSITE_PATTERNS); IPR017970 (PROSITE_PATTERNS); IPR001356 (PROSITE_PROFILES); IPR009057 (SUPERFAMILY)
Vanessa_cardui79541	cg5597 gene product	1039	2	2.3e-11	0.455	1	F:molecular_function	-	IPR013783 (G3DSA:2.60.40.GENE3D); IPR013106 (PFAM); PTHR21261 (PANTHER); PTHR21261:SF2 (PANTHER); SIGNAL_PEPTIDE (PHOBIUS); TRANSMEMBRANE (PHOBIUS); SIGNAL_PEPTIDE_N_REGION (PHOBIUS); CYTOPLASMIC_DOMAIN (PHOBIUS); NON_CYTOPLASMIC_DOMAIN (PHOBIUS); SIGNAL_PEPTIDE_C_REGION (PHOBIUS); SIGNAL_PEPTIDE_H_REGION (PHOBIUS); IPR007110 (PROSITE_PROFILES); SignalP-noTM (SIGNALP_EUK); IPR007110 (SUPERFAMILY)
Vanessa_cardui79564	cg6003 gene product	1618	1	3.3e-11	0.52		-	-	no IPS match
Vanessa_cardui79575	cp1 gene product	953	12	1.2e-121	0.5308	11	P:catabolic process; F:structural molecule activity; P:anatomical structure development; F:peptidase activity; C:extracellular region; C:lysosome; P:cell death; P:cell differentiation; P:protein maturation; F:enzyme regulator activity; P:neurological system process	EC:3.4.22	IPR000668 (PRINTS); IPR000668 (SMART); IPR013201 (SMART); IPR013201 (PFAM); IPR000668 (PFAM); G3DSA:3.90.70.10 (GENE3D); IPR013128 (PANTHER); IPR025661 (PROSITE_PATTERNS); IPR025660 (PROSITE_PATTERNS); SSF54001 (SUPERFAMILY)
Vanessa_cardui79588	cg4739 gene product	1702	20	1.3e-69	0.491	1	F:transferase activity, transferring glycosyl groups	-	IPR002213 (PFAM); G3DSA:3.40.50.2000 (GENE3D); IPR002213 (PANTHER); PTHR11926:SF348 (PANTHER); IPR002213 (PROSITE_PATTERNS); NON_CYTOPLASMIC_DOMAIN (PHOBIUS); SIGNAL_PEPTIDE (PHOBIUS); SIGNAL_PEPTIDE_C_REGION (PHOBIUS); SIGNAL_PEPTIDE_N_REGION (PHOBIUS); SIGNAL_PEPTIDE_H_REGION (PHOBIUS); CYTOPLASMIC_DOMAIN (PHOBIUS); TRANSMEMBRANE (PHOBIUS); SSF53756 (SUPERFAMILY); TMhelix (TMHMM); TMhelix (TMHM…
Vanessa_cardui79646	eg: gene product	2451	4	1e-123	0.575	8	C:mitochondrion; P:ribonucleoprotein complex assembly; P:ribosome biogenesis; F:rRNA binding; P:DNA metabolic process; P:mitochondrion organization; P:cell cycle; P:translation	-	PF13850 (PFAM); IPR012936 (PFAM); PTHR10984 (PANTHER); PTHR10984:SF25 (PANTHER); NON_CYTOPLASMIC_DOMAIN (PHOBIUS); CYTOPLASMIC_DOMAIN (PHOBIUS); TRANSMEMBRANE (PHOBIUS); NON_CYTOPLASMIC_DOMAIN (PHOBIUS); TRANSMEMBRANE (PHOBIUS); TMhelix (TMHMM); TMhelix (TMHMM)
Vanessa_cardui79679	alpha-est9 gene product	1307	20	8.6e-66	0.492	2	C:intracellular; P:reproduction	-	no IPS match
Vanessa_cardui79682	cg2105 gene product	5499	20	6.9e-46	0.5175	4	P:anatomical structure development; P:cell differentiation; F:peptidase activity; P:reproduction	-	no IPS match
Vanessa_cardui79692	dock gene product	1246	15	3.3e-15	0.6173	21	P:cell proliferation; P:cytoskeleton organization; P:cellular component assembly; F:ion binding; P:cellular protein modification process; F:lipid binding; P:cell adhesion; P:vesicle-mediated transport; P:signal transduction; P:cell morphogenesis; P:anatomical structure formation involved in morphogenesis; C:protein complex; C:plasma membrane; P:reproduction; P:growth; P:cell motility; C:cytoskele…	-	PR00499 (PRINTS); IPR001452 (PRINTS); IPR001452 (SMART); G3DSA:2.30.30.40 (GENE3D); IPR001452 (PFAM); PTHR14167:SF19 (PANTHER); PTHR14167 (PANTHER); IPR001452 (PROSITE_PROFILES); IPR001452 (SUPERFAMILY)
Vanessa_cardui79719	gst2 gene product	796	2	9.8e-46	0.6	5	P:sulfur compound metabolic process; F:oxidoreductase activity; P:cellular nitrogen compound metabolic process; P:response to stress; F:transferase activity, transferring alkyl or aryl (other than methyl) groups	EC:2.5.1.18; EC:1.11.1.9	IPR004046 (PFAM); IPR012336 (G3DSA:3.40.30.GENE3D); IPR010987 (G3DSA:1.20.1050.GENE3D); IPR004045 (PFAM); PTHR11571 (PANTHER); IPR004045 (PROSITE_PROFILES); IPR010987 (PROSITE_PROFILES); IPR012336 (SUPERFAMILY); IPR010987 (SUPERFAMILY)
Vanessa_cardui79749	cg18318 gene product	550	3	2.2e-50	0.54	7	P:locomotion; P:signal transduction; P:cell morphogenesis; P:cell differentiation; F:molecular_function; P:immune system process; P:response to stress	-	IPR032104 (PFAM); IPR029034 (G3DSA:2.10.90.GENE3D); PTHR23199:SF3 (PANTHER); PTHR23199 (PANTHER); IPR029034 (SUPERFAMILY)
Vanessa_cardui79754	cg15592 gene product	1070	2	1.7e-17	0.575	1	P:anatomical structure development	-	Coil (COILS); IPR012464 (PFAM); PTHR21879:SF1 (PANTHER); IPR012464 (PANTHER); SIGNAL_PEPTIDE_H_REGION (PHOBIUS); NON_CYTOPLASMIC_DOMAIN (PHOBIUS); SIGNAL_PEPTIDE (PHOBIUS); SIGNAL_PEPTIDE_N_REGION (PHOBIUS); TRANSMEMBRANE (PHOBIUS); CYTOPLASMIC_DOMAIN (PHOBIUS); SIGNAL_PEPTIDE_C_REGION (PHOBIUS); SignalP-noTM (SIGNALP_EUK); TMhelix (TMHMM)
Vanessa_cardui79954	eg: gene product	1696	4	1.6e-179	0.675	2	P:biological_process; F:ion binding	-	no IPS match
Vanessa_cardui79976	---NA---	1926	0	-	-		-	-	Coil (COILS); Coil (COILS); IPR031865 (PFAM)
Vanessa_cardui80078	alpha-est9 gene product	4070	20	4.9e-91	0.511	2	P:biological_process; C:intracellular	-	IPR002018 (PFAM); IPR029058 (G3DSA:3.40.50.GENE3D); PTHR11559 (PANTHER); PTHR11559:SF207 (PANTHER); IPR029058 (SUPERFAMILY)
Vanessa_cardui80096	cg18003 gene product	1246	1	9.5e-136	0.75	2	F:oxidoreductase activity; F:ion binding	-	IPR013785 (G3DSA:3.20.20.GENE3D); IPR000262 (PFAM); IPR012133 (PIRSF); PTHR10578 (PANTHER); IPR008259 (PROSITE_PATTERNS); IPR012133 (PROSITE_PROFILES); SSF51395 (SUPERFAMILY)
Vanessa_cardui80202	cg13315 gene product	620	1	4.1e-08	0.64		-	-	no IPS match
Vanessa_cardui80216	cg3702 gene product	2796	2	0	0.61	1	C:cellular_component	-	Coil (COILS); IPR008429 (PFAM); IPR008429 (PANTHER); PTHR21347:SF0 (PANTHER); TRANSMEMBRANE (PHOBIUS); CYTOPLASMIC_DOMAIN (PHOBIUS); TRANSMEMBRANE (PHOBIUS); NON_CYTOPLASMIC_DOMAIN (PHOBIUS); CYTOPLASMIC_DOMAIN (PHOBIUS); CYTOPLASMIC_DOMAIN (PHOBIUS); CYTOPLASMIC_DOMAIN (PHOBIUS); TRANSMEMBRANE (PHOBIUS); TRANSMEMBRANE (PHOBIUS); TRANSMEMBRANE (PHOBIUS); TRANSMEMBRANE (PHOBIUS); NON_CYTOPLASMIC_D…
Vanessa_cardui80248	hnf4 gene product	1882	20	8.8e-108	0.6095	28	P:embryo development; P:cell proliferation; F:ion binding; F:lipid binding; P:biosynthetic process; P:small molecule metabolic process; P:cell division; P:cell death; F:nucleic acid binding transcription factor activity; P:cellular nitrogen compound metabolic process; P:transmembrane transport; P:cell morphogenesis; P:cell-cell signaling; P:mitotic nuclear division; P:developmental maturation; C:…	-	IPR001628 (PRINTS); IPR001723 (PRINTS); IPR000003 (PRINTS); IPR000536 (SMART); IPR001628 (SMART); IPR013088 (G3DSA:3.30.50.GENE3D); IPR001628 (PFAM); IPR000536 (G3DSA:1.10.565.GENE3D); IPR000536 (PFAM); PTHR24083 (PANTHER); PTHR24083:SF103 (PANTHER); IPR001628 (PROSITE_PATTERNS); IPR001628 (PROSITE_PROFILES); IPR000536 (SUPERFAMILY); SSF57716 (SUPERFAMILY)
Vanessa_cardui80273	picot gene product	3493	20	0	0.572	4	F:transmembrane transporter activity; P:cellular amino acid metabolic process; C:plasma membrane; P:mitochondrion organization	-	no IPS match
Vanessa_cardui80352	pen gene product	1839	5	1.6e-121	0.528	16	P:cytoskeleton organization; P:locomotion; P:anatomical structure formation involved in morphogenesis; P:mitotic nuclear division; C:protein complex; P:response to stress; P:reproduction; P:immune system process; C:lipid particle; C:nucleus; P:nucleocytoplasmic transport; P:protein targeting; C:cytoskeleton; C:cytoplasm; P:cell differentiation; F:cytoskeletal protein binding	-	no IPS match
Vanessa_cardui80369	cg7970 gene product	1293	2	6.9e-35	0.555	1	C:cytosol	-	no IPS match
Vanessa_cardui80393	cg10585 gene product	1485	2	6.5e-93	0.525	2	P:lipid metabolic process; P:biosynthetic process	-	IPR008949 (G3DSA:1.10.600.GENE3D); IPR000092 (PFAM); PTHR12001:SF55 (PANTHER); IPR017446 (PANTHER); PTHR12001:SF55 (PANTHER); IPR017446 (PANTHER); IPR008949 (SUPERFAMILY)
Vanessa_cardui80394	cg14257 gene product	1575	1	6.2e-14	0.71		-	-	no IPS match
Vanessa_cardui80412	klp3a gene product	3945	20	6.1e-119	0.57	29	F:ATPase activity; P:embryo development; P:cytoskeleton organization; P:locomotion; P:protein complex assembly; F:ion binding; P:chromosome segregation; C:chromosome; P:cell division; C:endosome; P:cytoskeleton-dependent intracellular transport; C:cilium; P:neurological system process; P:signal transduction; P:cell morphogenesis; P:anatomical structure formation involved in morphogenesis; P:mitot…	EC:3.6.4.4	Coil (COILS); Coil (COILS); Coil (COILS); Coil (COILS); Coil (COILS); Coil (COILS); Coil (COILS); Coil (COILS); Coil (COILS); Coil (COILS); Coil (COILS); IPR001752 (PRINTS); IPR001752 (SMART); IPR001752 (G3DSA:3.40.850.GENE3D); IPR001752 (PFAM); PTHR24115:SF381 (PANTHER); IPR027640 (PANTHER); PTHR24115:SF381 (PANTHER); IPR019821 (PROSITE_PATTERNS); IPR001752 (PROSITE_PROFILES); IPR027417 (SUPERFA…
Vanessa_cardui80491	cg13857 gene product	1524	1	6.2e-16	0.51		-	-	IPR031983 (PFAM); SIGNAL_PEPTIDE_H_REGION (PHOBIUS); SIGNAL_PEPTIDE_N_REGION (PHOBIUS); SIGNAL_PEPTIDE (PHOBIUS); NON_CYTOPLASMIC_DOMAIN (PHOBIUS); SIGNAL_PEPTIDE_C_REGION (PHOBIUS); SignalP-noTM (SIGNALP_EUK)
Vanessa_cardui80506	cg13709 gene product	2653	1	8.8e-162	0.65		-	-	no IPS match
Vanessa_cardui80527	cg8193 gene product	1333	8	9.6e-131	0.515	8	P:secondary metabolic process; C:extracellular space; F:oxidoreductase activity; P:cellular amino acid metabolic process; P:cellular nitrogen compound metabolic process; P:biosynthetic process; P:response to stress; P:immune system process	EC:1.14.18.1	IPR000896 (PFAM); IPR008922 (G3DSA:1.10.1280.GENE3D); IPR005204 (G3DSA:1.20.1370.GENE3D); IPR005203 (PFAM); IPR005203 (G3DSA:2.60.40.GENE3D); IPR013788 (PANTHER); PTHR11511:SF24 (PANTHER); IPR013788 (PROSITE_PATTERNS); IPR002227 (PROSITE_PATTERNS); IPR014756 (SUPERFAMILY); IPR008922 (SUPERFAMILY)
Vanessa_cardui80543	1 gene product	1007	8	1.1e-43	0.4738	2	F:calcium ion binding; F:low-density lipoprotein receptor activity	-	no IPS match
Vanessa_cardui80566	hexo1 gene product	1772	4	5.4e-71	0.49	4	P:carbohydrate metabolic process; P:catabolic process; P:lipid metabolic process; F:hydrolase activity, acting on glycosyl bonds	-	IPR025705 (PRINTS); IPR015883 (PFAM); IPR029018 (G3DSA:3.30.379.GENE3D); IPR025705 (PIRSF); IPR029019 (PFAM); IPR013781 (G3DSA:3.20.20.GENE3D); PTHR22600 (PANTHER); PTHR22600:SF5 (PANTHER); SIGNAL_PEPTIDE_C_REGION (PHOBIUS); SIGNAL_PEPTIDE_N_REGION (PHOBIUS); NON_CYTOPLASMIC_DOMAIN (PHOBIUS); SIGNAL_PEPTIDE (PHOBIUS); SIGNAL_PEPTIDE_H_REGION (PHOBIUS); SignalP-noTM (SIGNALP_EUK); IPR017853 (SUPER…
Vanessa_cardui80668	fad gene product	1432	10	2.1e-158	0.7	17	P:secondary metabolic process; P:catabolic process; P:anatomical structure development; C:endoplasmic reticulum; P:biosynthetic process; P:cell cycle; P:reproduction; P:growth; P:response to stress; C:lipid particle; P:cell division; P:small molecule metabolic process; P:vesicle-mediated transport; F:oxidoreductase activity; P:autophagy; P:homeostatic process; P:lipid metabolic process	EC:1.14.19.1	IPR015876 (PRINTS); IPR005804 (PFAM); PTHR11351 (PANTHER); IPR001522 (PROSITE_PATTERNS); CYTOPLASMIC_DOMAIN (PHOBIUS); TRANSMEMBRANE (PHOBIUS); CYTOPLASMIC_DOMAIN (PHOBIUS); NON_CYTOPLASMIC_DOMAIN (PHOBIUS); NON_CYTOPLASMIC_DOMAIN (PHOBIUS); TRANSMEMBRANE (PHOBIUS); CYTOPLASMIC_DOMAIN (PHOBIUS); TRANSMEMBRANE (PHOBIUS); TRANSMEMBRANE (PHOBIUS); TRANSMEMBRANE (PHOBIUS); NON_CYTOPLASMIC_DOMAIN (PHO…
Vanessa_cardui80670	cg14928 gene product	553	1	3.1e-30	0.72		-	-	SignalP-TM (SIGNALP_GRAM_POSITIVE)
Vanessa_cardui80717	135 gene product	2322	3	0	0.56	8	P:small molecule metabolic process; F:nucleotidyltransferase activity; P:cell differentiation; P:anatomical structure development; C:protein complex; P:cellular nitrogen compound metabolic process; P:biosynthetic process; C:nucleolus	EC:2.7.7.6	CYTOPLASMIC_DOMAIN (PHOBIUS); TRANSMEMBRANE (PHOBIUS); NON_CYTOPLASMIC_DOMAIN (PHOBIUS); TMhelix (TMHMM)
Vanessa_cardui80731	:gh08860 gene product	3735	3	0	0.7	5	C:lipid particle; P:carbohydrate metabolic process; F:transferase activity, transferring glycosyl groups; P:biosynthetic process; C:extracellular region	EC:2.4.1.15	no IPS match
Vanessa_cardui80956	cg8644 gene product	901	1	6.4e-13	0.76	1	C:plasma membrane	-	NON_CYTOPLASMIC_DOMAIN (PHOBIUS); TRANSMEMBRANE (PHOBIUS); CYTOPLASMIC_DOMAIN (PHOBIUS); TRANSMEMBRANE (PHOBIUS); CYTOPLASMIC_DOMAIN (PHOBIUS); SignalP-noTM (SIGNALP_EUK); SignalP-TM (SIGNALP_GRAM_POSITIVE); TMhelix (TMHMM); TMhelix (TMHMM)
Vanessa_cardui81088	svr gene product	858	4	9.5e-82	0.715	6	P:vesicle-mediated transport; C:cytoplasm; P:anatomical structure development; F:peptidase activity; C:extracellular region; P:neurological system process	EC:3.4.17	no IPS match
Vanessa_cardui81153	p gene product	901	2	2.7e-59	0.52	2	P:transport; F:molecular_function	-	IPR001747 (PFAM); IPR015255 (PFAM); IPR011030 (G3DSA:1.25.10.GENE3D); IPR015817 (G3DSA:2.20.50.GENE3D); PTHR23345 (PANTHER); PTHR23345:SF11 (PANTHER); IPR001747 (PROSITE_PROFILES); IPR011030 (SUPERFAMILY); IPR015819 (SUPERFAMILY)
Vanessa_cardui81209	cg14688 gene product	1450	1	1.7e-116	0.75		-	-	no IPS match
Vanessa_cardui81253	cg8147 gene product	1182	12	1.6e-75	0.6025	11	C:cell; P:transmembrane transport; P:lipid metabolic process; P:cofactor metabolic process; F:phosphatase activity; P:anatomical structure development; P:cellular amino acid metabolic process; P:cellular nitrogen compound metabolic process; P:biosynthetic process; P:aging; P:reproduction	EC:3.1.3.1	IPR001952 (SMART); IPR001952 (PFAM); IPR017849 (G3DSA:3.40.720.GENE3D); PTHR11596 (PANTHER); PTHR11596:SF46 (PANTHER); TRANSMEMBRANE (PHOBIUS); CYTOPLASMIC_DOMAIN (PHOBIUS); NON_CYTOPLASMIC_DOMAIN (PHOBIUS); IPR017850 (SUPERFAMILY)
Vanessa_cardui81342	hh gene product	3154	1	2.6e-110	0.64	3	P:cell-cell signaling; P:protein maturation; F:peptidase activity	-	IPR001657 (PRINTS); IPR003586 (SMART); IPR003587 (SMART); IPR001767 (PFAM); IPR009045 (G3DSA:3.30.1380.GENE3D); IPR000320 (PFAM); IPR028992 (G3DSA:2.170.16.GENE3D); PTHR11889:SF54 (PANTHER); PTHR11889 (PANTHER); SIGNAL_PEPTIDE (PHOBIUS); SIGNAL_PEPTIDE_C_REGION (PHOBIUS); NON_CYTOPLASMIC_DOMAIN (PHOBIUS); SIGNAL_PEPTIDE_H_REGION (PHOBIUS); SIGNAL_PEPTIDE_N_REGION (PHOBIUS); PS51257 (PROSITE_PROFI…
Vanessa_cardui81369	regucalcin gene product	794	4	8.5e-61	0.6025	8	C:lipid particle; P:cell proliferation; C:extracellular space; F:ion binding; P:anatomical structure development; F:enzyme regulator activity; P:response to stress; P:reproduction	-	IPR005511 (PRINTS); IPR008367 (PRINTS); IPR011042 (G3DSA:2.120.10.GENE3D); IPR013658 (PFAM); PTHR10907 (PANTHER); SSF63829 (SUPERFAMILY)
Vanessa_cardui81505	fkbp59-bp1 gene product	2223	7	8.6e-101	0.5229	8	P:anatomical structure development; P:cellular protein modification process; C:protein complex; P:protein folding; P:neurological system process; P:transport; C:plasma membrane; F:molecular_function	-	Coil (COILS); IPR019734 (SMART); PF13414 (PFAM); IPR023114 (G3DSA:1.10.150.GENE3D); IPR001440 (PFAM); IPR011990 (G3DSA:1.25.40.GENE3D); G3DSA:3.10.50.40 (GENE3D); IPR001179 (PFAM); PTHR10516:SF274 (PANTHER); IPR023566 (PANTHER); PTHR10516:SF274 (PANTHER); IPR023566 (PANTHER); IPR013026 (PROSITE_PROFILES); IPR001179 (PROSITE_PROFILES); IPR013026 (PROSITE_PROFILES); IPR019734 (PROSITE_PROFILES); IP…
Vanessa_cardui81524	---NA---	556	0	-	-	3	F:hydrolase activity, acting on carbon-nitrogen (but not peptide) bonds; P:small molecule metabolic process; P:cellular nitrogen compound metabolic process	-	IPR000895 (PRINTS); IPR023416 (SMART); IPR014306 (TIGRFAM); IPR023416 (G3DSA:2.60.40.GENE3D); IPR023416 (PFAM); PTHR10395:SF7 (PANTHER); PTHR10395 (PANTHER); IPR023418 (PROSITE_PATTERNS); IPR023419 (PROSITE_PATTERNS); IPR023416 (SUPERFAMILY)
Vanessa_cardui81590	eg: gene product	1891	13	0	0.4546	4	C:cytoplasm; F:oxidoreductase activity; P:cellular amino acid metabolic process; C:organelle	-	IPR016163 (G3DSA:3.40.309.GENE3D); IPR016162 (G3DSA:3.40.605.GENE3D); IPR015590 (PFAM); PTHR11699 (PANTHER); PTHR11699:SF144 (PANTHER); IPR029510 (PROSITE_PATTERNS); IPR016161 (SUPERFAMILY)
Vanessa_cardui81592	cg4734 gene product	1369	3	1.3e-11	0.4667	3	F:molecular_function; P:biological_process; C:cellular_component	-	no IPS match
Vanessa_cardui81623	pip gene product	724	2	1.8e-63	0.585	3	P:biological_process; C:cellular_component; F:molecular_function	-	IPR005331 (PFAM); IPR007734 (PANTHER); PTHR12129:SF16 (PANTHER); SIGNAL_PEPTIDE_N_REGION (PHOBIUS); SIGNAL_PEPTIDE_H_REGION (PHOBIUS); SIGNAL_PEPTIDE (PHOBIUS); NON_CYTOPLASMIC_DOMAIN (PHOBIUS); SIGNAL_PEPTIDE_C_REGION (PHOBIUS); IPR027417 (SUPERFAMILY); TMhelix (TMHMM)
Vanessa_cardui81678	cg8193 gene product	2716	8	0	0.535	9	P:secondary metabolic process; C:extracellular space; F:oxidoreductase activity; P:cell differentiation; P:cellular amino acid metabolic process; P:cellular nitrogen compound metabolic process; P:biosynthetic process; P:response to stress; P:immune system process	EC:1.14.18.1	IPR013788 (PRINTS); IPR005204 (PFAM); IPR008922 (G3DSA:1.10.1280.GENE3D); IPR005203 (PFAM); IPR005204 (G3DSA:1.20.1370.GENE3D); IPR005203 (G3DSA:2.60.40.GENE3D); IPR000896 (PFAM); PTHR11511:SF24 (PANTHER); IPR013788 (PANTHER); IPR013788 (PROSITE_PATTERNS); IPR013788 (PROSITE_PATTERNS); IPR002227 (PROSITE_PATTERNS); IPR005204 (SUPERFAMILY); IPR008922 (SUPERFAMILY); IPR014756 (SUPERFAMILY)
Vanessa_cardui81717	cg7675 gene product	1250	20	1e-112	0.547	4	F:oxidoreductase activity; P:lipid metabolic process; C:cytosol; C:organelle	EC:1.1.1	IPR002347 (PRINTS); IPR002198 (PFAM); G3DSA:3.40.50.720 (GENE3D); PTHR24320:SF70 (PANTHER); PTHR24320 (PANTHER); CYTOPLASMIC_DOMAIN (PHOBIUS); NON_CYTOPLASMIC_DOMAIN (PHOBIUS); TRANSMEMBRANE (PHOBIUS); IPR016040 (SUPERFAMILY); TMhelix (TMHMM)
Vanessa_cardui81792	cg8193 gene product	2818	8	0	0.535	9	P:secondary metabolic process; C:extracellular space; F:oxidoreductase activity; P:cell differentiation; P:cellular amino acid metabolic process; P:cellular nitrogen compound metabolic process; P:biosynthetic process; P:response to stress; P:immune system process	EC:1.14.18.1	IPR013788 (PRINTS); IPR005203 (G3DSA:2.60.40.GENE3D); IPR005204 (PFAM); IPR005203 (PFAM); IPR008922 (G3DSA:1.10.1280.GENE3D); IPR005204 (G3DSA:1.20.1370.GENE3D); IPR000896 (PFAM); PTHR11511:SF24 (PANTHER); IPR013788 (PANTHER); IPR013788 (PROSITE_PATTERNS); IPR002227 (PROSITE_PATTERNS); IPR013788 (PROSITE_PATTERNS); IPR008922 (SUPERFAMILY); IPR014756 (SUPERFAMILY); IPR005204 (SUPERFAMILY)
Vanessa_cardui81824	cg11212 gene product	2809	4	0	0.58	10	P:anatomical structure formation involved in morphogenesis; P:biosynthetic process; C:organelle; F:signal transducer activity; P:transport; P:reproduction; P:small molecule metabolic process; C:cytoplasm; P:lipid metabolic process; P:cell differentiation	-	IPR003392 (PFAM); G3DSA:1.20.1640.10 (GENE3D); PTHR10796:SF92 (PANTHER); PTHR10796 (PANTHER); PTHR10796:SF92 (PANTHER); PTHR10796 (PANTHER); NON_CYTOPLASMIC_DOMAIN (PHOBIUS); CYTOPLASMIC_DOMAIN (PHOBIUS); CYTOPLASMIC_DOMAIN (PHOBIUS); CYTOPLASMIC_DOMAIN (PHOBIUS); CYTOPLASMIC_DOMAIN (PHOBIUS); TRANSMEMBRANE (PHOBIUS); TRANSMEMBRANE (PHOBIUS); NON_CYTOPLASMIC_DOMAIN (PHOBIUS); NON_CYTOPLASMIC_DOMA…
Vanessa_cardui81863	cg9447 gene product	2278	14	1.5e-26	0.4414	1	F:transferase activity, transferring acyl groups	-	Coil (COILS); IPR002656 (PFAM); PTHR11161 (PANTHER); PTHR11161:SF19 (PANTHER); TRANSMEMBRANE (PHOBIUS); TRANSMEMBRANE (PHOBIUS); CYTOPLASMIC_DOMAIN (PHOBIUS); TRANSMEMBRANE (PHOBIUS); CYTOPLASMIC_DOMAIN (PHOBIUS); TRANSMEMBRANE (PHOBIUS); TRANSMEMBRANE (PHOBIUS); CYTOPLASMIC_DOMAIN (PHOBIUS); TRANSMEMBRANE (PHOBIUS); TRANSMEMBRANE (PHOBIUS); SIGNAL_PEPTIDE_N_REGION (PHOBIUS); NON_CYTOPLASMIC_DOMA…
Vanessa_cardui81934	cg10323 gene product	1209	18	7e-78	0.4511	19	P:embryo development; P:cell proliferation; P:signal transduction; P:cell junction organization; P:cell morphogenesis; P:cellular component assembly; F:ion binding; P:anatomical structure formation involved in morphogenesis; P:cell adhesion; C:organelle; C:plasma membrane; P:reproduction; P:immune system process; P:growth; P:cell motility; C:cytoplasm; P:homeostatic process; P:cell differentiatio…	-	IPR001881 (SMART); IPR000742 (SMART); G3DSA:2.10.25.10 (GENE3D); G3DSA:2.10.25.10 (GENE3D); G3DSA:2.10.25.10 (GENE3D); IPR001881 (PFAM); IPR026823 (PFAM); G3DSA:2.10.25.10 (GENE3D); PTHR24034 (PANTHER); PTHR24034:SF55 (PANTHER); IPR018097 (PROSITE_PATTERNS); IPR000152 (PROSITE_PATTERNS); IPR018097 (PROSITE_PATTERNS); IPR000152 (PROSITE_PATTERNS); IPR018097 (PROSITE_PATTERNS); IPR000152 (PROSITE_P…
Vanessa_cardui81996	sli gene product	2495	20	3.6e-99	0.4865	18	P:embryo development; P:signal transduction; P:cell morphogenesis; F:ion binding; P:cell-cell signaling; P:anatomical structure formation involved in morphogenesis; P:cell adhesion; P:biosynthetic process; C:organelle; C:plasma membrane; P:response to stress; P:immune system process; P:reproduction; P:cell motility; C:cytoplasm; P:homeostatic process; P:cell differentiation; P:neurological system…	-	IPR003591 (SMART); SM00365 (SMART); G3DSA:3.80.10.10 (GENE3D); IPR001611 (PFAM); PTHR24365:SF262 (PANTHER); PTHR24365 (PANTHER); PTHR24365 (PANTHER); PTHR24365:SF262 (PANTHER); CYTOPLASMIC_DOMAIN (PHOBIUS); TRANSMEMBRANE (PHOBIUS); NON_CYTOPLASMIC_DOMAIN (PHOBIUS); IPR001611 (PROSITE_PROFILES); IPR001611 (PROSITE_PROFILES); IPR001611 (PROSITE_PROFILES); IPR001611 (PROSITE_PROFILES); IPR001611 (PR…
Vanessa_cardui82023	cg12766 gene product	709	7	2e-47	0.5443	2	F:oxidoreductase activity; P:anatomical structure development	-	IPR020471 (PRINTS); IPR020471 (PIRSF); IPR023210 (G3DSA:3.20.20.GENE3D); IPR023210 (PFAM); IPR001395 (PANTHER); NON_CYTOPLASMIC_DOMAIN (PHOBIUS); TRANSMEMBRANE (PHOBIUS); CYTOPLASMIC_DOMAIN (PHOBIUS); IPR023210 (SUPERFAMILY); TMhelix (TMHMM)
Vanessa_cardui82039	cg5023 gene product	797	3	7.8e-104	0.75	9	P:cytoskeleton organization; C:cytoplasm; P:cell morphogenesis; F:ion binding; P:cell differentiation; P:anatomical structure formation involved in morphogenesis; P:cell adhesion; C:organelle; F:cytoskeletal protein binding	-	IPR001997 (PRINTS); IPR003096 (PRINTS); IPR001715 (SMART); IPR001715 (G3DSA:1.10.418.GENE3D); IPR000557 (PFAM); IPR001715 (PFAM); PTHR18959:SF51 (PANTHER); PTHR18959 (PANTHER); IPR000557 (PROSITE_PATTERNS); IPR001715 (PROSITE_PROFILES); IPR000557 (PROSITE_PROFILES); IPR001715 (SUPERFAMILY)
Vanessa_cardui82113	cg4822 gene product	2160	20	6.7e-113	0.5315	15	F:ATPase activity; P:embryo development; F:transmembrane transporter activity; P:signal transduction; F:ion binding; P:cellular protein modification process; P:biosynthetic process; P:cell cycle; P:reproduction; P:response to stress; P:cell death; P:pigmentation; C:mitochondrion; F:phosphatase activity; P:cell differentiation	EC:3.1.3.16	IPR003593 (SMART); IPR027417 (G3DSA:3.40.50.GENE3D); IPR003439 (PFAM); IPR013525 (PFAM); PTHR19241 (PANTHER); PTHR19241:SF308 (PANTHER); IPR017871 (PROSITE_PATTERNS); TRANSMEMBRANE (PHOBIUS); TRANSMEMBRANE (PHOBIUS); TRANSMEMBRANE (PHOBIUS); TRANSMEMBRANE (PHOBIUS); NON_CYTOPLASMIC_DOMAIN (PHOBIUS); CYTOPLASMIC_DOMAIN (PHOBIUS); NON_CYTOPLASMIC_DOMAIN (PHOBIUS); TRANSMEMBRANE (PHOBIUS); CYTOPLASM…
Vanessa_cardui82119	cas gene product	1233	1	2.4e-157	0.74	22	P:embryo development; P:cellular component assembly; F:ion binding; F:protein transporter activity; C:chromosome; P:biosynthetic process; C:nucleoplasm; P:nucleocytoplasmic transport; P:vesicle-mediated transport; P:cell death; F:nucleic acid binding transcription factor activity; C:cytosol; F:mRNA binding; P:signal transduction; C:protein complex; P:mRNA processing; P:reproduction; P:growth; C:n…	-	IPR013713 (PFAM); IPR011989 (G3DSA:1.25.10.GENE3D); PTHR10997:SF8 (PANTHER); PTHR10997 (PANTHER); IPR016024 (SUPERFAMILY)
Vanessa_cardui82135	cg10323 gene product	1215	18	6.2e-78	0.4489	19	P:embryo development; P:cell proliferation; P:signal transduction; P:cell junction organization; P:cell morphogenesis; P:cellular component assembly; F:ion binding; P:anatomical structure formation involved in morphogenesis; P:cell adhesion; C:organelle; C:plasma membrane; P:reproduction; P:immune system process; P:growth; P:cell motility; C:cytoplasm; P:homeostatic process; P:cell differentiatio…	-	IPR001881 (SMART); IPR000742 (SMART); G3DSA:2.10.25.10 (GENE3D); G3DSA:2.10.25.10 (GENE3D); IPR026823 (PFAM); G3DSA:2.10.25.10 (GENE3D); G3DSA:2.10.25.10 (GENE3D); IPR001881 (PFAM); PTHR24034 (PANTHER); PTHR24034:SF55 (PANTHER); IPR018097 (PROSITE_PATTERNS); IPR018097 (PROSITE_PATTERNS); IPR018097 (PROSITE_PATTERNS); IPR000152 (PROSITE_PATTERNS); IPR000152 (PROSITE_PATTERNS); IPR000152 (PROSITE_P…
Vanessa_cardui82153	cg8193 gene product	1837	7	0	0.5457	9	P:secondary metabolic process; C:extracellular space; F:oxidoreductase activity; P:cell differentiation; P:cellular amino acid metabolic process; P:cellular nitrogen compound metabolic process; P:biosynthetic process; P:response to stress; P:immune system process	EC:1.14.18.1	IPR013788 (PRINTS); IPR005204 (G3DSA:1.20.1370.GENE3D); IPR005204 (PFAM); IPR005203 (G3DSA:2.60.40.GENE3D); IPR008922 (G3DSA:1.10.1280.GENE3D); IPR005203 (PFAM); IPR000896 (PFAM); PTHR11511:SF24 (PANTHER); IPR013788 (PANTHER); IPR013788 (PROSITE_PATTERNS); IPR002227 (PROSITE_PATTERNS); IPR013788 (PROSITE_PATTERNS); IPR005204 (SUPERFAMILY); IPR008922 (SUPERFAMILY); IPR014756 (SUPERFAMILY)
Vanessa_cardui82172	cg14688 gene product	933	1	4.8e-07	0.41		-	-	Coil (COILS); G3DSA:2.60.120.620 (GENE3D); IPR008775 (PFAM); PTHR21308 (PANTHER); SSF51197 (SUPERFAMILY)
Vanessa_cardui82191	c901 gene product	960	4	5.3e-49	0.565	16	P:embryo development; P:cell proliferation; P:signal transduction; P:anatomical structure formation involved in morphogenesis; P:biosynthetic process; C:organelle; C:plasma membrane; P:immune system process; P:response to stress; P:reproduction; P:cell motility; F:DNA binding; C:cytoplasm; F:nucleic acid binding transcription factor activity; P:cell differentiation; P:cellular nitrogen compound m…	-	IPR000742 (SMART); IPR013032 (PFAM); PTHR24044:SF234 (PANTHER); PTHR24044 (PANTHER); IPR013032 (PROSITE_PATTERNS); IPR013032 (PROSITE_PATTERNS); IPR013032 (PROSITE_PATTERNS); IPR013032 (PROSITE_PATTERNS); SIGNAL_PEPTIDE_C_REGION (PHOBIUS); SIGNAL_PEPTIDE_N_REGION (PHOBIUS); NON_CYTOPLASMIC_DOMAIN (PHOBIUS); SIGNAL_PEPTIDE_H_REGION (PHOBIUS); SIGNAL_PEPTIDE (PHOBIUS); IPR000742 (PROSITE_PROFILES);…
Vanessa_cardui82224	cg15860 gene product	1024	4	3e-37	0.5025	8	F:transmembrane transporter activity; P:locomotion; C:protein complex; P:circulatory system process; P:neurological system process; P:reproduction; P:response to stress; C:intracellular	-	Coil (COILS); IPR005821 (PFAM); PTHR24190:SF6 (PANTHER); PTHR24190 (PANTHER); PTHR24190:SF6 (PANTHER); PTHR24190 (PANTHER); TRANSMEMBRANE (PHOBIUS); TRANSMEMBRANE (PHOBIUS); CYTOPLASMIC_DOMAIN (PHOBIUS); NON_CYTOPLASMIC_DOMAIN (PHOBIUS); NON_CYTOPLASMIC_DOMAIN (PHOBIUS); TRANSMEMBRANE (PHOBIUS); NON_CYTOPLASMIC_DOMAIN (PHOBIUS); CYTOPLASMIC_DOMAIN (PHOBIUS); TRANSMEMBRANE (PHOBIUS); TMhelix (TMHM…
Vanessa_cardui82226	cg14636 gene product	3088	1	1.8e-12	0.72		-	-	SIGNAL_PEPTIDE_H_REGION (PHOBIUS); NON_CYTOPLASMIC_DOMAIN (PHOBIUS); SIGNAL_PEPTIDE_C_REGION (PHOBIUS); SIGNAL_PEPTIDE_N_REGION (PHOBIUS); TRANSMEMBRANE (PHOBIUS); SIGNAL_PEPTIDE (PHOBIUS); CYTOPLASMIC_DOMAIN (PHOBIUS); SignalP-noTM (SIGNALP_GRAM_NEGATIVE); SignalP-TM (SIGNALP_GRAM_POSITIVE); SignalP-noTM (SIGNALP_EUK)
Vanessa_cardui82239	cg7526 gene product	3089	8	8.7e-35	0.4288	9	P:embryo development; P:locomotion; F:ion binding; P:anatomical structure formation involved in morphogenesis; C:organelle; P:immune system process; P:reproduction; C:cytoplasm; P:cell differentiation	-	IPR000742 (SMART); IPR001881 (SMART); G3DSA:2.10.25.10 (GENE3D); G3DSA:2.10.25.10 (GENE3D); IPR001881 (PFAM); IPR026823 (PFAM); G3DSA:2.10.25.10 (GENE3D); G3DSA:2.10.25.10 (GENE3D); PTHR24034 (PANTHER); IPR013032 (PROSITE_PATTERNS); IPR018097 (PROSITE_PATTERNS); IPR000152 (PROSITE_PATTERNS); IPR018097 (PROSITE_PATTERNS); IPR000152 (PROSITE_PATTERNS); IPR018097 (PROSITE_PATTERNS); IPR018097 (PROSI…
Vanessa_cardui82243	cg2915 gene product	1480	20	1e-67	0.538	5	F:ion binding; P:cell differentiation; P:anatomical structure development; F:peptidase activity; C:extracellular region	-	Coil (COILS); IPR000834 (PRINTS); IPR000834 (SMART); IPR003146 (G3DSA:3.30.70.GENE3D); IPR003146 (PFAM); IPR000834 (PFAM); G3DSA:3.40.630.10 (GENE3D); PTHR11705 (PANTHER); PTHR11705:SF73 (PANTHER); IPR000834 (PROSITE_PATTERNS); SIGNAL_PEPTIDE (PHOBIUS); SIGNAL_PEPTIDE_N_REGION (PHOBIUS); SIGNAL_PEPTIDE_H_REGION (PHOBIUS); NON_CYTOPLASMIC_DOMAIN (PHOBIUS); SIGNAL_PEPTIDE_C_REGION (PHOBIUS); SSF531…
Vanessa_cardui82326	cg10323 gene product	1078	18	2.1e-78	0.4489	19	P:embryo development; P:cell proliferation; P:signal transduction; P:cell junction organization; P:cell morphogenesis; P:cellular component assembly; F:ion binding; P:anatomical structure formation involved in morphogenesis; P:cell adhesion; C:organelle; C:plasma membrane; P:reproduction; P:immune system process; P:growth; P:cell motility; C:cytoplasm; P:homeostatic process; P:cell differentiatio…	-	IPR001881 (SMART); IPR000742 (SMART); IPR001881 (PFAM); G3DSA:2.10.25.10 (GENE3D); G3DSA:2.10.25.10 (GENE3D); IPR026823 (PFAM); G3DSA:2.10.25.10 (GENE3D); G3DSA:2.10.25.10 (GENE3D); PTHR24034:SF55 (PANTHER); PTHR24034 (PANTHER); IPR018097 (PROSITE_PATTERNS); IPR013032 (PROSITE_PATTERNS); IPR000152 (PROSITE_PATTERNS); IPR000152 (PROSITE_PATTERNS); IPR018097 (PROSITE_PATTERNS); IPR000152 (PROSITE_P…
Vanessa_cardui82363	cg7433 gene product	1908	4	0	0.4925	3	C:mitochondrion; F:ion binding; P:cellular amino acid metabolic process	EC:2.6.1.19	SIGNAL_PEPTIDE_H_REGION (PHOBIUS); SIGNAL_PEPTIDE (PHOBIUS); NON_CYTOPLASMIC_DOMAIN (PHOBIUS); SIGNAL_PEPTIDE_N_REGION (PHOBIUS); SIGNAL_PEPTIDE_C_REGION (PHOBIUS); SignalP-noTM (SIGNALP_EUK)
Vanessa_cardui82370	tim10 gene product	952	1	9.2e-36	0.82	10	P:protein targeting; P:membrane organization; F:transmembrane transporter activity; C:mitochondrion; F:protein transporter activity; C:protein complex; P:mitochondrion organization; P:response to stress; P:immune system process; C:plastid	-	IPR004217 (G3DSA:1.10.287.GENE3D); IPR004217 (PFAM); IPR027247 (PANTHER); IPR004217 (SUPERFAMILY)
Vanessa_cardui82387	mas gene product	3012	20	8.2e-159	0.5335	4	P:cytoskeleton organization; P:anatomical structure development; F:peptidase activity; C:plasma membrane	EC:3.4.21	IPR001314 (PRINTS); IPR001254 (SMART); G3DSA:2.40.10.10 (GENE3D); IPR001254 (PFAM); G3DSA:2.40.10.10 (GENE3D); PTHR24258:SF105 (PANTHER); PTHR24258 (PANTHER); IPR018114 (PROSITE_PATTERNS); TRANSMEMBRANE (PHOBIUS); CYTOPLASMIC_DOMAIN (PHOBIUS); NON_CYTOPLASMIC_DOMAIN (PHOBIUS); IPR001254 (PROSITE_PROFILES); IPR009003 (SUPERFAMILY); TMhelix (TMHMM)
Vanessa_cardui82426	ank gene product	618	20	1.1e-66	0.5615	12	F:transferase activity, transferring glycosyl groups; P:cytoskeleton organization; P:signal transduction; P:protein complex assembly; P:cellular protein modification process; P:anatomical structure development; P:cell adhesion; P:biosynthetic process; C:organelle; C:plasma membrane; P:carbohydrate metabolic process; C:cytoplasm	EC:2.4.2.30	IPR002110 (SMART); IPR020683 (G3DSA:1.25.40.GENE3D); PF13637 (PFAM); IPR020683 (G3DSA:1.25.40.GENE3D); PTHR24153 (PANTHER); PTHR24153:SF8 (PANTHER); IPR020683 (PROSITE_PROFILES); IPR002110 (PROSITE_PROFILES); IPR002110 (PROSITE_PROFILES); IPR002110 (PROSITE_PROFILES); IPR020683 (SUPERFAMILY)
Vanessa_cardui82428	cg12926 gene product	740	10	1.4e-16	0.502	4	F:vitamin E binding; C:intracellular; P:transport; F:transporter activity	-	no IPS match
Vanessa_cardui82454	br gene product	919	3	4e-25	0.7267	30	P:embryo development; P:cell proliferation; P:cytoskeleton organization; P:locomotion; P:cellular component assembly; F:ion binding; P:biosynthetic process; C:endosome; P:cell death; P:autophagy; P:pigmentation; F:nucleic acid binding transcription factor activity; P:neurological system process; P:signal transduction; P:cell morphogenesis; P:cell-cell signaling; P:anatomical structure formation i…	-	IPR015880 (SMART); PF13912 (PFAM); IPR007087 (PROSITE_PATTERNS); IPR007087 (PROSITE_PATTERNS); IPR007087 (PROSITE_PROFILES); IPR007087 (PROSITE_PROFILES); SSF57667 (SUPERFAMILY)
Vanessa_cardui82460	sodh-2 gene product	1287	4	1.4e-166	0.6525	4	P:small molecule metabolic process; P:carbohydrate metabolic process; F:oxidoreductase activity; F:ion binding	EC:1.1.1.14	IPR020843 (SMART); IPR013154 (PFAM); IPR013149 (PFAM); IPR011032 (G3DSA:3.90.180.GENE3D); G3DSA:3.40.50.720 (GENE3D); IPR002085 (PANTHER); PTHR11695:SF451 (PANTHER); IPR002328 (PROSITE_PATTERNS); IPR011032 (SUPERFAMILY); IPR016040 (SUPERFAMILY)
Vanessa_cardui82471	cg15096 gene product	1605	20	1.2e-115	0.5795	4	F:transmembrane transporter activity; P:cellular amino acid metabolic process; C:plasma membrane; P:mitochondrion organization	-	G3DSA:1.20.1250.20 (GENE3D); G3DSA:1.20.1250.20 (GENE3D); IPR011701 (PFAM); PTHR11662:SF280 (PANTHER); PTHR11662 (PANTHER); TRANSMEMBRANE (PHOBIUS); TRANSMEMBRANE (PHOBIUS); CYTOPLASMIC_DOMAIN (PHOBIUS); CYTOPLASMIC_DOMAIN (PHOBIUS); NON_CYTOPLASMIC_DOMAIN (PHOBIUS); TRANSMEMBRANE (PHOBIUS); CYTOPLASMIC_DOMAIN (PHOBIUS); NON_CYTOPLASMIC_DOMAIN (PHOBIUS); CYTOPLASMIC_DOMAIN (PHOBIUS); NON_CYTOPLAS…
Vanessa_cardui82484	:gh07626 gene product	2730	4	0	0.6325	11	C:lipid particle; P:small molecule metabolic process; P:carbohydrate metabolic process; F:transferase activity, transferring acyl groups; P:generation of precursor metabolites and energy; F:oxidoreductase activity; P:lipid metabolic process; P:anatomical structure development; C:cytosol; P:biosynthetic process; C:protein complex	EC:2.3.1.41; EC:3.1.2.14; EC:2.3.1.38; EC:2.3.1.39	IPR020801 (SMART); IPR020841 (SMART); IPR014031 (PFAM); IPR016039 (G3DSA:3.40.47.GENE3D); IPR014030 (PFAM); PF16197 (PFAM); IPR001227 (G3DSA:3.40.366.GENE3D); IPR016039 (G3DSA:3.40.47.GENE3D); G3DSA:3.30.70.250 (GENE3D); IPR014043 (PFAM); PTHR11712:SF280 (PANTHER); PTHR11712 (PANTHER); IPR018201 (PROSITE_PATTERNS); IPR016035 (SUPERFAMILY); IPR016036 (SUPERFAMILY); IPR016039 (SUPERFAMILY)
Vanessa_cardui82519	cg5397 gene product	1689	20	1e-108	0.483	2	F:molecular_function; P:reproduction	-	IPR029058 (G3DSA:3.40.50.GENE3D); IPR002018 (PFAM); PTHR11559 (PANTHER); PTHR11559:SF185 (PANTHER); PTHR11559 (PANTHER); NON_CYTOPLASMIC_DOMAIN (PHOBIUS); SIGNAL_PEPTIDE_C_REGION (PHOBIUS); SIGNAL_PEPTIDE_H_REGION (PHOBIUS); SIGNAL_PEPTIDE_N_REGION (PHOBIUS); SIGNAL_PEPTIDE (PHOBIUS); SignalP-noTM (SIGNALP_GRAM_NEGATIVE); SignalP-noTM (SIGNALP_EUK); SignalP-TM (SIGNALP_GRAM_POSITIVE); IPR029058 (…
Vanessa_cardui82534	cg7356 gene product	714	1	1.2e-12	0.62		-	-	IPR002931 (G3DSA:3.90.260.GENE3D); PTHR11590:SF40 (PANTHER); IPR023608 (PANTHER); SSF54001 (SUPERFAMILY)
Vanessa_cardui82587	cg5840 gene product	1138	2	7.4e-91	0.66	3	F:oxidoreductase activity; P:cellular amino acid metabolic process; P:biosynthetic process	EC:1.5.1.2	IPR000304 (PIRSF); IPR029036 (G3DSA:1.10.3730.GENE3D); IPR029036 (PFAM); IPR028939 (PFAM); IPR000304 (TIGRFAM); G3DSA:3.40.50.720 (GENE3D); IPR000304 (PANTHER); PTHR11645:SF28 (PANTHER); SIGNAL_PEPTIDE_N_REGION (PHOBIUS); SIGNAL_PEPTIDE_H_REGION (PHOBIUS); SIGNAL_PEPTIDE (PHOBIUS); NON_CYTOPLASMIC_DOMAIN (PHOBIUS); SIGNAL_PEPTIDE_C_REGION (PHOBIUS); IPR008927 (SUPERFAMILY); IPR016040 (SUPERFAMILY)
Vanessa_cardui82591	l efl gene product	811	11	1.1e-59	0.6336	14	P:catabolic process; F:structural molecule activity; P:cellular protein modification process; P:anatomical structure development; C:protein complex; P:protein folding; P:aging; P:response to stress; C:nucleoplasm; P:translation; C:cytoskeleton; P:autophagy; C:cytosol; F:cytoskeletal protein binding	-	IPR001436 (PRINTS); IPR002068 (PFAM); IPR008978 (G3DSA:2.60.40.GENE3D); IPR003090 (PFAM); IPR031107 (PANTHER); PTHR11527:SF139 (PANTHER); IPR002068 (PROSITE_PROFILES); IPR008978 (SUPERFAMILY)
Vanessa_cardui82593	26 29kd-proteinase gene product	2473	11	1.6e-68	0.4809	7	P:cell death; C:cytoplasm; F:structural molecule activity; P:anatomical structure development; F:peptidase activity; C:extracellular region; C:organelle	EC:3.4	IPR000668 (SMART); G3DSA:3.90.70.10 (GENE3D); IPR000668 (PFAM); PTHR12411:SF374 (PANTHER); IPR013128 (PANTHER); SIGNAL_PEPTIDE_N_REGION (PHOBIUS); NON_CYTOPLASMIC_DOMAIN (PHOBIUS); SIGNAL_PEPTIDE_C_REGION (PHOBIUS); SIGNAL_PEPTIDE_H_REGION (PHOBIUS); SIGNAL_PEPTIDE (PHOBIUS); SignalP-noTM (SIGNALP_EUK); SignalP-TM (SIGNALP_GRAM_POSITIVE); SSF54001 (SUPERFAMILY)
Vanessa_cardui82607	myosin-heavy-chain-like gene product	2116	14	0	0.5729	27	F:ATPase activity; P:embryo development; P:cell proliferation; P:cytoskeleton organization; P:protein complex assembly; F:ion binding; C:extracellular region; P:cell division; P:cell death; P:cytoskeleton-dependent intracellular transport; C:cytosol; P:neurological system process; P:signal transduction; P:cell morphogenesis; P:anatomical structure formation involved in morphogenesis; P:developmen…	-	IPR001609 (PRINTS); IPR001609 (SMART); IPR004009 (PFAM); IPR001609 (PFAM); PTHR13140 (PANTHER); PTHR13140:SF373 (PANTHER); IPR001609 (PROSITE_PROFILES); IPR027417 (SUPERFAMILY)
Vanessa_cardui82625	cg9273 gene product	1091	1	1e-30	0.58	5	C:nucleus; F:DNA binding; P:biosynthetic process; P:DNA metabolic process; P:response to stress	-	IPR011991 (G3DSA:1.10.10.GENE3D); IPR004365 (PFAM); IPR014646 (PIRSF); IPR012340 (G3DSA:2.40.50.GENE3D); IPR014892 (PFAM); PTHR13989 (PANTHER); PTHR13989:SF16 (PANTHER); IPR012340 (SUPERFAMILY); SSF46785 (SUPERFAMILY)
Vanessa_cardui82626	aralar1 gene product	1522	20	3.1e-129	0.4665	3	C:lipid particle; F:transmembrane transporter activity; C:mitochondrion	-	IPR023395 (G3DSA:1.50.40.GENE3D); IPR018108 (PFAM); PTHR24089 (PANTHER); PTHR24089:SF102 (PANTHER); IPR018108 (PROSITE_PROFILES); IPR018108 (PROSITE_PROFILES); IPR018108 (PROSITE_PROFILES); IPR023395 (SUPERFAMILY)
Vanessa_cardui82668	cg8193 gene product	1710	8	0	0.5375	9	P:secondary metabolic process; C:extracellular space; F:oxidoreductase activity; P:cell differentiation; P:cellular amino acid metabolic process; P:cellular nitrogen compound metabolic process; P:biosynthetic process; P:response to stress; P:immune system process	EC:1.14.18.1	IPR013788 (PRINTS); IPR005203 (G3DSA:2.60.40.GENE3D); IPR008922 (G3DSA:1.10.1280.GENE3D); IPR005203 (PFAM); IPR000896 (PFAM); IPR013788 (PANTHER); PTHR11511:SF24 (PANTHER); IPR013788 (PROSITE_PATTERNS); IPR013788 (PROSITE_PATTERNS); IPR002227 (PROSITE_PATTERNS); IPR008922 (SUPERFAMILY); IPR014756 (SUPERFAMILY)
Vanessa_cardui82693	cg12843 gene product	2533	7	5.2e-10	0.46	1	C:cell	-	IPR000301 (PRINTS); IPR018499 (PFAM); IPR000301 (PIRSF); PTHR19282 (PANTHER); NON_CYTOPLASMIC_DOMAIN (PHOBIUS); CYTOPLASMIC_DOMAIN (PHOBIUS); TRANSMEMBRANE (PHOBIUS); CYTOPLASMIC_DOMAIN (PHOBIUS); CYTOPLASMIC_DOMAIN (PHOBIUS); TRANSMEMBRANE (PHOBIUS); TRANSMEMBRANE (PHOBIUS); NON_CYTOPLASMIC_DOMAIN (PHOBIUS); TRANSMEMBRANE (PHOBIUS); IPR008952 (SUPERFAMILY); TMhelix (TMHMM); TMhelix (TMHMM); TMhe…
Vanessa_cardui82695	cg4069 gene product	945	6	3.3e-68	0.465	1	F:molecular_function	-	Coil (COILS); Coil (COILS); IPR015915 (G3DSA:2.120.10.GENE3D); PF13418 (PFAM); PTHR23244 (PANTHER); PTHR23244:SF304 (PANTHER); SSF117281 (SUPERFAMILY)
Vanessa_cardui82700	:gh04962 gene product	1702	2	1.2e-159	0.65	5	P:carbohydrate metabolic process; C:cytoskeleton; C:protein complex; C:extracellular region; F:hydrolase activity, acting on glycosyl bonds	-	IPR000322 (PFAM); IPR025887 (PFAM); PTHR22762:SF54 (PANTHER); PTHR22762 (PANTHER); SIGNAL_PEPTIDE_N_REGION (PHOBIUS); SIGNAL_PEPTIDE_H_REGION (PHOBIUS); SIGNAL_PEPTIDE (PHOBIUS); SIGNAL_PEPTIDE_C_REGION (PHOBIUS); NON_CYTOPLASMIC_DOMAIN (PHOBIUS); SignalP-noTM (SIGNALP_GRAM_NEGATIVE); SignalP-TM (SIGNALP_GRAM_POSITIVE); SignalP-noTM (SIGNALP_EUK); IPR011013 (SUPERFAMILY); IPR017853 (SUPERFAMILY)
Vanessa_cardui82769	cg11142 gene product	1254	9	1.8e-62	0.4633	3	P:biological_process; C:extracellular region; F:molecular_function	-	Coil (COILS); IPR002557 (SMART); IPR002557 (PFAM); IPR002557 (G3DSA:2.170.140.GENE3D); PTHR23301 (PANTHER); PTHR23301:SF22 (PANTHER); NON_CYTOPLASMIC_DOMAIN (PHOBIUS); SIGNAL_PEPTIDE_H_REGION (PHOBIUS); SIGNAL_PEPTIDE_N_REGION (PHOBIUS); SIGNAL_PEPTIDE_C_REGION (PHOBIUS); SIGNAL_PEPTIDE (PHOBIUS); IPR002557 (PROSITE_PROFILES); IPR002557 (PROSITE_PROFILES); IPR002557 (PROSITE_PROFILES); IPR002557 …
Vanessa_cardui82833	picot gene product	1715	20	0	0.5715	4	F:transmembrane transporter activity; P:cellular amino acid metabolic process; C:plasma membrane; P:mitochondrion organization	-	G3DSA:1.20.1250.20 (GENE3D); IPR011701 (PFAM); G3DSA:1.20.1250.20 (GENE3D); PTHR11662:SF247 (PANTHER); PTHR11662 (PANTHER); CYTOPLASMIC_DOMAIN (PHOBIUS); TRANSMEMBRANE (PHOBIUS); TRANSMEMBRANE (PHOBIUS); TRANSMEMBRANE (PHOBIUS); NON_CYTOPLASMIC_DOMAIN (PHOBIUS); NON_CYTOPLASMIC_DOMAIN (PHOBIUS); CYTOPLASMIC_DOMAIN (PHOBIUS); NON_CYTOPLASMIC_DOMAIN (PHOBIUS); TRANSMEMBRANE (PHOBIUS); TRANSMEMBRANE…
Vanessa_cardui82858	3 gene product	876	2	1.3e-128	0.735	12	P:generation of precursor metabolites and energy; P:sulfur compound metabolic process; P:catabolic process; P:anatomical structure formation involved in morphogenesis; P:cellular amino acid metabolic process; P:biosynthetic process; P:carbohydrate metabolic process; C:cytoplasm; F:oxidoreductase activity; P:cofactor metabolic process; P:cell differentiation; P:cellular nitrogen compound metabolic…	EC:1.1.1.27	IPR001557 (PRINTS); IPR015955 (G3DSA:3.90.110.GENE3D); G3DSA:3.40.50.720 (GENE3D); IPR011304 (TIGRFAM); IPR001236 (PFAM); IPR022383 (PFAM); IPR001557 (PANTHER); IPR018177 (PROSITE_PATTERNS); IPR016040 (SUPERFAMILY); IPR015955 (SUPERFAMILY)
Vanessa_cardui82865	ddc gene product	1781	10	1.7e-173	0.598	18	P:locomotion; P:cell morphogenesis; F:lyase activity; F:ion binding; P:cellular amino acid metabolic process; P:cell adhesion; P:developmental maturation; P:biosynthetic process; P:reproduction; P:response to stress; P:growth; C:nucleus; P:cell death; C:cytoplasm; P:pigmentation; P:cell differentiation; P:cellular nitrogen compound metabolic process; P:neurological system process	EC:4.1.1.28; EC:4.1.1.22	IPR010977 (PRINTS); G3DSA:1.20.1340.10 (GENE3D); IPR015421 (G3DSA:3.40.640.GENE3D); IPR002129 (PFAM); IPR015422 (G3DSA:3.90.1150.GENE3D); PTHR11999 (PANTHER); PTHR11999:SF70 (PANTHER); IPR021115 (PROSITE_PATTERNS); IPR015424 (SUPERFAMILY)
Vanessa_cardui82867	---NA---	1431	0	-	-		-	-	Coil (COILS)
Vanessa_cardui82873	ninac gene product	3791	16	0	0.5581	22	F:ATPase activity; P:embryo development; P:cytoskeleton organization; P:protein complex assembly; F:ion binding; C:extracellular region; P:cell division; P:neurological system process; P:signal transduction; P:cell morphogenesis; P:anatomical structure formation involved in morphogenesis; C:protein complex; P:transport; C:plasma membrane; P:reproduction; P:cell motility; C:cytoskeleton; C:cytopla…	-	no IPS match
Vanessa_cardui82877	---NA---	537	0	-	-		-	-	no IPS match
Vanessa_cardui82888	fz gene product	1886	9	0	0.5067	12	P:cell proliferation; P:cell morphogenesis; F:signal transducer activity; C:plasma membrane; P:immune system process; P:growth; P:cell motility; C:nucleus; C:endosome; P:vesicle-mediated transport; P:cell differentiation; C:cytoplasmic membrane-bounded vesicle	-	IPR000539 (PRINTS); IPR020067 (SMART); IPR020067 (PFAM); IPR020067 (G3DSA:1.10.2000.GENE3D); IPR000539 (PFAM); PTHR11309:SF90 (PANTHER); IPR015526 (PANTHER); CYTOPLASMIC_DOMAIN (PHOBIUS); TRANSMEMBRANE (PHOBIUS); SIGNAL_PEPTIDE_N_REGION (PHOBIUS); TRANSMEMBRANE (PHOBIUS); TRANSMEMBRANE (PHOBIUS); TRANSMEMBRANE (PHOBIUS); TRANSMEMBRANE (PHOBIUS); SIGNAL_PEPTIDE (PHOBIUS); SIGNAL_PEPTIDE_C_REGION (…
Vanessa_cardui82919	poly-u-binding-splicing-factor gene product	2369	20	0	0.515	15	P:signal transduction; P:ribonucleoprotein complex assembly; P:anatomical structure development; P:cellular protein modification process; C:protein complex; P:mRNA processing; P:growth; P:reproduction; P:cell cycle; C:nucleoplasm; P:cell division; P:vesicle-mediated transport; C:cytoplasm; P:cell differentiation; F:mRNA binding	-	IPR000504 (SMART); IPR006509 (TIGRFAM); IPR012677 (G3DSA:3.30.70.GENE3D); IPR012677 (G3DSA:3.30.70.GENE3D); IPR000504 (PFAM); IPR029123 (PFAM); PTHR24012 (PANTHER); PTHR24012:SF396 (PANTHER); PTHR24012:SF396 (PANTHER); PTHR24012 (PANTHER); IPR000504 (PROSITE_PROFILES); IPR000504 (PROSITE_PROFILES); SSF54928 (SUPERFAMILY); SSF54928 (SUPERFAMILY)
Vanessa_cardui82981	cg13648 gene product	9629	2	6.7e-101	0.58		-	-	Coil (COILS); PTHR35000 (PANTHER); PTHR35000:SF1 (PANTHER); SSF57603 (SUPERFAMILY); SSF57603 (SUPERFAMILY)
Vanessa_cardui83041	cg11207 gene product	3137	2	1.7e-52	0.515	12	P:cytoskeleton organization; P:anatomical structure formation involved in morphogenesis; C:protein complex; P:cell cycle; P:reproduction; P:cell division; P:nucleocytoplasmic transport; P:protein targeting; C:microtubule organizing center; C:cytoplasm; P:cell differentiation; F:cytoskeletal protein binding	-	Coil (COILS); Coil (COILS); Coil (COILS); Coil (COILS); IPR007145 (PFAM); PTHR19321:SF0 (PANTHER); IPR007145 (PANTHER)
Vanessa_cardui83048	gene product	1127	3	2.1e-12	0.65	5	C:lipid particle; F:oxidoreductase activity; C:mitochondrion; P:anatomical structure development; C:extracellular region	EC:1.6.99.3	IPR005055 (PFAM); IPR005055 (G3DSA:1.10.2080.GENE3D); IPR005055 (PANTHER); PTHR11257:SF6 (PANTHER); IPR005055 (SUPERFAMILY)
Vanessa_cardui83088	cg4394 gene product	2163	4	3.1e-77	0.5925	12	P:embryo development; P:signal transduction; P:cell morphogenesis; P:cell junction organization; F:ion binding; P:cellular protein modification process; P:anatomical structure formation involved in morphogenesis; P:response to stress; P:vesicle-mediated transport; P:cell death; C:cytoplasm; P:cell differentiation	-	IPR002083 (SMART); IPR008974 (G3DSA:2.60.210.GENE3D); IPR027138 (PTHR10131:PANTHER); PTHR10131 (PANTHER); IPR002083 (PROSITE_PROFILES); IPR008974 (SUPERFAMILY)
Vanessa_cardui83121	cat gene product	1644	2	5.4e-125	0.58	19	P:cell proliferation; F:transferase activity, transferring acyl groups; F:transmembrane transporter activity; P:cell morphogenesis; P:cell-cell signaling; P:cellular amino acid metabolic process; P:biosynthetic process; C:protein complex; P:aging; P:immune system process; P:response to stress; C:plasma membrane; C:nucleus; F:DNA binding; F:oxidoreductase activity; P:lipid metabolic process; F:nuc…	EC:2.3.1.6; EC:1.11.1.6	IPR018028 (PRINTS); IPR011614 (SMART); IPR011614 (G3DSA:2.40.180.GENE3D); IPR011614 (PFAM); IPR024711 (PIRSF); IPR010582 (PFAM); IPR018028 (PANTHER); PTHR11465:SF9 (PANTHER); IPR018028 (PROSITE_PROFILES); IPR020835 (SUPERFAMILY)
Vanessa_cardui83149	---NA---	611	0	-	-		-	-	no IPS match
Vanessa_cardui83152	cg12139 gene product	2705	18	0	0.4939	5	F:ion binding; P:cell differentiation; P:anatomical structure development; F:peptidase activity; P:reproduction	-	IPR002172 (PRINTS); IPR001881 (SMART); IPR000742 (SMART); IPR000033 (SMART); IPR002172 (SMART); PF14670 (PFAM); G3DSA:2.10.25.10 (GENE3D); G3DSA:2.10.25.10 (GENE3D); IPR000033 (PFAM); G3DSA:4.10.1220.10 (GENE3D); G3DSA:2.10.25.10 (GENE3D); IPR002172 (G3DSA:4.10.400.GENE3D); IPR002172 (PFAM); IPR002172 (G3DSA:4.10.400.GENE3D); IPR011042 (G3DSA:2.120.10.GENE3D); IPR002172 (G3DSA:4.10.400.GENE3D); I…
Vanessa_cardui83153	cg7720 gene product	4790	16	2.7e-171	0.5388	3	P:transmembrane transport; C:cellular_component; F:molecular_function	-	Coil (COILS); IPR001734 (PFAM); IPR019900 (TIGRFAM); PTHR11819:SF140 (PANTHER); IPR001734 (PANTHER); TRANSMEMBRANE (PHOBIUS); TRANSMEMBRANE (PHOBIUS); CYTOPLASMIC_DOMAIN (PHOBIUS); TRANSMEMBRANE (PHOBIUS); CYTOPLASMIC_DOMAIN (PHOBIUS); TRANSMEMBRANE (PHOBIUS); NON_CYTOPLASMIC_DOMAIN (PHOBIUS); CYTOPLASMIC_DOMAIN (PHOBIUS); TRANSMEMBRANE (PHOBIUS); CYTOPLASMIC_DOMAIN (PHOBIUS); NON_CYTOPLASMIC_DOM…
Vanessa_cardui83179	pip gene product	1368	1	5.3e-38	0.76	2	C:cellular_component; F:molecular_function	-	IPR005331 (PFAM); IPR007734 (PANTHER); PTHR12129:SF16 (PANTHER)
Vanessa_cardui83196	cg10323 gene product	1215	18	7e-78	0.4511	19	P:embryo development; P:cell proliferation; P:signal transduction; P:cell junction organization; P:cell morphogenesis; P:cellular component assembly; F:ion binding; P:anatomical structure formation involved in morphogenesis; P:cell adhesion; C:organelle; C:plasma membrane; P:reproduction; P:immune system process; P:growth; P:cell motility; C:cytoplasm; P:homeostatic process; P:cell differentiatio…	-	IPR001881 (SMART); IPR000742 (SMART); G3DSA:2.10.25.10 (GENE3D); IPR001881 (PFAM); G3DSA:2.10.25.10 (GENE3D); IPR026823 (PFAM); G3DSA:2.10.25.10 (GENE3D); G3DSA:2.10.25.10 (GENE3D); PTHR24034 (PANTHER); PTHR24034:SF55 (PANTHER); IPR000152 (PROSITE_PATTERNS); IPR000152 (PROSITE_PATTERNS); IPR018097 (PROSITE_PATTERNS); IPR018097 (PROSITE_PATTERNS); IPR000152 (PROSITE_PATTERNS); IPR018097 (PROSITE_P…
Vanessa_cardui83315	cg13648 gene product	9411	2	4.7e-83	0.55	1	F:molecular_function	-	Coil (COILS); Coil (COILS); IPR001007 (SMART); PTHR12618:SF17 (PANTHER); PTHR12618 (PANTHER); IPR001007 (PROSITE_PROFILES); SSF57603 (SUPERFAMILY); SSF57603 (SUPERFAMILY); SSF57603 (SUPERFAMILY); SSF57603 (SUPERFAMILY); SSF57603 (SUPERFAMILY)
Vanessa_cardui83321	bowl gene product	4096	20	1.5e-72	0.662	39	P:embryo development; P:cytoskeleton organization; P:cell death; P:cytoskeleton-dependent intracellular transport; F:nucleic acid binding transcription factor activity; C:cytosol; P:neurological system process; P:secondary metabolic process; P:cell morphogenesis; P:cell-cell signaling; P:anatomical structure formation involved in morphogenesis; P:developmental maturation; P:mitotic nuclear divisi…	-	no IPS match
Vanessa_cardui83335	cg6658 gene product	1122	20	5.6e-31	0.5195	1	F:transferase activity, transferring glycosyl groups	-	G3DSA:3.40.50.2000 (GENE3D); IPR002213 (PFAM); IPR002213 (PANTHER); PTHR11926:SF284 (PANTHER); SIGNAL_PEPTIDE_N_REGION (PHOBIUS); SIGNAL_PEPTIDE (PHOBIUS); SIGNAL_PEPTIDE_C_REGION (PHOBIUS); NON_CYTOPLASMIC_DOMAIN (PHOBIUS); SIGNAL_PEPTIDE_H_REGION (PHOBIUS); PS51257 (PROSITE_PROFILES); SignalP-noTM (SIGNALP_GRAM_NEGATIVE); SignalP-TM (SIGNALP_EUK); SignalP-TM (SIGNALP_GRAM_POSITIVE); SSF53756 (S…
Vanessa_cardui83403	sulf1 gene product	5291	5	0	0.432	9	P:small molecule metabolic process; C:extracellular space; P:sulfur compound metabolic process; P:locomotion; P:signal transduction; P:catabolic process; P:cell morphogenesis; P:cell differentiation; F:molecular_function	EC:3.1.6.14	Coil (COILS); Coil (COILS); IPR024609 (PFAM); IPR017849 (G3DSA:3.40.720.GENE3D); IPR000917 (PFAM); PTHR10342:SF228 (PANTHER); PTHR10342 (PANTHER); PTHR10342:SF228 (PANTHER); PTHR10342:SF228 (PANTHER); PTHR10342 (PANTHER); IPR024607 (PROSITE_PATTERNS); SIGNAL_PEPTIDE_C_REGION (PHOBIUS); SIGNAL_PEPTIDE_N_REGION (PHOBIUS); SIGNAL_PEPTIDE (PHOBIUS); NON_CYTOPLASMIC_DOMAIN (PHOBIUS); SIGNAL_PEPTIDE_H_…
Vanessa_cardui83412	myosin-heavy-chain-like gene product	3753	14	0	0.5429	26	F:ATPase activity; P:embryo development; P:cell proliferation; P:cytoskeleton organization; P:protein complex assembly; F:ion binding; C:extracellular region; P:cell division; P:cytoskeleton-dependent intracellular transport; C:cytosol; P:neurological system process; P:signal transduction; P:cell morphogenesis; P:anatomical structure formation involved in morphogenesis; P:developmental maturation…	-	Coil (COILS); Coil (COILS); Coil (COILS); IPR001609 (PRINTS); IPR000048 (SMART); IPR001609 (SMART); IPR002928 (PFAM); IPR004009 (PFAM); IPR001609 (PFAM); IPR027401 (G3DSA:4.10.270.GENE3D); G3DSA:1.20.5.340 (GENE3D); PTHR13140 (PANTHER); PTHR13140:SF364 (PANTHER); IPR001609 (PROSITE_PROFILES); IPR000048 (PROSITE_PROFILES); SSF90257 (SUPERFAMILY); SSF90257 (SUPERFAMILY); IPR027417 (SUPERFAMILY); SS…
Vanessa_cardui83428	cg11326 gene product	628	1	2e-75	0.77	3	F:ion binding; P:cell adhesion; C:extracellular region	-	IPR013320 (G3DSA:2.60.120.GENE3D); IPR008859 (PFAM); PTHR10199 (PANTHER); IPR008859 (PROSITE_PROFILES); IPR013320 (SUPERFAMILY)
Vanessa_cardui83462	cg15007 gene product	1136	20	1.1e-20	0.634	5	C:extracellular space; F:structural molecule activity; P:cell differentiation; P:anatomical structure development; P:reproduction	-	IPR000618 (PRINTS); IPR000618 (PFAM); PTHR12236 (PANTHER); IPR031311 (PROSITE_PATTERNS); SIGNAL_PEPTIDE (PHOBIUS); SIGNAL_PEPTIDE_H_REGION (PHOBIUS); SIGNAL_PEPTIDE_C_REGION (PHOBIUS); SIGNAL_PEPTIDE_N_REGION (PHOBIUS); NON_CYTOPLASMIC_DOMAIN (PHOBIUS); IPR000618 (PROSITE_PROFILES); SignalP-noTM (SIGNALP_EUK)
Vanessa_cardui83479	cg14470 gene product	4043	3	5.8e-159	0.5167	1	C:extracellular space	-	Coil (COILS); IPR023796 (SMART); G3DSA:2.30.39.10 (GENE3D); G3DSA:3.30.497.10 (GENE3D); IPR023796 (PFAM); IPR000215 (PANTHER); PTHR11461:SF190 (PANTHER); IPR023795 (PROSITE_PATTERNS); IPR023796 (SUPERFAMILY)
Vanessa_cardui83488	cam gene product	1014	20	8.7e-77	0.6315	28	P:cytoskeleton organization; P:locomotion; P:protein complex assembly; F:ion binding; P:cellular protein modification process; P:cellular amino acid metabolic process; C:nucleoplasm; P:nucleocytoplasmic transport; P:cell death; C:cytosol; P:neurological system process; P:transmembrane transport; P:signal transduction; P:cell morphogenesis; P:cell-cell signaling; P:mitotic nuclear division; C:prot…	EC:2.7.11.17	IPR002048 (SMART); IPR011992 (G3DSA:1.10.238.GENE3D); IPR011992 (G3DSA:1.10.238.GENE3D); IPR011992 (PFAM); IPR002048 (PFAM); PTHR23050 (PANTHER); PTHR23050:SF199 (PANTHER); IPR018247 (PROSITE_PATTERNS); IPR018247 (PROSITE_PATTERNS); IPR002048 (PROSITE_PROFILES); IPR002048 (PROSITE_PROFILES); IPR002048 (PROSITE_PROFILES); IPR002048 (PROSITE_PROFILES); SSF47473 (SUPERFAMILY)
Vanessa_cardui83494	cg4509 gene product	2764	1	6.6e-37	0.5		-	-	no IPS match
Vanessa_cardui83533	rhp gene product	2307	6	1.5e-160	0.525	3	C:cell; P:signal transduction; F:molecular_function	-	Coil (COILS); IPR011072 (SMART); IPR001478 (SMART); IPR004328 (SMART); IPR011072 (PFAM); IPR004328 (G3DSA:1.25.40.GENE3D); IPR011072 (G3DSA:1.10.287.GENE3D); IPR001478 (G3DSA:2.30.42.GENE3D); IPR004328 (PFAM); IPR001478 (PFAM); PTHR23031 (PANTHER); IPR004328 (PROSITE_PROFILES); IPR001478 (PROSITE_PROFILES); IPR001478 (SUPERFAMILY); IPR011072 (SUPERFAMILY)
Vanessa_cardui83544	:gh06348 gene product	944	6	3.9e-99	0.7817	12	P:generation of precursor metabolites and energy; F:ion binding; P:cellular amino acid metabolic process; C:protein complex; P:biosynthetic process; C:lipid particle; F:DNA binding; P:carbohydrate metabolic process; C:cytoskeleton; C:mitochondrion; P:lipid metabolic process; F:ligase activity	EC:6.4.1.1; EC:6.3.4.14	IPR013815 (G3DSA:3.30.1490.GENE3D); IPR016185 (G3DSA:3.40.50.GENE3D); IPR005479 (PFAM); IPR005481 (PFAM); PTHR18866:SF110 (PANTHER); PTHR18866 (PANTHER); IPR011761 (PROSITE_PROFILES); IPR011764 (PROSITE_PROFILES); IPR016185 (SUPERFAMILY); SSF56059 (SUPERFAMILY)
Vanessa_cardui83548	cp1 gene product	772	11	4.3e-109	0.5391	12	P:catabolic process; F:structural molecule activity; P:anatomical structure development; C:protein complex; F:peptidase activity; P:reproduction; C:lysosome; C:lipid particle; C:extracellular space; C:cytoskeleton; P:cell death; P:cell differentiation	EC:3.4.22	IPR000668 (PRINTS); IPR000668 (SMART); IPR000668 (PFAM); G3DSA:3.90.70.10 (GENE3D); IPR013128 (PANTHER); IPR025661 (PROSITE_PATTERNS); IPR025660 (PROSITE_PATTERNS); SSF54001 (SUPERFAMILY)
Vanessa_cardui83578	cg14928 gene product	965	2	4.8e-37	0.79		-	-	Coil (COILS); IPR032104 (PFAM); PTHR23199 (PANTHER); PTHR23199:SF5 (PANTHER); IPR029034 (SUPERFAMILY)
Vanessa_cardui83580	mub gene product	4700	1	3.8e-14	0.94	3	C:nucleus; F:RNA binding; P:mRNA processing	-	no IPS match
Vanessa_cardui83617	cg7526 gene product	2657	6	3.6e-30	0.4017	9	P:embryo development; P:locomotion; F:ion binding; P:anatomical structure formation involved in morphogenesis; C:organelle; P:immune system process; P:reproduction; C:cytoplasm; P:cell differentiation	-	IPR001881 (SMART); IPR000742 (SMART); G3DSA:2.10.25.10 (GENE3D); G3DSA:2.10.25.10 (GENE3D); G3DSA:2.10.25.10 (GENE3D); G3DSA:2.10.25.10 (GENE3D); G3DSA:2.10.25.10 (GENE3D); IPR026823 (PFAM); IPR001881 (PFAM); PTHR24034 (PANTHER); IPR000152 (PROSITE_PATTERNS); IPR018097 (PROSITE_PATTERNS); IPR018097 (PROSITE_PATTERNS); IPR018097 (PROSITE_PATTERNS); IPR018097 (PROSITE_PATTERNS); IPR000152 (PROSITE_…
Vanessa_cardui83658	cg14170 gene product	3210	2	1e-09	0.65		-	-	no IPS match
Vanessa_cardui83678	ade3 gene product	4222	2	0	0.63	8	C:cytoplasm; P:cofactor metabolic process; F:ion binding; P:cellular amino acid metabolic process; F:methyltransferase activity; P:cellular nitrogen compound metabolic process; P:biosynthetic process; F:ligase activity	-	IPR010918 (PFAM); IPR000115 (TIGRFAM); IPR020562 (PFAM); IPR016188 (G3DSA:3.30.1330.GENE3D); IPR002376 (G3DSA:3.40.50.GENE3D); IPR004607 (TIGRFAM); IPR020560 (G3DSA:3.90.600.GENE3D); IPR016188 (PFAM); IPR016185 (G3DSA:3.40.50.GENE3D); IPR004733 (TIGRFAM); IPR013815 (G3DSA:3.30.1490.GENE3D); IPR010918 (G3DSA:3.90.650.GENE3D); IPR020561 (PFAM); IPR013816 (G3DSA:3.30.470.GENE3D); IPR002376 (PFAM); I…
Vanessa_cardui83680	cg5606 gene product	1931	1	1.3e-69	0.69	3	C:cytoskeleton; C:protein complex; F:cytoskeletal protein binding	-	IPR001084 (PFAM); IPR027324 (PANTHER); PTHR11501:SF17 (PANTHER); IPR001084 (PROSITE_PATTERNS); IPR001084 (PROSITE_PROFILES); IPR001084 (PROSITE_PROFILES); IPR001084 (PROSITE_PROFILES)
Vanessa_cardui83715	cg13648 gene product	8511	2	5.3e-76	0.645		-	-	Coil (COILS); PTHR35000 (PANTHER); PTHR35000:SF1 (PANTHER); SSF57603 (SUPERFAMILY); SSF57603 (SUPERFAMILY)
Vanessa_cardui83719	cg14301 gene product	2285	13	8.9e-39	0.5777	3	P:biological_process; C:extracellular region; F:molecular_function	-	IPR002557 (SMART); IPR002557 (G3DSA:2.170.140.GENE3D); IPR002557 (PFAM); PTHR22933:SF6 (PANTHER); PTHR22933 (PANTHER); SIGNAL_PEPTIDE_C_REGION (PHOBIUS); SIGNAL_PEPTIDE (PHOBIUS); SIGNAL_PEPTIDE_H_REGION (PHOBIUS); SIGNAL_PEPTIDE_N_REGION (PHOBIUS); NON_CYTOPLASMIC_DOMAIN (PHOBIUS); IPR002557 (PROSITE_PROFILES); SignalP-noTM (SIGNALP_EUK); IPR002557 (SUPERFAMILY)
Vanessa_cardui83730	---NA---	742	0	-	-		-	-	TRANSMEMBRANE (PHOBIUS); CYTOPLASMIC_DOMAIN (PHOBIUS); NON_CYTOPLASMIC_DOMAIN (PHOBIUS); TMhelix (TMHMM)
Vanessa_cardui83737	cg4090 gene product	1298	1	9e-32	0.54	3	P:biological_process; C:extracellular region; F:molecular_function	-	IPR002557 (SMART); IPR002557 (PFAM); IPR002557 (G3DSA:2.170.140.GENE3D); IPR002557 (PROSITE_PROFILES); IPR002557 (PROSITE_PROFILES); IPR002557 (SUPERFAMILY)
Vanessa_cardui83752	cg13648 gene product	7479	2	4.3e-76	0.645		-	-	Coil (COILS); PTHR35000:SF1 (PANTHER); PTHR35000 (PANTHER); SSF57603 (SUPERFAMILY); SSF57603 (SUPERFAMILY)
Vanessa_cardui83888	cg4526 gene product	1792	8	7.9e-141	0.5213	2	P:transmembrane transport; C:cellular_component	-	G3DSA:1.20.1250.20 (GENE3D); IPR011701 (PFAM); PTHR23507:SF1 (PANTHER); PTHR23507 (PANTHER); TRANSMEMBRANE (PHOBIUS); CYTOPLASMIC_DOMAIN (PHOBIUS); CYTOPLASMIC_DOMAIN (PHOBIUS); TRANSMEMBRANE (PHOBIUS); TRANSMEMBRANE (PHOBIUS); CYTOPLASMIC_DOMAIN (PHOBIUS); TRANSMEMBRANE (PHOBIUS); NON_CYTOPLASMIC_DOMAIN (PHOBIUS); TRANSMEMBRANE (PHOBIUS); TRANSMEMBRANE (PHOBIUS); NON_CYTOPLASMIC_DOMAIN (PHOBIUS)…
Vanessa_cardui83896	cg8782 gene product	816	4	1.3e-123	0.54	5	C:mitochondrion; F:ion binding; P:cell differentiation; P:anatomical structure development; P:cellular amino acid metabolic process	EC:2.6.1.13	IPR015422 (G3DSA:3.90.1150.GENE3D); IPR005814 (PFAM); IPR010164 (TIGRFAM); IPR015421 (G3DSA:3.40.640.GENE3D); IPR005814 (PANTHER); IPR010164 (PTHR11986:PANTHER); IPR005814 (PROSITE_PATTERNS); IPR015424 (SUPERFAMILY)
Vanessa_cardui83904	cg9449 gene product	1349	5	5.5e-55	0.492	3	P:small molecule metabolic process; F:phosphatase activity; P:cellular nitrogen compound metabolic process	-	IPR000560 (PFAM); IPR029033 (G3DSA:3.40.50.GENE3D); PTHR11567 (PANTHER); SIGNAL_PEPTIDE (PHOBIUS); SIGNAL_PEPTIDE_N_REGION (PHOBIUS); SIGNAL_PEPTIDE_C_REGION (PHOBIUS); SIGNAL_PEPTIDE_H_REGION (PHOBIUS); NON_CYTOPLASMIC_DOMAIN (PHOBIUS); SignalP-noTM (SIGNALP_EUK); IPR029033 (SUPERFAMILY)
Vanessa_cardui83969	cg4734 gene product	1688	7	7.6e-46	0.4214	3	F:molecular_function; P:biological_process; C:cellular_component	-	IPR000859 (G3DSA:2.60.120.GENE3D); IPR000859 (G3DSA:2.60.120.GENE3D); PTHR33236:SF3 (PANTHER); PTHR33236 (PANTHER); SIGNAL_PEPTIDE (PHOBIUS); NON_CYTOPLASMIC_DOMAIN (PHOBIUS); SIGNAL_PEPTIDE_C_REGION (PHOBIUS); SIGNAL_PEPTIDE_N_REGION (PHOBIUS); SIGNAL_PEPTIDE_H_REGION (PHOBIUS); IPR000859 (PROSITE_PROFILES); IPR000859 (PROSITE_PROFILES); SignalP-noTM (SIGNALP_EUK)
Vanessa_cardui83972	cg8782 gene product	696	4	2.5e-101	0.5625	5	C:mitochondrion; F:ion binding; P:cell differentiation; P:anatomical structure development; P:cellular amino acid metabolic process	EC:2.6.1.13	IPR015421 (G3DSA:3.40.640.GENE3D); IPR005814 (PFAM); IPR015422 (G3DSA:3.90.1150.GENE3D); IPR005814 (PANTHER); IPR010164 (PTHR11986:PANTHER); IPR005814 (PROSITE_PATTERNS); IPR015424 (SUPERFAMILY)
Vanessa_cardui84029	3 gene product	1520	3	2e-153	0.6267	13	P:generation of precursor metabolites and energy; P:sulfur compound metabolic process; P:catabolic process; P:anatomical structure formation involved in morphogenesis; P:cellular amino acid metabolic process; P:biosynthetic process; C:organelle; P:carbohydrate metabolic process; C:cytoplasm; F:oxidoreductase activity; P:cofactor metabolic process; P:cell differentiation; P:cellular nitrogen compo…	EC:1.1.1.27	IPR001557 (PRINTS); IPR015955 (G3DSA:3.90.110.GENE3D); IPR011304 (TIGRFAM); G3DSA:3.40.50.720 (GENE3D); IPR001557 (PIRSF); IPR022383 (PFAM); IPR001236 (PFAM); IPR001557 (PANTHER); IPR018177 (PROSITE_PATTERNS); IPR016040 (SUPERFAMILY); IPR015955 (SUPERFAMILY)
Vanessa_cardui84083	gene product	2664	1	0	0.91	11	P:small molecule metabolic process; P:carbohydrate metabolic process; F:transferase activity, transferring glycosyl groups; P:generation of precursor metabolites and energy; P:catabolic process; P:locomotion; F:ion binding; C:protein complex; P:aging; P:response to stress; P:immune system process	-	G3DSA:3.40.50.2000 (GENE3D); G3DSA:3.40.50.2000 (GENE3D); IPR000811 (PIRSF); IPR011833 (TIGRFAM); IPR000811 (PFAM); PTHR11468:SF5 (PANTHER); IPR000811 (PANTHER); IPR000811 (PROSITE_PATTERNS); SSF53756 (SUPERFAMILY)
Vanessa_cardui84119	cg6131 gene product	2167	3	8.9e-14	0.69	1	F:structural molecule activity	-	IPR000618 (PFAM); PTHR10380 (PANTHER); SIGNAL_PEPTIDE_N_REGION (PHOBIUS); NON_CYTOPLASMIC_DOMAIN (PHOBIUS); SIGNAL_PEPTIDE (PHOBIUS); SIGNAL_PEPTIDE_C_REGION (PHOBIUS); SIGNAL_PEPTIDE_H_REGION (PHOBIUS); IPR000618 (PROSITE_PROFILES); SignalP-noTM (SIGNALP_GRAM_NEGATIVE); SignalP-TM (SIGNALP_GRAM_POSITIVE); SignalP-noTM (SIGNALP_EUK)
Vanessa_cardui84124	cg14470 gene product	2362	3	7.9e-142	0.5333	1	C:extracellular space	-	Coil (COILS); IPR023796 (SMART); IPR023796 (PFAM); G3DSA:3.30.497.10 (GENE3D); G3DSA:2.30.39.10 (GENE3D); PTHR11461:SF190 (PANTHER); IPR000215 (PANTHER); IPR023796 (SUPERFAMILY)
Vanessa_cardui84151	a gene product	2300	4	1.1e-24	0.59	8	P:cell motility; P:cellular component assembly; P:anatomical structure development; P:cell differentiation; C:plasma membrane; F:molecular_function; P:reproduction; P:growth	-	IPR001478 (SMART); IPR001478 (PFAM); IPR001478 (G3DSA:2.30.42.GENE3D); IPR001478 (G3DSA:2.30.42.GENE3D); PTHR19964 (PANTHER); PTHR19964:SF51 (PANTHER); PTHR19964:SF51 (PANTHER); PTHR19964 (PANTHER); IPR001478 (PROSITE_PROFILES); IPR001478 (PROSITE_PROFILES); IPR001478 (SUPERFAMILY); IPR001478 (SUPERFAMILY)
Vanessa_cardui84203	cg7330 gene product	3122	1	5.4e-29	0.56		-	-	SIGNAL_PEPTIDE_H_REGION (PHOBIUS); SIGNAL_PEPTIDE_N_REGION (PHOBIUS); SIGNAL_PEPTIDE_C_REGION (PHOBIUS); NON_CYTOPLASMIC_DOMAIN (PHOBIUS); SIGNAL_PEPTIDE (PHOBIUS); SignalP-TM (SIGNALP_EUK); TMhelix (TMHMM)
Vanessa_cardui84212	lsp1beta gene product	2226	10	3.9e-52	0.472	4	F:oxidoreductase activity; P:cell differentiation; C:extracellular region; P:response to stress	-	IPR013788 (PRINTS); IPR005204 (PFAM); IPR005203 (PFAM); IPR005203 (G3DSA:2.60.40.GENE3D); IPR005204 (G3DSA:1.20.1370.GENE3D); IPR008922 (G3DSA:1.10.1280.GENE3D); IPR000896 (PFAM); PTHR11511:SF5 (PANTHER); IPR013788 (PANTHER); IPR013788 (PROSITE_PATTERNS); IPR005204 (SUPERFAMILY); IPR008922 (SUPERFAMILY); IPR014756 (SUPERFAMILY)
Vanessa_cardui84278	cg1150 gene product	732	1	8.1e-18	0.51	3	F:molecular_function; P:biological_process; C:integral component of plasma membrane	-	IPR012464 (PFAM); IPR012464 (PANTHER); PTHR21879:SF3 (PANTHER); SIGNAL_PEPTIDE_C_REGION (PHOBIUS); TRANSMEMBRANE (PHOBIUS); SIGNAL_PEPTIDE_H_REGION (PHOBIUS); NON_CYTOPLASMIC_DOMAIN (PHOBIUS); CYTOPLASMIC_DOMAIN (PHOBIUS); SIGNAL_PEPTIDE_N_REGION (PHOBIUS); NON_CYTOPLASMIC_DOMAIN (PHOBIUS); SIGNAL_PEPTIDE (PHOBIUS); TRANSMEMBRANE (PHOBIUS); SignalP-noTM (SIGNALP_EUK); TMhelix (TMHMM)
Vanessa_cardui84291	ugt35a gene product	1585	20	3.2e-64	0.492	2	C:cell; F:transferase activity, transferring glycosyl groups	-	G3DSA:3.40.50.2000 (GENE3D); IPR002213 (PFAM); IPR002213 (PANTHER); PTHR11926:SF348 (PANTHER); IPR002213 (PROSITE_PATTERNS); SIGNAL_PEPTIDE (PHOBIUS); TRANSMEMBRANE (PHOBIUS); SIGNAL_PEPTIDE_H_REGION (PHOBIUS); NON_CYTOPLASMIC_DOMAIN (PHOBIUS); SIGNAL_PEPTIDE_C_REGION (PHOBIUS); SIGNAL_PEPTIDE_N_REGION (PHOBIUS); CYTOPLASMIC_DOMAIN (PHOBIUS); SignalP-TM (SIGNALP_EUK); SSF53756 (SUPERFAMILY); TMhe…
Vanessa_cardui84321	cg15239 gene product	2060	1	1.1e-43	0.75	1	F:molecular_function	-	IPR031941 (PFAM); PTHR36299:SF2 (PANTHER); PTHR36299 (PANTHER); SIGNAL_PEPTIDE_C_REGION (PHOBIUS); SIGNAL_PEPTIDE_H_REGION (PHOBIUS); NON_CYTOPLASMIC_DOMAIN (PHOBIUS); SIGNAL_PEPTIDE_N_REGION (PHOBIUS); SIGNAL_PEPTIDE (PHOBIUS); SignalP-noTM (SIGNALP_EUK); SignalP-TM (SIGNALP_GRAM_POSITIVE); IPR016024 (SUPERFAMILY)
Vanessa_cardui84326	cg6910 gene product	962	1	1.1e-131	0.76	6	P:small molecule metabolic process; P:carbohydrate metabolic process; C:cytoplasm; F:oxidoreductase activity; P:catabolic process; F:ion binding	-	IPR007828 (PFAM); IPR007828 (PANTHER); SSF109604 (SUPERFAMILY)
Vanessa_cardui84352	exd gene product	2652	9	1.9e-104	0.6289	15	P:embryo development; P:signal transduction; P:locomotion; P:cell morphogenesis; P:cellular component assembly; P:anatomical structure formation involved in morphogenesis; P:biosynthetic process; C:protein complex; P:reproduction; C:nucleus; F:DNA binding; P:vesicle-mediated transport; F:nucleic acid binding transcription factor activity; P:cell differentiation; P:cellular nitrogen compound metab…	-	Coil (COILS); IPR001356 (SMART); IPR003893 (SMART); IPR009057 (G3DSA:1.10.10.GENE3D); IPR008422 (PFAM); PTHR11211:SF2 (PANTHER); PTHR11211 (PANTHER); IPR017970 (PROSITE_PATTERNS); IPR001356 (PROSITE_PROFILES); IPR009057 (SUPERFAMILY)
Vanessa_cardui84365	c901 gene product	749	12	2.1e-74	0.5525	36	P:embryo development; P:cell proliferation; P:cytoskeleton organization; P:cellular component assembly; P:cellular protein modification process; P:cell adhesion; P:biosynthetic process; C:chromosome; P:cell division; C:endosome; P:cell death; F:nucleic acid binding transcription factor activity; P:neurological system process; P:secondary metabolic process; P:cell morphogenesis; P:cell-cell signal…	-	NON_CYTOPLASMIC_DOMAIN (PHOBIUS); CYTOPLASMIC_DOMAIN (PHOBIUS); TRANSMEMBRANE (PHOBIUS); TMhelix (TMHMM)
Vanessa_cardui84372	---NA---	2204	0	-	-		-	-	SIGNAL_PEPTIDE_C_REGION (PHOBIUS); SIGNAL_PEPTIDE (PHOBIUS); NON_CYTOPLASMIC_DOMAIN (PHOBIUS); SIGNAL_PEPTIDE_N_REGION (PHOBIUS); SIGNAL_PEPTIDE_H_REGION (PHOBIUS); SignalP-noTM (SIGNALP_EUK)
Vanessa_cardui84382	cg5847 gene product	575	1	9.6e-24	0.51	1	P:biological_process	-	PR01217 (PRINTS)
Vanessa_cardui84383	3 gene product	1392	3	8.7e-153	0.63	13	P:generation of precursor metabolites and energy; P:sulfur compound metabolic process; P:catabolic process; P:anatomical structure formation involved in morphogenesis; P:cellular amino acid metabolic process; P:biosynthetic process; C:organelle; P:carbohydrate metabolic process; C:cytoplasm; F:oxidoreductase activity; P:cofactor metabolic process; P:cell differentiation; P:cellular nitrogen compo…	EC:1.1.1.27	IPR001557 (PRINTS); IPR015955 (G3DSA:3.90.110.GENE3D); IPR022383 (PFAM); G3DSA:3.40.50.720 (GENE3D); IPR001557 (PIRSF); IPR011304 (TIGRFAM); IPR001236 (PFAM); IPR001557 (PANTHER); IPR018177 (PROSITE_PATTERNS); IPR015955 (SUPERFAMILY); IPR016040 (SUPERFAMILY)
Vanessa_cardui84390	cg7356 gene product	1441	1	4.2e-50	0.68	1	P:cellular protein modification process	-	IPR013783 (G3DSA:2.60.40.GENE3D); IPR002931 (G3DSA:3.90.260.GENE3D); IPR001102 (PFAM); PTHR11590:SF40 (PANTHER); IPR023608 (PANTHER); SSF54001 (SUPERFAMILY); IPR014756 (SUPERFAMILY)
Vanessa_cardui84525	hml gene product	5248	2	5.2e-171	0.44	2	F:molecular_function; P:response to stress	-	IPR002172 (SMART); IPR006207 (SMART); IPR014853 (SMART); IPR001007 (SMART); IPR001846 (SMART); IPR002919 (PFAM); IPR001846 (PFAM); IPR014853 (PFAM); G3DSA:2.10.25.10 (GENE3D); G3DSA:2.10.25.10 (GENE3D); PTHR11339 (PANTHER); PTHR11339:SF229 (PANTHER); PTHR11339 (PANTHER); PTHR11339:SF229 (PANTHER); IPR001007 (PROSITE_PATTERNS); IPR006207 (PROSITE_PATTERNS); IPR001846 (PROSITE_PROFILES); IPR001846 …
Vanessa_cardui84557	baldspot gene product	4841	16	1.9e-135	0.49	4	P:cell division; C:cellular_component; P:cell cycle; P:reproduction	-	IPR002076 (PFAM); PTHR11157:SF17 (PANTHER); IPR002076 (PANTHER); PS01188 (PROSITE_PATTERNS); TRANSMEMBRANE (PHOBIUS); TRANSMEMBRANE (PHOBIUS); NON_CYTOPLASMIC_DOMAIN (PHOBIUS); CYTOPLASMIC_DOMAIN (PHOBIUS); TRANSMEMBRANE (PHOBIUS); TRANSMEMBRANE (PHOBIUS); NON_CYTOPLASMIC_DOMAIN (PHOBIUS); NON_CYTOPLASMIC_DOMAIN (PHOBIUS); CYTOPLASMIC_DOMAIN (PHOBIUS); TRANSMEMBRANE (PHOBIUS); CYTOPLASMIC_DOMAIN …
Vanessa_cardui84609	cg15013 gene product	720	3	9.4e-19	0.5267	6	F:structural constituent of chitin-based cuticle; P:actin filament organization; C:apical plasma membrane; P:cell-matrix adhesion; P:regulation of embryonic cell shape; P:apical constriction	-	IPR001507 (PFAM); PTHR22907 (PANTHER); PTHR22907:SF21 (PANTHER); SIGNAL_PEPTIDE_C_REGION (PHOBIUS); SIGNAL_PEPTIDE_H_REGION (PHOBIUS); SIGNAL_PEPTIDE (PHOBIUS); NON_CYTOPLASMIC_DOMAIN (PHOBIUS); SIGNAL_PEPTIDE_N_REGION (PHOBIUS); IPR001507 (PROSITE_PROFILES); SignalP-noTM (SIGNALP_EUK)
Vanessa_cardui84615	cg11326 gene product	3052	7	7.2e-139	0.4129	13	P:embryo development; F:ion binding; P:anatomical structure formation involved in morphogenesis; P:cell adhesion; P:biosynthetic process; C:extracellular region; C:organelle; P:immune system process; P:reproduction; P:cell motility; C:cytoplasm; P:cell differentiation; P:cellular nitrogen compound metabolic process	-	Coil (COILS); IPR001881 (SMART); IPR000742 (SMART); IPR003367 (PFAM); G3DSA:2.10.25.10 (GENE3D); IPR028974 (G3DSA:4.10.1080.GENE3D); IPR001881 (PFAM); G3DSA:2.10.25.10 (GENE3D); IPR013320 (G3DSA:2.60.120.GENE3D); IPR008859 (PFAM); G3DSA:2.10.25.10 (GENE3D); PTHR10199 (PANTHER); IPR018097 (PROSITE_PATTERNS); IPR018097 (PROSITE_PATTERNS); IPR013032 (PROSITE_PATTERNS); SIGNAL_PEPTIDE_C_REGION (PHOBI…
Vanessa_cardui84620	cg14534 gene product	2192	9	7e-24	0.58	3	F:structural molecule activity; P:anatomical structure development; C:proteinaceous extracellular matrix	-	IPR004145 (SMART); IPR004145 (PFAM); PTHR31927:SF3 (PANTHER); PTHR31927 (PANTHER)
Vanessa_cardui84686	cg13384 gene product	3141	14	1.6e-161	0.6036	7	C:endosome; F:transmembrane transporter activity; P:cell morphogenesis; P:cell differentiation; C:plasma membrane; P:growth; C:lysosome	-	IPR013057 (PFAM); PTHR22950 (PANTHER); PTHR22950:SF198 (PANTHER); TRANSMEMBRANE (PHOBIUS); CYTOPLASMIC_DOMAIN (PHOBIUS); NON_CYTOPLASMIC_DOMAIN (PHOBIUS); NON_CYTOPLASMIC_DOMAIN (PHOBIUS); TRANSMEMBRANE (PHOBIUS); CYTOPLASMIC_DOMAIN (PHOBIUS); NON_CYTOPLASMIC_DOMAIN (PHOBIUS); TRANSMEMBRANE (PHOBIUS); TRANSMEMBRANE (PHOBIUS); CYTOPLASMIC_DOMAIN (PHOBIUS); CYTOPLASMIC_DOMAIN (PHOBIUS); TRANSMEMBRA…
Vanessa_cardui84690	cg5397 gene product	2058	20	5.5e-113	0.4825	3	C:intracellular; F:molecular_function; P:reproduction	-	IPR029058 (G3DSA:3.40.50.GENE3D); IPR002018 (PFAM); PTHR11559:SF185 (PANTHER); PTHR11559:SF185 (PANTHER); PTHR11559 (PANTHER); PTHR11559 (PANTHER); SIGNAL_PEPTIDE (PHOBIUS); SIGNAL_PEPTIDE_H_REGION (PHOBIUS); NON_CYTOPLASMIC_DOMAIN (PHOBIUS); SIGNAL_PEPTIDE_C_REGION (PHOBIUS); SIGNAL_PEPTIDE_N_REGION (PHOBIUS); SignalP-noTM (SIGNALP_GRAM_NEGATIVE); SignalP-noTM (SIGNALP_EUK); SignalP-TM (SIGNALP_…
Vanessa_cardui84698	cg13648 gene product	6747	2	8.1e-77	0.645		-	-	Coil (COILS); PTHR35000:SF1 (PANTHER); PTHR35000 (PANTHER); SSF57603 (SUPERFAMILY); SSF57603 (SUPERFAMILY)
Vanessa_cardui84721	cks gene product	1354	2	2.4e-33	0.845	13	P:embryo development; P:cytoskeleton organization; P:protein complex assembly; P:catabolic process; P:cellular protein modification process; P:chromosome segregation; P:mitotic nuclear division; C:protein complex; C:intracellular; P:reproduction; P:cell division; P:chromosome organization; F:enzyme regulator activity	EC:2.7.1	no IPS match
Vanessa_cardui84733	cg14534 gene product	2146	9	6.6e-24	0.58	3	F:structural molecule activity; P:anatomical structure development; C:proteinaceous extracellular matrix	-	IPR004145 (SMART); IPR004145 (PFAM); PTHR31927:SF3 (PANTHER); PTHR31927 (PANTHER)
Vanessa_cardui84743	myo-inositol-1-phosphate-synthase gene product	2796	1	0	0.78	6	P:small molecule metabolic process; P:carbohydrate metabolic process; C:cytoplasm; P:lipid metabolic process; P:biosynthetic process; F:isomerase activity	EC:5.5.1.4	IPR002587 (PFAM); IPR002587 (PIRSF); G3DSA:3.40.50.720 (GENE3D); G3DSA:3.30.360.10 (GENE3D); IPR013021 (PFAM); PTHR11510:SF5 (PANTHER); IPR002587 (PANTHER); IPR016040 (SUPERFAMILY); SSF55347 (SUPERFAMILY)
Vanessa_cardui84752	cg9196 gene product	1990	1	1.7e-134	0.65	3	C:extracellular region; F:Toll binding; P:Toll signaling pathway	-	PTHR23199:SF7 (PANTHER); PTHR23199 (PANTHER); PTHR23199 (PANTHER); PTHR23199:SF7 (PANTHER); NON_CYTOPLASMIC_DOMAIN (PHOBIUS); SIGNAL_PEPTIDE_C_REGION (PHOBIUS); SIGNAL_PEPTIDE (PHOBIUS); SIGNAL_PEPTIDE_N_REGION (PHOBIUS); SIGNAL_PEPTIDE_H_REGION (PHOBIUS); SignalP-TM (SIGNALP_GRAM_POSITIVE); SignalP-noTM (SIGNALP_EUK); IPR029034 (SUPERFAMILY)
Vanessa_cardui84766	br gene product	4635	4	5.9e-27	0.7175	30	P:embryo development; P:cell proliferation; P:cytoskeleton organization; P:locomotion; P:cellular component assembly; F:ion binding; P:biosynthetic process; C:endosome; P:cell death; P:autophagy; P:pigmentation; F:nucleic acid binding transcription factor activity; P:neurological system process; P:signal transduction; P:cell morphogenesis; P:cell-cell signaling; P:anatomical structure formation i…	-	no IPS match
Vanessa_cardui84811	shot gene product	5597	18	0	0.5983	25	P:cell proliferation; P:cytoskeleton organization; P:locomotion; P:cell junction organization; P:cellular component assembly; F:structural molecule activity; F:ion binding; F:lipid binding; P:cell division; P:plasma membrane organization; P:vesicle-mediated transport; P:cell morphogenesis; P:cell-cell signaling; P:anatomical structure formation involved in morphogenesis; C:protein complex; C:plas…	-	Coil (COILS); Coil (COILS); Coil (COILS); Coil (COILS); Coil (COILS); Coil (COILS); Coil (COILS); Coil (COILS); Coil (COILS); Coil (COILS); Coil (COILS); IPR001715 (SMART); IPR018159 (SMART); IPR001715 (G3DSA:1.10.418.GENE3D); IPR002017 (PFAM); G3DSA:1.20.58.60 (GENE3D); IPR001715 (PFAM); G3DSA:1.20.58.60 (GENE3D); G3DSA:1.20.58.60 (GENE3D); G3DSA:1.20.58.60 (GENE3D); G3DSA:1.20.58.60 (GENE3D); I…
Vanessa_cardui84817	cg9427 gene product	1199	4	6.6e-34	0.505	5	P:oxidation-reduction process; P:positive regulation of defense response to bacterium; F:disulfide oxidoreductase activity; F:oxidoreductase activity, acting on a sulfur group of donors; C:cellular_component	-	IPR004911 (PFAM); IPR004911 (PANTHER); PTHR13234:SF13 (PANTHER); SIGNAL_PEPTIDE_H_REGION (PHOBIUS); SIGNAL_PEPTIDE_C_REGION (PHOBIUS); NON_CYTOPLASMIC_DOMAIN (PHOBIUS); SIGNAL_PEPTIDE_N_REGION (PHOBIUS); SIGNAL_PEPTIDE (PHOBIUS); SignalP-noTM (SIGNALP_EUK)
Vanessa_cardui84839	csw gene product	1871	20	9.4e-44	0.5165	13	P:cell proliferation; P:embryo development; P:signal transduction; P:locomotion; P:cell morphogenesis; P:cellular protein modification process; P:cellular amino acid metabolic process; C:organelle; C:plasma membrane; P:reproduction; C:cytoplasm; F:phosphatase activity; P:cell differentiation	EC:3.1.3.48	IPR000242 (PRINTS); IPR000242 (SMART); IPR029021 (G3DSA:3.90.190.GENE3D); IPR000242 (PFAM); PTHR19134:SF252 (PANTHER); PTHR19134 (PANTHER); TRANSMEMBRANE (PHOBIUS); CYTOPLASMIC_DOMAIN (PHOBIUS); NON_CYTOPLASMIC_DOMAIN (PHOBIUS); IPR000242 (PROSITE_PROFILES); IPR029021 (SUPERFAMILY); TMhelix (TMHMM)
Vanessa_cardui84857	dm gene product	4523	1	8.5e-21	0.71	5	C:nucleus; F:nucleic acid binding transcription factor activity; P:cellular nitrogen compound metabolic process; P:biosynthetic process; C:protein complex	-	IPR002418 (PRINTS); IPR011598 (SMART); IPR011598 (PFAM); IPR011598 (G3DSA:4.10.280.GENE3D); PTHR11514 (PANTHER); PTHR11514:SF42 (PANTHER); IPR011598 (PROSITE_PROFILES); IPR011598 (SUPERFAMILY)
Vanessa_cardui84874	cg8239 gene product	1446	1	4.5e-127	0.68		-	-	no IPS match
Vanessa_cardui84942	bg: gene product	1337	1	7.9e-179	0.76	4	F:ion binding; P:cellular amino acid metabolic process; P:biosynthetic process; F:ligase activity	-	IPR024074 (G3DSA:3.90.1260.GENE3D); G3DSA:1.20.5.470 (GENE3D); IPR001518 (PFAM); IPR001518 (TIGRFAM); IPR014729 (G3DSA:3.40.50.GENE3D); PTHR11587:SF2 (PANTHER); PTHR11587 (PANTHER); IPR018223 (PROSITE_PATTERNS); IPR018223 (PROSITE_PATTERNS); IPR023434 (HAMAP); SSF52402 (SUPERFAMILY); SSF69864 (SUPERFAMILY)
Vanessa_cardui85040	cg4822 gene product	2249	20	0	0.4945	33	F:ATPase activity; P:embryo development; P:cell proliferation; P:cytoskeleton organization; P:catabolic process; P:locomotion; P:cellular component assembly; F:ion binding; P:cellular protein modification process; P:cellular amino acid metabolic process; C:chromosome; P:biosynthetic process; P:cell death; P:pigmentation; P:autophagy; F:phosphatase activity; P:cellular nitrogen compound metabolic …	EC:3.1.3.48	IPR003593 (SMART); IPR027417 (G3DSA:3.40.50.GENE3D); IPR013525 (PFAM); IPR003439 (PFAM); PTHR19241 (PANTHER); PTHR19241:SF305 (PANTHER); IPR017871 (PROSITE_PATTERNS); CYTOPLASMIC_DOMAIN (PHOBIUS); TRANSMEMBRANE (PHOBIUS); TRANSMEMBRANE (PHOBIUS); NON_CYTOPLASMIC_DOMAIN (PHOBIUS); CYTOPLASMIC_DOMAIN (PHOBIUS); TRANSMEMBRANE (PHOBIUS); NON_CYTOPLASMIC_DOMAIN (PHOBIUS); NON_CYTOPLASMIC_DOMAIN (PHOBI…
Vanessa_cardui85081	cg10585 gene product	1623	2	1.5e-162	0.585	3	P:lipid metabolic process; P:biosynthetic process; F:transferase activity, transferring alkyl or aryl (other than methyl) groups	-	IPR008949 (G3DSA:1.10.600.GENE3D); IPR000092 (PFAM); PTHR12001:SF55 (PANTHER); IPR017446 (PANTHER); SignalP-TM (SIGNALP_GRAM_POSITIVE); IPR008949 (SUPERFAMILY)
Vanessa_cardui85096	for gene product	1097	20	7.6e-121	0.5685	32	P:embryo development; P:cytoskeleton organization; P:locomotion; P:catabolic process; P:protein complex assembly; P:cellular protein modification process; P:chromosome segregation; P:cellular amino acid metabolic process; P:circulatory system process; C:nucleoplasm; P:cell division; P:vesicle-mediated transport; P:autophagy; C:cytosol; P:neurological system process; P:signal transduction; P:cell …	EC:2.7.11; EC:2.7.11.12; EC:2.7.12.1	no IPS match
Vanessa_cardui85107	cg7356 gene product	614	1	8.2e-24	0.48	1	P:cellular protein modification process	-	IPR001102 (PFAM); IPR013783 (G3DSA:2.60.40.GENE3D); IPR002931 (G3DSA:3.90.260.GENE3D); PTHR11590:SF40 (PANTHER); IPR023608 (PANTHER); IPR014756 (SUPERFAMILY); SSF54001 (SUPERFAMILY)
Vanessa_cardui85140	eip55e gene product	2021	1	2.3e-174	0.79	6	P:sulfur compound metabolic process; F:lyase activity; F:ion binding; P:cellular amino acid metabolic process; P:cellular nitrogen compound metabolic process; P:biosynthetic process	EC:4.4.1.1	IPR000277 (PIRSF); IPR015422 (G3DSA:3.90.1150.GENE3D); IPR015421 (G3DSA:3.40.640.GENE3D); IPR000277 (PFAM); IPR000277 (PANTHER); PTHR11808:SF15 (PANTHER); IPR000277 (PROSITE_PATTERNS); IPR015424 (SUPERFAMILY)
Vanessa_cardui85159	cg10550 gene product	1776	20	6.7e-24	0.4265	4	P:copper ion homeostasis; F:molecular_function; P:biological_process; C:cellular_component	-	IPR015897 (SMART); IPR004119 (PFAM); G3DSA:3.90.1200.10 (GENE3D); PTHR11012 (PANTHER); IPR011009 (SUPERFAMILY)
Vanessa_cardui85160	cg11824 gene product	3463	20	3.1e-133	0.585	7	P:cytoskeleton organization; P:cell morphogenesis; P:cellular component assembly; P:cell differentiation; F:peptidase activity; C:extracellular region; C:plasma membrane	EC:3.4.21	IPR001314 (PRINTS); IPR001254 (SMART); G3DSA:2.40.10.10 (GENE3D); IPR001254 (PFAM); G3DSA:2.40.10.10 (GENE3D); G3DSA:2.40.10.10 (GENE3D); PTHR24256:SF92 (PANTHER); PTHR24256 (PANTHER); IPR018114 (PROSITE_PATTERNS); IPR018114 (PROSITE_PATTERNS); IPR001254 (PROSITE_PROFILES); IPR009003 (SUPERFAMILY)
Vanessa_cardui85226	wupa gene product	893	4	1.4e-55	0.88		-	-	NON_CYTOPLASMIC_DOMAIN (PHOBIUS); CYTOPLASMIC_DOMAIN (PHOBIUS); TRANSMEMBRANE (PHOBIUS)
Vanessa_cardui85229	cg4969 gene product	1369	7	4.8e-86	0.5714	25	P:embryo development; P:cell proliferation; P:cytoskeleton organization; P:locomotion; P:cellular component assembly; F:ion binding; P:biosynthetic process; C:endosome; P:cell death; P:pigmentation; P:neurological system process; P:signal transduction; P:cell morphogenesis; P:cell-cell signaling; P:anatomical structure formation involved in morphogenesis; C:endoplasmic reticulum; P:DNA metabolic …	-	IPR005817 (PRINTS); IPR005817 (SMART); IPR005817 (PFAM); PTHR12027:SF72 (PANTHER); IPR005817 (PANTHER); IPR018161 (PROSITE_PATTERNS); SIGNAL_PEPTIDE_H_REGION (PHOBIUS); SIGNAL_PEPTIDE_C_REGION (PHOBIUS); SIGNAL_PEPTIDE (PHOBIUS); NON_CYTOPLASMIC_DOMAIN (PHOBIUS); SIGNAL_PEPTIDE_N_REGION (PHOBIUS); SignalP-noTM (SIGNALP_EUK); SignalP-TM (SIGNALP_GRAM_POSITIVE); SignalP-noTM (SIGNALP_GRAM_NEGATIVE)
Vanessa_cardui85267	cg8634 gene product	573	20	2e-15	0.5785	4	C:extracellular space; F:structural molecule activity; P:anatomical structure development; P:reproduction	-	IPR000618 (PRINTS); IPR000618 (PFAM); PTHR10380 (PANTHER); NON_CYTOPLASMIC_DOMAIN (PHOBIUS); TRANSMEMBRANE (PHOBIUS); CYTOPLASMIC_DOMAIN (PHOBIUS); IPR000618 (PROSITE_PROFILES); TMhelix (TMHMM)
Vanessa_cardui85275	rm62 gene product	2932	20	6.4e-177	0.576	28	F:ATPase activity; P:embryo development; P:cell proliferation; P:protein complex assembly; F:ion binding; P:cellular protein modification process; P:chromosome segregation; F:helicase activity; C:chromosome; P:cell death; C:cytosol; F:mRNA binding; P:signal transduction; P:anatomical structure formation involved in morphogenesis; P:mitotic nuclear division; P:developmental maturation; C:protein c…	-	IPR014001 (SMART); IPR001650 (SMART); IPR027417 (G3DSA:3.40.50.GENE3D); IPR027417 (G3DSA:3.40.50.GENE3D); IPR001650 (PFAM); IPR011545 (PFAM); PTHR24031 (PANTHER); PTHR24031:SF295 (PANTHER); IPR000629 (PROSITE_PATTERNS); IPR014014 (PROSITE_PROFILES); IPR001650 (PROSITE_PROFILES); IPR014001 (PROSITE_PROFILES); IPR027417 (SUPERFAMILY)
Vanessa_cardui85321	cg4842 gene product	881	19	8.6e-30	0.4758	7	P:small molecule metabolic process; C:cytoplasm; F:oxidoreductase activity; P:signal transduction; P:lipid metabolic process; C:protein complex; C:organelle	EC:1.1.1	IPR002347 (PRINTS); IPR002198 (PRINTS); IPR002198 (PFAM); G3DSA:3.40.50.720 (GENE3D); PTHR24322:SF330 (PANTHER); PTHR24322 (PANTHER); PTHR24322 (PANTHER); PTHR24322:SF330 (PANTHER); IPR016040 (SUPERFAMILY)
Vanessa_cardui85325	gene product	691	1	9.3e-16	0.73	5	F:lyase activity; P:cellular amino acid metabolic process; P:cellular nitrogen compound metabolic process; P:biosynthetic process; P:response to stress	EC:4.1.1.50	IPR016067 (G3DSA:3.60.90.GENE3D); IPR001985 (PFAM); IPR001985 (PANTHER); NON_CYTOPLASMIC_DOMAIN (PHOBIUS); CYTOPLASMIC_DOMAIN (PHOBIUS); TRANSMEMBRANE (PHOBIUS); IPR016067 (SUPERFAMILY)
Vanessa_cardui85347	wupa gene product	881	4	1.3e-55	0.88		-	-	CYTOPLASMIC_DOMAIN (PHOBIUS); NON_CYTOPLASMIC_DOMAIN (PHOBIUS); TRANSMEMBRANE (PHOBIUS)
Vanessa_cardui85366	cg6767 gene product	1128	3	0	0.7767	5	P:small molecule metabolic process; P:cofactor metabolic process; F:ion binding; P:cellular nitrogen compound metabolic process; P:biosynthetic process	-	IPR029099 (PFAM); IPR005946 (PFAM); IPR029057 (G3DSA:3.40.50.GENE3D); IPR029057 (G3DSA:3.40.50.GENE3D); IPR005946 (TIGRFAM); PTHR10210 (PANTHER); PTHR10210:SF60 (PANTHER); IPR000842 (PROSITE_PATTERNS); IPR029057 (SUPERFAMILY)
Vanessa_cardui85367	cg10237 gene product	2522	20	7.8e-110	0.512	3	F:lipid binding; P:transport; C:intracellular	-	IPR001071 (PRINTS); IPR001251 (SMART); IPR001251 (G3DSA:3.40.525.GENE3D); IPR001251 (PFAM); PTHR10174 (PANTHER); PTHR10174:SF155 (PANTHER); IPR001251 (PROSITE_PROFILES); IPR011074 (SUPERFAMILY); IPR001251 (SUPERFAMILY)
Vanessa_cardui85369	lola gene product	1625	20	1.1e-66	0.7565	33	P:embryo development; P:cell proliferation; P:cytoskeleton organization; P:cellular component assembly; F:ion binding; C:chromosome; P:biosynthetic process; C:nucleoplasm; C:endosome; P:cell death; P:autophagy; P:pigmentation; F:nucleic acid binding transcription factor activity; P:neurological system process; P:signal transduction; P:cell morphogenesis; P:cell-cell signaling; P:anatomical struct…	-	IPR000210 (SMART); G3DSA:3.30.710.10 (GENE3D); IPR000210 (PFAM); PTHR23110 (PANTHER); PTHR23110:SF72 (PANTHER); IPR000210 (PROSITE_PROFILES); IPR011333 (SUPERFAMILY)
Vanessa_cardui85390	spat gene product	1424	1	7.6e-97	0.58	4	C:lipid particle; P:catabolic process; P:cellular amino acid metabolic process; F:molecular_function	EC:2.6.1.44	IPR000192 (PFAM); IPR015422 (G3DSA:3.90.1150.GENE3D); IPR024169 (PIRSF); IPR015421 (G3DSA:3.40.640.GENE3D); PTHR21152 (PANTHER); IPR020578 (PROSITE_PATTERNS); IPR015424 (SUPERFAMILY)
Vanessa_cardui85424	cyp6d4 gene product	1671	20	4.7e-58	0.4855	5	P:secondary metabolic process; C:cell; F:oxidoreductase activity; F:ion binding; P:anatomical structure development	-	IPR002401 (PRINTS); IPR001128 (PRINTS); IPR001128 (PFAM); IPR001128 (G3DSA:1.10.630.GENE3D); PTHR24292 (PANTHER); IPR017972 (PROSITE_PATTERNS); TRANSMEMBRANE (PHOBIUS); NON_CYTOPLASMIC_DOMAIN (PHOBIUS); CYTOPLASMIC_DOMAIN (PHOBIUS); NON_CYTOPLASMIC_DOMAIN (PHOBIUS); CYTOPLASMIC_DOMAIN (PHOBIUS); TRANSMEMBRANE (PHOBIUS); TRANSMEMBRANE (PHOBIUS); IPR001128 (SUPERFAMILY); TMhelix (TMHMM)
Vanessa_cardui85442	prm gene product	3185	4	0	0.74	17	P:embryo development; P:cytoskeleton organization; P:protein complex assembly; F:structural molecule activity; P:cell division; C:cytosol; P:cell morphogenesis; P:anatomical structure formation involved in morphogenesis; C:protein complex; C:plasma membrane; P:cell cycle; P:reproduction; P:response to stress; P:cell motility; C:cytoskeleton; P:cell differentiation; F:cytoskeletal protein binding	-	Coil (COILS); Coil (COILS); Coil (COILS); Coil (COILS); Coil (COILS); Coil (COILS); Coil (COILS); Coil (COILS); Coil (COILS); Coil (COILS); Coil (COILS); Coil (COILS); Coil (COILS); IPR002928 (PFAM); PTHR13140 (PANTHER); PTHR13140:SF456 (PANTHER); PTHR13140 (PANTHER); SSF90257 (SUPERFAMILY); SSF90257 (SUPERFAMILY); SSF90257 (SUPERFAMILY); SSF90257 (SUPERFAMILY)
Vanessa_cardui85450	cg13646 gene product	2011	1	8.1e-80	0.62	2	F:amino acid transmembrane transporter activity; P:amino acid transmembrane transport	-	IPR013057 (PFAM); PTHR22950 (PANTHER); PTHR22950:SF326 (PANTHER); TRANSMEMBRANE (PHOBIUS); TRANSMEMBRANE (PHOBIUS); TRANSMEMBRANE (PHOBIUS); CYTOPLASMIC_DOMAIN (PHOBIUS); NON_CYTOPLASMIC_DOMAIN (PHOBIUS); CYTOPLASMIC_DOMAIN (PHOBIUS); TRANSMEMBRANE (PHOBIUS); NON_CYTOPLASMIC_DOMAIN (PHOBIUS); NON_CYTOPLASMIC_DOMAIN (PHOBIUS); NON_CYTOPLASMIC_DOMAIN (PHOBIUS); TRANSMEMBRANE (PHOBIUS); CYTOPLASMIC_…
Vanessa_cardui85453	zip gene product	754	1	4.7e-11	0.63	17	P:embryo development; P:cell proliferation; P:cytoskeleton organization; P:protein complex assembly; P:cell division; C:cytosol; P:cell morphogenesis; P:anatomical structure formation involved in morphogenesis; C:protein complex; C:plasma membrane; P:cell cycle; P:reproduction; P:response to stress; P:cell motility; C:cytoskeleton; P:cell differentiation; F:cytoskeletal protein binding	EC:3.6.1.15	Coil (COILS); Coil (COILS); IPR002928 (PFAM); PTHR13140 (PANTHER); PTHR13140:SF373 (PANTHER)
Vanessa_cardui85469	cht2 gene product	1712	16	7.6e-113	0.4894	5	P:carbohydrate metabolic process; P:catabolic process; P:cell wall organization or biogenesis; C:extracellular region; F:hydrolase activity, acting on glycosyl bonds	-	IPR011583 (SMART); IPR029070 (G3DSA:3.10.50.GENE3D); IPR001223 (PFAM); IPR013781 (G3DSA:3.20.20.GENE3D); PTHR11177 (PANTHER); SIGNAL_PEPTIDE_C_REGION (PHOBIUS); NON_CYTOPLASMIC_DOMAIN (PHOBIUS); SIGNAL_PEPTIDE_H_REGION (PHOBIUS); SIGNAL_PEPTIDE (PHOBIUS); SIGNAL_PEPTIDE_N_REGION (PHOBIUS); SignalP-noTM (SIGNALP_EUK); IPR029070 (SUPERFAMILY); IPR017853 (SUPERFAMILY)
Vanessa_cardui85489	cg6847 gene product	596	20	2.6e-36	0.5375	5	P:catabolic process; P:lipid metabolic process; P:anatomical structure development; P:cell differentiation; F:molecular_function	EC:3.1.1	IPR000734 (PRINTS); IPR002331 (PRINTS); IPR029058 (G3DSA:3.40.50.GENE3D); IPR013818 (PFAM); IPR000734 (PANTHER); PTHR11610:SF109 (PANTHER); IPR029058 (SUPERFAMILY)
Vanessa_cardui85601	cg6803 gene product	1130	2	1.2e-46	0.62	3	C:cytoplasm; P:anatomical structure development; C:organelle	-	IPR031828 (PFAM)
Vanessa_cardui85668	cg8782 gene product	592	3	2.3e-75	0.62	5	C:mitochondrion; F:ion binding; P:cell differentiation; P:anatomical structure development; P:cellular amino acid metabolic process	EC:2.6.1.13	IPR015422 (G3DSA:3.90.1150.GENE3D); IPR015421 (G3DSA:3.40.640.GENE3D); IPR005814 (PFAM); IPR005814 (PANTHER); IPR010164 (PTHR11986:PANTHER); IPR015424 (SUPERFAMILY)
Vanessa_cardui85679	gene product	966	3	1.3e-27	0.67	4	C:lipid particle; C:extracellular space; C:mitochondrion; P:anatomical structure development	-	IPR005055 (PFAM); IPR005055 (G3DSA:1.10.2080.GENE3D); IPR005055 (PANTHER); PTHR11257:SF2 (PANTHER); SIGNAL_PEPTIDE (PHOBIUS); SIGNAL_PEPTIDE_N_REGION (PHOBIUS); SIGNAL_PEPTIDE_C_REGION (PHOBIUS); NON_CYTOPLASMIC_DOMAIN (PHOBIUS); SIGNAL_PEPTIDE_H_REGION (PHOBIUS); SignalP-noTM (SIGNALP_GRAM_NEGATIVE); SignalP-noTM (SIGNALP_EUK); IPR005055 (SUPERFAMILY)
Vanessa_cardui85710	prm gene product	4295	15	0	0.5667	27	F:ATPase activity; P:embryo development; P:cytoskeleton organization; P:protein complex assembly; F:ion binding; P:cellular amino acid metabolic process; C:extracellular region; P:cell division; P:cytoskeleton-dependent intracellular transport; C:cytosol; P:neurological system process; P:signal transduction; P:cell morphogenesis; P:anatomical structure formation involved in morphogenesis; P:devel…	EC:2.7.11	Coil (COILS); Coil (COILS); Coil (COILS); Coil (COILS); Coil (COILS); Coil (COILS); Coil (COILS); Coil (COILS); Coil (COILS); Coil (COILS); IPR000048 (SMART); IPR001609 (PFAM); G3DSA:1.20.5.340 (GENE3D); IPR002928 (PFAM); IPR027401 (G3DSA:4.10.270.GENE3D); PTHR13140 (PANTHER); PTHR13140:SF344 (PANTHER); PTHR13140 (PANTHER); IPR001609 (PROSITE_PROFILES); IPR000048 (PROSITE_PROFILES); IPR027417 (SU…
Vanessa_cardui85719	cg4572 gene product	726	3	2.1e-27	0.55	2	F:peptidase activity; P:transport	-	IPR001563 (PFAM); IPR029058 (G3DSA:3.40.50.GENE3D); PTHR11802:SF98 (PANTHER); IPR001563 (PANTHER); IPR018202 (PROSITE_PATTERNS); IPR029058 (SUPERFAMILY)
Vanessa_cardui85724	cg13913 gene product	2025	1	2.2e-84	0.59	5	P:cytoskeleton organization; P:protein complex assembly; P:cell morphogenesis; P:cell differentiation; F:molecular_function	-	Coil (COILS); PTHR23213:SF227 (PANTHER); PTHR23213 (PANTHER); PTHR23213 (PANTHER); IPR014768 (PROSITE_PROFILES); IPR016024 (SUPERFAMILY)
Vanessa_cardui85784	pxd gene product	1909	10	1.9e-72	0.435	12	P:embryo development; P:cytoskeleton organization; P:anatomical structure formation involved in morphogenesis; C:protein complex; P:transport; P:response to stress; P:cell cycle; P:reproduction; C:cytoskeleton; C:cytoplasm; F:oxidoreductase activity; P:cell differentiation	EC:3.6.1.15	IPR019791 (PRINTS); IPR019791 (G3DSA:1.10.640.GENE3D); IPR019791 (PFAM); PTHR11475 (PANTHER); NON_CYTOPLASMIC_DOMAIN (PHOBIUS); SIGNAL_PEPTIDE_H_REGION (PHOBIUS); SIGNAL_PEPTIDE (PHOBIUS); SIGNAL_PEPTIDE_C_REGION (PHOBIUS); SIGNAL_PEPTIDE_N_REGION (PHOBIUS); IPR019791 (PROSITE_PROFILES); SignalP-noTM (SIGNALP_EUK); IPR010255 (SUPERFAMILY)
Vanessa_cardui85802	creg gene product	1055	1	1.5e-30	0.59	5	F:oxidoreductase activity; F:ion binding; F:transcription factor binding; C:protein complex; C:intracellular	-	IPR012349 (G3DSA:2.30.110.GENE3D); PF13883 (PFAM); PTHR13343:SF17 (PANTHER); PTHR13343 (PANTHER); SIGNAL_PEPTIDE_H_REGION (PHOBIUS); SIGNAL_PEPTIDE (PHOBIUS); SIGNAL_PEPTIDE_N_REGION (PHOBIUS); SIGNAL_PEPTIDE_C_REGION (PHOBIUS); NON_CYTOPLASMIC_DOMAIN (PHOBIUS); SignalP-noTM (SIGNALP_EUK); IPR012349 (SUPERFAMILY)
Vanessa_cardui85851	cg15335 gene product	906	2	6.9e-27	0.505		-	-	IPR001507 (PFAM); PTHR22907:SF21 (PANTHER); PTHR22907:SF21 (PANTHER); PTHR22907 (PANTHER); NON_CYTOPLASMIC_DOMAIN (PHOBIUS); CYTOPLASMIC_DOMAIN (PHOBIUS); TRANSMEMBRANE (PHOBIUS); IPR001507 (PROSITE_PROFILES); TMhelix (TMHMM)
Vanessa_cardui85863	cg4572 gene product	1041	3	9.1e-60	0.5467	2	F:peptidase activity; P:transport	-	IPR001563 (PRINTS); IPR029058 (G3DSA:3.40.50.GENE3D); IPR001563 (PFAM); IPR001563 (PANTHER); PTHR11802:SF98 (PANTHER); IPR018202 (PROSITE_PATTERNS); NON_CYTOPLASMIC_DOMAIN (PHOBIUS); SIGNAL_PEPTIDE_C_REGION (PHOBIUS); SIGNAL_PEPTIDE_N_REGION (PHOBIUS); SIGNAL_PEPTIDE_H_REGION (PHOBIUS); SIGNAL_PEPTIDE (PHOBIUS); SignalP-noTM (SIGNALP_EUK); IPR029058 (SUPERFAMILY)
Vanessa_cardui85884	bg: gene product	4715	20	0	0.448	17	P:embryo development; P:cell morphogenesis; P:cellular component assembly; F:ion binding; P:anatomical structure formation involved in morphogenesis; P:cell adhesion; P:biosynthetic process; F:signal transducer activity; C:plasma membrane; P:immune system process; P:reproduction; P:response to stress; P:cell motility; P:cell division; C:endosome; P:homeostatic process; P:cell differentiation	-	PR00019 (PRINTS); SM00364 (SMART); SM00365 (SMART); IPR000483 (SMART); IPR003591 (SMART); G3DSA:3.80.10.10 (GENE3D); G3DSA:3.80.10.10 (GENE3D); G3DSA:3.80.10.10 (GENE3D); IPR001611 (PFAM); G3DSA:3.80.10.10 (GENE3D); PTHR24365 (PANTHER); PTHR24365:SF269 (PANTHER); PTHR24365 (PANTHER); PTHR24365:SF269 (PANTHER); PTHR24365 (PANTHER); PTHR24365 (PANTHER); PTHR24365:SF269 (PANTHER); PTHR24365:SF269 (P…
Vanessa_cardui85890	cg13384 gene product	1868	14	8.4e-97	0.54	6	C:cytoplasm; P:cell morphogenesis; P:cell differentiation; C:organelle; P:transport; P:growth	-	IPR013057 (PFAM); PTHR22950:SF284 (PANTHER); PTHR22950 (PANTHER); TRANSMEMBRANE (PHOBIUS); TRANSMEMBRANE (PHOBIUS); CYTOPLASMIC_DOMAIN (PHOBIUS); TRANSMEMBRANE (PHOBIUS); NON_CYTOPLASMIC_DOMAIN (PHOBIUS); CYTOPLASMIC_DOMAIN (PHOBIUS); NON_CYTOPLASMIC_DOMAIN (PHOBIUS); NON_CYTOPLASMIC_DOMAIN (PHOBIUS); NON_CYTOPLASMIC_DOMAIN (PHOBIUS); NON_CYTOPLASMIC_DOMAIN (PHOBIUS); TRANSMEMBRANE (PHOBIUS); TRA…
Vanessa_cardui85909	pug gene product	3045	2	0	0.705	7	F:oxidoreductase activity; P:cofactor metabolic process; F:ion binding; P:cellular amino acid metabolic process; P:cellular nitrogen compound metabolic process; P:biosynthetic process; F:ligase activity	-	IPR000672 (PRINTS); IPR000559 (PFAM); IPR020631 (PFAM); G3DSA:3.10.410.10 (GENE3D); IPR020630 (PFAM); G3DSA:3.40.192.10 (GENE3D); IPR027417 (G3DSA:3.40.50.GENE3D); G3DSA:3.40.50.720 (GENE3D); G3DSA:3.30.1510.10 (GENE3D); PTHR10025 (PANTHER); PTHR10025:SF36 (PANTHER); IPR020628 (PROSITE_PATTERNS); IPR020867 (PROSITE_PATTERNS); IPR020628 (PROSITE_PATTERNS); IPR020867 (PROSITE_PATTERNS); IPR000559 (…
Vanessa_cardui85913	---NA---	1381	0	-	-		-	-	no IPS match
Vanessa_cardui85943	cg6106 gene product	1614	2	2.6e-86	0.47		-	-	no IPS match
Vanessa_cardui85946	eg: gene product	861	4	3.2e-30	0.4875		-	-	IPR008166 (PFAM); PTHR21461 (PANTHER); PTHR21461:SF18 (PANTHER)
Vanessa_cardui85971	cg9503 gene product	2300	15	1.1e-153	0.5567	9	P:small molecule metabolic process; F:oxidoreductase activity; F:ion binding; P:anatomical structure development; P:cell differentiation; P:cell-cell signaling; C:external encapsulating structure; P:response to stress; P:reproduction	-	IPR000172 (PFAM); IPR023753 (G3DSA:3.50.50.GENE3D); IPR007867 (PFAM); PTHR11552 (PANTHER); PTHR11552:SF142 (PANTHER); IPR000172 (PROSITE_PATTERNS); SIGNAL_PEPTIDE (PHOBIUS); SIGNAL_PEPTIDE_N_REGION (PHOBIUS); SIGNAL_PEPTIDE_C_REGION (PHOBIUS); NON_CYTOPLASMIC_DOMAIN (PHOBIUS); SIGNAL_PEPTIDE_H_REGION (PHOBIUS); SignalP-noTM (SIGNALP_EUK); IPR023753 (SUPERFAMILY); SSF54373 (SUPERFAMILY)
Vanessa_cardui85998	cg4572 gene product	615	3	3.4e-37	0.59	2	F:peptidase activity; P:transport	-	IPR001563 (PFAM); IPR029058 (G3DSA:3.40.50.GENE3D); PTHR11802:SF98 (PANTHER); IPR001563 (PANTHER); NON_CYTOPLASMIC_DOMAIN (PHOBIUS); SIGNAL_PEPTIDE (PHOBIUS); SIGNAL_PEPTIDE_N_REGION (PHOBIUS); SIGNAL_PEPTIDE_C_REGION (PHOBIUS); SIGNAL_PEPTIDE_H_REGION (PHOBIUS); SignalP-noTM (SIGNALP_EUK); IPR029058 (SUPERFAMILY)
Vanessa_cardui86021	v gene product	1516	1	0	0.82	35	P:embryo development; P:locomotion; P:catabolic process; P:cellular component assembly; F:ion binding; P:cellular protein modification process; P:cellular amino acid metabolic process; P:biosynthetic process; C:extracellular region; P:circulatory system process; P:vesicle-mediated transport; P:cell death; F:oxidoreductase activity; P:pigmentation; P:cofactor metabolic process; F:nucleic acid bind…	EC:1.13.11.11; EC:3.2.1.20	IPR004981 (PFAM); IPR004981 (PANTHER); PTHR10138:SF0 (PANTHER); SSF140959 (SUPERFAMILY)
Vanessa_cardui86028	htl gene product	1485	20	2.7e-33	0.6205	40	P:embryo development; P:cytoskeleton organization; P:ribosome biogenesis; P:cellular amino acid metabolic process; P:circulatory system process; P:cell death; P:autophagy; P:neurological system process; P:generation of precursor metabolites and energy; P:cell morphogenesis; P:cell-cell signaling; P:anatomical structure formation involved in morphogenesis; P:developmental maturation; C:protein com…	EC:2.7.10; EC:2.7.11	IPR001245 (PRINTS); IPR020635 (SMART); IPR001245 (PFAM); G3DSA:1.10.510.10 (GENE3D); PTHR24416 (PANTHER); IPR000719 (PROSITE_PROFILES); SSF141571 (SUPERFAMILY); IPR011009 (SUPERFAMILY)
Vanessa_cardui86104	r gene product	3013	17	3.4e-26	0.4959	15	P:embryo development; P:cytoskeleton organization; P:signal transduction; P:cell morphogenesis; P:anatomical structure formation involved in morphogenesis; P:transport; P:response to stress; P:immune system process; P:reproduction; P:cell cycle; P:cell division; C:endosome; C:cytoskeleton; P:cell differentiation; F:enzyme binding	-	IPR000198 (SMART); IPR001849 (SMART); IPR001849 (PFAM); IPR000198 (PFAM); IPR000198 (G3DSA:1.10.555.GENE3D); IPR011993 (G3DSA:2.30.29.GENE3D); IPR015767 (PANTHER); PTHR23181:SF10 (PANTHER); IPR000198 (PROSITE_PROFILES); IPR001849 (PROSITE_PROFILES); SSF50729 (SUPERFAMILY); IPR008936 (SUPERFAMILY)
Vanessa_cardui86105	nlaz gene product	792	1	3.5e-10	0.44	1	F:molecular_function	-	IPR003057 (PRINTS); IPR000566 (PFAM); IPR012674 (G3DSA:2.40.128.GENE3D); IPR022272 (PROSITE_PATTERNS); SIGNAL_PEPTIDE_H_REGION (PHOBIUS); SIGNAL_PEPTIDE (PHOBIUS); SIGNAL_PEPTIDE_N_REGION (PHOBIUS); SIGNAL_PEPTIDE_C_REGION (PHOBIUS); NON_CYTOPLASMIC_DOMAIN (PHOBIUS); SignalP-noTM (SIGNALP_GRAM_NEGATIVE); SignalP-noTM (SIGNALP_EUK); IPR011038 (SUPERFAMILY)
Vanessa_cardui86128	cg7356 gene product	2624	1	1.1e-128	0.52	2	F:transferase activity, transferring acyl groups; P:cellular protein modification process	-	IPR002931 (SMART); IPR008958 (PFAM); IPR013783 (G3DSA:2.60.40.GENE3D); IPR002931 (G3DSA:3.90.260.GENE3D); IPR001102 (PFAM); IPR013783 (G3DSA:2.60.40.GENE3D); IPR023608 (PIRSF); IPR002931 (PFAM); IPR013783 (G3DSA:2.60.40.GENE3D); PTHR11590:SF40 (PANTHER); IPR023608 (PANTHER); IPR013808 (PROSITE_PATTERNS); SSF54001 (SUPERFAMILY); IPR008958 (SUPERFAMILY); IPR014756 (SUPERFAMILY); IPR008958 (SUPERFAM…
Vanessa_cardui86166	:gh07626 gene product	5291	3	0	0.63	13	F:transferase activity, transferring acyl groups; P:generation of precursor metabolites and energy; F:lyase activity; F:ion binding; P:anatomical structure development; P:biosynthetic process; C:protein complex; C:lipid particle; P:small molecule metabolic process; P:carbohydrate metabolic process; F:oxidoreductase activity; P:lipid metabolic process; C:cytosol	EC:2.3.1.85; EC:2.3.1	IPR013968 (SMART); IPR020807 (SMART); IPR020806 (SMART); IPR020843 (SMART); G3DSA:3.40.50.720 (GENE3D); IPR023102 (G3DSA:1.10.1470.GENE3D); IPR013968 (PFAM); G3DSA:3.40.50.720 (GENE3D); IPR009081 (PFAM); IPR020807 (PFAM); IPR029058 (G3DSA:3.40.50.GENE3D); IPR009081 (G3DSA:1.10.1200.GENE3D); IPR013149 (PFAM); IPR001031 (PFAM); PTHR11712:SF280 (PANTHER); PTHR11712 (PANTHER); PTHR11712:SF280 (PANTHE…
Vanessa_cardui86208	cg17664 gene product	1001	7	3.3e-32	0.5029	3	F:transmembrane transporter activity; P:anatomical structure development; C:cellular_component	-	IPR000425 (PRINTS); IPR000425 (PFAM); IPR023271 (G3DSA:1.20.1080.GENE3D); IPR000425 (PANTHER); IPR022357 (PROSITE_PATTERNS); TRANSMEMBRANE (PHOBIUS); CYTOPLASMIC_DOMAIN (PHOBIUS); TRANSMEMBRANE (PHOBIUS); TRANSMEMBRANE (PHOBIUS); CYTOPLASMIC_DOMAIN (PHOBIUS); NON_CYTOPLASMIC_DOMAIN (PHOBIUS); NON_CYTOPLASMIC_DOMAIN (PHOBIUS); TRANSMEMBRANE (PHOBIUS); CYTOPLASMIC_DOMAIN (PHOBIUS); TRANSMEMBRANE (P…
Vanessa_cardui86260	cg1532 gene product	1436	1	4.3e-113	0.71	2	P:cell differentiation; P:anatomical structure development	-	IPR029068 (G3DSA:3.10.180.GENE3D); PTHR10374 (PANTHER); PTHR10374:SF20 (PANTHER); PTHR10374:SF20 (PANTHER); IPR029068 (SUPERFAMILY); IPR029068 (SUPERFAMILY)
Vanessa_cardui86266	cg7356 gene product	2660	1	1.4e-128	0.52		-	-	no IPS match
Vanessa_cardui86274	prm gene product	2531	4	0	0.685	16	P:embryo development; P:cytoskeleton organization; P:protein complex assembly; P:cell division; C:cytosol; P:cell morphogenesis; P:anatomical structure formation involved in morphogenesis; C:protein complex; C:plasma membrane; P:cell cycle; P:reproduction; P:response to stress; P:cell motility; C:cytoskeleton; P:cell differentiation; F:cytoskeletal protein binding	-	Coil (COILS); Coil (COILS); Coil (COILS); Coil (COILS); Coil (COILS); Coil (COILS); Coil (COILS); IPR002928 (PFAM); PTHR13140:SF364 (PANTHER); PTHR13140 (PANTHER); SSF90257 (SUPERFAMILY); SSF90257 (SUPERFAMILY); SSF90257 (SUPERFAMILY); SSF57997 (SUPERFAMILY)
Vanessa_cardui86295	cg2145 gene product	1219	2	2.4e-53	0.545	1	F:molecular_function	-	IPR018998 (PFAM); PTHR12439:SF11 (PANTHER); PTHR12439 (PANTHER); SIGNAL_PEPTIDE_N_REGION (PHOBIUS); NON_CYTOPLASMIC_DOMAIN (PHOBIUS); SIGNAL_PEPTIDE_C_REGION (PHOBIUS); SIGNAL_PEPTIDE_H_REGION (PHOBIUS); SIGNAL_PEPTIDE (PHOBIUS); SignalP-noTM (SIGNALP_GRAM_NEGATIVE); SignalP-noTM (SIGNALP_EUK); SignalP-TM (SIGNALP_GRAM_POSITIVE); SSF142877 (SUPERFAMILY)
Vanessa_cardui86299	cg15013 gene product	3535	8	2.8e-165	0.6088	6	P:embryo development; P:cytoskeleton organization; P:cell morphogenesis; P:cell differentiation; P:cell adhesion; C:plasma membrane	-	IPR001507 (SMART); IPR001507 (PFAM); PTHR22907:SF5 (PANTHER); PTHR22907 (PANTHER); SIGNAL_PEPTIDE (PHOBIUS); SIGNAL_PEPTIDE_N_REGION (PHOBIUS); CYTOPLASMIC_DOMAIN (PHOBIUS); SIGNAL_PEPTIDE_H_REGION (PHOBIUS); NON_CYTOPLASMIC_DOMAIN (PHOBIUS); TRANSMEMBRANE (PHOBIUS); SIGNAL_PEPTIDE_C_REGION (PHOBIUS); IPR001507 (PROSITE_PROFILES); TMhelix (TMHMM); TMhelix (TMHMM)
Vanessa_cardui86306	cg12330 gene product	508	20	1e-19	0.624	5	C:extracellular space; F:structural molecule activity; P:cell differentiation; P:anatomical structure development; P:reproduction	-	IPR000618 (PRINTS); IPR000618 (PFAM); PTHR10380 (PANTHER); PTHR10380:SF140 (PANTHER); TRANSMEMBRANE (PHOBIUS); CYTOPLASMIC_DOMAIN (PHOBIUS); NON_CYTOPLASMIC_DOMAIN (PHOBIUS); IPR000618 (PROSITE_PROFILES); TMhelix (TMHMM)
Vanessa_cardui86313	cg10237 gene product	1548	12	2.8e-38	0.59	3	C:lipid particle; F:lipid binding; P:transport	-	IPR001071 (PRINTS); IPR001251 (G3DSA:3.40.525.GENE3D); IPR001251 (PFAM); PTHR10174 (PANTHER); PTHR10174:SF23 (PANTHER); IPR001251 (PROSITE_PROFILES); IPR001251 (SUPERFAMILY)
Vanessa_cardui86320	cg11428 gene product	2660	1	8.9e-23	0.5		-	-	no IPS match
Vanessa_cardui86328	cg3762 gene product	1706	10	0	0.686	16	F:ATPase activity; P:generation of precursor metabolites and energy; F:transmembrane transporter activity; P:signal transduction; F:ion binding; P:anatomical structure development; C:protein complex; C:vacuole; C:plasma membrane; P:growth; P:response to stress; P:small molecule metabolic process; P:homeostatic process; C:mitochondrion; P:cell differentiation; P:cellular nitrogen compound metaboli…	-	IPR027417 (G3DSA:3.40.50.GENE3D); IPR000194 (PFAM); IPR004100 (PFAM); IPR031686 (PFAM); PTHR15184:SF51 (PANTHER); PTHR15184:SF51 (PANTHER); PTHR15184 (PANTHER); PTHR15184 (PANTHER); PTHR15184:SF51 (PANTHER); PTHR15184 (PANTHER); IPR027417 (SUPERFAMILY); IPR004100 (SUPERFAMILY)
Vanessa_cardui86403	bg: gene product	865	20	2.6e-80	0.551	4	P:anatomical structure development; F:peptidase activity; C:extracellular region; P:response to stress	EC:3.4.21	no IPS match
Vanessa_cardui86415	cg13618 gene product	731	4	5.7e-08	0.5075	2	C:extracellular space; P:multicellular organism reproduction	-	IPR010562 (SMART); IPR010562 (PFAM)
Vanessa_cardui86433	cg15013 gene product	729	6	7.7e-136	0.7033	7	P:embryo development; P:cytoskeleton organization; P:cell morphogenesis; F:structural molecule activity; P:cell differentiation; P:cell adhesion; C:plasma membrane	-	PTHR22907 (PANTHER); PTHR22907:SF30 (PANTHER); SIGNAL_PEPTIDE (PHOBIUS); NON_CYTOPLASMIC_DOMAIN (PHOBIUS); SIGNAL_PEPTIDE_C_REGION (PHOBIUS); SIGNAL_PEPTIDE_H_REGION (PHOBIUS); SIGNAL_PEPTIDE_N_REGION (PHOBIUS); IPR001507 (PROSITE_PROFILES); SignalP-noTM (SIGNALP_EUK)
Vanessa_cardui86454	hsc70cb gene product	1873	11	0	0.7245	24	F:ATPase activity; P:embryo development; P:cytoskeleton organization; P:catabolic process; P:locomotion; P:vesicle-mediated transport; P:autophagy; P:cell morphogenesis; P:cell-cell signaling; C:nuclear chromosome; C:endoplasmic reticulum; F:unfolded protein binding; C:protein complex; P:mRNA processing; P:protein folding; P:aging; P:mitochondrion organization; P:response to stress; P:cell cycle;…	EC:3.6.1.3	Coil (COILS); Coil (COILS); IPR013126 (PRINTS); IPR013126 (PFAM); G3DSA:3.30.420.40 (GENE3D); G3DSA:3.30.420.40 (GENE3D); IPR029047 (G3DSA:2.60.34.GENE3D); G3DSA:3.30.30.30 (GENE3D); G3DSA:3.90.640.10 (GENE3D); IPR029048 (G3DSA:1.20.1270.GENE3D); PTHR19375:SF225 (PANTHER); PTHR19375 (PANTHER); IPR018181 (PROSITE_PATTERNS); IPR018181 (PROSITE_PATTERNS); SSF53067 (SUPERFAMILY); IPR029048 (SUPERFAMI…
Vanessa_cardui86460	cg11911 gene product	777	20	4.8e-35	0.482	1	F:peptidase activity	-	IPR001314 (PRINTS); IPR001254 (SMART); IPR001254 (PFAM); G3DSA:2.40.10.10 (GENE3D); G3DSA:2.40.10.10 (GENE3D); G3DSA:2.40.10.10 (GENE3D); PTHR24276 (PANTHER); IPR018114 (PROSITE_PATTERNS); IPR018114 (PROSITE_PATTERNS); CYTOPLASMIC_DOMAIN (PHOBIUS); TRANSMEMBRANE (PHOBIUS); NON_CYTOPLASMIC_DOMAIN (PHOBIUS); IPR001254 (PROSITE_PROFILES); IPR009003 (SUPERFAMILY); TMhelix (TMHMM)
Vanessa_cardui86484	cg9848 gene product	1305	6	1.8e-70	0.6583	1	C:cell	-	IPR004345 (PFAM); IPR004345 (PANTHER); PTHR12300:SF29 (PANTHER); TRANSMEMBRANE (PHOBIUS); NON_CYTOPLASMIC_DOMAIN (PHOBIUS); SIGNAL_PEPTIDE_C_REGION (PHOBIUS); SIGNAL_PEPTIDE (PHOBIUS); SIGNAL_PEPTIDE_N_REGION (PHOBIUS); SIGNAL_PEPTIDE_H_REGION (PHOBIUS); CYTOPLASMIC_DOMAIN (PHOBIUS); TMhelix (TMHMM); TMhelix (TMHMM)
Vanessa_cardui86497	cg4541 gene product	2028	1	3.6e-39	0.92		-	-	no IPS match
Vanessa_cardui86515	f gene product	1229	2	4.7e-32	0.57	22	P:embryo development; P:cytoskeleton organization; P:locomotion; P:protein complex assembly; P:cellular protein modification process; P:biosynthetic process; C:endosome; F:nucleic acid binding transcription factor activity; P:cellular nitrogen compound metabolic process; P:neurological system process; P:signal transduction; P:cell morphogenesis; P:anatomical structure formation involved in morpho…	-	no IPS match
Vanessa_cardui86518	:gh06348 gene product	3506	6	0	0.7667	12	P:generation of precursor metabolites and energy; F:ion binding; P:cellular amino acid metabolic process; C:protein complex; P:biosynthetic process; C:lipid particle; F:DNA binding; P:carbohydrate metabolic process; C:cytoskeleton; C:mitochondrion; P:lipid metabolic process; F:ligase activity	EC:6.4.1.1; EC:6.3.4.14	IPR005482 (SMART); IPR005930 (TIGRFAM); IPR013816 (G3DSA:3.30.470.GENE3D); IPR000891 (PFAM); IPR009057 (G3DSA:1.10.10.GENE3D); IPR013785 (G3DSA:3.20.20.GENE3D); IPR005482 (PFAM); G3DSA:3.10.600.10 (GENE3D); IPR005479 (PFAM); IPR003379 (PFAM); G3DSA:2.40.50.100 (GENE3D); IPR000089 (PFAM); PTHR18866:SF110 (PANTHER); PTHR18866 (PANTHER); IPR005479 (PROSITE_PATTERNS); IPR001882 (PROSITE_PATTERNS); IP…
Vanessa_cardui86524	cg4572 gene product	1060	3	2.4e-81	0.5267	2	F:peptidase activity; P:transport	-	IPR001563 (PRINTS); IPR001563 (PFAM); IPR029058 (G3DSA:3.40.50.GENE3D); PTHR11802:SF98 (PANTHER); IPR001563 (PANTHER); IPR018202 (PROSITE_PATTERNS); IPR018202 (PROSITE_PATTERNS); IPR029058 (SUPERFAMILY)
Vanessa_cardui86550	cg16733 gene product	1094	4	4.6e-107	0.5525	2	P:biological_process; F:molecular_function	-	IPR027417 (G3DSA:3.40.50.GENE3D); IPR000863 (PFAM); PTHR11783:SF41 (PANTHER); PTHR11783 (PANTHER); IPR027417 (SUPERFAMILY)
Vanessa_cardui86554	cg13272 gene product	3785	1	1.7e-10	0.59	3	F:molecular_function; P:biological_process; C:cellular_component	-	SIGNAL_PEPTIDE_C_REGION (PHOBIUS); NON_CYTOPLASMIC_DOMAIN (PHOBIUS); SIGNAL_PEPTIDE_N_REGION (PHOBIUS); SIGNAL_PEPTIDE (PHOBIUS); SIGNAL_PEPTIDE_H_REGION (PHOBIUS); SignalP-noTM (SIGNALP_EUK)
Vanessa_cardui86587	cg6469 gene product	1021	4	2.8e-07	0.59	1	F:structural molecule activity	-	IPR000618 (PFAM); PTHR10380 (PANTHER); PTHR10380:SF130 (PANTHER); IPR000618 (PROSITE_PROFILES)
Vanessa_cardui86612	cg6084 gene product	1188	7	1.2e-128	0.6757	10	P:small molecule metabolic process; P:carbohydrate metabolic process; P:generation of precursor metabolites and energy; F:oxidoreductase activity; P:catabolic process; P:cofactor metabolic process; P:lipid metabolic process; P:anatomical structure development; P:biosynthetic process; P:cellular nitrogen compound metabolic process	EC:1.1.1.2	IPR020471 (PRINTS); IPR023210 (PFAM); IPR020471 (PIRSF); IPR023210 (G3DSA:3.20.20.GENE3D); IPR001395 (PANTHER); PTHR11732:SF170 (PANTHER); IPR001395 (PANTHER); PTHR11732:SF170 (PANTHER); IPR018170 (PROSITE_PATTERNS); IPR018170 (PROSITE_PATTERNS); IPR018170 (PROSITE_PATTERNS); IPR023210 (SUPERFAMILY)
Vanessa_cardui86617	cg17672 gene product	1130	1	2e-08	0.58		-	-	PTHR41153 (PANTHER); SignalP-noTM (SIGNALP_EUK); IPR029034 (SUPERFAMILY)
Vanessa_cardui86618	cg15013 gene product	1412	10	2.9e-126	0.587	7	P:embryo development; P:cytoskeleton organization; P:cell morphogenesis; F:structural molecule activity; P:cell differentiation; P:cell adhesion; C:plasma membrane	-	no IPS match
Vanessa_cardui86629	cg7006 gene product	621	1	2.5e-90	0.84	5	C:nucleus; F:RNA binding; P:ribonucleoprotein complex assembly; P:ribosome biogenesis; P:growth	-	IPR002478 (SMART); IPR005155 (PFAM); IPR015947 (G3DSA:2.30.130.GENE3D); IPR016686 (PIRSF); PTHR23415:SF4 (PANTHER); PTHR23415 (PANTHER); IPR002478 (PROSITE_PROFILES); SSF88802 (SUPERFAMILY); IPR015947 (SUPERFAMILY)
Vanessa_cardui86631	cg6214 gene product	5164	20	0	0.5545	4	F:ATPase activity; C:cell; F:transmembrane transporter activity; F:ion binding	-	IPR003593 (SMART); IPR003439 (PFAM); G3DSA:1.20.1560.10 (GENE3D); IPR027417 (G3DSA:3.40.50.GENE3D); IPR011527 (PFAM); PTHR24223 (PANTHER); IPR017871 (PROSITE_PATTERNS); IPR017871 (PROSITE_PATTERNS); CYTOPLASMIC_DOMAIN (PHOBIUS); TRANSMEMBRANE (PHOBIUS); TRANSMEMBRANE (PHOBIUS); TRANSMEMBRANE (PHOBIUS); CYTOPLASMIC_DOMAIN (PHOBIUS); CYTOPLASMIC_DOMAIN (PHOBIUS); TRANSMEMBRANE (PHOBIUS); NON_CYTOPL…
Vanessa_cardui86644	nlaz gene product	1005	2	8.3e-39	0.545	2	F:lipid binding; P:transport	-	IPR002969 (PRINTS); IPR012674 (G3DSA:2.40.128.GENE3D); IPR000566 (PFAM); IPR022271 (PIRSF); PTHR10612 (PANTHER); IPR022272 (PROSITE_PATTERNS); NON_CYTOPLASMIC_DOMAIN (PHOBIUS); SIGNAL_PEPTIDE_C_REGION (PHOBIUS); SIGNAL_PEPTIDE (PHOBIUS); SIGNAL_PEPTIDE_N_REGION (PHOBIUS); SIGNAL_PEPTIDE_H_REGION (PHOBIUS); SignalP-noTM (SIGNALP_GRAM_NEGATIVE); SignalP-noTM (SIGNALP_EUK); SignalP-TM (SIGNALP_GRAM_…
Vanessa_cardui86701	cg11200 gene product	1281	20	1.2e-75	0.4975	2	F:oxidoreductase activity; C:intracellular	-	IPR002347 (PRINTS); G3DSA:3.40.50.720 (GENE3D); IPR002198 (PFAM); PTHR24320 (PANTHER); SIGNAL_PEPTIDE (PHOBIUS); SIGNAL_PEPTIDE_C_REGION (PHOBIUS); SIGNAL_PEPTIDE_N_REGION (PHOBIUS); SIGNAL_PEPTIDE_H_REGION (PHOBIUS); NON_CYTOPLASMIC_DOMAIN (PHOBIUS); IPR016040 (SUPERFAMILY); TMhelix (TMHMM)
Vanessa_cardui86703	cg6180 gene product	710	9	3.8e-72	0.6467	6	C:extracellular space; F:ion binding; P:anatomical structure development; P:immune system process; P:reproduction; P:response to stress	-	IPR008914 (G3DSA:3.90.280.GENE3D); IPR008914 (PFAM); PTHR11362 (PANTHER); PTHR11362:SF28 (PANTHER); IPR008914 (SUPERFAMILY)
Vanessa_cardui86736	fz3 gene product	1346	4	9.5e-18	0.505	6	C:cytoplasm; P:locomotion; P:cell morphogenesis; P:cell differentiation; C:organelle; F:signal transducer activity	-	IPR000539 (PRINTS); IPR000539 (PFAM); IPR015526 (PANTHER); IPR026554 (PTHR11309:PANTHER); TRANSMEMBRANE (PHOBIUS); CYTOPLASMIC_DOMAIN (PHOBIUS); CYTOPLASMIC_DOMAIN (PHOBIUS); TRANSMEMBRANE (PHOBIUS); TRANSMEMBRANE (PHOBIUS); TRANSMEMBRANE (PHOBIUS); CYTOPLASMIC_DOMAIN (PHOBIUS); NON_CYTOPLASMIC_DOMAIN (PHOBIUS); TRANSMEMBRANE (PHOBIUS); TRANSMEMBRANE (PHOBIUS); CYTOPLASMIC_DOMAIN (PHOBIUS); CYTOP…
Vanessa_cardui86744	fz3 gene product	577	7	9.8e-23	0.5071	6	C:cytoplasm; P:locomotion; P:cell morphogenesis; P:cell differentiation; C:organelle; F:signal transducer activity	-	IPR020067 (SMART); IPR020067 (G3DSA:1.10.2000.GENE3D); IPR020067 (PFAM); IPR026554 (PTHR11309:PANTHER); IPR015526 (PANTHER); SIGNAL_PEPTIDE_H_REGION (PHOBIUS); SIGNAL_PEPTIDE (PHOBIUS); SIGNAL_PEPTIDE_C_REGION (PHOBIUS); NON_CYTOPLASMIC_DOMAIN (PHOBIUS); SIGNAL_PEPTIDE_N_REGION (PHOBIUS); IPR020067 (PROSITE_PROFILES); SignalP-noTM (SIGNALP_EUK); IPR020067 (SUPERFAMILY)
Vanessa_cardui86790	cg2858 gene product	2629	18	1.2e-152	0.5561	1	F:oxidoreductase activity	-	G3DSA:3.40.50.720 (GENE3D); IPR026055 (PFAM); IPR013120 (PFAM); IPR026055 (PANTHER); PTHR11011:SF12 (PANTHER); CYTOPLASMIC_DOMAIN (PHOBIUS); NON_CYTOPLASMIC_DOMAIN (PHOBIUS); TRANSMEMBRANE (PHOBIUS); TRANSMEMBRANE (PHOBIUS); NON_CYTOPLASMIC_DOMAIN (PHOBIUS); IPR016040 (SUPERFAMILY); TMhelix (TMHMM); TMhelix (TMHMM); TMhelix (TMHMM)
Vanessa_cardui86798	cg11791 gene product	1763	1	2.3e-08	0.7	3	F:molecular_function; P:biological_process; C:cellular_component	-	NON_CYTOPLASMIC_DOMAIN (PHOBIUS); TRANSMEMBRANE (PHOBIUS); CYTOPLASMIC_DOMAIN (PHOBIUS)
Vanessa_cardui86839	cg5896 gene product	1346	20	2.5e-111	0.545	5	P:cytoskeleton organization; P:cell morphogenesis; P:cell differentiation; F:peptidase activity; P:response to stress	-	IPR001314 (PRINTS); IPR001254 (SMART); IPR006604 (SMART); G3DSA:2.40.10.10 (GENE3D); G3DSA:2.40.10.10 (GENE3D); G3DSA:2.40.10.10 (GENE3D); IPR001254 (PFAM); PTHR24256:SF241 (PANTHER); PTHR24256 (PANTHER); IPR018114 (PROSITE_PATTERNS); IPR018114 (PROSITE_PATTERNS); SIGNAL_PEPTIDE_C_REGION (PHOBIUS); NON_CYTOPLASMIC_DOMAIN (PHOBIUS); SIGNAL_PEPTIDE (PHOBIUS); SIGNAL_PEPTIDE_N_REGION (PHOBIUS); SIGN…
Vanessa_cardui86864	cg13037 gene product	1058	1	2.8e-09	0.74		-	-	Coil (COILS); Coil (COILS); IPR007999 (PFAM); PTHR37161:SF1 (PANTHER); PTHR37161 (PANTHER)
Vanessa_cardui86868	cg10407 gene product	1159	7	1.1e-17	0.4386	2	P:multicellular organism reproduction; C:extracellular space	-	IPR010562 (SMART); IPR010562 (PFAM); PTHR11008 (PANTHER)
Vanessa_cardui86876	cg14682 gene product	4842	5	0	0.638	11	P:embryo development; P:cytoskeleton organization; P:protein complex assembly; F:structural molecule activity; P:cellular amino acid metabolic process; C:chromosome; P:biosynthetic process; P:cell cycle; C:nucleus; C:cytoskeleton; F:oxidoreductase activity	EC:1.14.17.1	Coil (COILS); IPR019545 (SMART); IPR005018 (SMART); IPR005018 (PFAM); IPR019545 (PFAM); PTHR24036:SF5 (PANTHER); PTHR24036 (PANTHER); SIGNAL_PEPTIDE_H_REGION (PHOBIUS); SIGNAL_PEPTIDE (PHOBIUS); SIGNAL_PEPTIDE_N_REGION (PHOBIUS); NON_CYTOPLASMIC_DOMAIN (PHOBIUS); SIGNAL_PEPTIDE_C_REGION (PHOBIUS); IPR019545 (PROSITE_PROFILES); IPR005018 (PROSITE_PROFILES); IPR019545 (PROSITE_PROFILES); SignalP-no…
Vanessa_cardui86905	cam gene product	803	20	1.5e-83	0.6255	28	P:cytoskeleton organization; P:locomotion; P:protein complex assembly; F:ion binding; P:cellular protein modification process; P:cellular amino acid metabolic process; C:nucleoplasm; P:nucleocytoplasmic transport; P:cell death; C:cytosol; P:neurological system process; P:transmembrane transport; P:signal transduction; P:cell morphogenesis; P:cell-cell signaling; P:mitotic nuclear division; C:prot…	EC:2.7.11.17	IPR002048 (SMART); IPR011992 (PFAM); IPR011992 (G3DSA:1.10.238.GENE3D); IPR011992 (G3DSA:1.10.238.GENE3D); PF14658 (PFAM); PTHR23050 (PANTHER); PTHR23050:SF199 (PANTHER); IPR018247 (PROSITE_PATTERNS); IPR002048 (PROSITE_PROFILES); IPR002048 (PROSITE_PROFILES); IPR002048 (PROSITE_PROFILES); IPR002048 (PROSITE_PROFILES); SSF47473 (SUPERFAMILY)
Vanessa_cardui86910	vkg gene product	6118	4	0	0.505	5	C:lipid particle; P:embryo development; F:structural molecule activity; C:protein complex; C:proteinaceous extracellular matrix	-	IPR001442 (SMART); IPR001442 (PFAM); IPR001442 (G3DSA:2.170.240.GENE3D); IPR008160 (PFAM); PTHR24023 (PANTHER); PTHR24023:SF519 (PANTHER); PTHR24023 (PANTHER); PTHR24023 (PANTHER); PTHR24023 (PANTHER); PTHR24023 (PANTHER); PTHR24023:SF519 (PANTHER); PTHR24023 (PANTHER); PTHR24023:SF519 (PANTHER); PTHR24023:SF519 (PANTHER); PTHR24023:SF519 (PANTHER); SIGNAL_PEPTIDE_N_REGION (PHOBIUS); SIGNAL_PEPTI…
Vanessa_cardui86926	ade5 gene product	1647	2	0	0.76	5	P:small molecule metabolic process; F:ion binding; P:cellular nitrogen compound metabolic process; P:biosynthetic process; F:ligase activity	-	IPR000031 (SMART); IPR028923 (PFAM); G3DSA:3.30.200.20 (GENE3D); IPR013816 (G3DSA:3.30.470.GENE3D); IPR000031 (PFAM); IPR000031 (G3DSA:3.40.50.GENE3D); PTHR11609 (PANTHER); PTHR11609:SF3 (PANTHER); IPR018236 (PROSITE_PATTERNS); IPR018236 (PROSITE_PATTERNS); IPR028923 (HAMAP); SSF56104 (SUPERFAMILY); IPR000031 (SUPERFAMILY)
Vanessa_cardui86951	cg6180 gene product	657	9	2.1e-72	0.6467	6	C:extracellular space; F:ion binding; P:anatomical structure development; P:immune system process; P:reproduction; P:response to stress	-	IPR008914 (PFAM); IPR008914 (G3DSA:3.90.280.GENE3D); PTHR11362:SF28 (PANTHER); PTHR11362 (PANTHER); IPR008914 (SUPERFAMILY)
Vanessa_cardui86953	cg18499 gene product	3902	2	1.6e-12	0.545	1	F:molecular_function	-	IPR001007 (SMART); G3DSA:2.10.70.10 (GENE3D); SIGNAL_PEPTIDE_H_REGION (PHOBIUS); SIGNAL_PEPTIDE (PHOBIUS); NON_CYTOPLASMIC_DOMAIN (PHOBIUS); SIGNAL_PEPTIDE_C_REGION (PHOBIUS); SIGNAL_PEPTIDE_N_REGION (PHOBIUS); IPR001007 (PROSITE_PROFILES); IPR001007 (PROSITE_PROFILES); SignalP-noTM (SIGNALP_EUK); SSF57603 (SUPERFAMILY); SSF57603 (SUPERFAMILY)
Vanessa_cardui87018	cg13315 gene product	785	1	1e-09	0.69		-	-	no IPS match
Vanessa_cardui87020	cg5191 gene product	1801	7	2.6e-132	0.5543	9	P:embryo development; P:cell differentiation; P:cellular nitrogen compound metabolic process; P:biosynthetic process; C:organelle; C:intracellular; F:molecular_function; P:immune system process; P:cell cycle	-	TRANSMEMBRANE (PHOBIUS); NON_CYTOPLASMIC_DOMAIN (PHOBIUS); CYTOPLASMIC_DOMAIN (PHOBIUS); NON_CYTOPLASMIC_DOMAIN (PHOBIUS); TRANSMEMBRANE (PHOBIUS); TRANSMEMBRANE (PHOBIUS); CYTOPLASMIC_DOMAIN (PHOBIUS); TMhelix (TMHMM)
Vanessa_cardui87051	ance gene product	1201	6	8.6e-159	0.5717	7	C:extracellular space; F:ion binding; P:cell differentiation; P:anatomical structure formation involved in morphogenesis; F:peptidase activity; P:circulatory system process; P:reproduction	EC:3.4.15	SignalP-TM (SIGNALP_GRAM_POSITIVE)
Vanessa_cardui87071	cg9290 gene product	672	20	1.4e-35	0.7215	4	F:structural molecule activity; P:cell differentiation; P:anatomical structure development; C:cellular_component	-	IPR000618 (PRINTS); IPR000618 (PFAM); PTHR12236 (PANTHER); PTHR12236:SF6 (PANTHER); IPR031311 (PROSITE_PATTERNS); SIGNAL_PEPTIDE_N_REGION (PHOBIUS); NON_CYTOPLASMIC_DOMAIN (PHOBIUS); SIGNAL_PEPTIDE_C_REGION (PHOBIUS); SIGNAL_PEPTIDE_H_REGION (PHOBIUS); SIGNAL_PEPTIDE (PHOBIUS); IPR000618 (PROSITE_PROFILES); SignalP-noTM (SIGNALP_EUK)
Vanessa_cardui87100	to gene product	1033	20	7.2e-29	0.456	4	P:multicellular organism reproduction; C:extracellular space; F:molecular_function; P:biological_process	-	IPR010562 (SMART); IPR010562 (PFAM); PTHR11008:SF21 (PANTHER); PTHR11008 (PANTHER); NON_CYTOPLASMIC_DOMAIN (PHOBIUS); SIGNAL_PEPTIDE_C_REGION (PHOBIUS); SIGNAL_PEPTIDE (PHOBIUS); SIGNAL_PEPTIDE_H_REGION (PHOBIUS); SIGNAL_PEPTIDE_N_REGION (PHOBIUS); SignalP-noTM (SIGNALP_EUK)
Vanessa_cardui87121	cg3566 gene product	730	5	2.5e-19	0.62	5	F:heme binding; F:electron carrier activity; C:intracellular membrane-bounded organelle; P:oxidation-reduction process; F:oxidoreductase activity	-	no IPS match
Vanessa_cardui87132	cg13384 gene product	1758	14	4.2e-137	0.585	7	C:endosome; P:cell morphogenesis; P:cell differentiation; P:transport; C:plasma membrane; P:growth; C:lysosome	-	IPR013057 (PFAM); PTHR22950:SF145 (PANTHER); PTHR22950 (PANTHER); CYTOPLASMIC_DOMAIN (PHOBIUS); CYTOPLASMIC_DOMAIN (PHOBIUS); NON_CYTOPLASMIC_DOMAIN (PHOBIUS); CYTOPLASMIC_DOMAIN (PHOBIUS); NON_CYTOPLASMIC_DOMAIN (PHOBIUS); CYTOPLASMIC_DOMAIN (PHOBIUS); TRANSMEMBRANE (PHOBIUS); CYTOPLASMIC_DOMAIN (PHOBIUS); TRANSMEMBRANE (PHOBIUS); NON_CYTOPLASMIC_DOMAIN (PHOBIUS); TRANSMEMBRANE (PHOBIUS); NON_CY…
Vanessa_cardui87169	cg14993 gene product	1525	1	4.5e-131	0.75	3	P:catabolic process; P:cellular amino acid metabolic process; F:molecular_function	-	IPR015377 (PFAM); IPR015377 (G3DSA:2.30.30.GENE3D); IPR011234 (PFAM); IPR011234 (G3DSA:3.90.850.GENE3D); IPR005959 (TIGRFAM); IPR005959 (PTHR11820:PANTHER); PTHR11820 (PANTHER); IPR015377 (SUPERFAMILY); IPR011234 (SUPERFAMILY)
Vanessa_cardui87174	cg2663 gene product	1832	20	5.1e-118	0.5135	2	C:intracellular; F:molecular_function	-	IPR001251 (SMART); IPR001251 (PFAM); IPR001251 (G3DSA:3.40.525.GENE3D); PTHR10174:SF155 (PANTHER); PTHR10174 (PANTHER); IPR001251 (PROSITE_PROFILES); IPR001251 (SUPERFAMILY); IPR011074 (SUPERFAMILY)
Vanessa_cardui87192	cg7076 gene product	891	20	1.3e-27	0.7415	5	C:extracellular space; F:structural molecule activity; P:cell differentiation; P:anatomical structure development; P:reproduction	-	IPR000618 (PRINTS); IPR000618 (PFAM); PTHR12236:SF2 (PANTHER); PTHR12236 (PANTHER); PTHR12236 (PANTHER); IPR031311 (PROSITE_PATTERNS); NON_CYTOPLASMIC_DOMAIN (PHOBIUS); SIGNAL_PEPTIDE_N_REGION (PHOBIUS); SIGNAL_PEPTIDE (PHOBIUS); SIGNAL_PEPTIDE_H_REGION (PHOBIUS); SIGNAL_PEPTIDE_C_REGION (PHOBIUS); IPR000618 (PROSITE_PROFILES); PS51257 (PROSITE_PROFILES); SignalP-noTM (SIGNALP_GRAM_NEGATIVE); Sig…
Vanessa_cardui87203	cg8036 gene product	762	2	1.9e-65	0.695	2	F:transketolase activity; P:metabolic process	-	IPR029061 (G3DSA:3.40.50.GENE3D); IPR005474 (PFAM); IPR029061 (G3DSA:3.40.50.GENE3D); PTHR11624:SF2 (PANTHER); PTHR11624 (PANTHER); IPR029061 (SUPERFAMILY)
Vanessa_cardui87226	to gene product	991	18	1.3e-55	0.4944	2	C:extracellular space; P:reproduction	-	IPR010562 (SMART); IPR010562 (PFAM); PTHR11008 (PANTHER); PTHR11008:SF21 (PANTHER); SIGNAL_PEPTIDE_N_REGION (PHOBIUS); NON_CYTOPLASMIC_DOMAIN (PHOBIUS); SIGNAL_PEPTIDE (PHOBIUS); SIGNAL_PEPTIDE_H_REGION (PHOBIUS); SIGNAL_PEPTIDE_C_REGION (PHOBIUS); TMhelix (TMHMM)
Vanessa_cardui87227	cg4998 gene product	1620	1	1.5e-16	0.54		-	-	PTHR24258:SF96 (PANTHER); PTHR24258 (PANTHER); SIGNAL_PEPTIDE (PHOBIUS); NON_CYTOPLASMIC_DOMAIN (PHOBIUS); SIGNAL_PEPTIDE_C_REGION (PHOBIUS); SIGNAL_PEPTIDE_H_REGION (PHOBIUS); SIGNAL_PEPTIDE_N_REGION (PHOBIUS); SignalP-noTM (SIGNALP_GRAM_NEGATIVE); SignalP-TM (SIGNALP_GRAM_POSITIVE); SignalP-noTM (SIGNALP_EUK)
Vanessa_cardui87228	cg4096 gene product	4287	9	0	0.4733		-	-	no IPS match
Vanessa_cardui87236	cg4096 gene product	4297	9	0	0.4733		-	-	no IPS match
Vanessa_cardui87239	mp20 gene product	933	3	5.2e-101	0.74	8	C:cytoplasm; P:cell morphogenesis; F:ion binding; P:cell differentiation; P:anatomical structure formation involved in morphogenesis; P:cell adhesion; C:organelle; F:cytoskeletal protein binding	-	IPR003096 (PRINTS); IPR001715 (SMART); IPR000557 (PFAM); IPR001715 (PFAM); IPR001715 (G3DSA:1.10.418.GENE3D); PTHR18959 (PANTHER); IPR000557 (PROSITE_PATTERNS); IPR000557 (PROSITE_PROFILES); IPR001715 (PROSITE_PROFILES); IPR001715 (SUPERFAMILY)
Vanessa_cardui87245	cg10625 gene product	2262	1	4.4e-31	0.71	1	F:structural molecule activity	-	IPR000618 (PFAM); IPR031311 (PROSITE_PATTERNS); SIGNAL_PEPTIDE (PHOBIUS); SIGNAL_PEPTIDE_H_REGION (PHOBIUS); SIGNAL_PEPTIDE_C_REGION (PHOBIUS); SIGNAL_PEPTIDE_N_REGION (PHOBIUS); NON_CYTOPLASMIC_DOMAIN (PHOBIUS); IPR000618 (PROSITE_PROFILES); SignalP-TM (SIGNALP_GRAM_POSITIVE); SignalP-noTM (SIGNALP_EUK)
Vanessa_cardui87284	cg25c gene product	1667	1	4.1e-26	0.53	1	P:anatomical structure development	-	IPR008160 (PFAM); PTHR24023 (PANTHER); NON_CYTOPLASMIC_DOMAIN (PHOBIUS); SIGNAL_PEPTIDE (PHOBIUS); SIGNAL_PEPTIDE_H_REGION (PHOBIUS); SIGNAL_PEPTIDE_N_REGION (PHOBIUS); SIGNAL_PEPTIDE_C_REGION (PHOBIUS); SignalP-noTM (SIGNALP_EUK)
Vanessa_cardui87358	cg11089 gene product	2292	1	0	0.82	7	F:hydrolase activity, acting on carbon-nitrogen (but not peptide) bonds; P:small molecule metabolic process; C:mitochondrion; P:cellular nitrogen compound metabolic process; P:biosynthetic process; C:protein complex; P:response to stress	EC:3.5.4.10; EC:2.1.2.3	IPR002695 (SMART); IPR011607 (SMART); IPR002695 (TIGRFAM); IPR002695 (PIRSF); IPR024050 (G3DSA:1.10.287.GENE3D); IPR024051 (G3DSA:3.40.140.GENE3D); IPR011607 (PFAM); IPR002695 (PFAM); IPR024051 (G3DSA:3.40.140.GENE3D); IPR011607 (G3DSA:3.40.50.GENE3D); IPR002695 (PANTHER); PTHR11692:SF0 (PANTHER); IPR002695 (HAMAP); IPR016193 (SUPERFAMILY); IPR011607 (SUPERFAMILY)
Vanessa_cardui87364	cg9436 gene product	1046	8	1.8e-79	0.5763	2	F:oxidoreductase activity; P:anatomical structure development	-	IPR020471 (PRINTS); IPR020471 (PIRSF); IPR023210 (G3DSA:3.20.20.GENE3D); IPR023210 (PFAM); IPR001395 (PANTHER); IPR018170 (PROSITE_PATTERNS); IPR018170 (PROSITE_PATTERNS); IPR018170 (PROSITE_PATTERNS); SIGNAL_PEPTIDE (PHOBIUS); SIGNAL_PEPTIDE_N_REGION (PHOBIUS); SIGNAL_PEPTIDE_H_REGION (PHOBIUS); NON_CYTOPLASMIC_DOMAIN (PHOBIUS); SIGNAL_PEPTIDE_C_REGION (PHOBIUS); SignalP-noTM (SIGNALP_EUK); IPR0…
Vanessa_cardui87365	cyp49a1 gene product	1107	20	6.1e-102	0.514	16	P:embryo development; P:locomotion; P:signal transduction; F:ion binding; P:biosynthetic process; C:extracellular region; P:cell cycle; P:reproduction; P:small molecule metabolic process; C:nucleus; F:DNA binding; C:cytoplasm; F:oxidoreductase activity; P:lipid metabolic process; P:cell differentiation; P:cellular nitrogen compound metabolic process	-	IPR002403 (PRINTS); IPR001128 (G3DSA:1.10.630.GENE3D); IPR001128 (PFAM); PTHR24305 (PANTHER); PTHR24305:SF28 (PANTHER); IPR001128 (SUPERFAMILY)
Vanessa_cardui87373	cyp6d5 gene product	1547	20	1.4e-30	0.409	2	F:oxidoreductase activity; F:ion binding	-	IPR001128 (PRINTS); IPR002403 (PRINTS); IPR001128 (PFAM); IPR001128 (G3DSA:1.10.630.GENE3D); PTHR24292 (PANTHER); IPR017972 (PROSITE_PATTERNS); CYTOPLASMIC_DOMAIN (PHOBIUS); TRANSMEMBRANE (PHOBIUS); NON_CYTOPLASMIC_DOMAIN (PHOBIUS); IPR001128 (SUPERFAMILY); TMhelix (TMHMM)
Vanessa_cardui87389	cg3066 gene product	1431	20	2.1e-90	0.506	14	P:secondary metabolic process; P:embryo development; P:signal transduction; P:locomotion; P:cell morphogenesis; F:peptidase activity; P:biosynthetic process; C:extracellular region; P:response to stress; P:immune system process; F:DNA binding; P:cell death; P:cell differentiation; P:cellular nitrogen compound metabolic process	-	no IPS match
Vanessa_cardui87412	bg: gene product	1084	20	1.8e-161	0.5625	7	P:cytoskeleton organization; P:cellular component assembly; P:anatomical structure development; F:peptidase activity; C:extracellular region; C:plasma membrane; P:response to stress	-	IPR001314 (PRINTS); IPR001254 (SMART); G3DSA:2.40.10.10 (GENE3D); IPR001254 (PFAM); G3DSA:2.40.10.10 (GENE3D); G3DSA:2.40.10.10 (GENE3D); PTHR24258:SF96 (PANTHER); PTHR24258 (PANTHER); IPR018114 (PROSITE_PATTERNS); IPR001254 (PROSITE_PROFILES); IPR009003 (SUPERFAMILY)
Vanessa_cardui87413	cg12268 gene product	1801	18	2.5e-156	0.5672	3	C:peroxisome; F:oxidoreductase activity; P:biosynthetic process	-	IPR013120 (PFAM); IPR026055 (PFAM); G3DSA:3.40.50.720 (GENE3D); PTHR11011:SF32 (PANTHER); IPR026055 (PANTHER); NON_CYTOPLASMIC_DOMAIN (PHOBIUS); TRANSMEMBRANE (PHOBIUS); TRANSMEMBRANE (PHOBIUS); NON_CYTOPLASMIC_DOMAIN (PHOBIUS); CYTOPLASMIC_DOMAIN (PHOBIUS); IPR016040 (SUPERFAMILY); TMhelix (TMHMM); TMhelix (TMHMM)
Vanessa_cardui87461	cg1919 gene product	775	20	2.6e-26	0.722	3	F:structural molecule activity; P:anatomical structure development; C:cellular_component	-	IPR000618 (PRINTS); IPR000618 (PFAM); PTHR12236 (PANTHER); IPR031311 (PROSITE_PATTERNS); NON_CYTOPLASMIC_DOMAIN (PHOBIUS); SIGNAL_PEPTIDE_N_REGION (PHOBIUS); SIGNAL_PEPTIDE (PHOBIUS); SIGNAL_PEPTIDE_C_REGION (PHOBIUS); SIGNAL_PEPTIDE_H_REGION (PHOBIUS); IPR000618 (PROSITE_PROFILES); SignalP-TM (SIGNALP_GRAM_POSITIVE); SignalP-noTM (SIGNALP_GRAM_NEGATIVE)
Vanessa_cardui87480	cg5065 gene product	2809	18	5.8e-120	0.5222	1	F:oxidoreductase activity	-	IPR013120 (PFAM); IPR026055 (PFAM); G3DSA:3.40.50.720 (GENE3D); IPR026055 (PANTHER); PTHR11011:SF26 (PANTHER); TRANSMEMBRANE (PHOBIUS); CYTOPLASMIC_DOMAIN (PHOBIUS); NON_CYTOPLASMIC_DOMAIN (PHOBIUS); IPR016040 (SUPERFAMILY)
Vanessa_cardui87491	cg10461 gene product	500	20	1e-25	0.651	3	F:structural molecule activity; P:anatomical structure development; C:cellular_component	-	no IPS match
Vanessa_cardui87496	cp1 gene product	586	10	1.5e-42	0.535	10	P:catabolic process; F:structural molecule activity; P:anatomical structure development; F:peptidase activity; C:lysosome; P:cell death; P:cell differentiation; P:protein maturation; F:enzyme regulator activity; P:neurological system process	EC:3.4.22	IPR013201 (SMART); IPR000668 (PFAM); IPR013201 (PFAM); G3DSA:3.90.70.10 (GENE3D); IPR013128 (PANTHER); NON_CYTOPLASMIC_DOMAIN (PHOBIUS); SIGNAL_PEPTIDE_C_REGION (PHOBIUS); SIGNAL_PEPTIDE_H_REGION (PHOBIUS); SIGNAL_PEPTIDE (PHOBIUS); SIGNAL_PEPTIDE_N_REGION (PHOBIUS); SignalP-noTM (SIGNALP_GRAM_NEGATIVE); SignalP-noTM (SIGNALP_EUK); SignalP-TM (SIGNALP_GRAM_POSITIVE); SSF54001 (SUPERFAMILY)
Vanessa_cardui87500	cg12880 gene product	1728	1	1e-12	0.52		-	-	IPR031983 (PFAM); SIGNAL_PEPTIDE (PHOBIUS); SIGNAL_PEPTIDE_H_REGION (PHOBIUS); SIGNAL_PEPTIDE_N_REGION (PHOBIUS); SIGNAL_PEPTIDE_C_REGION (PHOBIUS); NON_CYTOPLASMIC_DOMAIN (PHOBIUS); SignalP-noTM (SIGNALP_EUK); SignalP-TM (SIGNALP_GRAM_POSITIVE); SignalP-noTM (SIGNALP_GRAM_NEGATIVE)
Vanessa_cardui87504	b6 gene product	2281	1	3.5e-67	0.49	9	F:endopeptidase activity; P:compound eye morphogenesis; F:neuronal pentraxin receptor activity; F:threonine-type endopeptidase activity; F:molecular_function; P:proteasome-mediated ubiquitin-dependent protein catabolic process; C:proteasome complex; C:proteasome core complex; C:cellular_component	-	IPR001759 (PRINTS); IPR001759 (SMART); IPR013320 (G3DSA:2.60.120.GENE3D); PF00354 (PFAM); PTHR19277 (PANTHER); PTHR19277:SF103 (PANTHER); IPR013320 (SUPERFAMILY)
Vanessa_cardui87505	cg9914 gene product	1248	3	1.3e-117	0.6633	8	C:cytoplasm; F:oxidoreductase activity; P:catabolic process; P:lipid metabolic process; P:cellular amino acid metabolic process; P:cellular nitrogen compound metabolic process; P:biosynthetic process; C:organelle	EC:1.1.1.35	no IPS match
Vanessa_cardui87518	to gene product	968	20	7e-42	0.4705	2	C:extracellular space; P:reproduction	-	IPR010562 (SMART); IPR010562 (PFAM); PTHR11008 (PANTHER); PTHR11008:SF24 (PANTHER); SIGNAL_PEPTIDE_N_REGION (PHOBIUS); NON_CYTOPLASMIC_DOMAIN (PHOBIUS); SIGNAL_PEPTIDE_C_REGION (PHOBIUS); SIGNAL_PEPTIDE_H_REGION (PHOBIUS); SIGNAL_PEPTIDE (PHOBIUS); SignalP-noTM (SIGNALP_EUK)
Vanessa_cardui87519	cg4914 gene product	518	20	2.3e-36	0.616	5	P:cytoskeleton organization; P:cell morphogenesis; P:cellular component assembly; P:cell differentiation; F:peptidase activity	EC:3.4.21	IPR001254 (SMART); G3DSA:2.40.10.10 (GENE3D); IPR001254 (PFAM); PTHR24256 (PANTHER); PTHR24256:SF218 (PANTHER); IPR018114 (PROSITE_PATTERNS); IPR001254 (PROSITE_PROFILES); IPR009003 (SUPERFAMILY)
Vanessa_cardui87532	to gene product	850	16	4.3e-21	0.4375	4	P:multicellular organism reproduction; C:extracellular space; F:molecular_function; P:biological_process	-	IPR010562 (SMART); IPR010562 (PFAM); PTHR11008 (PANTHER); PTHR11008:SF25 (PANTHER); SIGNAL_PEPTIDE (PHOBIUS); SIGNAL_PEPTIDE_H_REGION (PHOBIUS); NON_CYTOPLASMIC_DOMAIN (PHOBIUS); SIGNAL_PEPTIDE_C_REGION (PHOBIUS); SIGNAL_PEPTIDE_N_REGION (PHOBIUS); SignalP-noTM (SIGNALP_GRAM_NEGATIVE); SignalP-TM (SIGNALP_GRAM_POSITIVE); SignalP-noTM (SIGNALP_EUK)
Vanessa_cardui87555	tm1 gene product	1100	3	7.9e-130	0.79		-	-	Coil (COILS); IPR000533 (PRINTS); IPR000533 (PFAM); G3DSA:1.20.5.340 (GENE3D); PTHR19269:SF51 (PANTHER); PTHR19269 (PANTHER); IPR000533 (PROSITE_PATTERNS); SSF57997 (SUPERFAMILY)
Vanessa_cardui87580	cg6240 gene product	680	20	3.6e-22	0.659	5	C:extracellular space; F:structural molecule activity; P:cell differentiation; P:anatomical structure development; P:reproduction	-	IPR000618 (PRINTS); IPR000618 (PFAM); PTHR12236:SF5 (PANTHER); PTHR12236 (PANTHER); IPR031311 (PROSITE_PATTERNS); SIGNAL_PEPTIDE_C_REGION (PHOBIUS); NON_CYTOPLASMIC_DOMAIN (PHOBIUS); SIGNAL_PEPTIDE_H_REGION (PHOBIUS); SIGNAL_PEPTIDE_N_REGION (PHOBIUS); SIGNAL_PEPTIDE (PHOBIUS); IPR000618 (PROSITE_PROFILES); SignalP-noTM (SIGNALP_EUK)
Vanessa_cardui87583	igf-ii gene product	6038	2	0	0.63		-	-	no IPS match
Vanessa_cardui87585	bg: gene product	1334	20	1.3e-80	0.532	4	P:anatomical structure development; F:peptidase activity; C:extracellular region; P:response to stress	-	IPR001314 (PRINTS); IPR001254 (SMART); G3DSA:2.40.10.10 (GENE3D); IPR001254 (PFAM); G3DSA:2.40.10.10 (GENE3D); G3DSA:2.40.10.10 (GENE3D); PTHR24256 (PANTHER); PTHR24256:SF203 (PANTHER); SIGNAL_PEPTIDE (PHOBIUS); SIGNAL_PEPTIDE_H_REGION (PHOBIUS); NON_CYTOPLASMIC_DOMAIN (PHOBIUS); SIGNAL_PEPTIDE_C_REGION (PHOBIUS); SIGNAL_PEPTIDE_N_REGION (PHOBIUS); IPR001254 (PROSITE_PROFILES); SignalP-noTM (SIGN…
Vanessa_cardui87594	cp1 gene product	620	10	3.8e-54	0.558	11	P:catabolic process; F:structural molecule activity; P:anatomical structure development; F:peptidase activity; C:extracellular region; C:lysosome; P:cell death; P:cell differentiation; P:protein maturation; F:enzyme regulator activity; P:neurological system process	EC:3.4.22	IPR013201 (SMART); G3DSA:3.90.70.10 (GENE3D); IPR000668 (PFAM); IPR013201 (PFAM); IPR013128 (PANTHER); SIGNAL_PEPTIDE_H_REGION (PHOBIUS); SIGNAL_PEPTIDE_N_REGION (PHOBIUS); NON_CYTOPLASMIC_DOMAIN (PHOBIUS); SIGNAL_PEPTIDE (PHOBIUS); SIGNAL_PEPTIDE_C_REGION (PHOBIUS); SignalP-TM (SIGNALP_GRAM_POSITIVE); SignalP-noTM (SIGNALP_GRAM_NEGATIVE); SignalP-noTM (SIGNALP_EUK); SSF54001 (SUPERFAMILY)
Vanessa_cardui87597	up gene product	1374	3	1e-133	0.9	11	P:cytoskeleton organization; P:cellular component assembly; F:ion binding; P:anatomical structure formation involved in morphogenesis; C:protein complex; P:mitochondrion organization; C:cytoskeleton; C:cytoplasm; P:homeostatic process; P:cell differentiation; F:cytoskeletal protein binding	-	Coil (COILS); Coil (COILS); Coil (COILS); G3DSA:1.20.5.350 (GENE3D); IPR001978 (PFAM); IPR027707 (PANTHER); SSF90250 (SUPERFAMILY)
Vanessa_cardui87603	cg10361 gene product	1635	4	4.5e-177	0.5725	7	F:transferase activity, transferring acyl groups; C:cytoplasm; P:catabolic process; F:ion binding; P:anatomical structure development; P:cellular amino acid metabolic process; P:biosynthetic process	-	IPR011282 (TIGRFAM); IPR015421 (G3DSA:3.40.640.GENE3D); IPR004839 (PFAM); IPR015422 (G3DSA:3.90.1150.GENE3D); PTHR13693 (PANTHER); PTHR13693:SF60 (PANTHER); IPR001917 (PROSITE_PATTERNS); IPR011282 (HAMAP); IPR015424 (SUPERFAMILY)
Vanessa_cardui87624	l efl gene product	820	7	2.3e-10	0.6414	13	P:catabolic process; P:cellular protein modification process; P:anatomical structure development; C:protein complex; P:protein folding; P:aging; P:response to stress; P:translation; C:nucleus; C:cytoskeleton; C:cytoplasm; P:autophagy; F:cytoskeletal protein binding	-	IPR001436 (PRINTS); IPR002068 (PFAM); IPR031107 (PANTHER); IPR008978 (SUPERFAMILY)
Vanessa_cardui87635	cg18066 gene product	1016	3	6.2e-34	0.5933	1	F:structural molecule activity	-	Coil (COILS); IPR000618 (PFAM); PTHR12236:SF7 (PANTHER); PTHR12236 (PANTHER); IPR000618 (PROSITE_PROFILES)
Vanessa_cardui87639	mfas gene product	1082	4	5.4e-102	0.5575	6	P:small molecule metabolic process; F:transferase activity, transferring acyl groups; P:lipid metabolic process; C:cytosol; C:protein complex; P:biosynthetic process	EC:2.3.1.85	SignalP-TM (SIGNALP_GRAM_POSITIVE)
Vanessa_cardui87655	lcp65ac gene product	649	20	7.9e-17	0.571	3	C:extracellular space; F:structural molecule activity; P:reproduction	-	IPR000618 (PRINTS); IPR000618 (PFAM); PTHR10380 (PANTHER); PTHR10380:SF8 (PANTHER); PTHR10380 (PANTHER); PTHR10380:SF8 (PANTHER); IPR031311 (PROSITE_PATTERNS); IPR000618 (PROSITE_PROFILES)
Vanessa_cardui87657	bg: gene product	1386	9	3e-54	0.5078	2	P:vesicle-mediated transport; F:molecular_function	-	IPR000742 (SMART); IPR003341 (PFAM); PTHR24047:SF19 (PANTHER); PTHR24047 (PANTHER); SIGNAL_PEPTIDE (PHOBIUS); SIGNAL_PEPTIDE_H_REGION (PHOBIUS); SIGNAL_PEPTIDE_N_REGION (PHOBIUS); NON_CYTOPLASMIC_DOMAIN (PHOBIUS); SIGNAL_PEPTIDE_C_REGION (PHOBIUS); SignalP-noTM (SIGNALP_EUK); SignalP-noTM (SIGNALP_GRAM_NEGATIVE); IPR009030 (SUPERFAMILY)
Vanessa_cardui87674	cg4521 gene product	1931	3	1.5e-84	0.4833	5	P:cell motility; P:embryo development; P:anatomical structure formation involved in morphogenesis; C:cellular_component; F:signal transducer activity	-	IPR000832 (PFAM); PTHR12011:SF164 (PANTHER); PTHR12011 (PANTHER); TRANSMEMBRANE (PHOBIUS); TRANSMEMBRANE (PHOBIUS); TRANSMEMBRANE (PHOBIUS); CYTOPLASMIC_DOMAIN (PHOBIUS); TRANSMEMBRANE (PHOBIUS); SIGNAL_PEPTIDE (PHOBIUS); CYTOPLASMIC_DOMAIN (PHOBIUS); CYTOPLASMIC_DOMAIN (PHOBIUS); CYTOPLASMIC_DOMAIN (PHOBIUS); NON_CYTOPLASMIC_DOMAIN (PHOBIUS); NON_CYTOPLASMIC_DOMAIN (PHOBIUS); SIGNAL_PEPTIDE_C_RE…
Vanessa_cardui87678	:gh02976 gene product	1059	12	2.7e-12	0.4533	3	P:biological_process; C:extracellular region; F:molecular_function	-	IPR002557 (SMART); IPR002557 (G3DSA:2.170.140.GENE3D); IPR002557 (PFAM); PTHR23301 (PANTHER); SIGNAL_PEPTIDE_N_REGION (PHOBIUS); NON_CYTOPLASMIC_DOMAIN (PHOBIUS); SIGNAL_PEPTIDE_C_REGION (PHOBIUS); SIGNAL_PEPTIDE_H_REGION (PHOBIUS); SIGNAL_PEPTIDE (PHOBIUS); IPR002557 (PROSITE_PROFILES); IPR002557 (PROSITE_PROFILES); IPR002557 (SUPERFAMILY); IPR002557 (SUPERFAMILY)
Vanessa_cardui87688	cg9286 gene product	1065	1	7e-48	0.58		-	-	IPR025602 (PFAM); IPR025602 (PIRSF); IPR025602 (PANTHER)
Vanessa_cardui87693	cg13384 gene product	1218	6	2.3e-19	0.425	1	P:biological_process	-	IPR013057 (PFAM); PTHR22950 (PANTHER); PTHR22950:SF326 (PANTHER); CYTOPLASMIC_DOMAIN (PHOBIUS); TRANSMEMBRANE (PHOBIUS); TRANSMEMBRANE (PHOBIUS); CYTOPLASMIC_DOMAIN (PHOBIUS); NON_CYTOPLASMIC_DOMAIN (PHOBIUS); NON_CYTOPLASMIC_DOMAIN (PHOBIUS); TRANSMEMBRANE (PHOBIUS); CYTOPLASMIC_DOMAIN (PHOBIUS); NON_CYTOPLASMIC_DOMAIN (PHOBIUS); TRANSMEMBRANE (PHOBIUS); CYTOPLASMIC_DOMAIN (PHOBIUS); TRANSMEMBRA…
Vanessa_cardui87737	cg1499 gene product	574	4	5.5e-92	0.8125	4	P:embryo development; P:cell morphogenesis; P:cell differentiation; C:cellular_component	-	PTHR22907 (PANTHER); IPR001507 (PROSITE_PROFILES)
Vanessa_cardui87747	eg: gene product	1863	13	0	0.52	12	P:generation of precursor metabolites and energy; P:catabolic process; P:cellular amino acid metabolic process; P:biosynthetic process; C:lipid particle; P:carbohydrate metabolic process; P:cell death; F:oxidoreductase activity; C:mitochondrion; P:cofactor metabolic process; P:lipid metabolic process; P:cellular nitrogen compound metabolic process	EC:1.2.1.24; EC:1.2.1.10; EC:1.2.1.3	IPR016163 (G3DSA:3.40.309.GENE3D); IPR015590 (PFAM); IPR016162 (G3DSA:3.40.605.GENE3D); PTHR11699:SF211 (PANTHER); PTHR11699 (PANTHER); IPR016160 (PROSITE_PATTERNS); IPR029510 (PROSITE_PATTERNS); IPR016161 (SUPERFAMILY)
Vanessa_cardui87753	gene product	1427	10	6.7e-48	0.513	2	P:carbohydrate metabolic process; F:ion binding	-	IPR006589 (SMART); IPR006047 (PFAM); IPR013781 (G3DSA:3.20.20.GENE3D); IPR031984 (PFAM); IPR013781 (G3DSA:3.20.20.GENE3D); G3DSA:3.90.400.10 (GENE3D); PTHR10357:SF167 (PANTHER); IPR015902 (PANTHER); TRANSMEMBRANE (PHOBIUS); NON_CYTOPLASMIC_DOMAIN (PHOBIUS); CYTOPLASMIC_DOMAIN (PHOBIUS); IPR017853 (SUPERFAMILY); TMhelix (TMHMM)
Vanessa_cardui87759	gene product	1379	10	3.6e-47	0.515	2	P:carbohydrate metabolic process; F:ion binding	-	IPR006589 (SMART); G3DSA:3.90.400.10 (GENE3D); IPR013781 (G3DSA:3.20.20.GENE3D); IPR006047 (PFAM); IPR013781 (G3DSA:3.20.20.GENE3D); IPR031984 (PFAM); PTHR10357:SF167 (PANTHER); IPR015902 (PANTHER); NON_CYTOPLASMIC_DOMAIN (PHOBIUS); TRANSMEMBRANE (PHOBIUS); CYTOPLASMIC_DOMAIN (PHOBIUS); IPR017853 (SUPERFAMILY); TMhelix (TMHMM)
Vanessa_cardui87770	---NA---	1363	0	-	-	7	P:small molecule metabolic process; P:generation of precursor metabolites and energy; F:oxidoreductase activity; P:cofactor metabolic process; P:cellular nitrogen compound metabolic process; P:biosynthetic process; P:transport	-	PR01434 (PRINTS); IPR001750 (PFAM); IPR010934 (PFAM); PTHR22773:SF50 (PANTHER); PTHR22773 (PANTHER); NON_CYTOPLASMIC_DOMAIN (PHOBIUS); TRANSMEMBRANE (PHOBIUS); CYTOPLASMIC_DOMAIN (PHOBIUS); TRANSMEMBRANE (PHOBIUS); TRANSMEMBRANE (PHOBIUS); CYTOPLASMIC_DOMAIN (PHOBIUS); TRANSMEMBRANE (PHOBIUS); CYTOPLASMIC_DOMAIN (PHOBIUS); CYTOPLASMIC_DOMAIN (PHOBIUS); NON_CYTOPLASMIC_DOMAIN (PHOBIUS); NON_CYTOPL…
Vanessa_cardui87787	cg6188 gene product	1084	1	5.7e-122	0.73	8	P:sulfur compound metabolic process; P:homeostatic process; P:cofactor metabolic process; P:cellular amino acid metabolic process; F:methyltransferase activity; P:cellular nitrogen compound metabolic process; P:biosynthetic process; P:response to stress	EC:2.1.1.20; EC:2.1.1.162; EC:2.1.1.156	G3DSA:3.30.46.10 (GENE3D); IPR014369 (PIRSF); PF12847 (PFAM); IPR029063 (G3DSA:3.40.50.GENE3D); IPR014369 (PANTHER); PTHR16458:SF2 (PANTHER); IPR014369 (PROSITE_PROFILES); IPR029063 (SUPERFAMILY)
Vanessa_cardui87795	---NA---	594	0	-	-		-	-	no IPS match
Vanessa_cardui87808	fad gene product	2939	10	4.4e-177	0.712	17	P:secondary metabolic process; P:catabolic process; P:anatomical structure development; C:endoplasmic reticulum; P:biosynthetic process; P:cell cycle; P:reproduction; P:growth; P:response to stress; C:lipid particle; P:cell division; P:small molecule metabolic process; P:vesicle-mediated transport; F:oxidoreductase activity; P:autophagy; P:homeostatic process; P:lipid metabolic process	EC:1.14.19.1; EC:1.14.19.5	IPR015876 (PRINTS); IPR005804 (PFAM); PTHR11351 (PANTHER); PTHR11351:SF31 (PANTHER); IPR001522 (PROSITE_PATTERNS); TRANSMEMBRANE (PHOBIUS); NON_CYTOPLASMIC_DOMAIN (PHOBIUS); TRANSMEMBRANE (PHOBIUS); CYTOPLASMIC_DOMAIN (PHOBIUS); TRANSMEMBRANE (PHOBIUS); CYTOPLASMIC_DOMAIN (PHOBIUS); TRANSMEMBRANE (PHOBIUS); CYTOPLASMIC_DOMAIN (PHOBIUS); CYTOPLASMIC_DOMAIN (PHOBIUS); NON_CYTOPLASMIC_DOMAIN (PHOBIU…
Vanessa_cardui87829	bg: gene product	572	4	1.7e-16	0.575		-	-	TRANSMEMBRANE (PHOBIUS); NON_CYTOPLASMIC_DOMAIN (PHOBIUS); CYTOPLASMIC_DOMAIN (PHOBIUS); TMhelix (TMHMM); TMhelix (TMHMM)
Vanessa_cardui87853	cg13384 gene product	2947	14	7e-158	0.5921	7	C:endosome; F:transmembrane transporter activity; P:cell morphogenesis; P:cell differentiation; C:plasma membrane; P:growth; C:lysosome	-	IPR013057 (PFAM); PTHR22950 (PANTHER); PTHR22950:SF154 (PANTHER); CYTOPLASMIC_DOMAIN (PHOBIUS); NON_CYTOPLASMIC_DOMAIN (PHOBIUS); CYTOPLASMIC_DOMAIN (PHOBIUS); NON_CYTOPLASMIC_DOMAIN (PHOBIUS); CYTOPLASMIC_DOMAIN (PHOBIUS); TRANSMEMBRANE (PHOBIUS); CYTOPLASMIC_DOMAIN (PHOBIUS); TRANSMEMBRANE (PHOBIUS); TRANSMEMBRANE (PHOBIUS); TRANSMEMBRANE (PHOBIUS); TRANSMEMBRANE (PHOBIUS); NON_CYTOPLASMIC_DOMA…
Vanessa_cardui87855	cg10527 gene product	1715	6	6.4e-83	0.5733	2	C:cytoplasm; F:methyltransferase activity	-	no IPS match
Vanessa_cardui87857	cg17238 gene product	1911	1	2.4e-06	0.64		-	-	PF17054 (PFAM)
Vanessa_cardui87859	cg6426 gene product	802	5	9.9e-54	0.676	2	P:carbohydrate metabolic process; F:hydrolase activity, acting on glycosyl bonds	-	IPR008597 (PFAM); PTHR11195:SF18 (PANTHER); IPR008597 (PANTHER); SIGNAL_PEPTIDE_C_REGION (PHOBIUS); SIGNAL_PEPTIDE (PHOBIUS); SIGNAL_PEPTIDE_H_REGION (PHOBIUS); NON_CYTOPLASMIC_DOMAIN (PHOBIUS); SIGNAL_PEPTIDE_N_REGION (PHOBIUS); SignalP-TM (SIGNALP_GRAM_POSITIVE); SignalP-noTM (SIGNALP_EUK)
Vanessa_cardui87888	hsp23 gene product	956	9	2.5e-13	0.59	13	P:catabolic process; P:cellular protein modification process; P:anatomical structure development; C:protein complex; P:protein folding; P:aging; P:response to stress; P:translation; C:nucleus; C:cytoskeleton; C:cytoplasm; P:autophagy; F:cytoskeletal protein binding	-	SIGNAL_PEPTIDE_N_REGION (PHOBIUS); SIGNAL_PEPTIDE (PHOBIUS); NON_CYTOPLASMIC_DOMAIN (PHOBIUS); SIGNAL_PEPTIDE_H_REGION (PHOBIUS); SIGNAL_PEPTIDE_C_REGION (PHOBIUS)
Vanessa_cardui87907	cam gene product	1027	10	3.9e-46	0.525	19	P:transmembrane transport; P:cytoskeleton organization; P:signal transduction; P:cellular component assembly; F:ion binding; P:cell-cell signaling; P:anatomical structure development; P:cellular amino acid metabolic process; C:protein complex; C:plasma membrane; P:cell cycle; P:reproduction; C:nucleus; C:microtubule organizing center; C:cytoplasm; P:cell differentiation; F:cytoskeletal protein bi…	EC:2.7.11	IPR011992 (G3DSA:1.10.238.GENE3D); IPR011992 (G3DSA:1.10.238.GENE3D); PTHR23048:SF12 (PANTHER); PTHR23048 (PANTHER); IPR002048 (PROSITE_PROFILES); IPR002048 (PROSITE_PROFILES); SSF47473 (SUPERFAMILY)
Vanessa_cardui87925	to gene product	938	16	1.3e-38	0.5044	2	C:extracellular space; P:reproduction	-	IPR010562 (SMART); IPR010562 (PFAM); PTHR11008 (PANTHER); PTHR11008:SF25 (PANTHER)
Vanessa_cardui87947	cg6611 gene product	2105	1	4.9e-28	0.7		-	-	SIGNAL_PEPTIDE_C_REGION (PHOBIUS); SIGNAL_PEPTIDE_N_REGION (PHOBIUS); SIGNAL_PEPTIDE (PHOBIUS); SIGNAL_PEPTIDE_H_REGION (PHOBIUS); NON_CYTOPLASMIC_DOMAIN (PHOBIUS); SignalP-noTM (SIGNALP_EUK); SignalP-noTM (SIGNALP_GRAM_NEGATIVE); SignalP-TM (SIGNALP_GRAM_POSITIVE)
Vanessa_cardui87949	m 21ab gene product	625	5	5.3e-89	0.898	8	P:sulfur compound metabolic process; P:cofactor metabolic process; F:ion binding; P:anatomical structure development; P:cellular amino acid metabolic process; P:cellular nitrogen compound metabolic process; P:biosynthetic process; F:transferase activity, transferring alkyl or aryl (other than methyl) groups	EC:2.5.1.6	IPR022629 (PFAM); IPR022628 (PFAM); G3DSA:3.30.300.10 (GENE3D); IPR002133 (PANTHER); IPR022631 (PROSITE_PATTERNS); IPR022636 (SUPERFAMILY); IPR022636 (SUPERFAMILY)
Vanessa_cardui88011	fib gene product	1394	2	1e-154	0.805	8	F:RNA binding; P:cytoskeleton organization; P:ribosome biogenesis; P:tRNA metabolic process; F:methyltransferase activity; C:nucleolus; P:response to stress; C:nucleoplasm	-	IPR000692 (PRINTS); IPR029063 (G3DSA:3.40.50.GENE3D); G3DSA:3.30.200.20 (GENE3D); IPR000692 (PFAM); PTHR10335 (PANTHER); IPR020813 (PROSITE_PATTERNS); IPR000692 (HAMAP); IPR029063 (SUPERFAMILY)
Vanessa_cardui88017	cg11315 gene product	532	3	1.4e-21	0.5	3	P:biological_process; F:lipid binding; C:extracellular region	-	IPR003172 (SMART); IPR003172 (G3DSA:2.60.40.GENE3D); IPR003172 (PFAM); PTHR11306:SF0 (PANTHER); PTHR11306 (PANTHER); NON_CYTOPLASMIC_DOMAIN (PHOBIUS); SIGNAL_PEPTIDE_N_REGION (PHOBIUS); SIGNAL_PEPTIDE_C_REGION (PHOBIUS); SIGNAL_PEPTIDE_H_REGION (PHOBIUS); SIGNAL_PEPTIDE (PHOBIUS); SignalP-TM (SIGNALP_GRAM_POSITIVE); SignalP-noTM (SIGNALP_EUK); SignalP-noTM (SIGNALP_GRAM_NEGATIVE); IPR014756 (SUPE…
Vanessa_cardui88023	cg4390 gene product	1439	1	3.5e-102	0.71	3	P:small molecule metabolic process; P:catabolic process; F:molecular_function	-	IPR000801 (PFAM); IPR029058 (G3DSA:3.40.50.GENE3D); IPR014186 (TIGRFAM); IPR014186 (PANTHER); PTHR10061:SF0 (PANTHER); IPR029058 (SUPERFAMILY)
Vanessa_cardui88030	gene product	1174	6	1.1e-125	0.5433	10	P:signal transduction; F:transcription factor activity, protein binding; P:anatomical structure development; P:cellular amino acid metabolic process; F:transcription factor binding; P:biosynthetic process; C:protein complex; C:nucleus; F:oxidoreductase activity; P:cellular nitrogen compound metabolic process	EC:1.1.1.95	G3DSA:3.40.50.720 (GENE3D); IPR006140 (PFAM); G3DSA:3.40.50.720 (GENE3D); IPR006139 (PFAM); PTHR10996:SF20 (PANTHER); PTHR10996 (PANTHER); IPR029752 (PROSITE_PATTERNS); IPR016040 (SUPERFAMILY); SSF52283 (SUPERFAMILY)
Vanessa_cardui88053	cg25c gene product	4315	3	8.2e-180	0.56	4	P:embryo development; P:cell differentiation; C:protein complex; C:proteinaceous extracellular matrix	-	no IPS match
Vanessa_cardui88065	cg9027 gene product	848	5	1.1e-51	0.622	17	P:cell proliferation; P:catabolic process; F:ion binding; P:anatomical structure development; P:cell-cell signaling; P:aging; C:plasma membrane; P:response to stress; P:immune system process; P:mitochondrion organization; C:nucleus; C:peroxisome; C:extracellular space; F:oxidoreductase activity; P:autophagy; C:mitochondrion; C:cytosol	EC:1.15.1.1	CYTOPLASMIC_DOMAIN (PHOBIUS); NON_CYTOPLASMIC_DOMAIN (PHOBIUS); TRANSMEMBRANE (PHOBIUS); TMhelix (TMHMM)
Vanessa_cardui88085	:gh07643 gene product	3635	20	0	0.48	3	C:extracellular space; F:peptidase activity; C:plasma membrane	EC:3.4.24	IPR018497 (PRINTS); IPR008753 (PFAM); IPR018497 (PFAM); IPR024079 (G3DSA:3.40.390.GENE3D); IPR000718 (PANTHER); PTHR11733:SF148 (PANTHER); PTHR11733:SF148 (PANTHER); IPR000718 (PANTHER); NON_CYTOPLASMIC_DOMAIN (PHOBIUS); TRANSMEMBRANE (PHOBIUS); CYTOPLASMIC_DOMAIN (PHOBIUS); SSF55486 (SUPERFAMILY); TMhelix (TMHMM)
Vanessa_cardui88124	cg8036 gene product	2032	2	0	0.795	4	P:small molecule metabolic process; P:cofactor metabolic process; P:cellular nitrogen compound metabolic process; F:molecular_function	EC:2.2.1.1	IPR005475 (SMART); IPR005474 (PFAM); IPR009014 (G3DSA:3.40.50.GENE3D); IPR005475 (PFAM); IPR029061 (G3DSA:3.40.50.GENE3D); IPR029061 (G3DSA:3.40.50.GENE3D); IPR009014 (PFAM); PTHR11624 (PANTHER); PTHR11624:SF2 (PANTHER); IPR020826 (PROSITE_PATTERNS); IPR029061 (SUPERFAMILY); IPR029061 (SUPERFAMILY); IPR009014 (SUPERFAMILY)
Vanessa_cardui88136	cg10237 gene product	1823	20	3.8e-118	0.4745	3	P:transport; C:intracellular; F:molecular_function	-	Coil (COILS); IPR001071 (PRINTS); IPR001251 (SMART); IPR011074 (SMART); IPR001251 (PFAM); IPR001251 (G3DSA:3.40.525.GENE3D); PTHR10174:SF130 (PANTHER); PTHR10174 (PANTHER); IPR001251 (PROSITE_PROFILES); IPR011074 (SUPERFAMILY); IPR001251 (SUPERFAMILY)
Vanessa_cardui88153	cg7076 gene product	797	20	2.6e-22	0.7515	3	F:structural molecule activity; P:anatomical structure development; C:cellular_component	-	IPR000618 (PRINTS); IPR000618 (PFAM); PTHR12236:SF15 (PANTHER); PTHR12236 (PANTHER); IPR031311 (PROSITE_PATTERNS); NON_CYTOPLASMIC_DOMAIN (PHOBIUS); SIGNAL_PEPTIDE_H_REGION (PHOBIUS); SIGNAL_PEPTIDE_C_REGION (PHOBIUS); SIGNAL_PEPTIDE_N_REGION (PHOBIUS); SIGNAL_PEPTIDE (PHOBIUS); IPR000618 (PROSITE_PROFILES)
Vanessa_cardui88154	eg: gene product	890	3	5.5e-38	0.5367		-	-	IPR009832 (PFAM); PTHR20997:SF2 (PANTHER); PTHR20997 (PANTHER); CYTOPLASMIC_DOMAIN (PHOBIUS); NON_CYTOPLASMIC_DOMAIN (PHOBIUS); TRANSMEMBRANE (PHOBIUS)
Vanessa_cardui88185	cg8496 gene product	1141	20	4.4e-26	0.636	5	C:extracellular space; F:structural molecule activity; P:cell differentiation; P:anatomical structure development; P:reproduction	-	IPR000618 (PRINTS); IPR000618 (PFAM); PTHR10380 (PANTHER); PTHR10380:SF115 (PANTHER); IPR031311 (PROSITE_PATTERNS); SIGNAL_PEPTIDE_H_REGION (PHOBIUS); SIGNAL_PEPTIDE_C_REGION (PHOBIUS); SIGNAL_PEPTIDE_N_REGION (PHOBIUS); NON_CYTOPLASMIC_DOMAIN (PHOBIUS); SIGNAL_PEPTIDE (PHOBIUS); IPR000618 (PROSITE_PROFILES); SignalP-noTM (SIGNALP_EUK)
Vanessa_cardui88204	cg6870 gene product	1207	4	2.8e-28	0.645	1	F:molecular_function	-	IPR001199 (PRINTS); IPR001199 (G3DSA:3.10.120.GENE3D); IPR001199 (PFAM); PTHR19359 (PANTHER); IPR018506 (PROSITE_PATTERNS); IPR001199 (PROSITE_PROFILES); IPR001199 (SUPERFAMILY)
Vanessa_cardui88222	cg7777 gene product	1778	7	1.2e-59	0.5029	3	C:cell; F:transmembrane transporter activity; P:anatomical structure development	-	IPR000425 (PRINTS); IPR000425 (PFAM); IPR023271 (G3DSA:1.20.1080.GENE3D); IPR000425 (TIGRFAM); IPR000425 (PANTHER); NON_CYTOPLASMIC_DOMAIN (PHOBIUS); CYTOPLASMIC_DOMAIN (PHOBIUS); NON_CYTOPLASMIC_DOMAIN (PHOBIUS); CYTOPLASMIC_DOMAIN (PHOBIUS); TRANSMEMBRANE (PHOBIUS); TRANSMEMBRANE (PHOBIUS); TRANSMEMBRANE (PHOBIUS); CYTOPLASMIC_DOMAIN (PHOBIUS); CYTOPLASMIC_DOMAIN (PHOBIUS); TRANSMEMBRANE (PHOBI…
Vanessa_cardui88235	cg4702 gene product	1501	1	8.2e-92	0.64		-	-	IPR006631 (PFAM); PTHR41158 (PANTHER); PTHR41158:SF1 (PANTHER); SIGNAL_PEPTIDE_C_REGION (PHOBIUS); SIGNAL_PEPTIDE_N_REGION (PHOBIUS); NON_CYTOPLASMIC_DOMAIN (PHOBIUS); SIGNAL_PEPTIDE_H_REGION (PHOBIUS); SIGNAL_PEPTIDE (PHOBIUS); SignalP-noTM (SIGNALP_EUK); SignalP-noTM (SIGNALP_GRAM_NEGATIVE); TMhelix (TMHMM)
Vanessa_cardui88238	cg6055 gene product	1053	4	8.5e-139	0.6975	1	F:molecular_function	-	IPR001304 (SMART); IPR016186 (G3DSA:3.10.100.GENE3D); IPR001304 (PFAM); PTHR21407 (PANTHER); PTHR21407:SF1 (PANTHER); IPR018378 (PROSITE_PATTERNS); SIGNAL_PEPTIDE_C_REGION (PHOBIUS); SIGNAL_PEPTIDE (PHOBIUS); NON_CYTOPLASMIC_DOMAIN (PHOBIUS); SIGNAL_PEPTIDE_H_REGION (PHOBIUS); SIGNAL_PEPTIDE_N_REGION (PHOBIUS); IPR001304 (PROSITE_PROFILES); SignalP-TM (SIGNALP_GRAM_POSITIVE); SignalP-noTM (SIGNAL…
Vanessa_cardui88253	cg6870 gene product	1145	4	2.4e-28	0.645	1	F:molecular_function	-	IPR001199 (PRINTS); IPR001199 (G3DSA:3.10.120.GENE3D); IPR001199 (PFAM); PTHR19359 (PANTHER); IPR018506 (PROSITE_PATTERNS); IPR001199 (PROSITE_PROFILES); IPR001199 (SUPERFAMILY)
Vanessa_cardui88256	cg2915 gene product	1659	20	4e-131	0.5645	7	C:cell; F:ion binding; P:cell differentiation; P:anatomical structure development; F:peptidase activity; C:extracellular region; C:organelle	-	IPR000834 (PRINTS); IPR000834 (SMART); IPR000834 (PFAM); IPR003146 (PFAM); IPR003146 (G3DSA:3.30.70.GENE3D); G3DSA:3.40.630.10 (GENE3D); PTHR11705:SF73 (PANTHER); PTHR11705 (PANTHER); IPR000834 (PROSITE_PATTERNS); SIGNAL_PEPTIDE (PHOBIUS); NON_CYTOPLASMIC_DOMAIN (PHOBIUS); SIGNAL_PEPTIDE_C_REGION (PHOBIUS); SIGNAL_PEPTIDE_H_REGION (PHOBIUS); SIGNAL_PEPTIDE_N_REGION (PHOBIUS); SignalP-TM (SIGNALP_…
Vanessa_cardui88261	cp1 gene product	681	11	7e-98	0.5318	12	P:catabolic process; F:structural molecule activity; P:anatomical structure development; C:protein complex; F:peptidase activity; P:reproduction; C:lysosome; C:lipid particle; C:extracellular space; C:cytoskeleton; P:cell death; P:cell differentiation	EC:3.4.22	IPR000668 (PRINTS); IPR000668 (SMART); G3DSA:3.90.70.10 (GENE3D); IPR000668 (PFAM); PTHR12411:SF362 (PANTHER); IPR013128 (PANTHER); IPR025660 (PROSITE_PATTERNS); IPR000169 (PROSITE_PATTERNS); SSF54001 (SUPERFAMILY)
Vanessa_cardui88290	cg15013 gene product	3219	13	0	0.4669	1	P:anatomical structure development	-	IPR003609 (SMART); IPR001507 (SMART); G3DSA:3.50.4.10 (GENE3D); IPR001507 (PFAM); IPR003609 (PFAM); SIGNAL_PEPTIDE_H_REGION (PHOBIUS); NON_CYTOPLASMIC_DOMAIN (PHOBIUS); CYTOPLASMIC_DOMAIN (PHOBIUS); TRANSMEMBRANE (PHOBIUS); SIGNAL_PEPTIDE (PHOBIUS); SIGNAL_PEPTIDE_C_REGION (PHOBIUS); SIGNAL_PEPTIDE_N_REGION (PHOBIUS); IPR001507 (PROSITE_PROFILES); IPR003609 (PROSITE_PROFILES); IPR003609 (PROSITE_…
Vanessa_cardui88293	cam gene product	1019	13	3.4e-73	0.5608	33	P:embryo development; P:cytoskeleton organization; P:protein complex assembly; F:ion binding; P:cellular protein modification process; P:cellular amino acid metabolic process; C:extracellular region; C:nucleoplasm; P:cell division; P:nucleocytoplasmic transport; P:cell death; P:cytoskeleton-dependent intracellular transport; C:cytosol; P:neurological system process; P:transmembrane transport; P:s…	EC:2.7.11.17	IPR002048 (SMART); IPR002048 (PFAM); IPR011992 (G3DSA:1.10.238.GENE3D); IPR011992 (G3DSA:1.10.238.GENE3D); PTHR23049:SF4 (PANTHER); PTHR23049 (PANTHER); IPR018247 (PROSITE_PATTERNS); IPR002048 (PROSITE_PROFILES); IPR002048 (PROSITE_PROFILES); IPR002048 (PROSITE_PROFILES); SSF47473 (SUPERFAMILY)
Vanessa_cardui88296	cg3244 gene product	1075	3	1.3e-113	0.7367	1	F:carbohydrate binding	-	IPR001304 (SMART); IPR001304 (PFAM); IPR016186 (G3DSA:3.10.100.GENE3D); PTHR21407:SF5 (PANTHER); PTHR21407 (PANTHER); IPR018378 (PROSITE_PATTERNS); NON_CYTOPLASMIC_DOMAIN (PHOBIUS); CYTOPLASMIC_DOMAIN (PHOBIUS); TRANSMEMBRANE (PHOBIUS); IPR001304 (PROSITE_PROFILES); IPR016187 (SUPERFAMILY)
Vanessa_cardui88299	cg9079 gene product	1434	20	2.6e-16	0.591	3	F:structural molecule activity; P:cell differentiation; P:anatomical structure development	-	Coil (COILS); IPR000618 (PRINTS); IPR000618 (PFAM); PTHR10380 (PANTHER); IPR031311 (PROSITE_PATTERNS); SIGNAL_PEPTIDE_N_REGION (PHOBIUS); SIGNAL_PEPTIDE_H_REGION (PHOBIUS); NON_CYTOPLASMIC_DOMAIN (PHOBIUS); SIGNAL_PEPTIDE_C_REGION (PHOBIUS); SIGNAL_PEPTIDE (PHOBIUS); IPR000618 (PROSITE_PROFILES); SignalP-noTM (SIGNALP_GRAM_NEGATIVE); SignalP-noTM (SIGNALP_EUK)
Vanessa_cardui88321	cg15013 gene product	3409	12	0	0.4983	4	P:embryo development; P:cell morphogenesis; P:cell differentiation; C:cellular_component	-	IPR003609 (SMART); IPR001507 (SMART); IPR003609 (PFAM); G3DSA:3.50.4.10 (GENE3D); SIGNAL_PEPTIDE_H_REGION (PHOBIUS); CYTOPLASMIC_DOMAIN (PHOBIUS); NON_CYTOPLASMIC_DOMAIN (PHOBIUS); SIGNAL_PEPTIDE_N_REGION (PHOBIUS); SIGNAL_PEPTIDE (PHOBIUS); SIGNAL_PEPTIDE_C_REGION (PHOBIUS); TRANSMEMBRANE (PHOBIUS); IPR003609 (PROSITE_PROFILES); IPR003609 (PROSITE_PROFILES); IPR001507 (PROSITE_PROFILES); IPR0036…
Vanessa_cardui88342	hoip gene product	786	3	2.2e-71	0.6867	9	F:structural constituent of ribosome; P:cytoskeleton organization; P:anatomical structure development; F:mRNA binding; P:ribosome biogenesis; P:mRNA processing; C:nucleolus; C:ribosome; P:cell cycle	-	IPR002415 (PRINTS); IPR018492 (PRINTS); IPR004038 (PFAM); IPR029064 (G3DSA:3.30.1330.GENE3D); PTHR23105 (PANTHER); PTHR23105:SF49 (PANTHER); IPR004037 (PROSITE_PATTERNS); IPR029064 (SUPERFAMILY)
Vanessa_cardui88347	cg14925 gene product	764	8	7.4e-40	0.4575	5	F:molecular_function; P:biological_process; C:integral component of plasma membrane; P:imaginal disc-derived wing morphogenesis; P:lateral inhibition	-	IPR012464 (PFAM); PTHR21879:SF15 (PANTHER); IPR012464 (PANTHER); CYTOPLASMIC_DOMAIN (PHOBIUS); NON_CYTOPLASMIC_DOMAIN (PHOBIUS); TRANSMEMBRANE (PHOBIUS); TRANSMEMBRANE (PHOBIUS); TRANSMEMBRANE (PHOBIUS); CYTOPLASMIC_DOMAIN (PHOBIUS); NON_CYTOPLASMIC_DOMAIN (PHOBIUS); SignalP-noTM (SIGNALP_EUK); TMhelix (TMHMM); TMhelix (TMHMM); TMhelix (TMHMM)
Vanessa_cardui88362	cg5535 gene product	2212	8	0	0.5788	5	P:vesicle-mediated transport; F:transmembrane transporter activity; C:cellular_component; P:reproduction; P:response to stress	-	IPR002293 (PIRSF); IPR002293 (PFAM); PTHR11785:SF309 (PANTHER); IPR002293 (PANTHER); CYTOPLASMIC_DOMAIN (PHOBIUS); NON_CYTOPLASMIC_DOMAIN (PHOBIUS); CYTOPLASMIC_DOMAIN (PHOBIUS); TRANSMEMBRANE (PHOBIUS); CYTOPLASMIC_DOMAIN (PHOBIUS); TRANSMEMBRANE (PHOBIUS); NON_CYTOPLASMIC_DOMAIN (PHOBIUS); CYTOPLASMIC_DOMAIN (PHOBIUS); TRANSMEMBRANE (PHOBIUS); CYTOPLASMIC_DOMAIN (PHOBIUS); NON_CYTOPLASMIC_DOMAI…
Vanessa_cardui88368	sp4 gene product	1951	20	2.5e-41	0.4615	4	C:extracellular space; F:enzyme regulator activity; P:immune system process; P:response to stress	-	IPR023796 (SMART); G3DSA:2.30.39.10 (GENE3D); G3DSA:3.30.497.10 (GENE3D); IPR023796 (PFAM); IPR000215 (PANTHER); IPR000215 (PANTHER); PTHR11461:SF79 (PANTHER); PTHR11461:SF79 (PANTHER); NON_CYTOPLASMIC_DOMAIN (PHOBIUS); SIGNAL_PEPTIDE_N_REGION (PHOBIUS); SIGNAL_PEPTIDE_H_REGION (PHOBIUS); SIGNAL_PEPTIDE (PHOBIUS); SIGNAL_PEPTIDE_C_REGION (PHOBIUS); SignalP-noTM (SIGNALP_EUK); IPR023796 (SUPERFAMI…
Vanessa_cardui88462	cg15006 gene product	697	20	2e-23	0.617	4	F:structural molecule activity; P:cell differentiation; P:anatomical structure development; C:cellular_component	-	IPR000618 (PRINTS); IPR000618 (PFAM); PTHR12236 (PANTHER); PTHR12236:SF15 (PANTHER); SIGNAL_PEPTIDE_C_REGION (PHOBIUS); SIGNAL_PEPTIDE_N_REGION (PHOBIUS); SIGNAL_PEPTIDE_H_REGION (PHOBIUS); NON_CYTOPLASMIC_DOMAIN (PHOBIUS); SIGNAL_PEPTIDE (PHOBIUS); IPR000618 (PROSITE_PROFILES); SignalP-noTM (SIGNALP_GRAM_NEGATIVE); SignalP-TM (SIGNALP_GRAM_POSITIVE); TMhelix (TMHMM)
Vanessa_cardui88479	cg17386 gene product	2475	4	2.4e-63	0.6275	3	C:nucleus; P:cellular nitrogen compound metabolic process; F:rRNA binding	-	IPR002344 (PRINTS); IPR006630 (SMART); IPR012677 (G3DSA:3.30.70.GENE3D); IPR011991 (G3DSA:1.10.10.GENE3D); IPR006630 (PFAM); PTHR22792:SF58 (PANTHER); PTHR22792 (PANTHER); IPR006630 (PROSITE_PROFILES); SSF46785 (SUPERFAMILY)
Vanessa_cardui88517	cg18777 gene product	510	20	1.5e-27	0.7145	3	F:structural molecule activity; P:anatomical structure development; C:cellular_component	-	no IPS match
Vanessa_cardui88527	act57b gene product	1556	14	0	0.7507	25	P:cytoskeleton organization; P:cellular component assembly; F:structural molecule activity; F:ion binding; P:biosynthetic process; P:cell division; P:nucleocytoplasmic transport; P:vesicle-mediated transport; P:cytoskeleton-dependent intracellular transport; F:GTPase activity; P:cellular nitrogen compound metabolic process; P:cell morphogenesis; C:nuclear chromosome; P:anatomical structure format…	-	IPR004000 (PRINTS); IPR004000 (SMART); G3DSA:3.30.420.40 (GENE3D); IPR004000 (PFAM); G3DSA:3.30.420.40 (GENE3D); G3DSA:3.90.640.10 (GENE3D); PTHR11937:SF237 (PANTHER); IPR004000 (PANTHER); IPR004001 (PROSITE_PATTERNS); IPR020902 (PROSITE_PATTERNS); IPR004001 (PROSITE_PATTERNS); SignalP-TM (SIGNALP_GRAM_POSITIVE); SSF53067 (SUPERFAMILY); SSF53067 (SUPERFAMILY)
Vanessa_cardui88536	cg15596 gene product	1176	3	1.5e-23	0.51	3	F:molecular_function; P:biological_process; C:integral component of plasma membrane	-	IPR012464 (PFAM); PTHR21879:SF7 (PANTHER); IPR012464 (PANTHER); SIGNAL_PEPTIDE_C_REGION (PHOBIUS); SIGNAL_PEPTIDE_N_REGION (PHOBIUS); SIGNAL_PEPTIDE (PHOBIUS); NON_CYTOPLASMIC_DOMAIN (PHOBIUS); SIGNAL_PEPTIDE_H_REGION (PHOBIUS); SignalP-noTM (SIGNALP_EUK); SignalP-noTM (SIGNALP_GRAM_NEGATIVE); SignalP-TM (SIGNALP_GRAM_POSITIVE); TMhelix (TMHMM); TMhelix (TMHMM)
Vanessa_cardui88549	cg3609 gene product	928	3	5.8e-19	0.48	1	F:oxidoreductase activity	-	IPR004104 (PFAM); G3DSA:3.40.50.720 (GENE3D); G3DSA:3.30.360.10 (GENE3D); IPR000683 (PFAM); PTHR22604 (PANTHER); PTHR22604:SF92 (PANTHER); SSF55347 (SUPERFAMILY); IPR016040 (SUPERFAMILY)
Vanessa_cardui88550	cg9290 gene product	1174	20	3.3e-22	0.741	5	C:extracellular space; F:structural molecule activity; P:cell differentiation; P:anatomical structure development; P:reproduction	-	IPR000618 (PRINTS); IPR000618 (PFAM); PTHR12236 (PANTHER); IPR031311 (PROSITE_PATTERNS); IPR000618 (PROSITE_PROFILES)
Vanessa_cardui88565	cg2150 gene product	2456	1	5.5e-09	0.54		-	-	PTHR22552 (PANTHER); PTHR22552:SF18 (PANTHER); SIGNAL_PEPTIDE_N_REGION (PHOBIUS); SIGNAL_PEPTIDE (PHOBIUS); SIGNAL_PEPTIDE_C_REGION (PHOBIUS); SIGNAL_PEPTIDE_H_REGION (PHOBIUS); NON_CYTOPLASMIC_DOMAIN (PHOBIUS); PS51257 (PROSITE_PROFILES); SignalP-noTM (SIGNALP_GRAM_NEGATIVE); SignalP-noTM (SIGNALP_EUK); SignalP-TM (SIGNALP_GRAM_POSITIVE)
Vanessa_cardui88567	cg12540 gene product	836	1	6.7e-16	0.62		-	-	no IPS match
Vanessa_cardui88574	cg2555 gene product	675	20	2.6e-16	0.5555	2	F:structural molecule activity; P:anatomical structure development	-	IPR000618 (PRINTS); IPR000618 (PFAM); PTHR10380 (PANTHER); IPR031311 (PROSITE_PATTERNS); SIGNAL_PEPTIDE_C_REGION (PHOBIUS); SIGNAL_PEPTIDE_H_REGION (PHOBIUS); NON_CYTOPLASMIC_DOMAIN (PHOBIUS); SIGNAL_PEPTIDE (PHOBIUS); SIGNAL_PEPTIDE_N_REGION (PHOBIUS); IPR000618 (PROSITE_PROFILES); SignalP-noTM (SIGNALP_EUK); SignalP-TM (SIGNALP_GRAM_POSITIVE)
Vanessa_cardui88590	cg15591 gene product	1609	2	4.5e-16	0.585	1	P:anatomical structure development	-	CYTOPLASMIC_DOMAIN (PHOBIUS); NON_CYTOPLASMIC_DOMAIN (PHOBIUS); TRANSMEMBRANE (PHOBIUS); TMhelix (TMHMM)
Vanessa_cardui88598	lcp65ad gene product	597	20	5e-25	0.708	4	C:extracellular space; F:structural molecule activity; P:anatomical structure development; P:reproduction	-	IPR000618 (PRINTS); IPR000618 (PFAM); PTHR10380:SF115 (PANTHER); PTHR10380 (PANTHER); IPR031311 (PROSITE_PATTERNS); NON_CYTOPLASMIC_DOMAIN (PHOBIUS); SIGNAL_PEPTIDE (PHOBIUS); SIGNAL_PEPTIDE_C_REGION (PHOBIUS); SIGNAL_PEPTIDE_H_REGION (PHOBIUS); SIGNAL_PEPTIDE_N_REGION (PHOBIUS); IPR000618 (PROSITE_PROFILES); SignalP-TM (SIGNALP_GRAM_POSITIVE); SignalP-noTM (SIGNALP_EUK)
Vanessa_cardui88613	cg3027 gene product	1438	2	7.8e-160	0.56	1	F:hydrolase activity, acting on carbon-nitrogen (but not peptide) bonds	-	IPR003010 (PFAM); IPR003010 (G3DSA:3.60.110.GENE3D); PTHR23088:SF9 (PANTHER); PTHR23088 (PANTHER); IPR003010 (PROSITE_PROFILES); IPR003010 (SUPERFAMILY)
Vanessa_cardui88639	gst2 gene product	637	3	9.8e-36	0.5333	5	P:sulfur compound metabolic process; F:oxidoreductase activity; P:cellular nitrogen compound metabolic process; P:response to stress; F:transferase activity, transferring alkyl or aryl (other than methyl) groups	EC:2.5.1.18; EC:1.11.1.9	IPR004045 (PFAM); IPR010987 (G3DSA:1.20.1050.GENE3D); IPR012336 (G3DSA:3.40.30.GENE3D); IPR004046 (PFAM); PTHR11571 (PANTHER); IPR010987 (PROSITE_PROFILES); IPR004045 (PROSITE_PROFILES); IPR012336 (SUPERFAMILY); IPR010987 (SUPERFAMILY)
Vanessa_cardui88645	gene product	1416	1	1.5e-108	0.66	5	F:lyase activity; P:cellular amino acid metabolic process; P:cellular nitrogen compound metabolic process; P:biosynthetic process; P:response to stress	-	IPR016067 (G3DSA:3.60.90.GENE3D); IPR018167 (TIGRFAM); IPR001985 (PFAM); IPR018167 (PIRSF); IPR001985 (PANTHER); IPR018166 (PROSITE_PATTERNS); IPR016067 (SUPERFAMILY)
Vanessa_cardui88651	cht2 gene product	1899	13	4.9e-28	0.4338	4	P:carbohydrate metabolic process; P:catabolic process; P:cell wall organization or biogenesis; F:hydrolase activity, acting on glycosyl bonds	-	IPR011583 (SMART); IPR013781 (G3DSA:3.20.20.GENE3D); IPR013783 (G3DSA:2.60.40.GENE3D); IPR001223 (PFAM); IPR029070 (G3DSA:3.10.50.GENE3D); IPR013540 (PFAM); PTHR11177 (PANTHER); IPR001579 (PROSITE_PATTERNS); SIGNAL_PEPTIDE_N_REGION (PHOBIUS); SIGNAL_PEPTIDE (PHOBIUS); NON_CYTOPLASMIC_DOMAIN (PHOBIUS); SIGNAL_PEPTIDE_H_REGION (PHOBIUS); SIGNAL_PEPTIDE_C_REGION (PHOBIUS); SignalP-noTM (SIGNALP_EUK)…
Vanessa_cardui88665	cg8927 gene product	1942	3	3.3e-22	0.7	1	F:structural molecule activity	-	Coil (COILS); IPR000618 (PRINTS); IPR000618 (PFAM); PTHR10380 (PANTHER); PTHR10380:SF2 (PANTHER); PTHR10380 (PANTHER); PTHR10380:SF2 (PANTHER); SIGNAL_PEPTIDE_N_REGION (PHOBIUS); NON_CYTOPLASMIC_DOMAIN (PHOBIUS); SIGNAL_PEPTIDE_H_REGION (PHOBIUS); SIGNAL_PEPTIDE (PHOBIUS); SIGNAL_PEPTIDE_C_REGION (PHOBIUS); IPR000618 (PROSITE_PROFILES); SignalP-noTM (SIGNALP_EUK)
Vanessa_cardui88686	lsp1beta gene product	2349	10	1.4e-107	0.462	6	C:extracellular space; F:oxidoreductase activity; P:cell differentiation; P:cellular amino acid metabolic process; P:response to stress; P:immune system process	EC:1.10.3.1	IPR013788 (PRINTS); IPR008922 (G3DSA:1.10.1280.GENE3D); IPR005204 (G3DSA:1.20.1370.GENE3D); IPR000896 (PFAM); IPR005203 (PFAM); IPR005204 (PFAM); IPR005203 (G3DSA:2.60.40.GENE3D); IPR013788 (PANTHER); PTHR11511:SF5 (PANTHER); IPR013788 (PROSITE_PATTERNS); IPR013788 (PROSITE_PATTERNS); SIGNAL_PEPTIDE_C_REGION (PHOBIUS); SIGNAL_PEPTIDE_H_REGION (PHOBIUS); SIGNAL_PEPTIDE (PHOBIUS); NON_CYTOPLASMIC_D…
Vanessa_cardui88697	cg8505 gene product	878	20	5.7e-42	0.6425	5	C:extracellular space; F:structural molecule activity; P:cell differentiation; P:anatomical structure development; P:reproduction	-	IPR000618 (PRINTS); IPR000618 (PFAM); PTHR10380:SF112 (PANTHER); PTHR10380 (PANTHER); IPR031311 (PROSITE_PATTERNS); SIGNAL_PEPTIDE_H_REGION (PHOBIUS); SIGNAL_PEPTIDE_C_REGION (PHOBIUS); NON_CYTOPLASMIC_DOMAIN (PHOBIUS); SIGNAL_PEPTIDE_N_REGION (PHOBIUS); SIGNAL_PEPTIDE (PHOBIUS); IPR000618 (PROSITE_PROFILES); SignalP-TM (SIGNALP_GRAM_POSITIVE); SignalP-noTM (SIGNALP_GRAM_NEGATIVE); SignalP-noTM (…
Vanessa_cardui88706	chd64 gene product	1735	4	1.1e-98	0.67	5	P:cell morphogenesis; P:cell differentiation; P:anatomical structure formation involved in morphogenesis; P:cell adhesion; F:molecular_function	-	IPR003096 (PRINTS); IPR001715 (SMART); IPR001715 (G3DSA:1.10.418.GENE3D); IPR000557 (PFAM); IPR001715 (PFAM); PTHR18959 (PANTHER); IPR000557 (PROSITE_PATTERNS); IPR000557 (PROSITE_PROFILES); IPR001715 (PROSITE_PROFILES); IPR001715 (SUPERFAMILY)
Vanessa_cardui88717	cg7072 gene product	547	20	2e-18	0.654	4	C:extracellular space; F:structural molecule activity; P:anatomical structure development; P:reproduction	-	IPR000618 (PRINTS); IPR000618 (PFAM); PTHR12236 (PANTHER); IPR031311 (PROSITE_PATTERNS); NON_CYTOPLASMIC_DOMAIN (PHOBIUS); SIGNAL_PEPTIDE (PHOBIUS); SIGNAL_PEPTIDE_N_REGION (PHOBIUS); SIGNAL_PEPTIDE_C_REGION (PHOBIUS); SIGNAL_PEPTIDE_H_REGION (PHOBIUS); IPR000618 (PROSITE_PROFILES); SignalP-noTM (SIGNALP_EUK)
Vanessa_cardui88725	cg9290 gene product	822	20	8.6e-20	0.7405	5	C:extracellular space; F:structural molecule activity; P:cell differentiation; P:anatomical structure development; P:reproduction	-	IPR000618 (PRINTS); IPR000618 (PFAM); PTHR12236 (PANTHER); PTHR12236:SF30 (PANTHER); IPR031311 (PROSITE_PATTERNS); IPR000618 (PROSITE_PROFILES)
Vanessa_cardui88741	cg18348 gene product	1105	20	5.3e-20	0.6365	4	C:extracellular space; F:structural molecule activity; P:anatomical structure development; P:reproduction	-	IPR000618 (PRINTS); IPR000618 (PFAM); PTHR10380 (PANTHER); PTHR10380:SF115 (PANTHER); IPR031311 (PROSITE_PATTERNS); IPR000618 (PROSITE_PROFILES)
Vanessa_cardui88744	1 gene product	974	1	5e-07	0.51	5	P:embryo development; P:extracellular matrix organization; P:cell differentiation; P:cell adhesion; C:proteinaceous extracellular matrix	-	NON_CYTOPLASMIC_DOMAIN (PHOBIUS); CYTOPLASMIC_DOMAIN (PHOBIUS); CYTOPLASMIC_DOMAIN (PHOBIUS); TRANSMEMBRANE (PHOBIUS); NON_CYTOPLASMIC_DOMAIN (PHOBIUS); TRANSMEMBRANE (PHOBIUS); TRANSMEMBRANE (PHOBIUS); CYTOPLASMIC_DOMAIN (PHOBIUS); TRANSMEMBRANE (PHOBIUS)
Vanessa_cardui88745	cg11584 gene product	919	1	5.5e-07	0.63		-	-	SIGNAL_PEPTIDE (PHOBIUS); SIGNAL_PEPTIDE_N_REGION (PHOBIUS); NON_CYTOPLASMIC_DOMAIN (PHOBIUS); SIGNAL_PEPTIDE_C_REGION (PHOBIUS); SIGNAL_PEPTIDE_H_REGION (PHOBIUS); SignalP-TM (SIGNALP_GRAM_POSITIVE); SignalP-noTM (SIGNALP_GRAM_NEGATIVE); TMhelix (TMHMM); TMhelix (TMHMM)
Vanessa_cardui88783	cg6469 gene product	994	20	1.4e-35	0.685	5	C:extracellular space; F:structural molecule activity; P:cell differentiation; P:anatomical structure development; P:reproduction	-	IPR000618 (PRINTS); IPR000618 (PFAM); PTHR12236 (PANTHER); PTHR12236:SF18 (PANTHER); IPR031311 (PROSITE_PATTERNS); IPR000618 (PROSITE_PROFILES)
Vanessa_cardui88792	lsp1alpha gene product	1803	11	1.9e-86	0.4718	6	C:extracellular space; F:oxidoreductase activity; P:cell differentiation; P:cellular amino acid metabolic process; P:response to stress; P:immune system process	EC:1.10.3.1	IPR013788 (PRINTS); IPR000896 (PFAM); IPR005203 (PFAM); IPR008922 (G3DSA:1.10.1280.GENE3D); IPR005204 (G3DSA:1.20.1370.GENE3D); IPR005203 (G3DSA:2.60.40.GENE3D); IPR005204 (PFAM); PTHR11511:SF5 (PANTHER); IPR013788 (PANTHER); IPR013788 (PROSITE_PATTERNS); IPR013788 (PROSITE_PATTERNS); SIGNAL_PEPTIDE_N_REGION (PHOBIUS); NON_CYTOPLASMIC_DOMAIN (PHOBIUS); SIGNAL_PEPTIDE_C_REGION (PHOBIUS); SIGNAL_PE…
Vanessa_cardui88801	lsp2 gene product	2360	9	2.4e-85	0.4589	4	C:extracellular space; F:oxidoreductase activity; P:cell differentiation; P:response to stress	-	IPR013788 (PRINTS); IPR005204 (G3DSA:1.20.1370.GENE3D); IPR005203 (G3DSA:2.60.40.GENE3D); IPR005204 (PFAM); IPR008922 (G3DSA:1.10.1280.GENE3D); IPR005203 (PFAM); IPR000896 (PFAM); IPR013788 (PANTHER); PTHR11511:SF5 (PANTHER); IPR013788 (PROSITE_PATTERNS); IPR014756 (SUPERFAMILY); IPR008922 (SUPERFAMILY); IPR005204 (SUPERFAMILY)
Vanessa_cardui88803	cg10237 gene product	1643	20	5.9e-131	0.527	3	F:lipid binding; P:transport; C:intracellular	-	IPR001071 (PRINTS); IPR001251 (SMART); IPR001251 (PFAM); IPR001251 (G3DSA:3.40.525.GENE3D); PTHR10174 (PANTHER); PTHR10174:SF155 (PANTHER); IPR001251 (PROSITE_PROFILES); IPR011074 (SUPERFAMILY); IPR001251 (SUPERFAMILY)
Vanessa_cardui88804	nlaz gene product	835	1	4.2e-07	0.41	1	F:molecular_function	-	IPR003057 (PRINTS); IPR022271 (PIRSF); IPR012674 (G3DSA:2.40.128.GENE3D); IPR000566 (PFAM); PTHR10612 (PANTHER); NON_CYTOPLASMIC_DOMAIN (PHOBIUS); TRANSMEMBRANE (PHOBIUS); CYTOPLASMIC_DOMAIN (PHOBIUS); SignalP-noTM (SIGNALP_EUK); IPR011038 (SUPERFAMILY); TMhelix (TMHMM)
Vanessa_cardui88822	bg: gene product	1292	2	2.1e-07	0.715		-	-	PTHR22979:SF14 (PANTHER); PTHR22979 (PANTHER); NON_CYTOPLASMIC_DOMAIN (PHOBIUS); SIGNAL_PEPTIDE_N_REGION (PHOBIUS); SIGNAL_PEPTIDE (PHOBIUS); SIGNAL_PEPTIDE_C_REGION (PHOBIUS); SIGNAL_PEPTIDE_H_REGION (PHOBIUS); SignalP-noTM (SIGNALP_EUK); SignalP-TM (SIGNALP_GRAM_POSITIVE); SignalP-noTM (SIGNALP_GRAM_NEGATIVE)
Vanessa_cardui88841	cg8496 gene product	675	20	7.5e-21	0.633	3	C:extracellular space; F:structural molecule activity; P:reproduction	-	no IPS match
Vanessa_cardui88853	cg14534 gene product	624	8	6.7e-25	0.7325	3	F:structural molecule activity; P:anatomical structure development; C:proteinaceous extracellular matrix	-	IPR004145 (SMART); IPR004145 (PFAM); PTHR31927 (PANTHER); PTHR31927:SF3 (PANTHER); TMhelix (TMHMM); TMhelix (TMHMM)
Vanessa_cardui88876	cg13935 gene product	857	20	3.1e-28	0.716	4	F:structural molecule activity; P:cell differentiation; P:anatomical structure development; C:cellular_component	-	no IPS match
Vanessa_cardui88893	cg8462 gene product	674	5	3.8e-11	0.486	3	P:biological_process; C:extracellular region; F:molecular_function	-	IPR006170 (SMART); IPR006170 (G3DSA:1.10.238.GENE3D); IPR006170 (PFAM); PTHR11857 (PANTHER); SIGNAL_PEPTIDE_H_REGION (PHOBIUS); SIGNAL_PEPTIDE_C_REGION (PHOBIUS); SIGNAL_PEPTIDE (PHOBIUS); SIGNAL_PEPTIDE_N_REGION (PHOBIUS); NON_CYTOPLASMIC_DOMAIN (PHOBIUS); SignalP-noTM (SIGNALP_EUK); SignalP-TM (SIGNALP_GRAM_POSITIVE); IPR006170 (SUPERFAMILY)
Vanessa_cardui88920	cg1919 gene product	583	20	3.4e-34	0.681	4	C:extracellular space; F:structural molecule activity; P:anatomical structure development; P:reproduction	-	IPR000618 (PRINTS); IPR000618 (PFAM); PTHR12236 (PANTHER); PTHR12236:SF2 (PANTHER); IPR031311 (PROSITE_PATTERNS); SIGNAL_PEPTIDE (PHOBIUS); SIGNAL_PEPTIDE_N_REGION (PHOBIUS); SIGNAL_PEPTIDE_H_REGION (PHOBIUS); NON_CYTOPLASMIC_DOMAIN (PHOBIUS); SIGNAL_PEPTIDE_C_REGION (PHOBIUS); IPR000618 (PROSITE_PROFILES); SignalP-noTM (SIGNALP_EUK); TMhelix (TMHMM)
Vanessa_cardui88937	lsp2 gene product	2122	9	5.9e-66	0.4622	5	C:extracellular space; F:oxidoreductase activity; P:cell differentiation; P:cellular amino acid metabolic process; P:response to stress	EC:1.10.3.1	IPR013788 (PRINTS); IPR008922 (G3DSA:1.10.1280.GENE3D); IPR005204 (G3DSA:1.20.1370.GENE3D); IPR005203 (G3DSA:2.60.40.GENE3D); IPR005204 (PFAM); IPR005203 (PFAM); IPR000896 (PFAM); IPR013788 (PANTHER); PTHR11511:SF5 (PANTHER); IPR013788 (PROSITE_PATTERNS); IPR013788 (PROSITE_PATTERNS); IPR008922 (SUPERFAMILY); IPR005204 (SUPERFAMILY); IPR014756 (SUPERFAMILY)
Vanessa_cardui88959	glaz gene product	1560	2	1e-22	0.485	1	F:molecular_function	-	IPR003057 (PRINTS); IPR000566 (PFAM); IPR012674 (G3DSA:2.40.128.GENE3D); PTHR10612 (PANTHER); PTHR10612:SF17 (PANTHER); IPR022272 (PROSITE_PATTERNS); SIGNAL_PEPTIDE_C_REGION (PHOBIUS); SIGNAL_PEPTIDE (PHOBIUS); SIGNAL_PEPTIDE_H_REGION (PHOBIUS); SIGNAL_PEPTIDE_N_REGION (PHOBIUS); NON_CYTOPLASMIC_DOMAIN (PHOBIUS); SignalP-noTM (SIGNALP_GRAM_NEGATIVE); SignalP-noTM (SIGNALP_EUK); SignalP-TM (SIGNAL…
Vanessa_cardui88982	cg14770 gene product	1081	1	8.1e-18	0.79		-	-	CYTOPLASMIC_DOMAIN (PHOBIUS); TRANSMEMBRANE (PHOBIUS); NON_CYTOPLASMIC_DOMAIN (PHOBIUS)
Vanessa_cardui89012	cg7072 gene product	699	20	5e-38	0.7295	4	C:extracellular space; F:structural molecule activity; P:anatomical structure development; P:reproduction	-	IPR000618 (PRINTS); IPR000618 (PFAM); PTHR12236:SF9 (PANTHER); PTHR12236 (PANTHER); IPR031311 (PROSITE_PATTERNS); IPR000618 (PROSITE_PROFILES); TMhelix (TMHMM)
Vanessa_cardui89032	cg1919 gene product	1362	20	5.8e-27	0.765	4	C:extracellular space; F:structural molecule activity; P:anatomical structure development; P:reproduction	-	IPR000618 (PRINTS); IPR000618 (PFAM); PTHR12236 (PANTHER); IPR031311 (PROSITE_PATTERNS); SIGNAL_PEPTIDE_H_REGION (PHOBIUS); SIGNAL_PEPTIDE_C_REGION (PHOBIUS); SIGNAL_PEPTIDE_N_REGION (PHOBIUS); SIGNAL_PEPTIDE (PHOBIUS); NON_CYTOPLASMIC_DOMAIN (PHOBIUS); IPR000618 (PROSITE_PROFILES); SignalP-noTM (SIGNALP_EUK); SignalP-TM (SIGNALP_GRAM_POSITIVE); TMhelix (TMHMM)
Vanessa_cardui89033	lsp1gamma gene product	2270	10	1.2e-98	0.478	10	C:lipid particle; C:extracellular space; F:oxidoreductase activity; P:locomotion; P:cell differentiation; P:cell-cell signaling; P:anatomical structure development; P:cellular amino acid metabolic process; C:protein complex; P:response to stress	EC:1.10.3.1	IPR013788 (PRINTS); IPR005204 (PFAM); IPR008922 (G3DSA:1.10.1280.GENE3D); IPR005203 (G3DSA:2.60.40.GENE3D); IPR000896 (PFAM); IPR005204 (G3DSA:1.20.1370.GENE3D); IPR005203 (PFAM); IPR013788 (PANTHER); PTHR11511:SF5 (PANTHER); IPR013788 (PROSITE_PATTERNS); IPR013788 (PROSITE_PATTERNS); SIGNAL_PEPTIDE_N_REGION (PHOBIUS); SIGNAL_PEPTIDE (PHOBIUS); SIGNAL_PEPTIDE_H_REGION (PHOBIUS); NON_CYTOPLASMIC_D…
Vanessa_cardui89035	bg: gene product	1375	1	4e-08	0.44	1	P:wing disc development	-	Coil (COILS); PTHR22979 (PANTHER); PTHR22979:SF14 (PANTHER); SIGNAL_PEPTIDE_C_REGION (PHOBIUS); NON_CYTOPLASMIC_DOMAIN (PHOBIUS); SIGNAL_PEPTIDE_N_REGION (PHOBIUS); SIGNAL_PEPTIDE_H_REGION (PHOBIUS); SIGNAL_PEPTIDE (PHOBIUS); SignalP-noTM (SIGNALP_EUK); SignalP-TM (SIGNALP_GRAM_POSITIVE)
Vanessa_cardui89044	cg8462 gene product	766	4	6.6e-08	0.4875	2	P:biological_process; C:extracellular region	-	no IPS match
Vanessa_cardui89046	cg15008 gene product	516	20	1.3e-31	0.6585	5	C:extracellular space; F:structural molecule activity; P:cell differentiation; P:anatomical structure development; P:reproduction	-	IPR000618 (PRINTS); IPR000618 (PFAM); PTHR12236 (PANTHER); PTHR12236:SF29 (PANTHER); IPR031311 (PROSITE_PATTERNS); IPR000618 (PROSITE_PROFILES); TMhelix (TMHMM)
Vanessa_cardui2564	chromodomain-helicase-dna-binding protein 7	543	10	1.5e-26	0.863		-	-	no IPS match
Vanessa_cardui41731	myb-like protein p	677	9	3.5e-65	0.65		-	-	no IPS match
Vanessa_cardui44433	hypothetical protein KGM_22182	1683	17	4.4e-137	0.6706		-	-	SIGNAL_PEPTIDE_C_REGION (PHOBIUS); SIGNAL_PEPTIDE_H_REGION (PHOBIUS); SIGNAL_PEPTIDE (PHOBIUS); SIGNAL_PEPTIDE_N_REGION (PHOBIUS); NON_CYTOPLASMIC_DOMAIN (PHOBIUS); SignalP-TM (SIGNALP_GRAM_POSITIVE); TMhelix (TMHMM)
Vanessa_cardui48593	adenomatous polyposis coli protein	675	14	2.5e-63	0.8914	13	P:cell proliferation; P:cytoskeleton organization; P:signal transduction; C:protein complex; F:molecular_function; P:cell cycle; P:response to stress; C:plasma membrane; P:cell division; P:cell motility; C:nucleus; P:cell death; C:cytoplasm	-	no IPS match
Vanessa_cardui53757	---NA---	601	0	-	-		-	-	CYTOPLASMIC_DOMAIN (PHOBIUS); NON_CYTOPLASMIC_DOMAIN (PHOBIUS); TRANSMEMBRANE (PHOBIUS)
Vanessa_cardui68745	PREDICTED: uncharacterized protein LOC106137233	1904	9	3.9e-168	0.6722		-	-	SIGNAL_PEPTIDE (PHOBIUS); SIGNAL_PEPTIDE_H_REGION (PHOBIUS); NON_CYTOPLASMIC_DOMAIN (PHOBIUS); SIGNAL_PEPTIDE_N_REGION (PHOBIUS); SIGNAL_PEPTIDE_C_REGION (PHOBIUS); SignalP-noTM (SIGNALP_EUK)
Vanessa_cardui71878	gata zinc finger domain-containing protein 7- partial	712	8	7.7e-90	0.7763		-	-	no IPS match
Vanessa_cardui72682	myosin heavy non-muscle	1920	5	0	0.734	2	P:biological_process; F:molecular_function	-	Coil (COILS)
Vanessa_cardui75845	probable serine threonine-protein kinase ddb_g0282963 isoform x2	1397	15	1.1e-93	0.656		-	-	no IPS match
Vanessa_cardui79303	protein disconnected	682	7	1.5e-45	0.9171	1	F:ion binding	-	SIGNAL_PEPTIDE (PHOBIUS); NON_CYTOPLASMIC_DOMAIN (PHOBIUS); SIGNAL_PEPTIDE_C_REGION (PHOBIUS); SIGNAL_PEPTIDE_H_REGION (PHOBIUS); SIGNAL_PEPTIDE_N_REGION (PHOBIUS)
Vanessa_cardui80075	uncharacterized loc106124101 precursor	621	8	1.5e-50	0.7988		-	-	CYTOPLASMIC_DOMAIN (PHOBIUS); CYTOPLASMIC_DOMAIN (PHOBIUS); TRANSMEMBRANE (PHOBIUS); NON_CYTOPLASMIC_DOMAIN (PHOBIUS); TRANSMEMBRANE (PHOBIUS); TMhelix (TMHMM); TMhelix (TMHMM)
Vanessa_cardui81698	probable serine threonine-protein kinase ddb_g0282963 isoform x2	578	13	1.1e-11	0.6354		-	-	no IPS match
Vanessa_cardui84288	oxidase peroxidase	3054	14	4.3e-96	0.6393	4	P:oxidation-reduction process; F:heme binding; P:response to oxidative stress; F:peroxidase activity	-	no IPS match
Vanessa_cardui85165	---NA---	1555	0	-	-		-	-	no IPS match
Vanessa_cardui85182	forkhead box protein o1	552	9	2.3e-37	0.8456		-	-	no IPS match
Vanessa_cardui85743	formin-like protein 2	1348	13	7.5e-97	0.7131	2	P:biological_process; F:molecular_function	-	no IPS match
Vanessa_cardui87338	ryanodine receptor-like protein	2033	10	5.7e-76	0.843		-	-	TRANSMEMBRANE (PHOBIUS); NON_CYTOPLASMIC_DOMAIN (PHOBIUS); CYTOPLASMIC_DOMAIN (PHOBIUS); CYTOPLASMIC_DOMAIN (PHOBIUS); TRANSMEMBRANE (PHOBIUS); TRANSMEMBRANE (PHOBIUS); NON_CYTOPLASMIC_DOMAIN (PHOBIUS); TRANSMEMBRANE (PHOBIUS); CYTOPLASMIC_DOMAIN (PHOBIUS); TMhelix (TMHMM); TMhelix (TMHMM); TMhelix (TMHMM); TMhelix (TMHMM)
Vanessa_cardui87488	proteoglycan 4-like	3524	20	0	0.629		-	-	CYTOPLASMIC_DOMAIN (PHOBIUS); NON_CYTOPLASMIC_DOMAIN (PHOBIUS); SIGNAL_PEPTIDE_C_REGION (PHOBIUS); SIGNAL_PEPTIDE_H_REGION (PHOBIUS); SIGNAL_PEPTIDE (PHOBIUS); SIGNAL_PEPTIDE_N_REGION (PHOBIUS); TRANSMEMBRANE (PHOBIUS); SignalP-TM (SIGNALP_GRAM_POSITIVE); SignalP-noTM (SIGNALP_EUK); TMhelix (TMHMM)
Vanessa_cardui87524	PREDICTED: uncharacterized protein LOC106116241 isoform X2	596	3	1.7e-11	0.7733		-	-	no IPS match
Vanessa_cardui87843	---NA---	597	0	-	-		-	-	TRANSMEMBRANE (PHOBIUS); CYTOPLASMIC_DOMAIN (PHOBIUS); NON_CYTOPLASMIC_DOMAIN (PHOBIUS); TMhelix (TMHMM)
Vanessa_cardui88203	---NA---	2649	0	-	-		-	-	SIGNAL_PEPTIDE_H_REGION (PHOBIUS); NON_CYTOPLASMIC_DOMAIN (PHOBIUS); SIGNAL_PEPTIDE_N_REGION (PHOBIUS); SIGNAL_PEPTIDE (PHOBIUS); SIGNAL_PEPTIDE_C_REGION (PHOBIUS); TMhelix (TMHMM)
Vanessa_cardui88330	cuticular protein partial	859	18	1.7e-40	0.7633	2	F:structural molecule activity; C:protein complex	-	no IPS match
Vanessa_cardui88497	---NA---	794	0	-	-		-	-	SIGNAL_PEPTIDE_C_REGION (PHOBIUS); NON_CYTOPLASMIC_DOMAIN (PHOBIUS); SIGNAL_PEPTIDE (PHOBIUS); SIGNAL_PEPTIDE_N_REGION (PHOBIUS); SIGNAL_PEPTIDE_H_REGION (PHOBIUS); SignalP-noTM (SIGNALP_GRAM_NEGATIVE); SignalP-noTM (SIGNALP_EUK); SignalP-TM (SIGNALP_GRAM_POSITIVE)
Vanessa_cardui88884	cuticle protein 1	824	12	1.4e-29	0.8317	1	C:extracellular region	-	NON_CYTOPLASMIC_DOMAIN (PHOBIUS); SIGNAL_PEPTIDE (PHOBIUS); SIGNAL_PEPTIDE_C_REGION (PHOBIUS); SIGNAL_PEPTIDE_H_REGION (PHOBIUS); SIGNAL_PEPTIDE_N_REGION (PHOBIUS); SignalP-noTM (SIGNALP_EUK); SignalP-noTM (SIGNALP_GRAM_NEGATIVE); TMhelix (TMHMM)
Vanessa_cardui88938	cuticle protein 19	524	9	1.3e-16	0.7044	1	F:structural constituent of cuticle	-	no IPS match
Vanessa_cardui88967	cuticular protein cpg12	1467	14	3.2e-14	0.8857		-	-	PTHR22979 (PANTHER); PTHR22979:SF14 (PANTHER); SIGNAL_PEPTIDE (PHOBIUS); SIGNAL_PEPTIDE_C_REGION (PHOBIUS); SIGNAL_PEPTIDE_N_REGION (PHOBIUS); SIGNAL_PEPTIDE_H_REGION (PHOBIUS); NON_CYTOPLASMIC_DOMAIN (PHOBIUS); SignalP-noTM (SIGNALP_GRAM_NEGATIVE); SignalP-TM (SIGNALP_GRAM_POSITIVE); SignalP-noTM (SIGNALP_EUK)
Vanessa_cardui89062	cytoplasmic antigen 1	705	20	4e-50	0.806		-	-	no IPS match
Vanessa_cardui89063	ac1147-like protein	2054	20	7.5e-52	0.75		-	-	no IPS match
Vanessa_cardui89064	transcript antisense to ribosomal rna protein	1608	20	9.2e-36	0.7745		-	-	NON_CYTOPLASMIC_DOMAIN (PHOBIUS); SIGNAL_PEPTIDE_C_REGION (PHOBIUS); SIGNAL_PEPTIDE_H_REGION (PHOBIUS); SIGNAL_PEPTIDE (PHOBIUS); SIGNAL_PEPTIDE_N_REGION (PHOBIUS)
Vanessa_cardui89068	senescence-associated partial	2582	20	1.8e-67	0.742		-	-	no IPS match
Vanessa_cardui2040	---NA---	589	0	-	-		-	-	CYTOPLASMIC_DOMAIN (PHOBIUS); TRANSMEMBRANE (PHOBIUS); NON_CYTOPLASMIC_DOMAIN (PHOBIUS); TMhelix (TMHMM)
Vanessa_cardui3907	g-protein coupled receptor mth2-like	702	5	3.2e-25	0.554		-	-	CYTOPLASMIC_DOMAIN (PHOBIUS); SIGNAL_PEPTIDE (PHOBIUS); SIGNAL_PEPTIDE_N_REGION (PHOBIUS); SIGNAL_PEPTIDE_C_REGION (PHOBIUS); TRANSMEMBRANE (PHOBIUS); SIGNAL_PEPTIDE_H_REGION (PHOBIUS); NON_CYTOPLASMIC_DOMAIN (PHOBIUS); SignalP-TM (SIGNALP_EUK); SSF63877 (SUPERFAMILY); TMhelix (TMHMM)
Vanessa_cardui7679	---NA---	578	0	-	-		-	-	NON_CYTOPLASMIC_DOMAIN (PHOBIUS); CYTOPLASMIC_DOMAIN (PHOBIUS); TRANSMEMBRANE (PHOBIUS); TMhelix (TMHMM)
Vanessa_cardui8388	gag-pol polyprotein	650	20	2.6e-88	0.7095	2	P:DNA metabolic process; F:molecular_function	-	IPR001584 (PFAM); IPR012337 (G3DSA:3.30.420.GENE3D); PTHR24559:SF165 (PANTHER); PTHR24559 (PANTHER); IPR001584 (PROSITE_PROFILES); IPR012337 (SUPERFAMILY)
Vanessa_cardui10414	reverse partial	790	7	1.4e-24	0.6171		-	-	TMhelix (TMHMM)
Vanessa_cardui10723	---NA---	653	0	-	-		-	-	no IPS match
Vanessa_cardui11769	---NA---	1317	0	-	-		-	-	no IPS match
Vanessa_cardui14896	pdgf vegf-related factor 1	767	11	5.5e-44	0.6873	5	P:cell proliferation; P:signal transduction; C:cellular_component; F:molecular_function; P:growth	-	IPR000072 (PFAM); IPR029034 (G3DSA:2.10.90.GENE3D); SIGNAL_PEPTIDE_N_REGION (PHOBIUS); SIGNAL_PEPTIDE (PHOBIUS); SIGNAL_PEPTIDE_C_REGION (PHOBIUS); NON_CYTOPLASMIC_DOMAIN (PHOBIUS); SIGNAL_PEPTIDE_H_REGION (PHOBIUS); IPR000072 (PROSITE_PROFILES); SignalP-noTM (SIGNALP_EUK); IPR029034 (SUPERFAMILY)
Vanessa_cardui16645	reticulocyte-binding protein 2-like partial	1928	16	1.5e-134	0.5788		-	-	SIGNAL_PEPTIDE_H_REGION (PHOBIUS); SIGNAL_PEPTIDE (PHOBIUS); NON_CYTOPLASMIC_DOMAIN (PHOBIUS); SIGNAL_PEPTIDE_C_REGION (PHOBIUS); SIGNAL_PEPTIDE_N_REGION (PHOBIUS); TMhelix (TMHMM)
Vanessa_cardui17490	-	885	0	-	-	-	-	-	no IPS match
Vanessa_cardui25110	transcription termination factor 2	876	10	4.3e-48	0.658	1	F:ATP binding	-	no IPS match
Vanessa_cardui29875	jerky protein homolog-like	788	20	1.9e-35	0.618	1	F:molecular_function	-	IPR004875 (PFAM); PTHR19303:SF186 (PANTHER); PTHR19303 (PANTHER)
Vanessa_cardui30906	protein abrupt	3694	15	1.1e-99	0.8507	1	F:ion binding	-	SIGNAL_PEPTIDE (PHOBIUS); SIGNAL_PEPTIDE_N_REGION (PHOBIUS); SIGNAL_PEPTIDE_C_REGION (PHOBIUS); SIGNAL_PEPTIDE_H_REGION (PHOBIUS); NON_CYTOPLASMIC_DOMAIN (PHOBIUS); SignalP-noTM (SIGNALP_EUK)
Vanessa_cardui30949	hypothetical protein KGM_18114	656	2	2.5e-10	0.585		-	-	SIGNAL_PEPTIDE_N_REGION (PHOBIUS); SIGNAL_PEPTIDE_H_REGION (PHOBIUS); SIGNAL_PEPTIDE (PHOBIUS); NON_CYTOPLASMIC_DOMAIN (PHOBIUS); SIGNAL_PEPTIDE_C_REGION (PHOBIUS); TMhelix (TMHMM)
Vanessa_cardui31515	---NA---	2353	0	-	-		-	-	no IPS match
Vanessa_cardui34806	pol-like protein	1645	14	5.8e-51	0.6971	3	F:nucleic acid binding; P:RNA phosphodiester bond hydrolysis, endonucleolytic; F:RNA-DNA hybrid ribonuclease activity	-	no IPS match
Vanessa_cardui35200		2287	1	0	1	2	P:DNA metabolic process; F:molecular_function	-	IPR001584 (PFAM); IPR012337 (G3DSA:3.30.420.GENE3D); PTHR24559:SF174 (PANTHER); PTHR24559 (PANTHER); IPR001584 (PROSITE_PROFILES); IPR012337 (SUPERFAMILY); SSF56672 (SUPERFAMILY)
Vanessa_cardui35409	---NA---	745	0	-	-		-	-	no IPS match
Vanessa_cardui35431	ommochrome-binding protein	1224	18	9e-148	0.5989		-	-	IPR011042 (G3DSA:2.120.10.GENE3D); NON_CYTOPLASMIC_DOMAIN (PHOBIUS); SIGNAL_PEPTIDE_N_REGION (PHOBIUS); SIGNAL_PEPTIDE_C_REGION (PHOBIUS); SIGNAL_PEPTIDE_H_REGION (PHOBIUS); SIGNAL_PEPTIDE (PHOBIUS); SignalP-noTM (SIGNALP_EUK); SSF63825 (SUPERFAMILY)
Vanessa_cardui36609	macrophage mannose receptor 1-like	876	20	2.6e-109	0.6745	1	F:carbohydrate binding	-	IPR001304 (SMART); IPR016186 (G3DSA:3.10.100.GENE3D); IPR001304 (PFAM); PTHR22803:SF55 (PANTHER); PTHR22803 (PANTHER); IPR018378 (PROSITE_PATTERNS); IPR001304 (PROSITE_PROFILES); IPR001304 (PROSITE_PROFILES); IPR016187 (SUPERFAMILY); IPR016187 (SUPERFAMILY)
Vanessa_cardui37456	twelve cysteine protein partial	1276	16	3e-136	0.6156	1	F:molecular_function	-	IPR006170 (G3DSA:1.10.238.GENE3D)
Vanessa_cardui39706	integrin beta-ps-like	591	14	7.6e-38	0.5043	4	P:integrin-mediated signaling pathway; C:integral component of membrane; P:cell adhesion; C:membrane	-	IPR015812 (PRINTS); G3DSA:1.20.5.100 (GENE3D); IPR014836 (PFAM); PTHR10082:SF16 (PANTHER); IPR015812 (PANTHER); TRANSMEMBRANE (PHOBIUS); NON_CYTOPLASMIC_DOMAIN (PHOBIUS); CYTOPLASMIC_DOMAIN (PHOBIUS); TMhelix (TMHMM)
Vanessa_cardui39864	endonuclease-reverse transcriptase	953	20	8.4e-100	0.679	2	P:cellular nitrogen compound metabolic process; F:molecular_function	-	IPR005135 (G3DSA:3.60.10.GENE3D); IPR005135 (PFAM); PTHR23227:SF43 (PANTHER); IPR027124 (PANTHER); IPR005135 (SUPERFAMILY)
Vanessa_cardui40206	delta -sterol reductase-like	1357	20	0	0.809	8	P:small molecule metabolic process; P:cell death; F:oxidoreductase activity; P:lipid metabolic process; F:ion binding; P:anatomical structure development; C:organelle; C:intracellular	EC:1.1.1.158	IPR006094 (PFAM); IPR016169 (G3DSA:3.30.465.GENE3D); PTHR10801 (PANTHER); PTHR10801:SF0 (PANTHER); CYTOPLASMIC_DOMAIN (PHOBIUS); TRANSMEMBRANE (PHOBIUS); NON_CYTOPLASMIC_DOMAIN (PHOBIUS); IPR016166 (PROSITE_PROFILES); IPR016166 (SUPERFAMILY)
Vanessa_cardui42522	rna-directed dna polymerase from mobile element jockey-like	794	20	8e-80	0.6435	2	P:RNA-dependent DNA replication; F:RNA-directed DNA polymerase activity	-	IPR000477 (PFAM); PTHR19446 (PANTHER); PTHR19446:SF341 (PANTHER); IPR000477 (PROSITE_PROFILES); SSF56672 (SUPERFAMILY)
Vanessa_cardui42932	protein folded gastrulation	599	8	9.9e-82	0.7225		-	-	no IPS match
Vanessa_cardui43325	---NA---	646	0	-	-		-	-	no IPS match
Vanessa_cardui45223	---NA---	2805	0	-	-		-	-	NON_CYTOPLASMIC_DOMAIN (PHOBIUS); CYTOPLASMIC_DOMAIN (PHOBIUS); TRANSMEMBRANE (PHOBIUS)
Vanessa_cardui45464	cuticular protein	565	10	4.7e-31	0.927		-	-	PTHR22979 (PANTHER); PTHR22979:SF12 (PANTHER); SIGNAL_PEPTIDE_C_REGION (PHOBIUS); SIGNAL_PEPTIDE_H_REGION (PHOBIUS); NON_CYTOPLASMIC_DOMAIN (PHOBIUS); SIGNAL_PEPTIDE_N_REGION (PHOBIUS); SIGNAL_PEPTIDE (PHOBIUS); SignalP-noTM (SIGNALP_EUK)
Vanessa_cardui45706	---NA---	527	0	-	-		-	-	no IPS match
Vanessa_cardui46813	---NA---	608	0	-	-		-	-	no IPS match
Vanessa_cardui47080	---NA---	683	0	-	-		-	-	no IPS match
Vanessa_cardui47095	rna polymerase ii degradation factor 1-like	659	11	5.2e-32	0.6282		-	-	no IPS match
Vanessa_cardui47419	atp-dependent rna and dna helicase	1143	20	1.2e-147	0.6435	1	F:helicase activity	-	IPR013783 (G3DSA:2.60.40.GENE3D); NON_CYTOPLASMIC_DOMAIN (PHOBIUS); SIGNAL_PEPTIDE_N_REGION (PHOBIUS); SIGNAL_PEPTIDE_H_REGION (PHOBIUS); CYTOPLASMIC_DOMAIN (PHOBIUS); SIGNAL_PEPTIDE_C_REGION (PHOBIUS); SIGNAL_PEPTIDE (PHOBIUS); TRANSMEMBRANE (PHOBIUS); IPR007110 (SUPERFAMILY); TMhelix (TMHMM)
Vanessa_cardui47575	protein rolling stone-like isoform x1	653	9	1.3e-14	0.8044		-	-	TRANSMEMBRANE (PHOBIUS); CYTOPLASMIC_DOMAIN (PHOBIUS); NON_CYTOPLASMIC_DOMAIN (PHOBIUS); SignalP-TM (SIGNALP_GRAM_POSITIVE); SSF52058 (SUPERFAMILY); TMhelix (TMHMM); TMhelix (TMHMM)
Vanessa_cardui48077	---NA---	606	0	-	-		-	-	no IPS match
Vanessa_cardui49025	atp-binding cassette transporter sub-family c member 8	728	10	1e-69	0.66	8	F:ATPase activity; F:ATP binding; C:integral component of membrane; P:metabolic process; F:nucleotide binding; F:ATPase activity, coupled to transmembrane movement of substances; P:transmembrane transport; P:transport	-	NON_CYTOPLASMIC_DOMAIN (PHOBIUS); NON_CYTOPLASMIC_DOMAIN (PHOBIUS); TRANSMEMBRANE (PHOBIUS); TRANSMEMBRANE (PHOBIUS); NON_CYTOPLASMIC_DOMAIN (PHOBIUS); TRANSMEMBRANE (PHOBIUS); CYTOPLASMIC_DOMAIN (PHOBIUS); TRANSMEMBRANE (PHOBIUS); TRANSMEMBRANE (PHOBIUS); CYTOPLASMIC_DOMAIN (PHOBIUS); CYTOPLASMIC_DOMAIN (PHOBIUS); TMhelix (TMHMM); TMhelix (TMHMM); TMhelix (TMHMM); TMhelix (TMHMM); TMhelix (TMHMM)
Vanessa_cardui49456	---NA---	588	0	-	-		-	-	TRANSMEMBRANE (PHOBIUS); CYTOPLASMIC_DOMAIN (PHOBIUS); NON_CYTOPLASMIC_DOMAIN (PHOBIUS); TMhelix (TMHMM)
Vanessa_cardui49580	---NA---	1153	0	-	-		-	-	no IPS match
Vanessa_cardui50526	---NA---	677	0	-	-		-	-	CYTOPLASMIC_DOMAIN (PHOBIUS); TRANSMEMBRANE (PHOBIUS); NON_CYTOPLASMIC_DOMAIN (PHOBIUS)
Vanessa_cardui50850	conserved oligomeric golgi complex subunit 7	927	9	3e-88	0.7489	2	P:intracellular protein transport; C:Golgi transport complex	-	no IPS match
Vanessa_cardui50940	---NA---	534	0	-	-		-	-	no IPS match
Vanessa_cardui51001	ommochrome-binding	906	20	6.3e-111	0.6695		-	-	IPR011042 (G3DSA:2.120.10.GENE3D); SIGNAL_PEPTIDE_H_REGION (PHOBIUS); SIGNAL_PEPTIDE_C_REGION (PHOBIUS); NON_CYTOPLASMIC_DOMAIN (PHOBIUS); SIGNAL_PEPTIDE (PHOBIUS); SIGNAL_PEPTIDE_N_REGION (PHOBIUS); SignalP-noTM (SIGNALP_EUK); SSF101898 (SUPERFAMILY)
Vanessa_cardui52140	twelve cysteine protein partial	1904	18	5.1e-180	0.5644	1	F:molecular_function	-	IPR006170 (G3DSA:1.10.238.GENE3D); SIGNAL_PEPTIDE_N_REGION (PHOBIUS); SIGNAL_PEPTIDE_H_REGION (PHOBIUS); SIGNAL_PEPTIDE_C_REGION (PHOBIUS); NON_CYTOPLASMIC_DOMAIN (PHOBIUS); SIGNAL_PEPTIDE (PHOBIUS); SignalP-noTM (SIGNALP_EUK)
Vanessa_cardui52311	---NA---	577	0	-	-		-	-	no IPS match
Vanessa_cardui52571	protein translocase subunit	784	9	6.9e-55	0.8333		-	-	IPR013255 (PFAM)
Vanessa_cardui53187	---NA---	545	0	-	-		-	-	TRANSMEMBRANE (PHOBIUS); CYTOPLASMIC_DOMAIN (PHOBIUS); NON_CYTOPLASMIC_DOMAIN (PHOBIUS); TMhelix (TMHMM)
Vanessa_cardui53430	---NA---	557	0	-	-		-	-	no IPS match
Vanessa_cardui53513	phosphatidylinositol 3-kinase 2-like	2708	10	5.5e-158	0.592		-	-	no IPS match
Vanessa_cardui53615	---NA---	540	0	-	-		-	-	SignalP-noTM (SIGNALP_EUK)
Vanessa_cardui53720	ring finger protein nhl-1 isoform x1	550	15	4.5e-35	0.7847	1	F:ion binding	-	no IPS match
Vanessa_cardui53837	flocculation protein flo11	737	9	1.5e-106	0.7622		-	-	no IPS match
Vanessa_cardui54072	guanine nucleotide exchange factor dbs	1002	7	1.2e-116	0.7143	2	P:biological_process; F:molecular_function	-	no IPS match
Vanessa_cardui55386	---NA---	515	0	-	-		-	-	no IPS match
Vanessa_cardui55458	---NA---	640	0	-	-		-	-	no IPS match
Vanessa_cardui55818	gtpase-activating rap ran-gap domain-like protein 3	629	10	3.2e-86	0.876	2	P:signal transduction; F:enzyme regulator activity	-	no IPS match
Vanessa_cardui56000	tpa: ac1147-like	544	20	4.8e-33	0.961		-	-	no IPS match
Vanessa_cardui56091	---NA---	520	0	-	-		-	-	no IPS match
Vanessa_cardui56268	---NA---	579	0	-	-		-	-	no IPS match
Vanessa_cardui56607	---NA---	820	0	-	-		-	-	no IPS match
Vanessa_cardui56642	---NA---	591	0	-	-		-	-	no IPS match
Vanessa_cardui56852	PREDICTED: uncharacterized protein LOC105841746 isoform X5	642	4	6.3e-23	0.815		-	-	no IPS match
Vanessa_cardui56972	claspin homolog isoform x1	1832	20	0	0.665	1	F:molecular_function	-	Coil (COILS); IPR013783 (G3DSA:2.60.40.GENE3D); IPR017868 (PFAM); IPR017868 (PROSITE_PROFILES); IPR001715 (SUPERFAMILY); IPR014756 (SUPERFAMILY)
Vanessa_cardui56994	---NA---	643	0	-	-		-	-	no IPS match
Vanessa_cardui57049	Uncharacterized protein OBRU01_05878	912	3	6.8e-44	0.5967		-	-	NON_CYTOPLASMIC_DOMAIN (PHOBIUS); SIGNAL_PEPTIDE_H_REGION (PHOBIUS); SIGNAL_PEPTIDE (PHOBIUS); SIGNAL_PEPTIDE_N_REGION (PHOBIUS); SIGNAL_PEPTIDE_C_REGION (PHOBIUS); SignalP-noTM (SIGNALP_EUK)
Vanessa_cardui57213	uncharacterised protein	512	20	6.3e-32	0.8705	8	P:cell proliferation; F:DNA binding; F:nucleic acid binding transcription factor activity; F:transcription factor binding; P:cellular nitrogen compound metabolic process; P:biosynthetic process; C:protein complex; C:intracellular	-	no IPS match
Vanessa_cardui57735	cyclin-dependent kinase inhibitor 1-like isoform x2	648	10	2.9e-34	0.617	4	C:nucleus; P:cellular protein modification process; F:enzyme regulator activity; P:cell cycle	-	G3DSA:4.10.365.10 (GENE3D); IPR003175 (PFAM)
Vanessa_cardui58315	---NA---	695	0	-	-		-	-	CYTOPLASMIC_DOMAIN (PHOBIUS); TRANSMEMBRANE (PHOBIUS); CYTOPLASMIC_DOMAIN (PHOBIUS); NON_CYTOPLASMIC_DOMAIN (PHOBIUS); TRANSMEMBRANE (PHOBIUS); TMhelix (TMHMM); TMhelix (TMHMM)
Vanessa_cardui58380	---NA---	1326	0	-	-		-	-	no IPS match
Vanessa_cardui58473	kinase-interacting protein 1-like	3113	19	0	0.6332		-	-	no IPS match
Vanessa_cardui58484	retrovirus-like pol polyprotein	1900	20	0	0.609	2	P:DNA metabolic process; F:molecular_function	-	Coil (COILS); IPR001584 (PFAM); IPR012337 (G3DSA:3.30.420.GENE3D); PTHR24559:SF165 (PANTHER); PTHR24559 (PANTHER); IPR001584 (PROSITE_PROFILES); IPR012337 (SUPERFAMILY); SSF56672 (SUPERFAMILY)
Vanessa_cardui59050	transcription factor ap-2-epsilon-like	622	5	6.5e-11	0.556		-	-	no IPS match
Vanessa_cardui59432	---NA---	804	0	-	-		-	-	no IPS match
Vanessa_cardui59444	hypothetical protein KGM_19890	587	9	1.3e-31	0.7367		-	-	NON_CYTOPLASMIC_DOMAIN (PHOBIUS); CYTOPLASMIC_DOMAIN (PHOBIUS); TRANSMEMBRANE (PHOBIUS); TMhelix (TMHMM)
Vanessa_cardui59627	---NA---	802	0	-	-		-	-	TRANSMEMBRANE (PHOBIUS); CYTOPLASMIC_DOMAIN (PHOBIUS); NON_CYTOPLASMIC_DOMAIN (PHOBIUS); TMhelix (TMHMM)
Vanessa_cardui59682	hypothetical protein KGM_17609	697	9	1.3e-54	0.7856		-	-	NON_CYTOPLASMIC_DOMAIN (PHOBIUS); SIGNAL_PEPTIDE_H_REGION (PHOBIUS); SIGNAL_PEPTIDE (PHOBIUS); SIGNAL_PEPTIDE_N_REGION (PHOBIUS); SIGNAL_PEPTIDE_C_REGION (PHOBIUS); SignalP-TM (SIGNALP_GRAM_POSITIVE); SignalP-noTM (SIGNALP_EUK)
Vanessa_cardui59726	gata zinc finger domain-containing protein 7- partial	780	7	6.4e-103	0.9057		-	-	no IPS match
Vanessa_cardui59793	hypothetical protein KGM_08973	567	11	5.2e-40	0.6391		-	-	no IPS match
Vanessa_cardui59831	hypothetical protein KGM_19890	502	9	5.1e-32	0.7367		-	-	TRANSMEMBRANE (PHOBIUS); NON_CYTOPLASMIC_DOMAIN (PHOBIUS); CYTOPLASMIC_DOMAIN (PHOBIUS); TMhelix (TMHMM)
Vanessa_cardui59974	---NA---	781	0	-	-		-	-	no IPS match
Vanessa_cardui60418	---NA---	505	0	-	-		-	-	no IPS match
Vanessa_cardui60509	coiled-coil domain-containing protein 74b	769	11	1.1e-58	0.6982		-	-	Coil (COILS)
Vanessa_cardui61040	reverse transcriptase	1141	20	9e-100	0.5735	2	F:nucleotidyltransferase activity; P:cellular nitrogen compound metabolic process	-	no IPS match
Vanessa_cardui61707	---NA---	672	0	-	-		-	-	no IPS match
Vanessa_cardui62038	---NA---	556	0	-	-		-	-	no IPS match
Vanessa_cardui62063	sodium-coupled neutral amino acid transporter 9 homolog isoform x1	736	20	5.5e-62	0.69	1	C:cellular_component	-	IPR013057 (PFAM); PTHR22950 (PANTHER); PTHR22950:SF118 (PANTHER); TRANSMEMBRANE (PHOBIUS); NON_CYTOPLASMIC_DOMAIN (PHOBIUS); TRANSMEMBRANE (PHOBIUS); NON_CYTOPLASMIC_DOMAIN (PHOBIUS); CYTOPLASMIC_DOMAIN (PHOBIUS); TRANSMEMBRANE (PHOBIUS); CYTOPLASMIC_DOMAIN (PHOBIUS); TMhelix (TMHMM); TMhelix (TMHMM); TMhelix (TMHMM)
Vanessa_cardui62133	---NA---	937	0	-	-		-	-	no IPS match
Vanessa_cardui62255	---NA---	813	0	-	-		-	-	NON_CYTOPLASMIC_DOMAIN (PHOBIUS); CYTOPLASMIC_DOMAIN (PHOBIUS); TRANSMEMBRANE (PHOBIUS); TMhelix (TMHMM)
Vanessa_cardui62691	clip domain serine protease 4 isoform x1	718	5	5.4e-10	0.482	5	P:proteolysis; F:serine-type endopeptidase activity; F:serine-type peptidase activity; F:hydrolase activity; F:peptidase activity	-	SIGNAL_PEPTIDE_H_REGION (PHOBIUS); NON_CYTOPLASMIC_DOMAIN (PHOBIUS); SIGNAL_PEPTIDE_C_REGION (PHOBIUS); SIGNAL_PEPTIDE_N_REGION (PHOBIUS); SIGNAL_PEPTIDE (PHOBIUS); SignalP-noTM (SIGNALP_EUK)
Vanessa_cardui62993	---NA---	515	0	-	-		-	-	no IPS match
Vanessa_cardui63053	---NA---	2322	0	-	-		-	-	SIGNAL_PEPTIDE (PHOBIUS); TRANSMEMBRANE (PHOBIUS); SIGNAL_PEPTIDE_N_REGION (PHOBIUS); CYTOPLASMIC_DOMAIN (PHOBIUS); SIGNAL_PEPTIDE_C_REGION (PHOBIUS); NON_CYTOPLASMIC_DOMAIN (PHOBIUS); SIGNAL_PEPTIDE_H_REGION (PHOBIUS); SignalP-TM (SIGNALP_EUK); TMhelix (TMHMM)
Vanessa_cardui63067	---NA---	514	0	-	-		-	-	no IPS match
Vanessa_cardui63093	poly(adp-ribose) glycohydrolase 2	1613	20	0	0.824	2	P:carbohydrate metabolic process; F:hydrolase activity, acting on glycosyl bonds	EC:3.2.1.143	Coil (COILS); IPR007724 (PFAM); PTHR12837:SF3 (PANTHER); IPR007724 (PANTHER); TRANSMEMBRANE (PHOBIUS); NON_CYTOPLASMIC_DOMAIN (PHOBIUS); CYTOPLASMIC_DOMAIN (PHOBIUS)
Vanessa_cardui63097	glycerophosphodiester phosphodiesterase gdpd6-like	1762	20	0	0.813	5	P:small molecule metabolic process; P:carbohydrate metabolic process; P:catabolic process; P:lipid metabolic process; F:molecular_function	EC:3.1.4.46	IPR017946 (G3DSA:3.20.20.GENE3D); IPR030395 (PFAM); IPR004129 (PANTHER); PTHR23344:SF7 (PANTHER); PTHR23344:SF7 (PANTHER); IPR004129 (PANTHER); SIGNAL_PEPTIDE_N_REGION (PHOBIUS); SIGNAL_PEPTIDE (PHOBIUS); SIGNAL_PEPTIDE_H_REGION (PHOBIUS); SIGNAL_PEPTIDE_C_REGION (PHOBIUS); NON_CYTOPLASMIC_DOMAIN (PHOBIUS); IPR030395 (PROSITE_PROFILES); SignalP-TM (SIGNALP_GRAM_POSITIVE); IPR017946 (SUPERFAMILY);…
Vanessa_cardui63231	---NA---	574	0	-	-		-	-	NON_CYTOPLASMIC_DOMAIN (PHOBIUS); TRANSMEMBRANE (PHOBIUS); CYTOPLASMIC_DOMAIN (PHOBIUS); TMhelix (TMHMM)
Vanessa_cardui63337	---NA---	1386	0	-	-		-	-	no IPS match
Vanessa_cardui63614	---NA---	787	0	-	-		-	-	no IPS match
Vanessa_cardui63690	---NA---	567	0	-	-		-	-	no IPS match
Vanessa_cardui63840	---NA---	519	0	-	-		-	-	no IPS match
Vanessa_cardui64196	---NA---	660	0	-	-		-	-	NON_CYTOPLASMIC_DOMAIN (PHOBIUS); CYTOPLASMIC_DOMAIN (PHOBIUS); TRANSMEMBRANE (PHOBIUS); TMhelix (TMHMM)
Vanessa_cardui64210	epoxide hydrolase 4-like	1371	20	0	0.683	2	P:biological_process; F:molecular_function	-	IPR029058 (G3DSA:3.40.50.GENE3D); IPR000073 (PFAM); PTHR10992 (PANTHER); TRANSMEMBRANE (PHOBIUS); CYTOPLASMIC_DOMAIN (PHOBIUS); NON_CYTOPLASMIC_DOMAIN (PHOBIUS); IPR029058 (SUPERFAMILY)
Vanessa_cardui64249	follicular epithelium yolk protein subunit	1149	20	1.8e-90	0.6265		-	-	IPR023307 (G3DSA:2.170.15.GENE3D); SIGNAL_PEPTIDE_N_REGION (PHOBIUS); SIGNAL_PEPTIDE_H_REGION (PHOBIUS); NON_CYTOPLASMIC_DOMAIN (PHOBIUS); SIGNAL_PEPTIDE_C_REGION (PHOBIUS); SIGNAL_PEPTIDE (PHOBIUS); SignalP-noTM (SIGNALP_EUK); SSF56973 (SUPERFAMILY)
Vanessa_cardui64657	---NA---	1540	0	-	-		-	-	TRANSMEMBRANE (PHOBIUS); CYTOPLASMIC_DOMAIN (PHOBIUS); NON_CYTOPLASMIC_DOMAIN (PHOBIUS); TMhelix (TMHMM)
Vanessa_cardui64682	---NA---	1461	0	-	-		-	-	SIGNAL_PEPTIDE (PHOBIUS); NON_CYTOPLASMIC_DOMAIN (PHOBIUS); SIGNAL_PEPTIDE_N_REGION (PHOBIUS); SIGNAL_PEPTIDE_H_REGION (PHOBIUS); SIGNAL_PEPTIDE_C_REGION (PHOBIUS); SignalP-noTM (SIGNALP_EUK)
Vanessa_cardui64728	inducible metalloproteinase inhibitor	683	20	9.1e-40	0.599		-	-	G3DSA:2.10.25.10 (GENE3D); IPR002919 (PFAM); SIGNAL_PEPTIDE_H_REGION (PHOBIUS); SIGNAL_PEPTIDE (PHOBIUS); SIGNAL_PEPTIDE_N_REGION (PHOBIUS); SIGNAL_PEPTIDE_C_REGION (PHOBIUS); NON_CYTOPLASMIC_DOMAIN (PHOBIUS); SignalP-TM (SIGNALP_GRAM_POSITIVE); SignalP-noTM (SIGNALP_EUK)
Vanessa_cardui64851	regulator of g-protein signaling 7	723	14	5.5e-34	0.5857	1	P:biological_process	-	no IPS match
Vanessa_cardui64863	pleckstrin-likey domain-containing family g member 1	767	12	1.3e-29	0.5933	3	F:Rho guanyl-nucleotide exchange factor activity; P:regulation of Rho protein signal transduction; P:positive regulation of GTPase activity	-	no IPS match
Vanessa_cardui65147	---NA---	980	0	-	-		-	-	no IPS match
Vanessa_cardui65443	nuclear pore membrane glycoprotein 210	1998	17	0	0.6941		-	-	SIGNAL_PEPTIDE (PHOBIUS); NON_CYTOPLASMIC_DOMAIN (PHOBIUS); SIGNAL_PEPTIDE_N_REGION (PHOBIUS); SIGNAL_PEPTIDE_C_REGION (PHOBIUS); SIGNAL_PEPTIDE_H_REGION (PHOBIUS); SignalP-noTM (SIGNALP_EUK)
Vanessa_cardui66046	---NA---	816	0	-	-		-	-	no IPS match
Vanessa_cardui66293	neuroglobin-like	1058	20	2e-91	0.79	3	F:ion binding; C:cellular_component; P:transport	-	IPR000971 (PFAM); IPR012292 (G3DSA:1.10.490.GENE3D); PTHR22924 (PANTHER); PTHR22924:SF29 (PANTHER); IPR000971 (PROSITE_PROFILES); IPR009050 (SUPERFAMILY)
[truncated: 276 more rows]

## Sheet: EP vs PO
SeqName	Description	Length	#Hits	e-Value	sim mean	#GO	GO Names list	Enzyme Codes list	InterPro IDs
[truncated: 2,396 more rows]

## Sheet: PO vs LM
SeqName	Description	Length	#Hits	e-Value	sim mean	#GO	GO Names list	Enzyme Codes list	InterPro IDs
[truncated: 1,582 more rows]
