# Supplementary material for: Transcriptome analysis of the painted lady butterfly, Vanessa cardui during wing color pattern development
Source: BMC Genomics. 2016 Mar 31;17:270. doi: 10.1186/s12864-016-2586-5 (PMC4815134; doi:10.1186/s12864-016-2586-5)
Supplement: Additional file 5: Table S4. — Differentially expressed genes (FDR p < 0.05) identified as pigment genes from AMIGO2 for each comparison between wing developmental stages (LL vs. EP, EP vs. PO, PO vs. LM). Information provided on fold change, FDR p-value, RPKM and gene name for each contig. Up-regulated genes are highlighted in pink and down-regulated genes are highlighted in green. (XLSX 84 kb) [file 12864_2016_2586_MOESM5_ESM.xlsx]

## Sheet: LL vs EP
Contig ID	LL vs. EP Fold change	FDR p-value correction	LL - RPKM	EP - RPKM	EP - RPKM	Gene name
Vanessa_cardui66248	332.134	2.29861e-22	0.0793174	32.6705	34.8671	yellow-f2
Vanessa_cardui83152	8.78135	1.52852e-06	2.11392	24.1708	21.8404	mgl
Vanessa_cardui72963	7.13128	0.0115559	0.236087	1.51818	2.6652	Rho1
Vanessa_cardui44873	5.92563	0.0193747	0.589946	4.74213	3.98587	dor
Vanessa_cardui72503	5.78567	0.000405053	4.2198	29.6173	30.8562	Dat
Vanessa_cardui87142	5.63291	0.015114	1.27572	11.6578	6.28436	yellow-h
Vanessa_cardui86960	5.15914	0.0133864	0.733839	4.4334	4.97062	y
Vanessa_cardui87256	4.62014	0.0431989	1.93683	15.6057	6.73263	yellow-h
Vanessa_cardui88750	4.06004	0.00848669	6.56504	42.1012	24.1602	ple
Vanessa_cardui87762	3.98039	0.00347519	71.8867	287.686	418.443	ovo
Vanessa_cardui85631	3.94602	0.00479786	31.6628	188.655	121.638	Nrg
Vanessa_cardui72109	3.42074	0.0281298	4.4292	17.602	19.8931	yellow-f2
Vanessa_cardui78214	3.31666	0.0161884	8.22162	31.2251	36.2032	Adgf-A
Vanessa_cardui86963	3.10629	0.016306	32.1713	138.858	108.948	mgl
Vanessa_cardui85457	-2.63359	0.038129	38.3502	16.382	19.6016	Nrg
Vanessa_cardui75228	-2.80208	0.0353476	11.6296	4.8807	5.37879	MP1
Vanessa_cardui85926	-3.01707	0.00543542	123.53	45.4713	55.699	ras
Vanessa_cardui86579	-3.06001	0.00488469	80.6333	29.6725	35.4504	bi
Vanessa_cardui85350	-3.09866	0.0368065	7.27535	2.34398	3.4461	Pu
Vanessa_cardui55730	-3.23704	0.0270328	6.13305	2.17578	2.50252	Pten
Vanessa_cardui61446	-3.31852	0.0235807	3.4563	1.50962	1.07008	mgl
Vanessa_cardui46055	-3.34727	0.0496232	5.92677	1.68498	2.67631	dor
Vanessa_cardui56854	-3.53109	0.0138171	6.52642	2.5123	2.0609	Hayan
Vanessa_cardui87389	-3.54679	0.000816541	100.226	38.4533	31.5832	Sp7
Vanessa_cardui79743	-3.64668	0.0126192	5.06773	2.27458	1.17756	st
Vanessa_cardui71329	-3.72177	0.00211486	15.9605	6.33986	4.3006	wg
Vanessa_cardui82010	-3.7515	0.009852	6.50987	2.66074	1.64193	Spn28Dc
Vanessa_cardui81342	-3.91071	0.000299971	28.6965	8.81947	9.3309	hh
Vanessa_cardui66100	-3.95476	0.0195589	6.85138	2.68404	1.6056	Prat2
Vanessa_cardui57997	-4.15272	0.0230486	4.68787	1.02315	1.75356	Ephrin
Vanessa_cardui70429	-4.21968	0.000938266	11.5402	3.45326	3.31141	Notum
Vanessa_cardui83678	-4.46635	4.4073e-05	31.9591	8.02524	9.65712	ade3
Vanessa_cardui85040	-4.62868	3.8706e-05	52.0839	16.0096	11.8978	st
Vanessa_cardui50765	-4.91236	0.0314412	3.0761	0.797449	0.738858	ATP7
Vanessa_cardui56291	-4.95329	0.000989757	9.83196	2.83022	2.08048	arr
Vanessa_cardui48448	-5.25614	0.000172713	4.65701	1.15698	1.03384	LanA
Vanessa_cardui24276	-5.5899	0.0267544	2.32157	0.50512	0.510554	mgl
Vanessa_cardui86021	-6.01801	4.27873e-07	75.381	17.1483	13.8951	v
Vanessa_cardui78984	-6.12178	3.33076e-05	21.4428	5.24043	3.44019	Prat2
Vanessa_cardui25091	-6.53432	0.0202738	0.552886	0.0850571	0.120361	mgl
Vanessa_cardui82865	-6.55185	8.28835e-06	13.202	2.04355	2.92617	Ddc
Vanessa_cardui5139	-7.55634	0.0331297	2.09393	0.0733131	0.592814	LanA
Vanessa_cardui75291	-7.65991	3.65536e-07	20.0077	3.41228	3.04795	Prat2
Vanessa_cardui75198	-7.88083	0.0134005	7.35099	0.234713	2.04025	Prat2
Vanessa_cardui77363	-8.9623	1.10667e-06	9.14764	1.63036	0.898854	Hn
Vanessa_cardui80527	-10.2075	4.67503e-08	13.8614	2.04776	1.31415	PPO2
Vanessa_cardui81792	-12.2955	1.98693e-11	29.983	3.73624	2.31559	PPO2
Vanessa_cardui82153	-12.985	4.02995e-12	31.7781	3.53795	2.52704	PPO2
Vanessa_cardui80566	-17.7662	1.86797e-13	31.234	1.6627	2.66917	Hexo1
Vanessa_cardui11249	-18.2549	0.000748324	2.30275	0.146132	0.147704	LanA
Vanessa_cardui33674	-25.4979	0.000163115	2.97256	0	0.271171	LanA
Vanessa_cardui81678	-27.8974	9.84086e-16	10.1968	0.366917	0.532109	PPO2
Vanessa_cardui82668	-28.7301	1.01313e-18	27.8246	1.31758	1.07565	PPO2
Vanessa_cardui84525	-68.2053	4.9374e-34	39.9732	0.842123	0.609179	Hml
Vanessa_cardui2417	-83.2073	0.0171425	0.670253	0	0	Hml
Vanessa_cardui3371	-156.28	0.000522537	0.429253	0	0	Hml
Vanessa_cardui71325	-166.944	1.25371e-33	15.1008	0.109296	0.110472	Hml
Vanessa_cardui18797	-322.55	2.63448e-15	3.04805	0.0184218	0	Hml
Vanessa_cardui58527	-538.189	8.26724e-23	6.13353	0	0.0224011	Hml
Vanessa_cardui5171	-622.122	2.85523e-09	1.54842	0	0	Hml

## Sheet: EP vs PO
Feature ID	Fold change	FDR p-value correction	EP - RPKM	EP - RPKM	PO - RPKM	PO - RPKM	Pigment gene
Vanessa_cardui86245	212.48	2.41699e-43	2.44304	3.4861	394.069	253.342	y
Vanessa_cardui53851	201.861	1.67512e-16	0.185427	0.124948	8.05535	25.7703	yellow-h
Vanessa_cardui86960	189.733	8.33714e-46	4.4334	4.97062	565.848	347.722	y
Vanessa_cardui87256	83.7805	6.27373e-25	15.6057	6.73263	384.93	563.176	yellow-h
Vanessa_cardui87142	80.6377	8.12296e-29	11.6578	6.28436	290.024	444.092	yellow-h
Vanessa_cardui82067	29.4627	4.98324e-22	5.37569	4.29248	69.6178	75.6094	yellow-e
Vanessa_cardui82290	25.0301	5.6899e-18	8.79592	5.18615	78.6987	99.2635	yellow-e
Vanessa_cardui87543	22.5413	2.03754e-15	1.96492	4.00577	38.0465	31.0838	Ddc
Vanessa_cardui75471	22.4797	2.42221e-18	5.08351	4.00301	57.9511	46.376	santa-maria
Vanessa_cardui67797	18.8259	9.95276e-07	0.182819	0.307976	2.36115	2.53024	Nrg
Vanessa_cardui24276	18.0503	7.88713e-10	0.50512	0.510554	4.54686	4.95191	mgl
Vanessa_cardui86017	13.9408	1.02462e-15	15.7576	14.065	90.3686	121.212	yellow-h
Vanessa_cardui86797	13.7137	4.15161e-11	1.35205	1.45069	6.86272	12.721	t
Vanessa_cardui58527	13.0215	0.0380925	0	0.0224011	0.0520431	0.134197	Hml
Vanessa_cardui9834	12.9978	0.000130992	0.0650571	0.460299	2.06238	1.5757	ATP7
Vanessa_cardui88029	10.5178	1.42707e-12	26.6178	17.2254	111.651	122.648	yellow-c
Vanessa_cardui82310	9.71706	5.79426e-12	5.17029	3.55629	20.8104	22.3046	Duox
Vanessa_cardui35235	8.29501	0.000519347	0.605382	0.786721	3.9601	2.09465	mgl
Vanessa_cardui61446	7.51917	7.58538e-08	1.50962	1.07008	4.39664	5.47773	mgl
Vanessa_cardui17643	6.81455	0.0317637	0.265409	0.0670661	0.389526	0.803536	mgl
Vanessa_cardui50426	6.67021	9.60952e-07	4.88136	2.81247	9.61436	16.3946	mal
Vanessa_cardui9296	6.57358	0.0164154	0.300889	0.152063	0.883196	0.715748	mgl
Vanessa_cardui82865	6.44571	2.10818e-05	2.04355	2.92617	4.91297	11.4058	Ddc
Vanessa_cardui80566	6.24063	1.24987e-06	1.6627	2.66917	7.06238	6.7894	Hexo1
Vanessa_cardui50765	6.12645	0.00100467	0.797449	0.738858	1.95062	2.87417	ATP7
Vanessa_cardui87593	5.94517	1.62194e-08	26.6499	25.2531	71.998	85.1765	yellow-b
Vanessa_cardui34026	5.90545	0.000182006	1.83399	1.39029	4.93468	4.82536	ry
Vanessa_cardui23079	5.88839	0.0053906	0.253084	0.562775	1.36689	1.13839	S6kII
Vanessa_cardui66566	5.4944	9.33327e-06	11.8546	6.30636	23.9302	26.7452	Exn
Vanessa_cardui30469	5.35316	0.0341409	0.160815	0.0464413	0.215788	0.357702	mgl
Vanessa_cardui70429	4.86679	8.52435e-06	3.45326	3.31141	8.6635	8.14432	Notum
Vanessa_cardui71325	4.0888	0.0480152	0.109296	0.110472	0.311649	0.162072	Hml
Vanessa_cardui77363	4.04964	0.00327185	1.63036	0.898854	3.45141	1.7949	Hn
Vanessa_cardui54304	4.03412	0.000625482	1.8152	0.973204	2.96522	2.75803	Hr38
Vanessa_cardui64753	3.89583	0.0101714	3.25164	4.43693	4.10413	11.1102	mgl
Vanessa_cardui74642	3.88065	0.00274832	1.22522	2.10152	3.31301	3.30793	Dat
Vanessa_cardui68567	3.83526	0.00986186	9.00701	2.42281	12.7926	9.42478	mgl
Vanessa_cardui30470	3.76022	0.0406716	0.408755	0.330522	0.76788	0.671797	mgl
Vanessa_cardui78611	3.72592	8.3099e-05	9.38461	9.95034	17.5218	19.2187	Dl
Vanessa_cardui31333	3.62018	0.0148472	1.07502	1.08659	2.03049	1.9811	S6kII
Vanessa_cardui72559	3.48993	0.00300032	2.26552	2.98504	5.41496	3.98938	mgl
Vanessa_cardui88750	3.47501	0.000450224	42.1012	24.1602	60.4511	56.5106	ple
Vanessa_cardui76633	3.43836	0.000404083	7.25271	5.19443	10.5721	11.1949	Exn
Vanessa_cardui53581	3.38549	0.0021264	5.38879	4.18135	7.54134	8.94604	Exn
Vanessa_cardui75798	3.21989	0.00105834	6.48938	4.5053	8.52742	9.46902	Exn
Vanessa_cardui84525	2.84747	0.0149459	0.842123	0.609179	1.24078	0.871277	Hml
Vanessa_cardui56996	2.84413	0.0199508	1.94254	1.26905	2.05825	2.58195	Exn
Vanessa_cardui56346	2.83481	0.0262519	1.19206	0.719583	1.39961	1.36054	Exn
Vanessa_cardui51976	2.79477	0.0196211	5.02354	5.82768	5.89821	9.53028	mal
Vanessa_cardui60520	2.55948	0.0390755	1.42915	2.76405	2.74287	2.75775	Exn
Vanessa_cardui76097	2.22327	0.024347	18.7058	18.6287	19.1897	23.0991	mgl
Vanessa_cardui61998	2.18925	0.0396851	7.12959	6.1629	7.12662	7.69109	fdl
Vanessa_cardui76430	-2.2789	0.0420255	8.74821	9.75312	2.02783	2.11105	DhpD
Vanessa_cardui80174	-2.42291	0.0138328	14.9828	15.3699	2.94286	3.43858	LanA
Vanessa_cardui74670	-2.51165	0.0131662	10.1537	12.9296	2.19866	2.49093	Dark
Vanessa_cardui83686	-2.53323	0.0109629	39.8206	45.3582	9.20542	7.97176	Ho
Vanessa_cardui78284	-2.53817	0.00809397	10.2677	9.01993	2.06797	1.80568	Dhc64C
Vanessa_cardui83496	-2.55824	0.0411473	24.7192	13.826	3.66866	3.96415	Nrg
Vanessa_cardui59517	-2.62934	0.0130038	10.8946	12.552	2.16306	2.38057	sdk
Vanessa_cardui48777	-2.63683	0.0186683	3.32711	2.90432	0.510496	0.686791	alpha-Man-IIb
Vanessa_cardui69659	-2.67092	0.0325534	9.6752	8.80742	1.69338	1.81938	sdk
Vanessa_cardui75997	-2.69597	0.0222765	9.26919	11.2572	2.50283	1.40884	Flo2
Vanessa_cardui85926	-2.78309	0.00337459	45.4713	55.699	8.72805	9.82075	ras
Vanessa_cardui86651	-2.8528	0.00205158	72.0691	72.979	13.2557	12.6755	KFase
Vanessa_cardui77166	-2.91616	0.0049182	15.6952	17.847	2.81104	3.04896	Spn77Ba
Vanessa_cardui86357	-2.98482	0.000809928	74.0885	71.0411	12.4001	12.383	Cnx99A
Vanessa_cardui70915	-3.07228	0.0203388	5.89468	8.91539	1.51555	0.967685	Ada
Vanessa_cardui72109	-3.12155	0.00338999	17.602	19.8931	3.29306	2.8444	yellow-f2
Vanessa_cardui44873	-3.26095	0.0293007	4.74213	3.98587	0.761909	0.604503	dor
Vanessa_cardui85457	-3.36547	0.00223528	16.382	19.6016	2.33688	3.09016	Nrg
Vanessa_cardui80527	-3.5377	0.0476662	2.04776	1.31415	0.190818	0.281164	PPO2
Vanessa_cardui84094	-3.88785	7.48194e-05	19.8598	15.6783	2.20984	2.43648	w
Vanessa_cardui82054	-3.98845	0.000678847	10.3099	16.1171	1.90722	1.49114	Nrg
Vanessa_cardui86548	-4.18264	1.61231e-05	52.5291	45.2128	6.19498	5.71069	Spn77Ba
Vanessa_cardui80673	-4.32599	9.49976e-06	22.7064	25.6118	2.7695	2.92661	Nrg
Vanessa_cardui85036	-4.69588	1.91725e-05	26.5767	32.1266	3.87687	2.53112	cn
Vanessa_cardui85040	-4.82549	1.39257e-05	16.0096	11.8978	1.40243	1.53316	st
Vanessa_cardui75870	-4.93422	3.30354e-07	44.8239	46.9582	4.8892	4.60122	Dhc64C
Vanessa_cardui72503	-5.08979	6.3392e-06	29.6173	30.8562	2.8926	3.15029	Dat
Vanessa_cardui77673	-5.44982	5.93194e-07	20.6594	17.1803	1.6932	1.83612	Nrg
Vanessa_cardui85228	-5.49332	3.84873e-06	31.1845	20.2278	2.28126	2.465	MP1
Vanessa_cardui78214	-5.80519	2.2597e-07	31.2251	36.2032	2.95058	2.97335	Adgf-A
Vanessa_cardui88177	-5.80674	2.35768e-08	231.219	249.745	23.2874	19.0137	Eb1
Vanessa_cardui86765	-5.89391	7.66695e-06	19.9498	15.7986	1.04597	2.00823	yellow-d2
Vanessa_cardui39793	-6.01901	0.00494216	3.18735	2.96995	0.409316	0.129239	Spn77Ba
Vanessa_cardui81792	-7.72632	5.20748e-06	3.73624	2.31559	0.180525	0.212799	PPO2
Vanessa_cardui71329	-8.9165	9.5524e-08	6.33986	4.3006	0.278642	0.322591	wg
Vanessa_cardui81342	-9.92546	5.05526e-10	8.81947	9.3309	0.53227	0.404024	hh
Vanessa_cardui79983	-12.4179	1.67546e-07	7.93456	6.12758	0.20935	0.34703	MP1
Vanessa_cardui63371	-13.2233	2.91039e-06	3.64132	3.97791	0.0863703	0.190896	MP1
Vanessa_cardui87389	-18.1712	9.80042e-16	38.4533	31.5832	0.959851	0.995255	Sp7
Vanessa_cardui87708	-25.8052	2.41024e-19	175.263	137.086	2.61721	3.49484	Spn77Ba
Vanessa_cardui66248	-39.4272	2.5439e-21	32.6705	34.8671	0.346712	0.510869	yellow-f2
Vanessa_cardui85631	-44.9517	1.7681e-22	188.655	121.638	2.20225	1.33043	Nrg
Vanessa_cardui87762	-74.6615	5.55185e-39	287.686	418.443	2.54115	2.29723	ovo

## Sheet: PO VS LM
Feature ID	Fold change	FDR p-value correction	PO - RPKM	PO - RPKM	LM - RPKM	LM- RPKM	Pigment gene
Vanessa_cardui85383	363.708	3.41203e-21	0.701365	0.505746	265.343	129.57	b
Vanessa_cardui86765	195.477	2.10444e-17	2.00823	1.04597	362.834	170.763	yellow-d2
Vanessa_cardui88750	84.0191	2.55702e-19	56.5106	60.4511	3955.07	5231.06	ple
Vanessa_cardui87389	73.3125	1.01325e-16	0.995255	0.959851	67.6683	64.6549	Sp7
Vanessa_cardui82010	71.495	3.92131e-15	1.11444	1.11807	88.5568	55.8102	Spn28Dc
Vanessa_cardui85350	57.6945	1.65916e-15	3.25639	3.58606	203.247	156.561	Pu
Vanessa_cardui62646	47.8548	0.0433602	0	0	0.0994633	0.299663	Hml
Vanessa_cardui18797	42.2661	8.33189e-05	0	0.0216293	0.398868	0.506972	Hml
Vanessa_cardui86797	40.905	2.9338e-13	12.721	6.86272	298.038	453.862	t
Vanessa_cardui78027	31.7018	7.23796e-12	1.84897	1.69574	50.3858	53.9965	e
Vanessa_cardui84525	24.8165	6.38315e-11	0.871277	1.24078	25.0489	23.1417	Hml
Vanessa_cardui5171	23.2934	0.00610345	0.0199996	0	0.140796	0.494888	Hml
Vanessa_cardui71325	20.6443	8.9959e-08	0.162072	0.311649	4.82803	4.07412	Hml
Vanessa_cardui66248	15.6346	7.58502e-07	0.510869	0.346712	6.99316	5.36303	yellow-f2
Vanessa_cardui63371	15.4149	9.92429e-05	0.190896	0.0863703	2.19005	1.94946	MP1
Vanessa_cardui74642	15.2082	1.55455e-07	3.30793	3.31301	57.0509	33.6047	Dat
Vanessa_cardui67797	14.4541	1.43187e-06	2.53024	2.36115	41.728	21.6777	Nrg
Vanessa_cardui87543	13.7586	2.91319e-08	31.0838	38.0465	481.507	387.146	Ddc
Vanessa_cardui87708	12.1348	2.12922e-06	3.49484	2.61721	40.1574	27.1935	Spn77Ba
Vanessa_cardui58527	10.2056	0.00202428	0.134197	0.0520431	1.04971	0.76805	Hml
Vanessa_cardui81792	8.59861	0.000150846	0.212799	0.180525	1.46688	1.70822	PPO2
Vanessa_cardui39793	8.26616	0.0101213	0.129239	0.409316	1.2805	2.94419	Spn77Ba
Vanessa_cardui80673	7.70058	1.10948e-05	2.92661	2.7695	17.7174	23.2653	Nrg
Vanessa_cardui77673	7.6649	2.01351e-05	1.83612	1.6932	10.7882	14.5338	Nrg
Vanessa_cardui82153	7.23947	0.000485186	0.387645	0.747712	3.79826	3.75036	PPO2
Vanessa_cardui80819	7.1565	0.000317053	4.37606	2.74388	30.8011	14.5202	DCX-EMAP
Vanessa_cardui53201	6.73449	0.00100808	1.14222	1.74419	6.98019	11.3562	Itgbn
Vanessa_cardui88029	6.40325	4.05021e-05	122.648	111.651	598.268	804.064	yellow-c
Vanessa_cardui78358	6.16167	0.0003578	3.17172	4.30511	18.8967	24.1058	Spn77Ba
Vanessa_cardui69793	6.0281	0.00024594	1.88256	1.35135	7.1292	11.2407	ry
Vanessa_cardui82054	5.97398	0.000695767	1.49114	1.90722	10.1162	8.44737	Nrg
Vanessa_cardui80976	5.81428	0.000347922	4.30225	4.82892	20.7418	29.052	Spn77Ba
Vanessa_cardui85457	5.69295	0.000726576	3.09016	2.33688	13.5707	15.1371	Nrg
Vanessa_cardui72109	5.63	0.000959537	2.8444	3.29306	17.5377	13.9981	yellow-f2
Vanessa_cardui88177	5.11809	0.000464939	19.0137	23.2874	83.0942	120.296	Eb1
Vanessa_cardui56854	5.05403	0.0250071	0.503922	0.256498	2.06942	1.48447	Hayan
Vanessa_cardui86651	5.02106	0.00061205	12.6755	13.2557	57.4844	63.1383	KFase
Vanessa_cardui85097	4.40076	0.00165389	12.8865	12.7786	51.1407	53.1863	Alas
Vanessa_cardui87593	4.07066	0.00965505	85.1765	71.998	381.563	189.206	yellow-b
Vanessa_cardui82310	3.78138	0.00556424	22.3046	20.8104	59.1198	94.5553	Duox
Vanessa_cardui80920	3.64265	0.00824907	7.90135	9.92652	29.565	30.4572	DCX-EMAP
Vanessa_cardui85704	3.43179	0.0187647	12.9347	12.0757	41.1126	37.6946	cl
Vanessa_cardui75997	3.36332	0.0371171	1.40884	2.50283	5.73695	6.46941	Flo2
Vanessa_cardui86548	3.33982	0.0191868	5.71069	6.19498	18.079	18.6507	Spn77Ba
Vanessa_cardui80212	-3.02768	0.0378411	9.10228	8.53546	2.30442	3.14448	Zir
Vanessa_cardui82067	-3.12541	0.0251298	75.6094	69.6178	18.5503	24.8759	yellow-e
Vanessa_cardui82290	-3.20385	0.0233814	99.2635	78.6987	22.4284	29.3866	yellow-e
Vanessa_cardui53851	-3.96685	0.0351424	25.7703	8.05535	3.80575	4.03199	yellow-h
Vanessa_cardui50426	-4.00443	0.0227104	16.3946	9.61436	3.96987	1.78272	mal
Vanessa_cardui77166	-4.57242	0.0136462	3.04896	2.81104	0.674984	0.474505	Spn77Ba
Vanessa_cardui20776	-4.83232	0.0380699	1.90193	2.05007	0.350051	0.395488	kar
Vanessa_cardui65268	-5.31425	0.00255075	2.99062	2.09512	0.471634	0.397864	Zir
Vanessa_cardui85040	-5.49908	0.00576747	1.53316	1.40243	0.234639	0.255277	st
Vanessa_cardui78611	-5.83476	0.000459328	19.2187	17.5218	3.3517	2.34342	Dl
Vanessa_cardui79905	-6.53627	0.00601686	29.662	10.6945	1.07551	4.96969	Updo
Vanessa_cardui70429	-6.93176	0.000160994	8.14432	8.6635	1.13832	1.08301	Notum
Vanessa_cardui56947	-6.94268	0.00325957	4.85386	3.50267	0.576724	0.506787	bab1
Vanessa_cardui87420	-8.51966	9.54796e-06	29.2898	29.2815	3.56649	2.67759	Rab32
Vanessa_cardui80566	-11.3719	2.54423e-06	6.7894	7.06238	0.545967	0.57322	Hexo1
Vanessa_cardui75471	-11.5448	1.30834e-06	46.376	57.9511	4.79948	3.37397	santa-maria
Vanessa_cardui78214	-18.8411	1.75086e-06	2.97335	2.95058	0.136812	0.14721	Adgf-A
Vanessa_cardui86021	-23.2417	1.9429e-09	10.6306	12.0133	0.406103	0.49523	v
Vanessa_cardui87142	-27.262	1.3512e-11	444.092	290.024	9.85991	15.4471	yellow-h
Vanessa_cardui87256	-28.228	4.83395e-12	563.176	384.93	12.8341	18.6221	yellow-h
Vanessa_cardui86960	-42.1793	1.12019e-13	347.722	565.848	7.99091	12.4552	y
Vanessa_cardui86245	-44.7442	4.99656e-14	253.342	394.069	5.78557	7.76329	y
