# Supplementary material for: Transcriptome analysis of the painted lady butterfly, Vanessa cardui during wing color pattern development
Source: BMC Genomics. 2016 Mar 31;17:270. doi: 10.1186/s12864-016-2586-5 (PMC4815134; doi:10.1186/s12864-016-2586-5)
Supplement: Additional file 6: Table S5. — Differentially expressed genes (FDR p < 0.05) identified as transcription factors from the Animal Transcription Factor Database for each comparison between wing developmental stages (LL vs. EP, EP vs. PO, PO vs. LM). Information provided on fold change, FDR p-value, RPKM and gene name for each contig. Up-regulated genes are highlighted in pink and down-regulated genes are highlighted in green. (XLSX 42 kb) [file 12864_2016_2586_MOESM6_ESM.xlsx]

## Sheet: LL vs EP
Contig ID	Fold change	FDR p-value correction	LL - RPKM	EP - RPKM	EP - RPKM	Gene name
Vanessa_cardui10377	661.731	2.55618e-15	0.0351505	44.4345	19.8048	Sp1
Vanessa_cardui10125	226.107	2.27477e-22	0.165719	42.4307	51.8443	sv
Vanessa_cardui11782	53.8268	1.06907e-08	0.197559	12.7042	14.5305	Eip93F
Vanessa_cardui11265	42.7081	2.27743e-10	1.11245	35.6155	81.4518	Eip78C
Vanessa_cardui18322	38.5643	6.09389e-05	0.160726	10.2812	5.93819	pad
Vanessa_cardui13221	26.5003	8.58033e-08	0.582563	17.8932	20.7761	Eip93F
Vanessa_cardui24125	6.60733	0.00140636	3.44406	39.4331	17.2705	Ets98B
Vanessa_cardui2835	6.28981	0.00458305	3.88959	45.1787	15.8515	Eip78C
Vanessa_cardui22518	5.95168	0.00097197	4.11517	41.3923	19.5769	CG11966
Vanessa_cardui72098	5.7433	0.00543542	1.28562	7.48074	10.809	Eip74EF
Vanessa_cardui25761	5.11624	0.00347519	2.03419	13.7236	12.1083	sug
Vanessa_cardui36213	4.5127	0.0316343	5.45357	17.4682	43.1018	Eip78C
Vanessa_cardui26090	4.24798	0.00354151	7.48365	33.6277	44.9054	Su(H)
Vanessa_cardui31919	3.98862	0.0147525	2.30664	9.81863	12.9288	dwg
Vanessa_cardui25829	3.98039	0.00347519	71.8867	287.686	418.443	ovo
Vanessa_cardui36715	3.76942	0.0354654	1.25361	4.76049	6.92164	gl
Vanessa_cardui36907	3.0835	0.0362303	8.20977	26.4426	36.0785	fru
Vanessa_cardui36983	2.83154	0.0368092	13.6353	54.8229	40.9537	vri
Vanessa_cardui34972	-2.62378	0.0315158	18.1619	7.9787	9.13268	knrl
Vanessa_cardui34696	-2.64909	0.0270046	43.0999	19.3971	20.8411	Ssrp
Vanessa_cardui32764	-2.65602	0.0194918	180.574	81.4443	86.7234	Ssb-c31a
Vanessa_cardui37403	-2.68641	0.0383908	31.3236	11.3954	17.3675	ap
Vanessa_cardui34890	-2.68896	0.0275556	14.396	6.43641	6.80537	Pfk
Vanessa_cardui36351	-2.73899	0.0331087	25.1184	12.3173	10.3993	Cf2
Vanessa_cardui33522	-2.76703	0.0204552	20.275	9.63335	8.5143	h
Vanessa_cardui34513	-2.83841	0.0254429	40.1516	14.6007	20.3159	Ssrp
Vanessa_cardui32598	-2.84583	0.0175374	35.3605	13.3253	17.3609	Dr
Vanessa_cardui29731	-2.94418	0.00943244	22.2099	10.0323	8.65596	Dsp1
Vanessa_cardui30541	-2.94545	0.0130957	23.8698	10.2596	9.79883	bab2
Vanessa_cardui37793	-2.99826	0.0423903	3.46917	1.58815	1.27596	luna
Vanessa_cardui32417	-3.04245	0.0157323	21.5876	6.95205	10.551	Dr
Vanessa_cardui29877	-3.17488	0.0118694	33.3842	15.2564	10.8224	d
Vanessa_cardui29119	-3.18769	0.00712359	16.6025	5.69925	7.166	dve
Vanessa_cardui37500	-3.18887	0.0411827	11.9896	6.02142	3.30772	bun
Vanessa_cardui2639	-3.24263	0.00405752	18.8861	7.14144	7.26839	Pfk
Vanessa_cardui3257	-3.2448	0.0162177	7.31153	2.56459	3.00147	Meics
Vanessa_cardui3807	-3.2663	0.0501439	3.4483	1.34423	1.2639	Nipped-A
Vanessa_cardui37660	-3.26973	0.0418869	3.82841	1.42215	1.46939	en
Vanessa_cardui30676	-3.29954	0.0133864	8.83662	2.79241	3.81724	ap
Vanessa_cardui37829	-3.30016	0.0463334	27.6439	15.3059	5.5619	drm
Vanessa_cardui22426	-3.59843	0.000762483	37.3145	13.1193	12.5504	ara
Vanessa_cardui27199	-3.60831	0.00411972	5.43499	2.10903	1.62364	Atf3
Vanessa_cardui34088	-3.67764	0.0236935	1.51099	0.536966	0.47813	foxo
Vanessa_cardui29523	-3.67965	0.00812314	6.28148	1.97626	2.23965	CHES-1-like
Vanessa_cardui23037	-3.82898	0.00124133	19.0148	6.5385	5.75791	tio
Vanessa_cardui2432	-3.86987	0.00209208	8.65504	2.85455	2.67917	Pfk
Vanessa_cardui21331	-3.95742	0.000189014	14.129	4.13142	4.69522	zfh2
Vanessa_cardui25223	-4.03713	0.00270899	9.4932	3.65486	2.18205	trh
Vanessa_cardui21777	-4.10021	0.000235846	31.3584	9.11685	9.79667	usp
Vanessa_cardui3100	-4.1487	0.0141464	6.87878	2.34874	1.74927	Bap170
Vanessa_cardui22505	-4.16378	0.00082878	20.5782	5.27855	6.92322	en
Vanessa_cardui27967	-4.22862	0.00425847	9.83457	3.59996	2.16588	Bap170
Vanessa_cardui19363	-4.41778	0.00011935	22.259	6.97599	5.51231	d
Vanessa_cardui28750	-4.53379	0.00623663	7.21796	2.92292	1.04272	ci
Vanessa_cardui21812	-4.57672	0.000291837	12.8398	3.85567	3.09336	knrl
Vanessa_cardui21247	-4.64504	0.000140854	8.31532	2.67256	1.76982	ci
Vanessa_cardui2322	-4.69293	0.00137101	4.76394	1.31219	1.19628	Pdp1
Vanessa_cardui21972	-4.89134	0.000528348	7.8163	2.44525	1.51762	tio
Vanessa_cardui2595	-4.9584	0.00350734	5.20209	1.50914	1.08382	trh
Vanessa_cardui21294	-5.2713	0.00018738	7.44292	1.76335	1.72574	Doc1
Vanessa_cardui2223	-5.29782	0.000656121	9.04928	2.65532	1.57625	unpg
Vanessa_cardui15161	-5.57448	4.56098e-06	13.1195	2.80625	3.01298	trh
Vanessa_cardui28399	-5.66367	0.00549824	9.71101	0.954207	3.25063	opa
Vanessa_cardui19173	-5.66482	0.000116288	4.31603	0.898466	0.982264	ERR
Vanessa_cardui18023	-6.19098	2.01214e-05	8.19735	1.39704	1.86951	bs
Vanessa_cardui19805	-6.46635	0.000132597	4.80068	1.22297	0.618063	ci
Vanessa_cardui24697	-6.5962	0.00261985	3.81588	0.850496	0.573097	crol
Vanessa_cardui22132	-6.7523	0.000586315	4.76952	0.660377	1.07539	crol
Vanessa_cardui37001	-7.02497	0.038129	1.50906	0.340496	0.172079	ab
Vanessa_cardui33181	-7.10165	0.0200297	1.84938	0.347737	0.281182	Bteb2
Vanessa_cardui26491	-7.69319	0.00409627	3.6667	0.449328	0.713683	ab
Vanessa_cardui31928	-7.9547	0.0153755	9.2623	0.251907	2.58861	trh
Vanessa_cardui14382	-9.01754	2.08116e-06	6.45781	1.06876	0.700707	toe
Vanessa_cardui21912	-10.1473	0.000383308	2.56893	0.362275	0.25632	vfl
Vanessa_cardui13253	-11.205	7.2854e-07	3.03323	0.405238	0.262142	Nipped-A
Vanessa_cardui16366	-11.6647	4.72867e-06	10.8757	1.18014	1.10763	psq
Vanessa_cardui18293	-19.8033	3.78805e-05	2.59479	0.0260855	0.290028	vfl
Vanessa_cardui11254	-20.6315	3.44869e-11	7.48594	0.502783	0.388617	jim
Vanessa_cardui18008	-22.4699	8.92186e-06	2.05246	0.155521	0.0628775	ERR
Vanessa_cardui12893	-25.1476	5.255e-08	6.40913	0.22248	0.393529	jim
Vanessa_cardui18617	-36.5128	7.75918e-05	1.7029	0.0508545	0.0514016	Nipped-A
Vanessa_cardui17838	-78.9113	4.75136e-06	2.10539	0.0521397	0	Nipped-A

## Sheet: EP VS PO
Contig ID	Fold change	FDR p-value correction	EP - RPKM	EP - RPKM	PO- RPKM	PO- RPKM	TF
Vanessa_cardui82397	310.87	2.01073e-49	0.678769	0.876645	116.222	132.368	slbo
Vanessa_cardui60825	51.1099	1.21268e-17	0.707718	0.874294	15.5109	26.2558	peb
Vanessa_cardui71196	27.7766	1.77625e-17	3.31302	2.09291	30.3895	46.0318	peb
Vanessa_cardui80973	19.1453	5.68525e-17	4.78515	2.87175	37.4627	37.075	CG10348
Vanessa_cardui72971	16.3374	1.51476e-09	1.31219	1.19628	5.52826	15.3122	Pdp1
Vanessa_cardui75936	14.9901	5.2743e-14	0.474423	0.43236	3.62524	3.32341	EcR
Vanessa_cardui56478	12.9164	8.96499e-13	3.30717	3.63893	26.3453	19.5906	ken
Vanessa_cardui18008	10.7532	0.00278262	0.0643805	0.195219	1.05826	0.501208	stc
Vanessa_cardui78404	9.11019	1.27535e-08	6.02142	3.30772	19.1347	24.0614	bun
Vanessa_cardui63781	7.72012	0.0382433	0.0450396	0.0910481	0.317289	0.272718	Sin3A
Vanessa_cardui58377	7.57481	2.05511e-08	2.83149	2.97203	8.4939	13.8882	CG3328
Vanessa_cardui52657	7.38494	8.58343e-06	1.04685	1.52839	4.37022	5.38292	Meics
Vanessa_cardui62992	6.87575	2.61491e-06	1.93247	3.64951	10.7476	8.97389	CG3328
Vanessa_cardui80086	6.7182	0.00190451	23.1256	19.4761	129.399	17.3297	pnt
Vanessa_cardui54472	6.25292	6.2413e-05	0.436817	0.546639	1.85611	1.31348	EcR
Vanessa_cardui66405	5.99516	2.69581e-08	7.13174	6.58511	22.0941	19.8476	NFAT
Vanessa_cardui78896	5.77427	0.00936918	27.2797	24.4212	138.655	14.518	pnt
Vanessa_cardui75550	4.86665	0.00573927	0.421798	0.781616	2.14604	0.891879	Chi
Vanessa_cardui41788	4.14546	0.00166971	1.70009	1.4729	3.36486	3.36136	CG3328
Vanessa_cardui54304	4.03412	0.000625482	1.8152	0.973204	2.96522	2.75803	Hr38
Vanessa_cardui85628	3.95059	0.00342294	0.743191	0.851344	1.68701	1.54288	bs
Vanessa_cardui76643	3.86783	0.0297819	0.458311	1.17592	2.15244	1.12834	Chi
Vanessa_cardui78611	3.72592	8.3099e-05	9.38461	9.95034	17.5218	19.2187	Dl
Vanessa_cardui54349	3.61871	0.000808072	11.1687	7.92618	16.0893	19.0479	tna
Vanessa_cardui45340	3.61155	0.019894	1.73917	1.75788	2.57468	3.85911	hth
Vanessa_cardui42521	3.31233	0.00314803	3.17111	2.22144	5.01348	4.10098	CG4374
Vanessa_cardui69445	3.26835	0.00122016	3.65666	5.94928	8.10291	7.96807	tna
Vanessa_cardui83274	3.25355	0.00072502	10.1464	10.3942	16.9842	17.1088	cbt
Vanessa_cardui50797	3.24975	0.00453021	0.877982	0.533899	1.28228	1.05584	CG4374
Vanessa_cardui84998	3.18022	0.000550494	34.1256	30.3749	52.1101	52.4045	CG13516
Vanessa_cardui63293	3.16398	0.00330976	8.36295	10.546	13.9337	16.6038	tna
Vanessa_cardui52965	3.09076	0.00723658	1.58815	1.27596	1.9842	2.51857	luna
Vanessa_cardui50178	2.98615	0.00866216	0.944091	0.59279	1.26802	1.0703	CG4374
Vanessa_cardui50457	2.97566	0.00648977	0.872857	0.665301	1.25164	1.08303	CG4374
Vanessa_cardui64892	2.60902	0.0181036	5.41601	5.24077	5.63571	8.50387	Ets97D
Vanessa_cardui52310	2.54419	0.0395883	10.2812	5.93819	11.7839	9.24628	pad
Vanessa_cardui79063	2.54081	0.0134438	12.4506	13.6632	14.8272	18.9858	Eaf
Vanessa_cardui86349	2.53663	0.0150513	54.8229	40.9537	78.2189	45.6782	vri
Vanessa_cardui48508	2.51124	0.0321187	3.12117	5.44733	5.48554	5.53384	pho
Vanessa_cardui70054	2.39163	0.017434	4.3238	3.69987	4.77857	4.99392	tna
Vanessa_cardui64492	2.31965	0.0325019	3.44825	2.89183	3.65258	3.83654	lid
Vanessa_cardui86823	2.31759	0.0304194	100.827	67.47	79.6196	118.314	aop
Vanessa_cardui79169	2.29825	0.0219638	11.3108	11.0971	11.6215	14.6062	Sin3A
Vanessa_cardui87152	2.17162	0.0338735	54.6081	56.7406	63.1878	60.1856	lola
Vanessa_cardui79096	2.07599	0.049947	11.834	12.707	12.3376	13.6429	Sin3A
Vanessa_cardui87729	-2.10421	0.0380296	111.901	119.935	27.4516	28.7443	exd
Vanessa_cardui83459	-2.29444	0.02967	24.8921	29.2102	5.08067	6.93257	bowl
Vanessa_cardui78331	-2.30466	0.0389248	13.5212	16.5438	3.24579	3.40935	CG11247
Vanessa_cardui84284	-2.41015	0.0112775	33.4113	29.9423	6.69733	6.69355	polybromo
Vanessa_cardui76908	-2.43201	0.0203673	33.6277	44.9054	7.55488	8.92229	Su(H)
Vanessa_cardui60024	-2.45346	0.0508315	2.67256	1.76982	0.349579	0.56415	ci
Vanessa_cardui85508	-2.45665	0.0134887	25.594	31.4305	5.84471	6.00574	hth
Vanessa_cardui64915	-2.4606	0.0321706	7.54469	8.98761	1.67675	1.7481	Meics
Vanessa_cardui82704	-2.50022	0.0093102	24.0787	24.2693	4.65003	5.20219	mor
Vanessa_cardui83765	-2.57256	0.0191338	20.6421	26.9582	4.43931	4.99428	CG2129
Vanessa_cardui62754	-2.60882	0.0181463	12.1447	7.84713	1.7966	2.08992	Bap170
Vanessa_cardui77980	-2.69404	0.0105051	7.14144	7.26839	1.39748	1.32986	Pfk
Vanessa_cardui54374	-2.79045	0.0116795	9.81863	12.9288	2.22103	1.94798	dwg
Vanessa_cardui52875	-2.89091	0.00594271	10.21	9.0625	1.7086	1.68514	CG5694
Vanessa_cardui74752	-2.92253	0.00544798	10.1212	9.15774	1.84355	1.5234	srp
Vanessa_cardui76329	-2.93688	0.0274927	2.85455	2.67917	0.598495	0.370383	Pfk
Vanessa_cardui76794	-2.98982	0.00851697	6.5385	5.75791	1.0214	1.06806	tio
Vanessa_cardui76448	-3.00783	0.00264081	17.9154	16.3593	3.34196	2.47823	klu
Vanessa_cardui57777	-3.04764	0.0112387	6.56367	6.5553	1.1468	1.04766	CG5245
Vanessa_cardui62251	-3.15	0.0207115	3.65486	2.18205	0.355749	0.573327	trh
Vanessa_cardui50142	-3.19362	0.00345982	6.00207	5.98493	0.949106	0.961453	CG5245
Vanessa_cardui36983	-3.21135	0.00887662	3.08616	4.0839	0.595971	0.544449	D19B
Vanessa_cardui38925	-3.30057	0.0121273	3.63098	4.13803	0.400568	0.779938	CG2712
Vanessa_cardui68256	-3.40721	0.00876504	17.4682	43.1018	4.62473	4.49355	Eip78C
Vanessa_cardui65753	-3.45406	0.00267249	8.80538	10.1715	1.14872	1.63216	CG2129
Vanessa_cardui21247	-3.62588	0.0183255	1.17946	1.53471	0.127339	0.246265	foxo
Vanessa_cardui81060	-3.65416	0.000383544	18.9936	11.9227	2.09022	2.20466	grn
Vanessa_cardui8722	-3.72318	0.0484964	5.00489	2.38483	0.503684	0.494775	Meics
Vanessa_cardui68187	-3.84745	0.00128366	7.81362	4.9974	0.725633	0.954641	ci
Vanessa_cardui70419	-4.01826	0.000379322	6.09641	6.8022	0.720436	0.907445	Sox14
Vanessa_cardui24125	-4.03129	0.0230661	4.27931	3.10884	0.392531	0.520544	pdm3
Vanessa_cardui72098	-4.06098	0.00137078	7.48074	10.809	1.12001	1.17258	Eip74EF
Vanessa_cardui37829	-4.23383	0.0128723	2.44525	1.51762	0.125921	0.333973	tio
Vanessa_cardui63054	-4.26524	4.2503e-05	4.13142	4.69522	0.442747	0.609359	zfh2
Vanessa_cardui77016	-4.32077	0.000171194	5.69925	7.166	0.665126	0.8464	dve
Vanessa_cardui56147	-4.5328	0.00155517	3.80739	3.23261	0.268218	0.504992	svp
Vanessa_cardui22426	-4.54158	0.0209384	1.74637	1.24778	0.176762	0.156272	CG5245
Vanessa_cardui59771	-4.60848	8.49569e-06	21.0291	14.4936	2.00765	1.91159	ct
Vanessa_cardui53407	-4.71791	0.00010757	13.7236	12.1083	1.13169	1.6278	sug
Vanessa_cardui73436	-4.76026	2.12413e-05	16.4506	17.8737	1.94389	1.73684	l(1)sc
Vanessa_cardui63278	-4.77527	0.000132047	7.59627	8.5018	0.99524	0.733227	CG10959
Vanessa_cardui78229	-4.82695	4.41474e-05	28.3795	29.9119	2.4946	3.61008	fru
Vanessa_cardui39090	-4.83373	0.000808072	2.64531	1.42274	0.284944	0.14695	foxo
Vanessa_cardui82232	-5.18177	2.72856e-06	36.812	29.1078	3.29767	3.17456	CG9705
Vanessa_cardui61938	-5.92752	0.00755913	1.6418	6.17111	0.512034	0.177521	Bap170
Vanessa_cardui76526	-6.5579	1.53862e-07	26.4426	36.0785	2.6888	2.19223	fru
Vanessa_cardui77981	-6.89747	4.06563e-06	6.43641	6.80537	0.675837	0.316853	Pfk
Vanessa_cardui59487	-7.28972	0.0358465	0.502783	0.388617	0	0.0511661	jim
Vanessa_cardui53548	-7.50426	0.00303161	1.22297	0.618063	0.0615388	0.0604503	ci
Vanessa_cardui74143	-8.13604	8.52839e-06	35.6155	81.4518	5.4084	2.01517	Eip78C
Vanessa_cardui81362	-10.2315	8.16014e-12	23.7117	20.6838	0.979759	1.22154	Blimp-1
Vanessa_cardui74555	-12.3208	2.91505e-06	4.82528	7.13981	0.17522	0.30121	drm
Vanessa_cardui58953	-15.0416	4.11212e-06	44.4345	19.8048	0.293332	1.82148	Sp1
Vanessa_cardui60748	-16.9306	3.88077e-07	2.92292	1.04272	0.0504683	0.065068	ci
Vanessa_cardui3257	-16.9581	0.000478668	3.37621	1.05001	0	0.112325	sob
Vanessa_cardui74235	-18.8691	5.0323e-08	15.3059	5.5619	0.271463	0.279994	drm
Vanessa_cardui65393	-24.1366	2.57464e-12	17.8932	20.7761	0.34725	0.447704	Eip93F
Vanessa_cardui60945	-29.7768	3.49677e-11	12.7042	14.5305	0.0785063	0.34703	Eip93F
Vanessa_cardui33522	-55.6651	0.0158396	0.449328	0.713683	0	0	ab
Vanessa_cardui67783	-65.519	1.69898e-11	7.35857	6.96962	0.0604182	0.0445121	Blimp-1
Vanessa_cardui87762	-74.6615	5.55185e-39	287.686	418.443	2.54115	2.29723	ovo
Vanessa_cardui37001	-118.58	0.00121267	1.6462	0.931791	0	0	CG11902
Vanessa_cardui32598	-202.584	7.5905e-16	4.76049	6.92164	0	0.0220207	gl
Vanessa_cardui34513	-569.843	1.55798e-05	4.47423	0.44184	0	0	gl
Vanessa_cardui71286	-1580.71	4.10977e-18	18.0128	24.4394	0	0	E75

## Sheet: PO vs LM
Contig ID	Fold change	FDR p-value correction	PO - RPKM	PO - RPKM	LM - RPKM	LM - RPKM	TF
Vanessa_cardui71286	698.007	0.000828584	0	0	11.0899	0.082702	E75
Vanessa_cardui34513	286.182	0.00851701	0	0	1.44409	0	gl
Vanessa_cardui32598	75.6858	0.00652307	0.0220207	0	1.89474	0.0259476	gl
Vanessa_cardui60945	73.362	2.00265e-11	0.34703	0.0785063	15.9252	15.4706	Eip93F
Vanessa_cardui37001	68.0222	0.0469336	0	0	0.801979	0.0671168	CG11902
Vanessa_cardui65393	41.8965	2.28505e-09	0.447704	0.34725	18.8108	12.1335	Eip93F
Vanessa_cardui72098	29.9326	1.73119e-05	1.17258	1.12001	51.9753	7.26666	Eip74EF
Vanessa_cardui77224	28.7305	1.15485e-11	3.48435	2.71029	92.8625	68.8207	cnc
Vanessa_cardui71816	19.962	4.34239e-06	0.0876853	0.44207	4.56605	5.15135	cnc
Vanessa_cardui70419	19.2167	0.00159098	0.907445	0.720436	25.1115	1.51312	Sox14
Vanessa_cardui75704	12.7617	1.60317e-07	1.65349	2.64513	21.8875	29.5038	cnc
Vanessa_cardui87641	9.5687	5.49721e-06	13.4124	21.2217	177.701	123.24	Jra
Vanessa_cardui70601	8.21137	8.29295e-05	4.42881	3.92582	40.6759	20.6614	CG13510
Vanessa_cardui77981	7.47197	0.000381293	0.316853	0.675837	3.37544	3.44911	Pfk
Vanessa_cardui76329	7.13195	0.000375625	0.370383	0.598495	2.63506	3.84477	Pfk
Vanessa_cardui24125	6.04428	0.0171256	0.520544	0.392531	2.98597	2.11273	pdm3
Vanessa_cardui78930	5.32265	0.00217718	2.40452	1.84473	7.89141	13.6123	Pfk
Vanessa_cardui64243	5.01312	0.00464908	1.19057	1.80993	6.07197	7.9684	Dys
Vanessa_cardui77980	4.5475	0.00330655	1.32986	1.39748	4.60836	7.07684	Pfk
Vanessa_cardui83546	4.1442	0.00408826	9.27294	9.5841	40.2849	30.8654	Pax
Vanessa_cardui76448	3.89946	0.00856663	2.47823	3.34196	8.63517	12.7046	klu
Vanessa_cardui84268	3.65913	0.00902075	11.279	11.3226	34.8003	42.1785	CG32280
Vanessa_cardui59475	3.35775	0.0262523	2.78114	3.6671	9.44767	10.6428	CG5245
Vanessa_cardui78865	-2.83887	0.0498974	21.9535	21.2474	7.55986	6.34592	Dys
Vanessa_cardui84709	-2.90872	0.0393257	27.8196	29.3694	8.44884	9.80937	CG12104
Vanessa_cardui81802	-3.23072	0.0216537	10.9259	9.52467	2.85691	2.98509	pan
Vanessa_cardui79777	-3.28574	0.0241565	13.6005	13.6974	3.91432	3.71898	H
Vanessa_cardui83825	-3.34127	0.0162137	17.1764	14.1533	4.07098	4.61565	rn
Vanessa_cardui82556	-3.64303	0.0133677	13.8968	12.6934	2.38533	4.55146	CG12104
Vanessa_cardui74953	-3.74466	0.00776025	16.7512	17.2978	3.72315	4.75823	Chi
Vanessa_cardui88428	-3.7492	0.0072258	288.121	247.825	72.5116	57.7338	emc
Vanessa_cardui52310	-3.93691	0.0173651	9.24628	11.7839	2.15321	2.82775	pad
Vanessa_cardui58879	-4.25341	0.0123918	3.03623	2.96726	0.569996	0.744157	en
Vanessa_cardui62992	-4.72276	0.00404237	8.97389	10.7476	1.96133	1.86604	CG3328
Vanessa_cardui18322	-5.00062	0.0472734	0.798876	0.669066	0.066478	0.220314	CG3032
Vanessa_cardui45340	-5.10917	0.0314358	3.85911	2.57468	0.716292	0.385365	hth
Vanessa_cardui76908	-5.66427	0.000810425	8.92229	7.55488	1.13767	1.58195	Su(H)
Vanessa_cardui78611	-5.83476	0.000459328	19.2187	17.5218	3.3517	2.34342	Dl
Vanessa_cardui77016	-6.15146	0.01152	0.8464	0.665126	0.116152	0.104983	dve
Vanessa_cardui53920	-6.2122	0.0382358	1.33062	0.903055	0.0315404	0.332588	CG10431
Vanessa_cardui87948	-6.22434	0.000104987	208.342	142.938	26.6675	25.1009	Hr46
Vanessa_cardui58377	-6.64597	0.000158873	13.8882	8.4939	1.46321	1.64917	CG3328
Vanessa_cardui56947	-6.94268	0.00325957	4.85386	3.50267	0.576724	0.506787	bab1
Vanessa_cardui80287	-7.8446	1.08316e-05	30.3831	23.1	2.72402	3.6396	Sox102F
Vanessa_cardui87349	-8.27202	7.10122e-06	114.517	73.5917	10.1382	10.8416	Hr46
Vanessa_cardui54472	-9.44718	0.000494767	1.31348	1.85611	0.154817	0.148411	EcR
Vanessa_cardui73239	-9.54051	8.70583e-05	3.36079	2.62733	0.216299	0.375961	nab
Vanessa_cardui78896	-9.92742	0.00289459	14.518	138.655	6.94751	7.44231	pnt
Vanessa_cardui86262	-10.0536	0.00951621	1.43867	0.300426	0.0865653	0.0652011	Hr46
Vanessa_cardui73436	-10.1996	0.00128367	1.73684	1.94389	0.0953392	0.251333	l(1)sc
Vanessa_cardui81362	-10.4303	0.000633713	1.22154	0.979759	0.138983	0.0392559	Blimp-1
Vanessa_cardui75936	-13.8416	9.24982e-07	3.32341	3.62524	0.142085	0.340873	EcR
Vanessa_cardui52657	-16.193	4.76488e-05	5.38292	4.37022	0.118054	0.474232	Meics
Vanessa_cardui82397	-19.6571	0.00178191	132.368	116.222	10.2571	0.422795	slbo
Vanessa_cardui81118	-27.3177	1.64654e-08	6.46979	4.95181	0.178353	0.201504	Hr46
Vanessa_cardui71196	-36.1696	2.20375e-10	46.0318	30.3895	1.22591	0.633159	peb
Vanessa_cardui64459	-40.5189	2.43317e-06	4.83376	4.46914	0.164393	0	Eip78C
Vanessa_cardui68256	-56.2376	9.42093e-08	4.49355	4.62473	0.115877	0	Eip78C
Vanessa_cardui74143	-64.4641	5.44582e-09	2.01517	5.4084	0.035825	0.0719558	Eip78C
Vanessa_cardui66365	-80.984	3.34534e-08	3.71238	3.75242	0.0308923	0.0465362	Eip78C
Vanessa_cardui46956	-84.9109	0.00638524	0.619792	0.197946	0	0	tio
Vanessa_cardui60825	-85.2666	3.04091e-10	26.2558	15.5109	0.372446	0	peb
Vanessa_cardui76281	-85.2792	3.44284e-14	35.1989	21.4354	0.379505	0.200091	sv
Vanessa_cardui83321	-131.256	5.26201e-17	9.58025	15.1275	0.0930465	0.0754737	CG11966
Vanessa_cardui69243	-148.01	1.91182e-09	8.87882	1.94886	0.0258184	0.0388929	Eip78C
Vanessa_cardui58953	-253.63	0.000224485	1.82148	0.293332	0	0	Sp1
