# Supplementary material for: Transcriptome analysis of the painted lady butterfly, Vanessa cardui during wing color pattern development
Source: BMC Genomics. 2016 Mar 31;17:270. doi: 10.1186/s12864-016-2586-5 (PMC4815134; doi:10.1186/s12864-016-2586-5)
Supplement: Additional file 7: Table S6. — Comparison of butterfly transcriptomes reveals 28 contigs common to Vanessa cardui, Junonia coenia, Danaus plexippus and Heliconius melpomene which received no significant hits to NCBI (1E-3). Contigs highlighted in grey are differentially expressed in V. cardui across the developmental stages, shown in red (up-regulated) or green (down-regulated). Blast results for all comparisons to V. cardui including Bicyclus anynana brain transcriptome and Bombyx mori are also presented. (XLSX 4847 kb) [file 12864_2016_2586_MOESM7_ESM.xlsx]

## Sheet: Additional file table S6
Contig ID (unigenes)	Blastx results NCBI (1E-3)			Differentially expressed in V. cardui
Identified in H. melpomene, D. plexippus and J. coenia	Description	Length	LL VS EP	EP VS PO	PO VS LM
Vanessa_cardui70608	---NA---	1285
Vanessa_cardui73392	---NA---	1053
Vanessa_cardui75022	---NA---	1484
Vanessa_cardui75664	---NA---	501
Vanessa_cardui76215	---NA---	2159
Vanessa_cardui78290	---NA---	2248
Vanessa_cardui80026	---NA---	1277
Vanessa_cardui82452	---NA---	1544
Vanessa_cardui83509	---NA---	645
Vanessa_cardui85732	---NA---	857
Vanessa_cardui85785	---NA---	2808
Vanessa_cardui86345	---NA---	506
Vanessa_cardui86971	---NA---	561
Vanessa_cardui87721	---NA---	1345
Vanessa_cardui87803	---NA---	614
Vanessa_cardui88405	---NA---	970
Vanessa_cardui88616	---NA---	510
Vanessa_cardui88835	---NA---	1355
Vanessa_cardui6451	---NA---	591
Vanessa_cardui50384	---NA---	603
Vanessa_cardui52394	---NA---	1106
Vanessa_cardui54254	---NA---	534
Vanessa_cardui58808	---NA---	559
Vanessa_cardui59027	---NA---	523
Vanessa_cardui59675	---NA---	1122
Vanessa_cardui65261	---NA---	523
Vanessa_cardui67538	---NA---	1635
Vanessa_cardui68766	---NA---	552
*Blast retrieval hits set to 20
**Contigs among the top differentially expressed transcripts in V. cardui are color coded red = upregulated, green = downregulated.

## Sheet: tBlastx H. melpomene wing
Query id	Subject id	% identity	alignment length	mismatches	gap openings	query start	query end	subject start	subject end	e-value	bit score
Vanessa_cardui627	Hme-CYT019414	77.94	68	15	0	416	213	446	649	6e-75	140
Vanessa_cardui762	Hme-CYT033389	48.78	41	21	0	1784	1662	57	179	4e-15	58.8
Vanessa_cardui1029	Hme-MAL010129	85.92	71	10	0	71	283	217	5	1e-38	157
Vanessa_cardui1185	Hme-CYT033389	48.78	41	21	0	4485	4607	57	179	4e-15	58.8
Vanessa_cardui1196	Hme-MAL013782	38	50	31	0	244	95	779	928	8e-11	44.6
Vanessa_cardui1246	Hme-MAL032292	38.89	36	22	0	419	312	765	872	1e-13	40.5
Vanessa_cardui1266	Hme-MAL025039	59.09	66	27	0	439	636	575	378	5e-26	116
Vanessa_cardui1428	Hme-MAL032367	41.67	60	35	0	265	86	58	237	6e-06	49.2
Vanessa_cardui1584	Hme-CYT005457	45.45	44	24	0	199	330	853	984	1e-12	51.9
Vanessa_cardui1798	Hme-MAL010129	85.92	71	10	0	530	318	217	5	1e-38	157
Vanessa_cardui1867	Hme-CYT011536	53.85	52	24	0	909	1064	900	745	9e-28	71.6
Vanessa_cardui2061	Hme-MAL024608	92.47	93	7	0	424	146	282	4	3e-74	215
Vanessa_cardui2113	Hme-MAL002742	89.81	157	16	0	559	89	717	247	1e-95	346
Vanessa_cardui2142	Hme-MAL029515	64.71	51	18	0	1110	1262	171	323	6e-26	84.5
Vanessa_cardui2145	Hme-CYT031627	71.17	111	32	0	518	186	105	437	6e-60	204
Vanessa_cardui2150	Hme-CYT004715	85.71	91	13	0	229	501	13	285	2e-34	143
Vanessa_cardui2228	Hme-CYT003563	58.57	70	29	0	513	304	96	305	5e-43	107
Vanessa_cardui2233	Hme-CYT005457	45.45	44	24	0	370	239	853	984	1e-12	51.9
Vanessa_cardui2311	Hme-MAL013782	38	50	31	0	486	635	779	928	8e-11	44.6
Vanessa_cardui2312	Hme-CYT000431	48.28	29	15	0	86	172	396	482	4e-06	36.8
Vanessa_cardui2371	Hme-MAL003954	50	58	29	0	190	17	295	468	2e-28	74.8
Vanessa_cardui2383	Hme-MAL021628	76.27	118	28	0	636	283	359	6	1e-60	230
Vanessa_cardui2427	Hme-MAL006656	67.5	80	26	0	54	293	10	249	1e-28	124
Vanessa_cardui2453	Hme-CYT031627	71.17	111	32	0	832	1164	105	437	6e-60	204
Vanessa_cardui2489	Hme-MAL006161	86.79	53	7	0	485	643	70	228	2e-25	113
Vanessa_cardui2498	Hme-MAL032850	81.58	38	7	0	1077	964	193	80	4e-19	72.1
Vanessa_cardui2527	Hme-MAL004454	51.79	112	54	0	638	303	14	349	3e-34	143
Vanessa_cardui2564	Hme-CYT015315	92.65	68	5	0	288	491	9	212	2e-38	153
Vanessa_cardui2639	Hme-MAL030830	79.75	79	16	0	117	353	379	143	3e-41	166
Vanessa_cardui2658	Hme-MAL032745	68.57	35	11	0	327	223	283	179	3e-23	55.1
Vanessa_cardui2751	Hme-CYT024082	42.75	138	79	0	582	169	148	561	2e-37	153
Vanessa_cardui2839	Hme-MAL032292	38.89	36	22	0	286	393	765	872	2e-14	40.5
Vanessa_cardui2847	Hme-MAL025039	59.09	66	27	0	435	238	575	378	5e-26	116
Vanessa_cardui2848	Hme-CYT008708	56.94	72	31	0	388	173	287	502	1e-23	101
Vanessa_cardui2850	Hme-CYT020056	79.41	34	7	0	104	3	75	176	6e-10	61.9
Vanessa_cardui2914	Hme-CYT031620	86.89	61	8	0	112	294	326	144	2e-35	136
Vanessa_cardui2916	Hme-MAL018332	33.33	93	62	0	436	714	309	587	1e-11	68
Vanessa_cardui2922	Hme-MAL026278	39.73	73	44	0	434	216	566	348	2e-30	76.2
Vanessa_cardui2990	Hme-CYT019140	91.18	34	3	0	499	398	107	6	4e-15	79
Vanessa_cardui3022	Hme-MAL021628	76.27	118	28	0	59	412	359	6	1e-60	230
Vanessa_cardui3071	Hme-CYT021760	38.46	78	48	0	469	236	269	36	5e-06	48.7
Vanessa_cardui3161	Hme-CYT036049	38.78	49	30	0	351	497	885	739	4e-18	58.3
Vanessa_cardui3252	Hme-MAL025076	55.17	29	13	0	513	599	38	124	1e-12	45
Vanessa_cardui3257	Hme-CYT016742	99.06	106	1	0	406	89	10	327	5e-74	275
Vanessa_cardui3308	Hme-CYT028548	42.39	92	53	0	414	139	347	622	4e-42	86.8
Vanessa_cardui3319	Hme-MAL024608	92.47	93	7	0	148	426	282	4	1e-76	215
Vanessa_cardui3333	Hme-CYT007330	68.67	83	26	0	250	2	153	401	2e-41	148
Vanessa_cardui3366	Hme-MAL010154	36.79	106	67	0	662	345	327	10	3e-20	96.8
Vanessa_cardui3374	Hme-CYT006737	65.85	41	14	0	402	524	766	888	6e-32	68.4
Vanessa_cardui3406	Hme-CYT007194	86.11	72	10	0	646	431	31	246	6e-41	152
Vanessa_cardui3512	Hme-MAL012608	45.1	51	28	0	300	452	1102	1254	5e-22	71.1
Vanessa_cardui3886	Hme-MAL004454	51.79	112	54	0	464	799	14	349	4e-34	143
Vanessa_cardui4179	Hme-CYT011999	59.8	102	41	0	686	381	1022	1327	2e-139	170
Vanessa_cardui4195	Hme-CYT006595	48.15	54	28	0	142	303	203	42	1e-12	67
Vanessa_cardui4224	Hme-CYT011999	59.8	102	41	0	1786	2091	1022	1327	2e-139	170
Vanessa_cardui4390	Hme-MAL014451	53.85	39	18	0	872	756	328	444	9e-18	56.1
Vanessa_cardui4409	Hme-CYT021586	48.28	29	15	0	267	181	147	61	3e-12	45.1
Vanessa_cardui4444	Hme-CYT017391	73.58	53	14	0	507	349	218	376	3e-34	94.1
Vanessa_cardui4446	Hme-MAL001948	75.8	157	38	0	226	696	68	538	2e-71	266
Vanessa_cardui4472	Hme-MAL034116	36.54	52	33	0	453	298	423	268	6e-06	48.7
Vanessa_cardui4506	Hme-CYT022797	71.59	88	25	0	207	470	5	268	2e-35	146
Vanessa_cardui4526	Hme-CYT029232	99.04	104	1	0	382	693	315	4	3e-67	253
Vanessa_cardui5051	Hme-MAL025076	55.17	29	13	0	1661	1575	38	124	1e-12	45
Vanessa_cardui5130	Hme-CYT020533	63.77	69	25	0	352	558	302	96	2e-35	121
Vanessa_cardui5189	Hme-CYT002112	48.31	118	61	0	488	841	250	603	7e-80	153
Vanessa_cardui5233	Hme-CYT006464	82.14	56	10	0	245	412	375	208	4e-60	117
Vanessa_cardui5373	Hme-CYT009376	98.53	68	1	0	601	398	2	205	2e-47	186
Vanessa_cardui5716	Hme-CYT016562	39.29	112	68	0	540	205	341	6	3e-29	124
Vanessa_cardui6008	Hme-MAL014459	44	50	28	0	781	930	113	262	6e-10	62.9
Vanessa_cardui6207	Hme-MAL032292	41.46	41	24	0	372	250	711	833	1e-30	51.5
Vanessa_cardui6330	Hme-CYT019082	79.41	34	7	0	432	533	331	230	1e-10	63.9
Vanessa_cardui6348	Hme-CYT035153	89.13	46	5	0	260	123	180	317	1e-46	106
Vanessa_cardui6396	Hme-CYT002546	55.56	81	36	0	72	314	323	81	4e-26	116
Vanessa_cardui6451	Hme-MAL014138	86.96	23	3	0	590	522	165	97	2e-12	55.1
Vanessa_cardui6483	Hme-CYT033932	78.79	33	7	0	537	439	101	199	4e-20	61.6
Vanessa_cardui6525	Hme-CYT018455	46.15	52	28	0	356	511	160	315	3e-16	57.4
Vanessa_cardui6619	Hme-MAL030679	76	25	6	0	304	230	304	378	4e-26	49.5
Vanessa_cardui6759	Hme-CYT019414	77.94	68	15	0	703	906	446	649	2e-75	140
Vanessa_cardui6785	Hme-CYT031917	81.48	108	20	0	79	402	44	367	2e-88	220
Vanessa_cardui6825	Hme-CYT025438	89.66	116	12	0	607	260	351	4	3e-76	282
Vanessa_cardui6976	Hme-CYT029232	99.04	104	1	0	530	219	315	4	4e-67	253
Vanessa_cardui7121	Hme-CYT024837	96.81	94	3	0	282	1	419	138	2e-51	200
Vanessa_cardui7258	Hme-CYT007330	67.21	61	20	0	449	631	153	335	2e-28	104
Vanessa_cardui7381	Hme-CYT032220	85.11	94	14	0	2	283	645	364	9e-91	204
Vanessa_cardui7405	Hme-CYT033913	48.15	54	28	0	560	399	301	140	7e-07	51.9
Vanessa_cardui7701	Hme-CYT030099	38.46	52	32	0	375	220	267	422	4e-06	50.6
Vanessa_cardui7744	Hme-CYT021053	56.78	118	51	0	1547	1194	207	560	2e-46	148
Vanessa_cardui7795	Hme-MAL020198	50	70	35	0	300	509	1046	837	1e-42	90.4
Vanessa_cardui7802	Hme-MAL026804	57.46	228	97	0	67	750	456	1139	1e-104	336
Vanessa_cardui7871	Hme-CYT021760	38.46	78	48	0	558	325	269	36	6e-06	48.7
Vanessa_cardui7956	Hme-MAL003954	50	58	29	0	467	640	295	468	2e-28	74.8
Vanessa_cardui7996	Hme-CYT018814	58	50	21	0	354	503	363	214	8e-12	68.1
Vanessa_cardui8093	Hme-CYT000836	45.95	37	20	0	897	787	404	294	3e-10	48.7
Vanessa_cardui8179	Hme-MAL007735	100	30	0	0	129	218	9	98	5e-18	71.6
Vanessa_cardui8228	Hme-CYT018130	91.74	109	9	0	438	764	467	793	1e-99	226
Vanessa_cardui8388	Hme-CYT002682	68.07	119	38	0	1	357	438	794	4e-84	210
Vanessa_cardui8502	Hme-CYT032807	95.45	88	4	0	484	221	268	5	5e-53	204
Vanessa_cardui8722	Hme-CYT005802	53.44	131	61	0	504	112	455	63	2e-45	180
Vanessa_cardui9324	Hme-MAL034068	79.41	68	14	0	204	1	231	434	2e-69	132
Vanessa_cardui9342	Hme-MAL033371	72.58	62	17	0	510	325	459	274	2e-31	113
Vanessa_cardui9357	Hme-CYT021760	38.46	78	48	0	105	338	269	36	7e-06	48.7
Vanessa_cardui9498	Hme-MAL012608	45.1	51	28	0	293	141	1102	1254	1e-21	71.3
Vanessa_cardui9660	Hme-MAL018298	46.88	96	51	0	627	340	178	465	4e-34	116
Vanessa_cardui9799	Hme-CYT009376	98.53	68	1	0	549	752	2	205	4e-47	186
Vanessa_cardui9801	Hme-CYT026743	97.78	45	1	0	219	353	545	679	3e-43	104
Vanessa_cardui9885	Hme-MAL031352	36.92	65	41	0	345	539	198	4	3e-18	58.3
Vanessa_cardui9914	Hme-CYT013133	66.67	48	16	0	1640	1497	263	120	2e-25	73.1
Vanessa_cardui9998	Hme-CYT002112	48.31	118	61	0	746	393	250	603	2e-62	153
Vanessa_cardui10011	Hme-CYT027190	87.88	33	4	0	1022	1120	205	303	3e-36	73.5
Vanessa_cardui10016	Hme-CYT021366	84.07	113	18	0	674	336	490	828	7e-64	223
Vanessa_cardui10109	Hme-CYT025569	96.72	61	2	0	657	839	149	331	2e-33	140
Vanessa_cardui10125	Hme-CYT014254	86.06	165	23	0	577	83	870	376	8e-102	367
Vanessa_cardui10147	Hme-CYT013133	66.67	48	16	0	1487	1344	263	120	2e-25	73.5
Vanessa_cardui10173	Hme-CYT002048	36.47	85	54	0	417	671	275	21	2e-12	71.3
Vanessa_cardui10297	Hme-CYT029399	71.43	63	18	0	349	161	192	4	4e-37	114
Vanessa_cardui10299	Hme-CYT006737	65.85	41	14	0	194	72	766	888	7e-32	68.5
Vanessa_cardui10360	Hme-MAL025217	80	100	20	0	636	337	338	39	1e-52	204
Vanessa_cardui10414	Hme-MAL026278	38.36	73	45	0	320	538	566	348	5e-29	72.1
Vanessa_cardui10457	Hme-MAL030422	50.98	153	75	0	473	931	585	127	7e-80	171
Vanessa_cardui10536	Hme-MAL023415	34.38	64	42	0	324	133	385	576	2e-13	52.8
Vanessa_cardui10579	Hme-CYT000431	37.5	48	30	0	1020	877	246	389	1e-10	47.3
Vanessa_cardui10741	Hme-CYT021840	87.3	63	8	0	1066	878	581	769	3e-85	132
Vanessa_cardui10835	Hme-CYT014905	50	36	18	0	44	151	154	47	1e-06	51.4
Vanessa_cardui10864	Hme-CYT020725	94.62	93	5	0	528	250	133	411	7e-62	215
Vanessa_cardui10940	Hme-MAL024249	52.7	74	35	0	811	590	448	227	4e-50	121
Vanessa_cardui11027	Hme-MAL017817	68.33	60	19	0	528	349	550	371	6e-19	92.2
Vanessa_cardui11041	Hme-CYT008843	47.76	67	35	0	659	459	104	304	2e-43	78.5
Vanessa_cardui11103	Hme-CYT004462	86.75	151	20	0	35	487	577	125	1e-93	326
Vanessa_cardui11162	Hme-CYT032941	65.26	95	33	0	600	316	312	28	1e-26	117
Vanessa_cardui11168	Hme-MAL026424	58.96	134	55	0	44	445	749	348	5e-62	212
Vanessa_cardui11180	Hme-MAL018332	33.67	98	65	0	295	2	309	602	4e-13	73.9
Vanessa_cardui11254	Hme-CYT025438	89.66	116	12	0	68	415	351	4	3e-76	282
Vanessa_cardui11255	Hme-CYT008477	51.85	54	26	0	377	538	545	706	2e-15	74
Vanessa_cardui11318	Hme-CYT016152	33.67	98	65	0	622	329	279	572	3e-16	83.5
Vanessa_cardui11419	Hme-MAL031603	45.16	62	34	0	429	614	412	227	5e-10	63.8
Vanessa_cardui11425	Hme-CYT015530	75.31	81	20	0	587	345	256	14	2e-76	150
Vanessa_cardui11595	Hme-CYT010041	60.23	88	35	0	3	266	523	260	4e-57	138
Vanessa_cardui11896	Hme-MAL029330	30.77	39	27	0	701	585	511	627	3e-06	36.3
Vanessa_cardui11907	Hme-MAL024249	52.7	74	35	0	1507	1728	448	227	4e-50	121
Vanessa_cardui11982	Hme-CYT027722	77.45	102	23	0	472	167	6	311	2e-66	170
Vanessa_cardui12057	Hme-CYT018878	95.45	88	4	0	532	269	300	37	6e-58	207
Vanessa_cardui12195	Hme-CYT021840	70.59	85	25	0	116	370	917	1171	5e-45	109
Vanessa_cardui12252	Hme-MAL029330	30.77	39	27	0	396	512	511	627	2e-06	36.3
Vanessa_cardui12340	Hme-CYT025559	73.77	61	16	0	1355	1173	107	289	5e-28	123
Vanessa_cardui12394	Hme-MAL018298	46.88	96	51	0	465	752	178	465	3e-34	116
Vanessa_cardui12832	Hme-CYT004715	85.71	91	13	0	515	243	13	285	2e-34	143
Vanessa_cardui12873	Hme-MAL017343	79.51	122	25	0	598	233	62	427	3e-76	189
Vanessa_cardui12893	Hme-CYT014254	85.71	161	23	0	3	485	858	376	6e-99	357
Vanessa_cardui12950	Hme-MAL021629	70.97	31	9	0	1020	1112	62	154	4e-08	57.4
Vanessa_cardui13086	Hme-MAL026695	88.89	27	3	0	783	863	826	906	5e-57	56
Vanessa_cardui13111	Hme-CYT020547	67.74	31	10	0	174	266	838	746	4e-17	51.5
Vanessa_cardui13149	Hme-CYT010102	55.56	72	32	0	264	479	155	370	2e-20	98.2
Vanessa_cardui13181	Hme-MAL013250	70.31	64	19	0	3	194	236	45	7e-26	115
Vanessa_cardui13221	Hme-CYT024546	88.37	86	10	0	647	390	1071	1328	3e-52	202
Vanessa_cardui13253	Hme-CYT020683	90.43	94	9	0	52	333	37	318	6e-81	215
Vanessa_cardui13263	Hme-MAL029961	64.29	70	25	0	211	2	259	50	3e-23	106
Vanessa_cardui13398	Hme-CYT031730	75.51	147	36	0	2	442	467	27	5e-79	292
Vanessa_cardui13489	Hme-MAL014075	85.25	61	9	0	221	403	199	17	3e-27	119
Vanessa_cardui13726	Hme-MAL031814	43.53	85	48	0	501	247	477	223	2e-28	86.8
Vanessa_cardui13753	Hme-CYT006799	40	20	12	0	240	299	218	159	5e-06	30.4
Vanessa_cardui13901	Hme-MAL005372	87.8	82	10	0	478	723	250	5	2e-42	170
Vanessa_cardui14007	Hme-MAL031603	45.16	62	34	0	479	294	412	227	3e-10	63.8
Vanessa_cardui14044	Hme-CYT002048	36.47	85	54	0	602	348	275	21	2e-12	71.4
Vanessa_cardui14047	Hme-CYT023260	97.78	90	2	0	202	471	690	959	8e-100	225
Vanessa_cardui14168	Hme-CYT031361	92.5	40	3	0	701	820	575	456	5e-19	94.1
Vanessa_cardui14281	Hme-CYT014736	80	105	21	0	316	630	1207	893	1e-50	197
Vanessa_cardui14290	Hme-CYT005072	54.55	66	30	0	303	106	542	739	1e-32	94.2
Vanessa_cardui14356	Hme-MAL027530	77.61	67	15	0	480	280	365	565	8e-29	124
Vanessa_cardui14424	Hme-MAL023586	55.38	65	29	0	409	215	108	302	2e-25	87.7
Vanessa_cardui14590	Hme-MAL029961	62.96	81	30	0	725	967	259	17	1e-27	121
Vanessa_cardui14598	Hme-MAL030912	87.5	88	11	0	3	266	168	431	8e-49	191
Vanessa_cardui14666	Hme-CYT033210	82.46	57	10	0	750	920	180	10	4e-37	110
Vanessa_cardui14710	Hme-CYT021757	46.09	128	69	0	735	1118	175	558	2e-48	144
Vanessa_cardui14754	Hme-CYT009992	85	60	9	0	131	310	191	370	2e-39	121
Vanessa_cardui14792	Hme-MAL028816	49.06	53	27	0	217	59	552	710	4e-14	67.5
Vanessa_cardui14848	Hme-CYT023260	94.07	118	7	0	379	732	18	371	5e-92	271
Vanessa_cardui14896	Hme-MAL026773	76	125	30	0	88	462	108	482	3e-75	242
Vanessa_cardui14902	Hme-CYT015868	79.84	129	26	0	491	105	32	418	5e-82	282
Vanessa_cardui14910	Hme-MAL026804	57.46	228	97	0	1170	487	456	1139	1e-104	336
Vanessa_cardui14919	Hme-MAL012606	90.14	71	7	0	211	423	279	67	5e-36	148
Vanessa_cardui14927	Hme-MAL002959	55.32	141	63	0	6	428	479	901	4e-74	195
Vanessa_cardui14931	Hme-CYT014914	51.85	27	13	0	256	176	1018	1098	3e-15	43.7
Vanessa_cardui15079	Hme-MAL026299	93.58	109	7	0	340	14	44	370	3e-66	249
Vanessa_cardui15149	Hme-CYT019977	100	32	0	0	576	481	42	137	4e-14	42.8
Vanessa_cardui15161	Hme-MAL034836	73.1	145	39	0	645	211	694	260	1e-105	263
Vanessa_cardui15192	Hme-MAL026278	53.85	52	24	0	268	423	285	130	4e-18	72.5
Vanessa_cardui15247	Hme-CYT007194	86.11	72	10	0	848	1063	31	246	1e-40	152
Vanessa_cardui15300	Hme-CYT002872	33.33	51	34	0	582	734	224	376	1e-08	40
Vanessa_cardui15514	Hme-MAL030781	68.97	29	9	0	44	130	350	436	4e-11	57.4
Vanessa_cardui15599	Hme-CYT025559	72.88	59	16	0	2	178	113	289	2e-26	118
Vanessa_cardui15677	Hme-CYT009352	93.2	103	7	0	166	474	36	344	6e-55	191
Vanessa_cardui15693	Hme-CYT021757	46.09	128	69	0	549	166	175	558	2e-48	144
Vanessa_cardui15930	Hme-CYT033987	82.83	99	17	0	367	71	3	299	9e-56	214
Vanessa_cardui15953	Hme-CYT014038	81.03	58	11	0	557	384	645	818	8e-90	115
Vanessa_cardui15956	Hme-CYT029950	63.74	91	33	0	694	422	329	601	2e-90	148
Vanessa_cardui16008	Hme-CYT004409	75.51	49	12	0	1070	1216	188	42	2e-19	95
Vanessa_cardui16093	Hme-CYT010811	79.01	81	17	0	513	271	321	79	7e-37	151
Vanessa_cardui16108	Hme-CYT034254	76.03	121	29	0	677	315	314	676	8e-130	203
Vanessa_cardui16109	Hme-CYT025712	47.89	71	37	0	693	481	357	145	2e-28	92.3
Vanessa_cardui16111	Hme-CYT031212	72.84	81	22	0	226	468	114	356	2e-45	160
Vanessa_cardui16186	Hme-CYT020165	80	105	21	0	692	1006	94	408	4e-52	203
Vanessa_cardui16290	Hme-CYT029950	63.74	91	33	0	56	328	329	601	1e-87	148
Vanessa_cardui16381	Hme-CYT031917	81.48	108	20	0	95	418	44	367	1e-152	220
Vanessa_cardui16457	Hme-CYT002872	33.33	51	34	0	285	133	224	376	4e-09	40
Vanessa_cardui16490	Hme-CYT029496	89.01	91	10	0	273	1	342	614	5e-92	213
Vanessa_cardui16589	Hme-CYT032220	89.58	144	15	0	725	294	795	364	4e-126	319
Vanessa_cardui16673	Hme-CYT034512	66.2	71	24	0	117	329	581	793	1e-54	109
Vanessa_cardui16677	Hme-CYT025712	47.89	71	37	0	21	233	357	145	2e-28	92.3
Vanessa_cardui16684	Hme-CYT014038	81.03	58	11	0	2009	2182	645	818	7e-90	115
Vanessa_cardui16789	Hme-MAL027966	41.78	213	124	0	45	683	145	783	4e-50	195
Vanessa_cardui16831	Hme-CYT013895	98.33	60	1	0	1534	1355	188	367	1e-73	139
Vanessa_cardui16906	Hme-MAL002097	100	81	0	0	5	247	247	5	2e-50	196
Vanessa_cardui17004	Hme-MAL033228	71.43	84	24	0	822	1073	256	5	2e-39	161
Vanessa_cardui17013	Hme-CYT006056	64.41	59	21	0	239	415	23	199	3e-12	70.3
Vanessa_cardui17082	Hme-MAL011261	28.57	91	65	0	350	622	44	316	1e-06	51.5
Vanessa_cardui17208	Hme-CYT015221	60	40	16	0	288	407	196	315	3e-14	61.3
Vanessa_cardui17213	Hme-CYT019430	42.86	105	60	0	762	448	679	365	9e-26	104
Vanessa_cardui17361	Hme-MAL030912	90.37	135	13	0	797	393	27	431	4e-80	296
Vanessa_cardui17436	Hme-CYT026789	74.24	66	17	0	614	417	4	201	8e-55	139
Vanessa_cardui17448	Hme-CYT032807	95.45	88	4	0	65	328	268	5	9e-53	204
Vanessa_cardui17486	Hme-MAL032530	80.39	51	10	0	195	347	154	2	4e-36	103
Vanessa_cardui17490	Hme-MAL010665	51.61	31	15	0	416	508	945	853	2e-15	45.5
Vanessa_cardui17546	Hme-MAL008604	86.54	104	14	0	722	411	6	317	2e-62	236
Vanessa_cardui17643	Hme-MAL021616	42.11	38	22	0	115	2	125	12	1e-07	44.6
Vanessa_cardui17706	Hme-MAL034068	79.41	68	14	0	576	779	231	434	2e-69	132
Vanessa_cardui17711	Hme-MAL026737	30.61	147	102	0	1745	1305	89	529	5e-38	112
Vanessa_cardui17749	Hme-MAL007735	100	31	0	0	870	778	6	98	3e-18	73.5
Vanessa_cardui17821	Hme-CYT010641	84.62	65	10	0	847	653	334	140	3e-47	149
Vanessa_cardui17829	Hme-MAL026299	94.23	104	6	0	538	849	44	355	1e-63	241
Vanessa_cardui17838	Hme-CYT014540	100	63	0	0	856	668	44	232	1e-40	165
Vanessa_cardui17936	Hme-MAL006819	26.32	114	84	0	783	442	443	102	3e-08	57.4
Vanessa_cardui17981	Hme-MAL020198	50	70	35	0	454	245	1046	837	2e-41	90.4
Vanessa_cardui17994	Hme-CYT036585	42.45	106	61	0	319	636	673	356	3e-47	127
Vanessa_cardui18056	Hme-CYT005512	44.19	43	24	0	89	217	1071	943	2e-15	48.3
Vanessa_cardui18069	Hme-MAL030165	81.68	131	24	0	796	404	433	41	1e-71	263
Vanessa_cardui18105	Hme-CYT020084	87.5	40	5	0	190	71	253	134	4e-26	82.2
Vanessa_cardui18122	Hme-CYT013458	73.12	253	68	0	55	813	259	1017	7e-105	378
Vanessa_cardui18169	Hme-MAL022744	73.33	60	16	0	3	182	693	514	2e-62	119
Vanessa_cardui18257	Hme-MAL030397	45.95	37	20	0	698	588	221	331	2e-06	51.5
Vanessa_cardui18262	Hme-CYT029274	31.08	74	51	0	279	500	394	615	2e-13	55.6
Vanessa_cardui18320	Hme-MAL030070	51.92	104	50	0	1423	1734	520	209	2e-55	133
Vanessa_cardui18322	Hme-CYT016546	86.92	237	31	0	1490	2200	994	284	6e-151	532
Vanessa_cardui18348	Hme-CYT000011	46.15	39	21	0	351	467	304	188	3e-15	50.6
Vanessa_cardui18375	Hme-CYT013895	98.33	60	1	0	93	272	188	367	2e-67	139
Vanessa_cardui18668	Hme-CYT029794	89.01	91	10	0	682	954	275	3	7e-49	193
Vanessa_cardui18699	Hme-CYT012804	94.74	38	2	0	349	236	54	167	5e-47	91.6
Vanessa_cardui18765	Hme-CYT018940	86.6	97	13	0	1714	2004	556	846	2e-136	217
Vanessa_cardui18802	Hme-MAL007673	72.41	29	8	0	1657	1743	53	139	2e-20	53
Vanessa_cardui18803	Hme-MAL020461	82.82	163	28	0	843	355	328	816	5e-86	315
Vanessa_cardui18851	Hme-CYT025522	72.93	133	36	0	812	414	662	264	8e-112	252
Vanessa_cardui18899	Hme-MAL008604	86.54	104	14	0	95	406	6	317	3e-62	236
Vanessa_cardui18979	Hme-CYT003136	32.77	119	80	0	365	721	958	602	2e-32	95
Vanessa_cardui19026	Hme-CYT023698	54.05	37	17	0	248	138	288	178	7e-08	41.4
Vanessa_cardui19035	Hme-MAL010154	50	24	12	0	1302	1231	282	211	3e-23	40.9
Vanessa_cardui19078	Hme-MAL013116	86.81	182	24	0	548	3	319	864	4e-107	384
Vanessa_cardui19210	Hme-CYT011096	90.13	152	15	0	2685	2230	1	456	3e-95	347
Vanessa_cardui19240	Hme-MAL007213	40	60	36	0	337	158	1028	849	6e-27	63.4
Vanessa_cardui19261	Hme-CYT030492	77.27	66	15	0	358	161	244	47	1e-47	124
Vanessa_cardui19270	Hme-CYT026789	64.15	53	19	0	108	266	202	360	7e-31	92.9
Vanessa_cardui19317	Hme-CYT026655	45.16	62	34	0	277	92	419	234	1e-13	64.3
Vanessa_cardui19363	Hme-MAL025602	43.64	55	31	0	138	302	466	302	4e-11	65.9
Vanessa_cardui19460	Hme-CYT003715	28.57	77	55	0	241	471	75	305	4e-10	46.4
Vanessa_cardui19504	Hme-MAL034106	67.8	59	19	0	1335	1511	192	16	5e-30	96.2
Vanessa_cardui19535	Hme-CYT015868	79.84	129	26	0	504	890	32	418	5e-82	282
Vanessa_cardui19628	Hme-CYT004462	86.75	151	20	0	522	70	577	125	7e-106	326
Vanessa_cardui20012	Hme-CYT014377	55.56	27	12	0	135	55	620	700	7e-19	44.6
Vanessa_cardui20026	Hme-CYT027976	85.57	97	14	0	795	1085	744	454	8e-89	209
Vanessa_cardui20086	Hme-MAL008247	42.53	87	50	0	299	39	514	254	2e-17	87.3
Vanessa_cardui20103	Hme-MAL026424	60.67	89	35	0	356	622	749	483	2e-42	150
Vanessa_cardui20117	Hme-CYT004042	95.16	62	3	0	241	426	633	818	1e-72	137
Vanessa_cardui20128	Hme-CYT011096	90.13	152	15	0	416	871	1	456	3e-95	347
Vanessa_cardui20132	Hme-CYT011202	50	32	16	0	483	388	859	764	1e-08	39.1
Vanessa_cardui20222	Hme-CYT026922	83.93	56	9	0	281	448	727	560	5e-27	118
Vanessa_cardui20480	Hme-CYT025400	95.83	96	4	0	669	382	863	576	2e-66	180
Vanessa_cardui20528	Hme-MAL026424	62.34	77	29	0	166	396	292	62	1e-41	117
Vanessa_cardui20570	Hme-CYT018299	75.93	54	13	0	727	888	149	310	1e-57	111
Vanessa_cardui20686	Hme-CYT003252	73.91	69	18	0	1	207	64	270	6e-28	122
Vanessa_cardui20723	Hme-MAL028075	86.44	177	24	0	275	805	170	700	6e-119	343
Vanessa_cardui20783	Hme-MAL017227	84.8	125	19	0	498	124	458	832	2e-111	255
Vanessa_cardui20790	Hme-CYT006070	90.1	303	30	0	1021	113	6	914	0	673
Vanessa_cardui20836	Hme-CYT026592	80.95	42	8	0	127	2	18	143	4e-18	90.4
Vanessa_cardui20847	Hme-CYT030323	32.91	79	53	0	966	730	489	253	9e-08	55.7
Vanessa_cardui20892	Hme-CYT013458	73.12	253	68	0	1137	379	259	1017	2e-104	376
Vanessa_cardui20915	Hme-CYT033132	79.41	68	14	0	568	365	150	353	7e-56	124
Vanessa_cardui20916	Hme-CYT033277	43.4	53	30	0	370	528	451	609	6e-23	51.5
Vanessa_cardui20948	Hme-MAL009718	75.56	180	44	0	540	1	1	540	9e-94	341
Vanessa_cardui20961	Hme-MAL028901	82.5	40	7	0	379	260	425	306	1e-18	84
Vanessa_cardui21170	Hme-CYT012100	80.95	42	8	0	208	83	325	200	2e-13	74.8
Vanessa_cardui21208	Hme-CYT027007	80.21	192	38	0	488	1063	41	616	3e-115	401
Vanessa_cardui21287	Hme-CYT023176	90.68	118	11	0	380	27	42	395	3e-76	275
Vanessa_cardui21331	Hme-CYT002768	45.35	86	47	0	514	771	48	305	4e-22	103
Vanessa_cardui21495	Hme-CYT007528	89.29	112	12	0	337	2	793	458	1e-93	247
Vanessa_cardui21547	Hme-MAL008110	84	50	8	0	391	242	419	568	6e-46	100
Vanessa_cardui21549	Hme-MAL029317	53.33	60	28	0	507	328	425	246	4e-16	82.6
Vanessa_cardui21582	Hme-CYT013133	66.67	48	16	0	1654	1797	263	120	4e-25	73.2
Vanessa_cardui21666	Hme-MAL017422	29.91	107	75	0	359	679	728	1048	5e-09	61.6
Vanessa_cardui21777	Hme-CYT012688	83.33	60	10	0	557	736	498	319	5e-49	133
Vanessa_cardui21812	Hme-CYT016546	86.92	237	31	0	716	6	994	284	4e-151	532
Vanessa_cardui21895	Hme-CYT004042	95.16	62	3	0	5623	5438	633	818	4e-73	137
Vanessa_cardui21912	Hme-CYT024718	54.35	46	21	0	455	592	485	622	6e-20	67.4
Vanessa_cardui21945	Hme-MAL007595	69.13	149	46	0	428	874	1699	1253	8e-129	262
Vanessa_cardui21972	Hme-CYT012688	83.33	60	10	0	1734	1555	498	319	6e-49	133
Vanessa_cardui22061	Hme-MAL004592	84	25	4	0	153	227	77	3	2e-19	61.6
Vanessa_cardui22091	Hme-CYT035639	89.09	165	18	0	219	713	500	6	6e-105	379
Vanessa_cardui22159	Hme-MAL005675	69.16	107	33	0	402	82	428	108	1e-52	134
Vanessa_cardui22176	Hme-CYT017944	91.21	91	8	0	1069	1341	439	711	1e-136	200
Vanessa_cardui22227	Hme-MAL031114	47.37	95	50	0	501	217	820	536	8e-19	91.3
Vanessa_cardui22246	Hme-MAL028901	82.5	40	7	0	392	511	425	306	1e-18	84
Vanessa_cardui22271	Hme-CYT016562	81.54	65	12	0	196	2	392	198	2e-36	149
Vanessa_cardui22298	Hme-CYT022420	83.87	155	25	0	649	185	616	152	7e-134	292
Vanessa_cardui22421	Hme-MAL031435	55.56	63	28	0	283	95	245	57	7e-41	101
Vanessa_cardui22426	Hme-MAL021578	70.7	157	46	0	856	386	402	872	3e-122	302
Vanessa_cardui22431	Hme-CYT019698	46.93	179	95	0	163	699	920	384	1e-56	217
Vanessa_cardui22462	Hme-CYT025891	52.29	153	73	0	460	2	90	548	4e-61	211
Vanessa_cardui22604	Hme-MAL017422	29.91	107	75	0	2375	2055	728	1048	5e-09	61.6
Vanessa_cardui22609	Hme-CYT022420	84.52	155	24	0	336	800	616	152	5e-134	292
Vanessa_cardui22660	Hme-CYT027976	87.5	120	15	0	917	558	432	73	4e-65	246
Vanessa_cardui22703	Hme-MAL007595	69.84	126	38	0	1093	716	1630	1253	7e-115	224
Vanessa_cardui22833	Hme-MAL034213	60.75	107	42	0	641	321	159	479	3e-52	157
Vanessa_cardui22860	Hme-CYT020263	63.64	77	28	0	226	456	327	97	3e-43	125
Vanessa_cardui22861	Hme-CYT033871	67.53	77	25	0	220	450	62	292	6e-54	134
Vanessa_cardui22967	Hme-MAL031915	73.77	122	32	0	90	455	125	490	2e-48	190
Vanessa_cardui23019	Hme-CYT010544	47.83	69	36	0	158	364	963	757	7e-28	84.6
Vanessa_cardui23037	Hme-CYT007741	34.04	47	31	0	321	461	127	267	1e-09	43.7
Vanessa_cardui23063	Hme-CYT016282	85.14	74	11	0	699	478	425	204	5e-62	163
Vanessa_cardui23079	Hme-CYT009623	66.23	77	26	0	602	832	444	214	6e-25	112
Vanessa_cardui23084	Hme-MAL027353	88.51	87	10	0	604	864	835	575	1e-43	174
Vanessa_cardui23107	Hme-CYT032814	90.12	81	8	0	573	815	668	426	3e-44	176
Vanessa_cardui23117	Hme-MAL015678	92.86	42	3	0	127	2	641	516	3e-21	100
Vanessa_cardui23161	Hme-MAL015063	62.96	27	10	0	334	254	51	131	3e-10	43.2
Vanessa_cardui23215	Hme-CYT008921	36.17	47	30	0	819	679	201	61	8e-06	39.6
Vanessa_cardui23317	Hme-CYT007863	80.18	111	22	0	289	621	343	11	1e-107	220
Vanessa_cardui23324	Hme-CYT003715	28.57	77	55	0	673	443	75	305	3e-10	46.4
Vanessa_cardui23372	Hme-CYT028551	65.62	128	44	0	139	522	153	536	7e-73	232
Vanessa_cardui23391	Hme-CYT000407	73.77	122	32	0	572	207	369	4	3e-68	255
Vanessa_cardui23396	Hme-MAL015063	62.96	27	10	0	881	961	51	131	4e-10	43.2
Vanessa_cardui23446	Hme-CYT011202	50	32	16	0	328	423	859	764	2e-08	39.1
Vanessa_cardui23479	Hme-MAL028197	65.31	49	17	0	4243	4389	239	93	2e-55	81.9
Vanessa_cardui23553	Hme-CYT006070	90.1	303	30	0	907	1815	6	914	0	673
Vanessa_cardui23580	Hme-CYT018299	75.93	54	13	0	466	305	149	310	4e-59	111
Vanessa_cardui23627	Hme-CYT028233	60	70	28	0	377	168	205	414	3e-26	108
Vanessa_cardui23693	Hme-CYT036228	52.74	146	69	0	1156	719	316	753	4e-134	199
Vanessa_cardui23730	Hme-MAL010960	65.81	117	40	0	701	1051	775	425	6e-115	200
Vanessa_cardui23759	Hme-MAL026695	88.89	27	3	0	119	39	826	906	4e-55	55.5
Vanessa_cardui23764	Hme-CYT030830	66.67	27	9	0	1349	1429	112	192	1e-13	45.5
Vanessa_cardui23856	Hme-CYT027976	87.06	85	11	0	257	3	744	490	2e-80	184
Vanessa_cardui23892	Hme-MAL007647	52.73	55	26	0	265	429	409	245	4e-32	80.8
Vanessa_cardui23919	Hme-MAL010303	49.32	73	37	0	89	307	310	528	6e-22	95
Vanessa_cardui23942	Hme-MAL014987	58.44	154	64	0	462	1	292	753	2e-82	228
Vanessa_cardui23987	Hme-CYT026713	87.5	48	6	0	178	35	150	7	7e-44	99.3
Vanessa_cardui24010	Hme-MAL000790	42.03	69	40	0	569	363	249	43	2e-12	71.6
Vanessa_cardui24015	Hme-CYT003252	75.68	74	18	0	857	636	49	270	4e-37	134
Vanessa_cardui24145	Hme-CYT001482	78.67	75	16	0	989	765	264	40	2e-64	127
Vanessa_cardui24164	Hme-CYT005414	58.11	74	31	0	366	145	553	332	8e-41	110
Vanessa_cardui24219	Hme-CYT009992	85	60	9	0	434	255	191	370	6e-39	120
Vanessa_cardui24276	Hme-CYT013905	65.52	29	10	0	370	284	648	734	4e-23	52.8
Vanessa_cardui24298	Hme-CYT031682	79.13	115	24	0	215	559	75	419	2e-73	234
Vanessa_cardui24316	Hme-CYT032879	76.36	55	13	0	283	447	13	177	1e-40	101
Vanessa_cardui24416	Hme-MAL013285	82.4	125	22	0	480	854	448	74	4e-69	259
Vanessa_cardui24455	Hme-MAL026424	58.96	134	55	0	1311	910	749	348	1e-90	210
Vanessa_cardui24596	Hme-MAL002097	100	81	0	0	589	347	247	5	3e-50	196
Vanessa_cardui24634	Hme-CYT018177	43.75	64	36	0	692	501	267	76	3e-15	79.9
Vanessa_cardui24695	Hme-MAL010303	49.32	73	37	0	750	532	310	528	4e-31	95
Vanessa_cardui24697	Hme-MAL003732	72.22	36	10	0	1639	1532	209	102	2e-32	63.4
Vanessa_cardui24729	Hme-CYT029268	42.86	35	20	0	309	205	378	274	9e-10	38.2
Vanessa_cardui24789	Hme-CYT007528	84.96	133	20	0	971	1369	793	395	4e-105	283
Vanessa_cardui24795	Hme-MAL032215	62.5	40	15	0	2145	2264	693	812	7e-06	50.9
Vanessa_cardui24845	Hme-CYT006381	85.71	35	5	0	1069	1173	432	328	1e-32	84.9
Vanessa_cardui24860	Hme-MAL033032	73.02	63	17	0	230	418	25	213	2e-25	113
Vanessa_cardui24873	Hme-MAL010843	64.52	186	66	0	45	602	203	760	7e-72	267
Vanessa_cardui24936	Hme-CYT023570	88	225	27	0	980	306	84	758	4e-174	483
Vanessa_cardui25069	Hme-MAL029383	76.24	101	24	0	303	1	396	94	6e-51	198
Vanessa_cardui25086	Hme-MAL019935	51.61	31	15	0	1232	1324	577	669	7e-14	41.8
Vanessa_cardui25107	Hme-MAL006867	54.29	35	16	0	277	381	233	337	3e-06	50.6
Vanessa_cardui25110	Hme-CYT017265	55.07	69	31	0	409	615	216	10	1e-18	86.4
Vanessa_cardui25139	Hme-MAL032325	57.53	73	31	0	1822	1604	1291	1073	4e-46	109
Vanessa_cardui25141	Hme-CYT016045	60.96	146	57	0	464	27	15	452	3e-57	219
Vanessa_cardui25223	Hme-CYT013008	93.37	166	11	0	295	792	132	629	5e-122	422
Vanessa_cardui25232	Hme-MAL023465	71.26	174	50	0	707	186	527	6	3e-79	292
Vanessa_cardui25261	Hme-MAL026737	32.45	151	102	0	1779	1327	89	541	2e-41	123
Vanessa_cardui25272	Hme-CYT002745	77.88	104	23	0	229	540	7	318	2e-46	183
Vanessa_cardui25345	Hme-MAL027667	77.78	18	4	0	651	598	260	313	2e-07	43.7
Vanessa_cardui25349	Hme-MAL011467	81.4	129	24	0	641	1027	442	56	2e-80	243
Vanessa_cardui25417	Hme-MAL019935	51.61	31	15	0	729	637	577	669	8e-14	41.8
Vanessa_cardui25603	Hme-MAL013725	63.33	90	33	0	383	652	9	278	7e-36	134
Vanessa_cardui25632	Hme-CYT030369	45.59	68	37	0	806	1009	15	218	2e-24	82.6
Vanessa_cardui25636	Hme-MAL015476	75.81	62	15	0	229	414	87	272	9e-22	101
Vanessa_cardui25647	Hme-CYT033010	49.35	77	39	0	700	470	53	283	5e-18	90
Vanessa_cardui25653	Hme-CYT009473	82.08	212	38	0	817	182	1052	417	8e-143	431
Vanessa_cardui25689	Hme-MAL033228	72.97	74	20	0	588	367	226	5	5e-35	145
Vanessa_cardui25696	Hme-CYT024019	38.03	71	44	0	317	529	141	353	7e-09	58.5
Vanessa_cardui25716	Hme-CYT018883	75.53	94	23	0	1551	1270	316	35	2e-47	188
Vanessa_cardui25829	Hme-MAL033483	89.58	48	5	0	982	839	925	782	8e-79	112
Vanessa_cardui25899	Hme-MAL017140	86.73	98	13	0	2	295	32	325	3e-52	202
Vanessa_cardui25982	Hme-MAL028944	84.62	130	20	0	1535	1924	472	83	1e-73	275
Vanessa_cardui26010	Hme-CYT020648	67.5	40	13	0	252	371	188	307	1e-14	68
Vanessa_cardui26017	Hme-CYT015335	82.81	128	22	0	933	550	388	5	2e-64	244
Vanessa_cardui26036	Hme-CYT034903	29.73	74	52	0	711	932	301	80	1e-08	58.3
Vanessa_cardui26052	Hme-MAL030408	94.12	85	5	0	538	284	60	314	2e-56	195
Vanessa_cardui26057	Hme-CYT018724	56.52	92	40	0	478	203	308	33	5e-41	136
Vanessa_cardui26095	Hme-CYT014532	82.11	123	22	0	197	565	372	4	1e-69	247
Vanessa_cardui26099	Hme-CYT030830	66.67	27	9	0	1135	1055	112	192	1e-13	45.5
Vanessa_cardui26119	Hme-CYT016772	58.82	51	21	0	364	516	8	160	5e-18	85.4
Vanessa_cardui26179	Hme-CYT006070	53.74	214	99	0	338	979	6	647	4e-87	320
Vanessa_cardui26233	Hme-CYT015805	55.86	145	64	0	547	113	1013	1447	5e-53	204
Vanessa_cardui26306	Hme-MAL020046	89.74	39	4	0	653	769	57	173	2e-21	91.3
Vanessa_cardui26481	Hme-MAL033218	60.78	51	20	0	269	421	380	228	5e-35	81.7
Vanessa_cardui26484	Hme-CYT028233	60	70	28	0	1082	1291	205	414	3e-26	108
Vanessa_cardui26491	Hme-MAL015625	42.42	33	19	0	121	219	266	168	1e-09	46
Vanessa_cardui26494	Hme-CYT019688	48.72	39	20	0	256	140	685	569	5e-13	52.2
Vanessa_cardui26563	Hme-MAL007688	57.58	66	28	0	65	262	201	4	1e-28	100
Vanessa_cardui26580	Hme-MAL029897	78.34	217	47	0	423	1073	13	663	3e-108	388
Vanessa_cardui26667	Hme-MAL012135	85.53	76	11	0	264	491	230	3	9e-39	157
Vanessa_cardui26668	Hme-CYT032308	79.22	77	16	0	328	558	14	244	2e-36	142
Vanessa_cardui26693	Hme-CYT028742	83.09	136	23	0	949	1356	269	676	4e-84	298
Vanessa_cardui26735	Hme-MAL000003	86.86	137	18	0	158	568	46	456	5e-81	298
Vanessa_cardui26755	Hme-MAL010287	85.19	54	8	0	1302	1463	387	548	3e-79	124
Vanessa_cardui26804	Hme-CYT015712	88.89	54	6	0	1116	1277	152	313	6e-30	115
Vanessa_cardui26810	Hme-CYT000073	75.22	113	28	0	233	571	262	600	4e-87	243
Vanessa_cardui26823	Hme-MAL029897	77.88	217	48	0	1395	745	13	663	1e-107	386
Vanessa_cardui26851	Hme-CYT009269	90.35	114	11	0	1450	1791	202	543	1e-69	245
Vanessa_cardui26938	Hme-MAL010518	85.25	61	9	0	183	1	368	186	2e-30	131
Vanessa_cardui26956	Hme-CYT018591	62.5	72	27	0	124	339	4	219	1e-29	108
Vanessa_cardui26967	Hme-CYT010806	62.89	159	59	0	3739	3263	482	6	1e-66	253
Vanessa_cardui27119	Hme-CYT001761	53.06	98	46	0	108	401	655	362	6e-52	125
Vanessa_cardui27126	Hme-MAL011467	82.46	114	20	0	345	4	442	101	3e-72	216
Vanessa_cardui27257	Hme-CYT027931	76.42	123	29	0	751	383	446	78	2e-59	199
Vanessa_cardui27269	Hme-MAL021240	39.19	74	45	0	544	323	188	409	8e-13	73.9
Vanessa_cardui27322	Hme-CYT017056	54.72	106	48	0	400	717	13	330	1e-35	148
Vanessa_cardui27357	Hme-CYT026579	77.65	85	19	0	290	544	15	269	1e-29	127
Vanessa_cardui27377	Hme-CYT002968	90.18	163	16	0	740	252	1803	2291	7e-93	337
Vanessa_cardui27438	Hme-CYT009473	82.08	212	38	0	1207	1842	1052	417	8e-143	431
Vanessa_cardui27466	Hme-CYT002797	28.92	83	59	0	1445	1197	473	721	7e-07	53.8
Vanessa_cardui27521	Hme-MAL021709	22.68	97	75	0	404	114	154	444	3e-06	51
Vanessa_cardui27574	Hme-MAL016687	78	50	11	0	725	576	157	8	6e-26	91.7
Vanessa_cardui27687	Hme-CYT022769	71.03	145	42	0	517	951	255	689	4e-146	272
Vanessa_cardui27765	Hme-CYT010811	79.01	81	17	0	110	352	321	79	8e-37	151
Vanessa_cardui27812	Hme-CYT015712	88.89	54	6	0	453	292	152	313	2e-30	115
Vanessa_cardui27837	Hme-MAL026280	94.51	164	9	0	794	1285	13	504	2e-104	377
Vanessa_cardui27838	Hme-CYT031212	72.15	79	22	0	778	1014	114	350	1e-43	155
Vanessa_cardui27905	Hme-CYT012003	85.27	129	19	0	387	1	134	520	7e-85	242
Vanessa_cardui27967	Hme-MAL021578	70.7	157	46	0	1137	1607	402	872	5e-122	302
Vanessa_cardui28005	Hme-MAL008469	68.49	73	23	0	1	219	6	224	2e-29	126
Vanessa_cardui28019	Hme-CYT017056	90.2	51	5	0	3	155	159	7	8e-26	114
Vanessa_cardui28092	Hme-CYT011443	82.46	171	30	0	21	533	680	168	8e-128	371
Vanessa_cardui28132	Hme-CYT024217	62.99	154	57	0	908	447	464	3	6e-60	228
Vanessa_cardui28189	Hme-MAL016193	53.06	98	46	0	606	313	145	438	2e-31	133
Vanessa_cardui28205	Hme-MAL017907	90	20	2	0	711	652	140	199	5e-08	45.4
Vanessa_cardui28247	Hme-CYT026010	82.76	87	15	0	1289	1029	6	266	2e-52	204
Vanessa_cardui28389	Hme-CYT019698	55.77	260	115	0	406	1185	815	36	4e-109	382
Vanessa_cardui28399	Hme-CYT009687	76.19	126	30	0	175	552	12	389	8e-70	262
Vanessa_cardui28469	Hme-MAL010287	85.19	54	8	0	452	291	387	548	3e-79	124
Vanessa_cardui28490	Hme-MAL017976	78.79	33	7	0	278	180	277	179	7e-16	68.4
Vanessa_cardui28543	Hme-CYT026010	82.76	87	15	0	532	792	6	266	2e-52	204
Vanessa_cardui28634	Hme-MAL030397	40	45	27	0	271	405	197	331	7e-07	52.8
Vanessa_cardui28698	Hme-MAL028197	65.31	49	17	0	1805	1659	239	93	3e-55	81.7
Vanessa_cardui28713	Hme-CYT000593	71.54	123	35	0	873	505	59	427	3e-98	194
Vanessa_cardui28718	Hme-MAL011317	90.59	85	8	0	490	744	324	578	5e-50	179
Vanessa_cardui28747	Hme-CYT000435	43.57	140	79	0	815	396	858	1277	1e-59	159
Vanessa_cardui28751	Hme-CYT035601	80	15	3	0	262	306	37	81	9e-08	37.7
Vanessa_cardui28752	Hme-MAL010694	74.53	161	41	0	572	90	66	548	3e-82	302
Vanessa_cardui28756	Hme-CYT031626	77.27	44	10	0	192	61	138	7	2e-34	91.9
Vanessa_cardui28758	Hme-MAL034641	89.47	38	4	0	407	294	14	127	9e-22	80.4
Vanessa_cardui28771	Hme-CYT007448	79.73	74	15	0	1075	854	4	225	4e-67	149
Vanessa_cardui28780	Hme-MAL028944	84.62	130	20	0	602	213	472	83	1e-73	275
Vanessa_cardui28812	Hme-MAL022911	40.45	89	53	0	10	276	319	585	7e-15	79.4
Vanessa_cardui28813	Hme-CYT026690	52.63	57	27	0	117	287	119	289	2e-09	61.1
Vanessa_cardui28885	Hme-CYT003001	70.98	193	56	0	1397	1975	21	599	6e-87	319
Vanessa_cardui28954	Hme-CYT011974	50.57	87	43	0	924	664	318	58	8e-23	105
Vanessa_cardui28955	Hme-CYT025101	69.57	46	14	0	169	32	2	139	3e-17	86.3
Vanessa_cardui28973	Hme-CYT004436	89.29	84	9	0	764	1015	257	6	3e-44	178
Vanessa_cardui28974	Hme-MAL012224	72.73	66	18	0	224	421	167	364	7e-55	120
Vanessa_cardui29104	Hme-CYT017021	51.22	41	20	0	213	335	320	198	1e-07	54.7
Vanessa_cardui29133	Hme-CYT023115	38.96	77	47	0	383	613	584	354	2e-09	60.2
Vanessa_cardui29159	Hme-CYT008210	55.17	58	26	0	52	225	392	219	1e-28	78.5
Vanessa_cardui29171	Hme-CYT031917	62.55	275	103	0	643	1467	791	1615	0	413
Vanessa_cardui29223	Hme-CYT029931	69.11	123	38	0	554	186	517	885	6e-91	230
Vanessa_cardui29280	Hme-CYT005612	79.17	192	40	0	703	128	175	750	1e-103	373
Vanessa_cardui29497	Hme-MAL003902	87.14	70	9	0	218	427	4	213	5e-37	145
Vanessa_cardui29500	Hme-MAL026280	94.51	164	9	0	660	169	13	504	2e-104	377
Vanessa_cardui29516	Hme-CYT016442	76.87	134	31	0	702	301	13	414	3e-67	253
Vanessa_cardui29522	Hme-MAL015608	79.22	77	16	0	421	191	163	393	4e-38	155
Vanessa_cardui29553	Hme-CYT035992	70.37	27	8	0	472	392	17	97	9e-07	51.9
Vanessa_cardui29612	Hme-CYT035763	33.51	185	123	0	2542	1988	404	958	6e-67	132
Vanessa_cardui29627	Hme-MAL001998	84.62	78	12	0	683	450	159	392	1e-37	146
Vanessa_cardui29631	Hme-CYT032629	69.05	42	13	0	91	216	166	41	2e-23	73.2
Vanessa_cardui29690	Hme-MAL027667	77.78	18	4	0	621	674	260	313	1e-07	43.7
Vanessa_cardui29699	Hme-CYT015335	82.81	128	22	0	650	1033	388	5	2e-64	244
Vanessa_cardui29756	Hme-CYT021360	75.44	57	14	0	502	332	268	98	9e-25	107
Vanessa_cardui29777	Hme-CYT008014	66.67	27	9	0	82	2	227	147	5e-12	46.4
Vanessa_cardui29837	Hme-MAL026550	78.45	116	25	0	238	585	878	531	3e-68	238
Vanessa_cardui29875	Hme-CYT006955	30.77	52	36	0	231	386	170	15	7e-11	42.8
Vanessa_cardui29964	Hme-MAL014987	58.06	155	65	0	522	986	292	756	1e-90	229
Vanessa_cardui29968	Hme-MAL026209	37.86	140	87	0	88	507	718	299	1e-30	130
Vanessa_cardui29971	Hme-CYT020424	85.61	132	19	0	627	232	486	881	2e-88	297
Vanessa_cardui30010	Hme-CYT007448	79.73	74	15	0	374	595	4	225	3e-67	149
Vanessa_cardui30067	Hme-MAL009185	80	30	6	0	115	204	205	294	3e-18	60.8
Vanessa_cardui30108	Hme-MAL014524	54.41	68	31	0	1917	2120	447	244	3e-18	87.8
Vanessa_cardui30129	Hme-CYT011443	82.46	171	30	0	751	239	680	168	1e-127	371
Vanessa_cardui30141	Hme-CYT021480	44.9	98	54	0	502	209	505	212	6e-24	108
Vanessa_cardui30158	Hme-CYT000593	71.54	123	35	0	559	927	59	427	2e-98	194
Vanessa_cardui30168	Hme-MAL031443	82.28	79	14	0	507	271	259	23	5e-37	151
Vanessa_cardui30196	Hme-CYT017265	55.07	69	31	0	1569	1363	216	10	4e-18	86
Vanessa_cardui30303	Hme-CYT011410	93.24	74	5	0	858	637	344	565	3e-55	174
Vanessa_cardui30347	Hme-CYT016544	80	40	8	0	261	142	841	960	2e-26	72.5
Vanessa_cardui30351	Hme-CYT030413	84.06	320	51	0	197	1156	268	1227	0	627
Vanessa_cardui30405	Hme-MAL021685	37.37	99	62	0	3047	3343	53	349	1e-12	73.9
Vanessa_cardui30412	Hme-CYT008014	61.67	60	23	0	616	437	66	245	2e-18	90.4
Vanessa_cardui30469	Hme-CYT006163	90.08	121	12	0	888	1250	387	25	3e-76	284
Vanessa_cardui30470	Hme-MAL021616	43.9	41	23	0	444	566	125	3	2e-09	51.9
Vanessa_cardui30487	Hme-MAL004044	57.53	73	31	0	813	1031	39	257	3e-61	105
Vanessa_cardui30541	Hme-MAL014451	53.85	39	18	0	496	612	328	444	1e-17	56.1
Vanessa_cardui30552	Hme-CYT025400	97.65	85	2	0	612	358	860	606	1e-67	160
Vanessa_cardui30569	Hme-MAL020046	89.74	39	4	0	307	191	57	173	7e-22	91.3
Vanessa_cardui30679	Hme-MAL034213	60.75	107	42	0	641	961	159	479	3e-52	157
Vanessa_cardui30706	Hme-MAL024640	95.24	63	3	0	535	347	44	232	3e-38	156
Vanessa_cardui30761	Hme-CYT027931	79.61	103	21	0	162	470	386	78	6e-59	198
Vanessa_cardui30762	Hme-CYT018824	96.67	30	1	0	464	375	80	169	2e-29	73.5
Vanessa_cardui30800	Hme-CYT029931	69.92	123	37	0	87	455	517	885	6e-69	231
Vanessa_cardui30839	Hme-MAL021433	74	150	39	0	3	452	98	547	2e-89	295
Vanessa_cardui30856	Hme-MAL015252	70.59	102	30	0	93	398	30	335	6e-50	194
Vanessa_cardui30906	Hme-CYT004557	65.62	32	11	0	1037	1132	4	99	9e-22	52.8
Vanessa_cardui30938	Hme-MAL013725	63.33	90	33	0	747	478	9	278	1e-37	137
Vanessa_cardui30949	Hme-CYT026655	45.16	62	34	0	306	491	419	234	2e-14	64.3
Vanessa_cardui31015	Hme-MAL024751	81.08	37	7	0	507	397	204	94	9e-13	71.6
Vanessa_cardui31038	Hme-CYT035763	33.51	185	123	0	147	701	404	958	7e-67	132
Vanessa_cardui31041	Hme-CYT022769	71.03	145	42	0	1472	1038	255	689	4e-146	272
Vanessa_cardui31046	Hme-CYT024944	48.48	99	51	0	676	380	204	500	2e-27	120
Vanessa_cardui31058	Hme-MAL031915	86.79	159	21	0	582	106	14	490	7e-82	302
Vanessa_cardui31091	Hme-CYT031362	91.94	62	5	0	156	341	192	377	1e-65	141
Vanessa_cardui31099	Hme-CYT015614	44.44	72	40	0	3	218	360	575	1e-24	78.5
Vanessa_cardui31131	Hme-MAL011183	84.96	113	17	0	695	357	340	2	1e-65	247
Vanessa_cardui31151	Hme-CYT010594	83.23	167	28	0	1373	873	773	273	1e-149	347
Vanessa_cardui31173	Hme-MAL033973	90	50	5	0	378	527	3	152	3e-24	109
Vanessa_cardui31262	Hme-MAL009274	70.97	31	9	0	564	656	832	740	2e-08	57.4
Vanessa_cardui31278	Hme-CYT008133	87.64	178	22	0	988	455	393	926	1e-175	378
Vanessa_cardui31298	Hme-CYT010810	45.05	91	50	0	27	299	34	306	3e-38	126
Vanessa_cardui31318	Hme-CYT010146	42	50	29	0	1240	1389	157	8	5e-11	57.4
Vanessa_cardui31430	Hme-MAL005430	59.57	47	19	0	1357	1217	151	291	9e-11	67.3
Vanessa_cardui31490	Hme-CYT021203	39.34	61	37	0	451	269	1047	865	3e-13	57.9
Vanessa_cardui31515	Hme-CYT011130	84.78	46	7	0	272	135	48	185	9e-21	91.8
Vanessa_cardui31543	Hme-CYT033277	48.85	131	67	0	154	546	49	441	2e-37	152
Vanessa_cardui31552	Hme-CYT011836	36.92	65	41	0	432	238	1198	1004	2e-08	54.7
Vanessa_cardui31616	Hme-MAL014075	85.25	61	9	0	327	145	199	17	4e-27	119
Vanessa_cardui31707	Hme-MAL019034	68.42	38	12	0	17	130	47	160	2e-09	60.6
Vanessa_cardui31715	Hme-CYT012717	83.33	18	3	0	76	23	167	114	3e-06	37.3
Vanessa_cardui31716	Hme-CYT012858	42.73	110	63	0	884	555	459	788	1e-49	108
Vanessa_cardui31722	Hme-MAL030225	86.79	53	7	0	611	769	172	14	2e-36	106
Vanessa_cardui31735	Hme-MAL017498	75.31	81	20	0	445	203	594	836	2e-95	155
Vanessa_cardui31774	Hme-MAL020461	82.99	194	33	0	1	582	235	816	1e-103	374
Vanessa_cardui31784	Hme-CYT025995	39.29	28	17	0	287	204	461	378	9e-06	30.9
Vanessa_cardui31867	Hme-MAL031220	45.74	129	70	0	1855	2241	55	441	1e-37	156
Vanessa_cardui31881	Hme-MAL027515	57.78	135	57	0	510	106	6	410	7e-53	204
Vanessa_cardui31882	Hme-CYT019688	48.72	39	20	0	1257	1373	685	569	3e-13	52.8
Vanessa_cardui31919	Hme-CYT019176	89.66	116	12	0	1306	959	75	422	8e-94	283
Vanessa_cardui31928	Hme-CYT009983	59.68	62	25	0	338	523	21	206	1e-22	104
Vanessa_cardui32006	Hme-CYT032314	80	155	31	0	1699	2163	326	790	4e-86	282
Vanessa_cardui32027	Hme-CYT025458	66.23	77	26	0	452	682	14	244	3e-43	124
Vanessa_cardui32055	Hme-CYT024341	50.47	107	53	0	462	782	53	373	1e-28	126
Vanessa_cardui32056	Hme-CYT033115	72.73	33	9	0	181	83	239	337	6e-06	49.6
Vanessa_cardui32081	Hme-CYT013109	40.74	54	32	0	324	485	459	620	4e-10	62.5
Vanessa_cardui32108	Hme-CYT026477	59.06	127	52	0	421	41	951	571	2e-54	209
Vanessa_cardui32194	Hme-CYT001908	45.61	57	31	0	285	115	95	265	1e-13	65.7
Vanessa_cardui32197	Hme-CYT004557	65.62	32	11	0	2673	2578	4	99	9e-22	52.8
Vanessa_cardui32205	Hme-CYT000011	46.15	39	21	0	297	181	304	188	3e-15	50.6
Vanessa_cardui32216	Hme-CYT025998	32.73	55	37	0	280	116	227	63	2e-09	60.6
Vanessa_cardui32233	Hme-CYT029193	77.78	27	6	0	1507	1427	316	396	4e-08	57.4
Vanessa_cardui32236	Hme-CYT028769	75.44	114	28	0	372	31	447	788	3e-118	212
Vanessa_cardui32252	Hme-MAL013711	83.05	59	10	0	427	603	411	235	1e-76	124
Vanessa_cardui32292	Hme-CYT006206	46.88	96	51	0	462	749	310	597	2e-65	110
Vanessa_cardui32303	Hme-CYT008133	91.91	136	11	0	1	408	519	926	3e-152	302
Vanessa_cardui32311	Hme-MAL011437	48.44	128	66	0	688	1071	308	691	3e-46	148
Vanessa_cardui32359	Hme-CYT030413	84.06	320	51	0	1087	128	268	1227	0	627
Vanessa_cardui32373	Hme-MAL016680	80	25	5	0	820	746	503	577	2e-23	46.9
Vanessa_cardui32409	Hme-CYT019232	54.84	31	14	0	933	841	597	505	3e-11	49.2
Vanessa_cardui32417	Hme-MAL024006	90.57	106	10	0	728	411	145	462	2e-63	234
Vanessa_cardui32425	Hme-CYT010281	35.42	48	31	0	1743	1886	1025	1168	4e-06	38.2
Vanessa_cardui32453	Hme-MAL004044	57.53	73	31	0	717	499	39	257	3e-61	105
Vanessa_cardui32488	Hme-MAL005430	59.57	47	19	0	437	577	151	291	4e-11	67.4
Vanessa_cardui32525	Hme-CYT010806	62.89	159	59	0	874	1350	482	6	1e-66	253
Vanessa_cardui32548	Hme-CYT022124	30	100	70	0	39	338	708	409	3e-07	54.7
Vanessa_cardui32549	Hme-CYT032314	80	155	31	0	750	286	326	790	4e-86	282
Vanessa_cardui32584	Hme-MAL006905	51.26	119	58	0	423	67	57	413	4e-38	156
Vanessa_cardui32598	Hme-CYT028509	95.65	230	10	0	1372	683	692	3	3e-129	460
Vanessa_cardui32606	Hme-CYT015568	93.42	76	5	0	409	636	258	485	7e-68	155
Vanessa_cardui32630	Hme-MAL022911	40.45	89	53	0	928	662	319	585	7e-15	79.2
Vanessa_cardui32631	Hme-CYT013190	65.82	275	94	0	1901	2725	1060	236	5e-158	435
Vanessa_cardui32672	Hme-CYT006206	46.88	96	51	0	1083	796	310	597	2e-65	110
Vanessa_cardui32688	Hme-CYT022500	72.11	190	53	0	570	1	19	588	6e-85	312
Vanessa_cardui32691	Hme-MAL013824	78.45	116	25	0	45	392	7	354	1e-51	200
Vanessa_cardui32720	Hme-MAL027761	33.33	75	50	0	963	739	203	427	2e-06	52.4
Vanessa_cardui32764	Hme-CYT024373	47.62	84	44	0	261	10	335	586	5e-32	104
Vanessa_cardui32815	Hme-MAL021538	88	25	3	0	3	77	160	86	4e-06	50.1
Vanessa_cardui32824	Hme-CYT028546	83.74	326	53	0	692	1669	145	1122	0	660
Vanessa_cardui32832	Hme-CYT024897	80.58	103	20	0	355	47	412	104	2e-88	188
Vanessa_cardui32875	Hme-CYT005414	58.11	74	31	0	605	826	553	332	3e-43	110
Vanessa_cardui32934	Hme-CYT020770	92.22	167	13	0	502	2	353	853	1e-104	376
Vanessa_cardui32963	Hme-MAL006419	88.68	53	6	0	1912	2070	47	205	1e-26	119
Vanessa_cardui32973	Hme-CYT021322	54.79	73	33	0	1027	1245	225	7	8e-103	95.3
Vanessa_cardui33004	Hme-CYT034372	87.41	270	34	0	1928	1119	911	102	1e-172	570
Vanessa_cardui33025	Hme-CYT012858	58.14	43	18	0	346	474	459	587	3e-16	59.3
Vanessa_cardui33037	Hme-MAL005596	74.51	51	13	0	433	585	719	567	3e-26	100
Vanessa_cardui33040	Hme-CYT022866	64.52	62	22	0	283	468	335	520	1e-29	110
Vanessa_cardui33042	Hme-CYT014905	50	36	18	0	834	727	154	47	5e-11	51.5
Vanessa_cardui33046	Hme-CYT017111	81.18	85	16	0	348	602	14	268	1e-44	177
Vanessa_cardui33048	Hme-CYT032814	90.11	91	9	0	274	2	668	396	6e-51	199
Vanessa_cardui33062	Hme-CYT007931	54.1	61	28	0	299	481	41	223	1e-31	85.4
Vanessa_cardui33128	Hme-CYT032407	74.58	118	30	0	113	466	610	257	3e-101	197
Vanessa_cardui33185	Hme-CYT006308	44.19	43	24	0	310	182	434	562	1e-07	51.9
Vanessa_cardui33212	Hme-CYT002968	90.08	242	24	0	3	728	1566	2291	8e-134	474
Vanessa_cardui33238	Hme-MAL016629	78.05	41	9	0	277	399	172	294	1e-27	87.2
Vanessa_cardui33264	Hme-MAL003840	93.94	132	8	0	1676	2071	837	442	1e-106	293
Vanessa_cardui33316	Hme-CYT017261	100	140	0	0	1467	1048	25	444	4e-95	347
Vanessa_cardui33448	Hme-CYT004296	49.14	116	59	0	763	416	1	348	4e-35	146
Vanessa_cardui33474	Hme-MAL030225	86.79	53	7	0	696	538	172	14	3e-36	106
Vanessa_cardui33476	Hme-CYT002399	78.55	359	77	0	1312	236	182	1258	0	645
Vanessa_cardui33477	Hme-MAL024667	93.71	159	10	0	479	3	371	847	2e-118	346
Vanessa_cardui33507	Hme-CYT036437	83.33	108	18	0	25	348	481	158	8e-62	215
Vanessa_cardui33517	Hme-CYT012581	93.9	82	5	0	565	810	678	433	5e-39	159
Vanessa_cardui33522	Hme-CYT008200	52.68	112	53	0	398	63	763	428	1e-37	154
Vanessa_cardui33557	Hme-MAL018865	76.92	26	6	0	369	292	192	115	2e-15	51.4
Vanessa_cardui33568	Hme-CYT021840	72	100	28	0	2226	1927	872	1171	9e-52	137
Vanessa_cardui33591	Hme-MAL012707	33.77	77	51	0	375	145	392	622	3e-08	57
Vanessa_cardui33606	Hme-CYT003001	70.98	193	56	0	831	253	21	599	5e-87	319
Vanessa_cardui33613	Hme-CYT002211	92.31	91	7	0	82	354	278	6	2e-53	206
Vanessa_cardui33639	Hme-CYT030718	70.89	79	23	0	320	84	486	250	2e-37	141
Vanessa_cardui33674	Hme-CYT000836	39.62	53	32	0	472	630	326	168	9e-14	56.5
Vanessa_cardui33679	Hme-MAL023770	87.1	62	8	0	407	592	190	375	1e-73	127
Vanessa_cardui33756	Hme-CYT009584	58.77	114	47	0	872	531	74	415	3e-93	179
Vanessa_cardui33761	Hme-MAL002693	89.66	29	3	0	752	838	6	92	2e-11	67.5
Vanessa_cardui33845	Hme-MAL031220	45.74	129	70	0	1163	777	55	441	1e-37	156
Vanessa_cardui33906	Hme-MAL012709	79.31	29	6	0	489	575	330	416	3e-08	56.5
Vanessa_cardui33982	Hme-MAL019083	80.17	116	23	0	173	520	1	348	3e-58	222
Vanessa_cardui34018	Hme-MAL027892	90	220	22	0	765	106	510	1169	7e-140	494
Vanessa_cardui34026	Hme-MAL025493	87.18	117	15	0	2	352	15	365	1e-68	257
Vanessa_cardui34028	Hme-CYT006158	43.86	57	32	0	701	871	179	349	2e-09	61.6
Vanessa_cardui34044	Hme-CYT028742	83.09	136	23	0	617	1024	269	676	8e-85	300
Vanessa_cardui34125	Hme-CYT007386	37.35	83	52	0	356	604	262	510	2e-14	72.1
Vanessa_cardui34155	Hme-MAL016708	91.76	85	7	0	1148	894	7	261	2e-48	191
Vanessa_cardui34171	Hme-CYT019698	55.77	260	115	0	1022	243	815	36	5e-109	382
Vanessa_cardui34174	Hme-CYT025854	85.71	42	6	0	1348	1223	3	128	3e-35	87.2
Vanessa_cardui34177	Hme-MAL028164	79.75	163	33	0	490	2	45	533	2e-75	279
Vanessa_cardui34222	Hme-MAL019083	66.67	39	13	0	722	838	1	117	1e-11	68.1
Vanessa_cardui34244	Hme-CYT012858	53.49	86	40	0	275	532	846	1103	6e-46	106
Vanessa_cardui34271	Hme-CYT007839	78.49	93	20	0	630	352	284	6	4e-65	190
Vanessa_cardui34389	Hme-CYT016409	32.14	84	57	0	295	44	715	966	3e-10	63.4
Vanessa_cardui34472	Hme-MAL025493	86.36	110	15	0	538	209	36	365	2e-63	239
Vanessa_cardui34496	Hme-CYT017261	100	140	0	0	4684	5103	25	444	7e-95	347
Vanessa_cardui34513	Hme-CYT028509	95.65	230	10	0	328	1017	692	3	3e-129	460
Vanessa_cardui34564	Hme-MAL027668	96.63	89	3	0	133	399	3	269	1e-42	170
Vanessa_cardui34671	Hme-MAL018298	50.98	51	25	0	357	509	154	306	1e-25	64.8
Vanessa_cardui34696	Hme-CYT019176	89.66	116	12	0	760	1107	75	422	9e-94	283
Vanessa_cardui34709	Hme-CYT035763	36.89	122	77	0	7	372	593	958	5e-22	101
Vanessa_cardui34711	Hme-MAL035121	57.41	54	23	0	356	517	381	542	7e-15	78.4
Vanessa_cardui34791	Hme-MAL009672	69.49	59	18	0	292	116	84	260	1e-26	102
Vanessa_cardui34880	Hme-CYT009621	74.32	148	38	0	493	936	516	73	2e-79	274
Vanessa_cardui34891	Hme-CYT019977	100	45	0	0	614	480	3	137	2e-22	75.2
Vanessa_cardui34920	Hme-MAL003840	93.94	132	8	0	2021	1626	837	442	1e-106	293
Vanessa_cardui34942	Hme-CYT020173	59.26	27	11	0	269	189	591	511	8e-09	40.7
Vanessa_cardui34969	Hme-CYT028315	63.1	84	31	0	900	649	526	777	6e-52	128
Vanessa_cardui34972	Hme-MAL014927	34.85	66	43	0	2	199	494	297	4e-06	49.6
Vanessa_cardui35012	Hme-CYT017787	66.07	56	19	0	170	3	239	72	2e-27	100
Vanessa_cardui35017	Hme-CYT017111	81.18	85	16	0	1221	967	14	268	2e-44	177
Vanessa_cardui35019	Hme-CYT030268	92.31	39	3	0	596	712	143	259	5e-39	88.6
Vanessa_cardui35085	Hme-MAL018633	40.35	57	34	0	284	114	108	278	1e-09	60.6
Vanessa_cardui35135	Hme-CYT025698	56.82	44	19	0	578	447	521	390	2e-29	63.4
Vanessa_cardui35182	Hme-MAL011437	48.44	128	66	0	485	102	308	691	2e-46	148
Vanessa_cardui35198	Hme-CYT001761	53.06	98	46	0	944	651	655	362	7e-52	125
Vanessa_cardui35200	Hme-CYT018883	75.53	94	23	0	367	648	316	35	2e-47	188
Vanessa_cardui35216	Hme-CYT011974	50.57	87	43	0	12	272	318	58	8e-23	105
Vanessa_cardui35218	Hme-CYT033277	43.4	53	30	0	660	502	451	609	8e-23	51.5
Vanessa_cardui35219	Hme-CYT006158	43.86	57	32	0	256	86	179	349	2e-09	61.6
Vanessa_cardui35235	Hme-MAL005804	43.9	41	23	0	330	452	14	136	3e-06	49.6
Vanessa_cardui35250	Hme-MAL016102	53.73	67	31	0	672	872	57	257	7e-36	87.7
Vanessa_cardui35303	Hme-MAL016071	76.67	60	14	0	281	102	5	184	8e-28	123
Vanessa_cardui35328	Hme-CYT000233	82.98	141	24	0	594	1016	39	461	3e-67	253
Vanessa_cardui35335	Hme-MAL033973	87.32	71	9	0	836	624	3	215	1e-45	150
Vanessa_cardui35390	Hme-MAL023518	42.19	64	37	0	650	459	412	221	7e-13	72.5
Vanessa_cardui35431	Hme-MAL019792	39.68	63	38	0	535	723	75	263	3e-10	60.2
Vanessa_cardui35482	Hme-CYT000305	41.35	104	61	0	575	264	716	405	1e-43	113
Vanessa_cardui35529	Hme-CYT011999	37.5	40	25	0	343	224	602	721	4e-22	46
Vanessa_cardui35531	Hme-CYT011430	75.29	85	21	0	312	566	421	167	2e-55	160
Vanessa_cardui35590	Hme-CYT019904	89.52	105	11	0	76	390	248	562	9e-61	220
Vanessa_cardui35603	Hme-MAL006322	91.67	108	9	0	716	1039	9	332	8e-74	236
Vanessa_cardui35622	Hme-MAL013741	47.46	59	31	0	437	261	277	101	7e-09	58.3
Vanessa_cardui35633	Hme-MAL018417	46.15	52	28	0	1261	1416	187	342	1e-06	53
Vanessa_cardui35665	Hme-CYT030369	64.71	51	18	0	176	24	318	470	1e-35	85.8
Vanessa_cardui35674	Hme-CYT005090	68.75	144	45	0	42	473	611	180	1e-69	228
Vanessa_cardui35682	Hme-MAL019792	39.68	63	38	0	705	517	75	263	3e-10	60.2
Vanessa_cardui35704	Hme-CYT018824	96.67	30	1	0	724	813	80	169	1e-26	73.5
Vanessa_cardui35725	Hme-CYT024541	76.56	64	15	0	948	1139	22	213	1e-41	124
Vanessa_cardui35759	Hme-CYT010755	28.21	117	84	0	365	715	537	187	6e-13	72.5
Vanessa_cardui35822	Hme-CYT019008	79.75	158	32	0	1102	629	224	697	3e-99	321
Vanessa_cardui35834	Hme-MAL026806	75.68	37	9	0	508	618	256	146	5e-11	65.6
Vanessa_cardui35848	Hme-MAL006867	54.29	35	16	0	533	429	233	337	3e-06	50.6
Vanessa_cardui35880	Hme-CYT029787	40.24	82	49	0	262	17	656	901	4e-35	79.4
Vanessa_cardui35890	Hme-CYT006866	92	125	10	0	743	1117	720	1094	7e-160	299
Vanessa_cardui36027	Hme-CYT035217	84.71	85	13	0	1155	901	255	1	6e-46	182
Vanessa_cardui36045	Hme-CYT036460	47.06	34	18	0	146	45	297	196	2e-16	49.6
Vanessa_cardui36055	Hme-MAL033048	40.85	71	42	0	299	87	309	97	5e-15	72.5
Vanessa_cardui36070	Hme-MAL012707	33.77	77	51	0	346	576	392	622	2e-08	57
Vanessa_cardui36136	Hme-CYT032629	45.59	68	37	0	758	555	280	77	8e-15	78.8
Vanessa_cardui36140	Hme-CYT021556	75	32	8	0	1620	1525	192	97	3e-08	58
Vanessa_cardui36190	Hme-MAL006181	63.41	41	15	0	477	599	341	463	2e-25	68
Vanessa_cardui36213	Hme-CYT010173	48.78	41	21	0	175	297	336	458	5e-18	56.5
Vanessa_cardui36240	Hme-MAL014625	95.24	21	1	0	65	3	6	68	4e-07	52.8
Vanessa_cardui36313	Hme-MAL008123	71.23	73	21	0	221	3	475	693	1e-49	132
Vanessa_cardui36328	Hme-CYT010057	55.88	34	15	0	400	299	102	203	8e-08	54.7
Vanessa_cardui36340	Hme-CYT035093	72.41	29	8	0	317	403	85	171	3e-18	55.1
Vanessa_cardui36351	Hme-MAL005255	32.08	53	36	0	604	762	174	332	6e-06	49.6
Vanessa_cardui36352	Hme-CYT002420	87.3	63	8	0	465	277	2	190	7e-65	131
Vanessa_cardui36366	Hme-MAL015793	96.23	53	2	0	159	1	12	170	8e-31	131
Vanessa_cardui36375	Hme-CYT032629	45.59	68	37	0	12	215	280	77	1e-14	78.2
Vanessa_cardui36440	Hme-CYT036558	80.95	63	12	0	191	3	119	307	3e-33	138
Vanessa_cardui36531	Hme-CYT035822	83.96	106	17	0	255	572	795	478	1e-93	227
Vanessa_cardui36581	Hme-CYT004145	84.17	120	19	0	364	5	674	315	2e-107	251
Vanessa_cardui36609	Hme-MAL033218	60.78	51	20	0	395	243	380	228	7e-35	81.7
Vanessa_cardui36623	Hme-CYT010051	66.67	24	8	0	46	117	195	266	5e-07	37.7
Vanessa_cardui36626	Hme-CYT029823	91.55	71	6	0	170	382	177	389	6e-53	170
Vanessa_cardui36715	Hme-MAL014451	53.85	39	18	0	399	515	328	444	2e-17	56.1
Vanessa_cardui36839	Hme-CYT004462	94.9	157	8	0	3	473	1578	1108	1e-108	353
Vanessa_cardui36854	Hme-CYT013190	65.82	275	94	0	957	133	1060	236	1e-158	435
Vanessa_cardui36880	Hme-MAL006905	51.26	119	58	0	485	841	57	413	3e-38	156
Vanessa_cardui36898	Hme-MAL013721	97.96	49	1	0	321	467	304	450	4e-58	123
Vanessa_cardui36907	Hme-CYT016535	97.78	135	3	0	810	1214	5	409	2e-92	337
Vanessa_cardui36963	Hme-CYT011777	58.82	68	28	0	2	205	59	262	1e-49	112
Vanessa_cardui36969	Hme-CYT028655	70	30	9	0	637	548	281	192	3e-07	53.7
Vanessa_cardui37023	Hme-CYT028833	78.43	306	66	0	3192	2275	1653	736	0	560
Vanessa_cardui37028	Hme-CYT012858	42.73	110	63	0	172	501	459	788	1e-49	108
Vanessa_cardui37030	Hme-CYT016818	40	45	27	0	1320	1454	169	303	2e-08	58.8
Vanessa_cardui37039	Hme-CYT019461	84.06	138	22	0	479	66	583	996	2e-130	294
Vanessa_cardui37045	Hme-CYT027976	60	120	48	0	173	532	699	340	2e-47	186
Vanessa_cardui37054	Hme-MAL000790	42.03	69	40	0	977	1183	249	43	3e-12	71.6
Vanessa_cardui37056	Hme-CYT008523	57.14	105	45	0	671	357	545	231	1e-47	151
Vanessa_cardui37067	Hme-MAL026337	86.85	213	28	0	117	755	122	760	2e-131	463
Vanessa_cardui37077	Hme-CYT020792	88.89	36	4	0	310	417	396	289	1e-29	77.1
Vanessa_cardui37080	Hme-CYT011335	61.18	85	33	0	457	203	258	4	6e-37	141
Vanessa_cardui37093	Hme-CYT006177	53.45	58	27	0	551	724	183	10	1e-44	84
Vanessa_cardui37119	Hme-CYT035992	70.37	27	8	0	251	331	17	97	6e-07	51.9
Vanessa_cardui37168	Hme-CYT016691	79.49	39	8	0	92	208	431	547	3e-28	78
Vanessa_cardui37187	Hme-CYT012528	64.29	56	20	0	125	292	545	378	1e-30	101
Vanessa_cardui37212	Hme-CYT014028	96.94	98	3	0	1527	1234	174	467	0	231
Vanessa_cardui37229	Hme-CYT029931	69.11	123	38	0	809	441	517	885	3e-117	230
Vanessa_cardui37318	Hme-CYT007344	32.76	58	39	0	2848	3021	56	229	3e-14	53.3
Vanessa_cardui37344	Hme-MAL014516	96.2	79	3	0	296	532	267	31	9e-51	186
Vanessa_cardui37351	Hme-MAL032120	50	60	30	0	604	783	290	111	2e-18	71.2
Vanessa_cardui37403	Hme-CYT018090	38.86	175	107	0	262	786	576	1100	3e-46	183
Vanessa_cardui37424	Hme-CYT022167	75	80	20	0	680	441	191	430	8e-69	134
Vanessa_cardui37431	Hme-MAL020198	72.14	140	39	0	96	515	824	405	2e-85	265
Vanessa_cardui37452	Hme-CYT023969	96.04	101	4	0	576	878	14	316	2e-90	250
Vanessa_cardui37498	Hme-MAL009274	60.71	28	11	0	2244	2161	835	752	3e-13	47.8
Vanessa_cardui37500	Hme-CYT013844	33.33	54	36	0	64	225	366	527	3e-11	48.7
Vanessa_cardui37504	Hme-CYT035953	55.56	27	12	0	302	382	550	470	2e-08	46.9
Vanessa_cardui37538	Hme-CYT020792	88.89	36	4	0	408	301	396	289	5e-31	77.1
Vanessa_cardui37588	Hme-CYT028833	78.43	306	66	0	1239	2156	1653	736	0	560
Vanessa_cardui37594	Hme-MAL023029	57.32	82	35	0	50	295	1206	1451	3e-28	122
Vanessa_cardui37669	Hme-CYT035644	92.86	56	4	0	126	293	142	309	1e-28	126
Vanessa_cardui37780	Hme-CYT013449	65.76	184	63	0	1131	580	666	115	6e-90	302
Vanessa_cardui37793	Hme-CYT031115	42.68	82	47	0	432	187	615	370	2e-33	93.6
Vanessa_cardui37820	Hme-CYT000341	35.56	45	29	0	100	234	1782	1648	1e-10	39.6
Vanessa_cardui37829	Hme-MAL002190	93.33	45	3	0	137	3	225	91	1e-21	102
Vanessa_cardui37872	Hme-MAL008198	54.08	98	45	0	1	294	337	44	3e-25	114
Vanessa_cardui37875	Hme-CYT024534	92.8	125	9	0	843	469	296	670	2e-110	278
Vanessa_cardui37931	Hme-CYT013612	50.53	95	47	0	113	397	705	421	2e-21	81.3
Vanessa_cardui37976	Hme-CYT017678	65	20	7	0	208	149	687	746	1e-10	31.8
Vanessa_cardui37992	Hme-CYT000233	82.27	141	25	0	466	44	39	461	2e-66	250
Vanessa_cardui38080	Hme-MAL017435	32.56	129	87	0	428	42	752	1138	7e-20	95
Vanessa_cardui38118	Hme-MAL026337	88.27	179	21	0	3	539	302	838	6e-111	397
Vanessa_cardui38137	Hme-MAL035121	58.97	39	16	0	117	1	381	497	4e-08	55.6
Vanessa_cardui38141	Hme-CYT017158	80	45	9	0	135	1	221	355	4e-28	86.3
Vanessa_cardui38172	Hme-MAL033476	43.33	60	34	0	692	871	213	34	2e-24	67
Vanessa_cardui38233	Hme-CYT002322	75.38	65	16	0	860	666	199	5	1e-31	115
Vanessa_cardui38264	Hme-CYT032983	53.92	217	100	0	158	808	156	806	4e-139	287
Vanessa_cardui38284	Hme-CYT013612	50.53	95	47	0	1372	1088	705	421	2e-21	81.3
Vanessa_cardui38287	Hme-CYT003730	63.35	191	70	0	590	18	115	687	7e-84	295
Vanessa_cardui38301	Hme-CYT024534	92.8	125	9	0	622	996	296	670	2e-110	278
Vanessa_cardui38327	Hme-CYT016818	58.33	96	40	0	1621	1908	67	354	2e-35	149
Vanessa_cardui38381	Hme-CYT027439	82.84	134	23	0	145	546	405	4	4e-74	275
Vanessa_cardui38408	Hme-CYT014305	89.17	120	13	0	697	338	361	2	3e-95	261
Vanessa_cardui38460	Hme-CYT035644	92.86	56	4	0	2130	1963	142	309	1e-28	126
Vanessa_cardui38499	Hme-MAL027761	33.33	75	50	0	910	1134	203	427	4e-06	52.4
Vanessa_cardui38565	Hme-MAL032065	84.62	104	16	0	226	537	315	626	1e-55	213
Vanessa_cardui38569	Hme-CYT006834	60.87	69	27	0	626	420	218	12	7e-19	91.9
Vanessa_cardui38629	Hme-CYT028769	75.44	114	28	0	1277	1618	447	788	9e-129	212
Vanessa_cardui38637	Hme-CYT012589	80.58	103	20	0	358	666	45	353	2e-48	191
Vanessa_cardui38673	Hme-MAL031591	72.26	137	38	0	473	883	1	411	9e-68	255
Vanessa_cardui38682	Hme-CYT024019	39.66	58	35	0	215	388	138	311	4e-08	51.9
Vanessa_cardui38721	Hme-MAL012224	72.73	66	18	0	369	172	167	364	1e-54	120
Vanessa_cardui38730	Hme-MAL007725	48.72	39	20	0	1000	884	457	341	5e-09	60.2
Vanessa_cardui38760	Hme-CYT033123	47.06	51	27	0	136	288	200	48	1e-16	61.3
Vanessa_cardui38765	Hme-MAL027442	71.43	28	8	0	420	503	691	608	6e-20	52.4
Vanessa_cardui38779	Hme-CYT027115	72.86	140	38	0	421	2	99	518	8e-71	252
Vanessa_cardui38780	Hme-MAL027264	95.24	42	2	0	410	285	717	592	1e-53	105
Vanessa_cardui38788	Hme-CYT020424	83.41	223	37	0	972	304	213	881	2e-129	460
Vanessa_cardui38897	Hme-CYT025522	69.59	148	45	0	312	755	707	264	3e-127	262
Vanessa_cardui38919	Hme-MAL032769	93.22	59	4	0	273	449	310	486	2e-74	142
Vanessa_cardui38925	Hme-CYT031115	42.68	82	47	0	1332	1577	615	370	2e-33	93.6
Vanessa_cardui38931	Hme-CYT027394	40.43	141	84	0	902	1324	660	1082	6e-76	147
Vanessa_cardui38976	Hme-MAL010665	61.22	49	19	0	23	169	630	484	8e-30	76.2
Vanessa_cardui39010	Hme-CYT031115	38.33	60	37	0	456	277	630	451	8e-29	68.4
Vanessa_cardui39017	Hme-CYT020086	75.81	124	30	0	764	393	112	483	4e-58	223
Vanessa_cardui39037	Hme-MAL018908	76.34	93	22	0	109	387	21	299	1e-44	152
Vanessa_cardui39071	Hme-MAL029316	92.5	240	18	0	872	153	58	777	9e-130	463
Vanessa_cardui39111	Hme-MAL001277	34.62	78	51	0	439	672	132	365	2e-09	60.6
Vanessa_cardui39174	Hme-CYT007344	32.76	58	39	0	857	684	56	229	4e-14	53.3
Vanessa_cardui39188	Hme-CYT024822	65.41	266	92	0	445	1242	1465	668	5e-126	448
Vanessa_cardui39207	Hme-MAL029047	47.37	38	20	0	1135	1248	356	243	4e-12	48.7
Vanessa_cardui39281	Hme-CYT001608	94.29	140	8	0	198	617	266	685	2e-89	325
Vanessa_cardui39303	Hme-CYT034493	89.47	76	8	0	331	558	790	563	6e-107	169
Vanessa_cardui39374	Hme-CYT016409	33	100	67	0	740	1039	682	981	4e-18	75.3
Vanessa_cardui39381	Hme-MAL023518	42.19	64	37	0	367	558	412	221	8e-13	72.5
Vanessa_cardui39385	Hme-CYT015624	92.95	241	17	0	1067	1789	427	1149	0	526
Vanessa_cardui39490	Hme-CYT014028	96.34	82	3	0	96	341	984	1229	7e-91	200
Vanessa_cardui39515	Hme-MAL024865	75	40	10	0	6	125	132	13	2e-12	70.7
Vanessa_cardui39525	Hme-MAL032932	69.57	69	21	0	552	346	289	83	3e-32	122
Vanessa_cardui39554	Hme-MAL000069	94.92	59	3	0	1840	1664	436	260	4e-65	144
Vanessa_cardui39561	Hme-CYT020000	64.62	65	23	0	283	477	315	121	3e-32	96.4
Vanessa_cardui39594	Hme-MAL015476	75.81	62	15	0	570	385	87	272	1e-21	101
Vanessa_cardui39596	Hme-CYT006042	88.89	54	6	0	288	449	237	398	3e-52	113
Vanessa_cardui39600	Hme-CYT008133	32.69	52	35	0	149	304	852	1007	1e-09	38.6
Vanessa_cardui39632	Hme-CYT028811	57.45	47	20	0	601	461	267	127	4e-27	71.6
Vanessa_cardui39684	Hme-MAL011455	62.5	32	12	0	599	694	330	235	2e-06	50.3
Vanessa_cardui39697	Hme-CYT009122	78.1	105	23	0	733	1047	44	358	1e-53	209
Vanessa_cardui39706	Hme-MAL020684	61.33	75	29	0	590	366	643	419	1e-62	120
Vanessa_cardui39757	Hme-CYT012858	42.86	70	40	0	2136	2345	579	788	3e-36	80.8
Vanessa_cardui39773	Hme-CYT029755	73.68	19	5	0	364	308	243	187	3e-09	35
Vanessa_cardui39782	Hme-CYT025998	32.73	55	37	0	787	951	227	63	3e-09	60.6
Vanessa_cardui39793	Hme-CYT022002	57.53	146	62	0	767	330	124	561	6e-59	220
Vanessa_cardui39864	Hme-CYT021322	54.79	73	33	0	498	280	225	7	2e-54	95.3
Vanessa_cardui39877	Hme-MAL028901	82.5	40	7	0	187	68	425	306	1e-17	84
Vanessa_cardui39884	Hme-CYT007092	93.79	145	9	0	366	800	412	846	6e-159	330
Vanessa_cardui39888	Hme-MAL030819	74.53	161	41	0	1050	1532	483	965	9e-157	280
Vanessa_cardui39889	Hme-CYT012717	83.33	18	3	0	654	707	167	114	5e-06	37.3
Vanessa_cardui39936	Hme-MAL032057	41.18	85	50	0	342	88	426	172	1e-17	87.2
Vanessa_cardui39985	Hme-CYT027683	94.29	35	2	0	276	380	12	116	6e-17	87.2
Vanessa_cardui39986	Hme-CYT018036	82.67	75	13	0	1696	1920	250	26	7e-61	164
Vanessa_cardui40013	Hme-CYT003371	58.77	114	47	0	128	469	14	355	2e-37	153
Vanessa_cardui40034	Hme-CYT020473	82.76	87	15	0	542	282	1	261	2e-49	194
Vanessa_cardui40065	Hme-CYT016544	80	40	8	0	651	770	841	960	5e-44	72.5
Vanessa_cardui40076	Hme-CYT016618	94.12	102	6	0	393	88	302	607	2e-109	227
Vanessa_cardui40096	Hme-CYT035836	53.45	58	27	0	164	337	258	85	1e-33	90.4
Vanessa_cardui40107	Hme-MAL028565	70	30	9	0	128	217	124	35	1e-07	47.8
Vanessa_cardui40113	Hme-CYT012581	72.88	118	32	0	1319	1672	29	382	7e-88	204
Vanessa_cardui40138	Hme-CYT035639	36.36	44	28	0	655	786	452	321	5e-08	45.1
Vanessa_cardui40167	Hme-CYT022355	78.95	38	8	0	465	352	392	505	3e-91	76.2
Vanessa_cardui40195	Hme-MAL033743	91.38	58	5	0	439	612	177	4	1e-33	127
Vanessa_cardui40206	Hme-MAL007556	82.95	88	15	0	1025	762	5	268	1e-78	145
Vanessa_cardui40212	Hme-MAL002790	83.33	126	21	0	126	503	146	523	4e-117	270
Vanessa_cardui40250	Hme-MAL027892	90.05	221	22	0	903	241	507	1169	2e-140	496
Vanessa_cardui40268	Hme-CYT036215	88.24	68	8	0	378	175	391	188	7e-59	158
Vanessa_cardui40303	Hme-CYT000431	40	35	21	0	223	327	393	497	4e-09	41.8
Vanessa_cardui40366	Hme-CYT007575	96.81	94	3	0	47	328	13	294	6e-84	235
Vanessa_cardui40376	Hme-CYT000341	35.56	45	29	0	685	551	1782	1648	2e-10	39.6
Vanessa_cardui40400	Hme-CYT017198	81.13	106	20	0	1168	851	335	652	8e-85	212
Vanessa_cardui40415	Hme-CYT034018	70.4	125	37	0	152	526	421	795	2e-71	229
Vanessa_cardui40422	Hme-CYT034372	86.08	194	27	0	1236	655	683	102	3e-121	396
Vanessa_cardui40446	Hme-CYT000435	43.55	62	35	0	597	782	375	560	2e-14	66.6
Vanessa_cardui40462	Hme-CYT030611	52.63	38	18	0	738	625	127	240	6e-16	49.2
Vanessa_cardui40488	Hme-CYT026702	82.93	41	7	0	589	467	190	68	2e-17	87.2
Vanessa_cardui40526	Hme-CYT025495	81.06	132	25	0	2780	2385	6	401	1e-78	292
Vanessa_cardui40529	Hme-CYT021203	73.89	180	47	0	999	460	619	80	6e-175	354
Vanessa_cardui40550	Hme-MAL019253	76	50	12	0	142	291	264	413	2e-47	105
Vanessa_cardui40559	Hme-MAL033809	85.61	132	19	0	2	397	161	556	5e-83	297
Vanessa_cardui40566	Hme-CYT004153	90.77	195	18	0	110	694	586	2	6e-119	424
Vanessa_cardui40612	Hme-CYT020814	94.59	37	2	0	426	536	6	116	5e-20	96.4
Vanessa_cardui40638	Hme-CYT002189	57.47	87	37	0	418	158	45	305	2e-46	137
Vanessa_cardui40657	Hme-CYT034434	70.37	54	16	0	470	309	434	273	5e-45	90
Vanessa_cardui40730	Hme-CYT015805	51.18	170	83	0	511	2	200	709	6e-60	227
Vanessa_cardui40737	Hme-CYT016615	91.86	86	7	0	179	436	7	264	3e-53	207
Vanessa_cardui40742	Hme-MAL029739	77.97	59	13	0	872	696	3	179	1e-73	112
Vanessa_cardui40764	Hme-CYT020162	87.63	194	24	0	1138	557	55	636	3e-126	439
Vanessa_cardui40790	Hme-MAL025556	38.18	55	34	0	586	422	127	291	3e-11	66.6
Vanessa_cardui40875	Hme-CYT012007	81.05	153	29	0	461	3	546	88	2e-77	286
Vanessa_cardui40884	Hme-CYT034380	83.12	154	26	0	4	465	124	585	5e-77	285
Vanessa_cardui40904	Hme-MAL009503	72.97	37	10	0	380	490	112	2	6e-25	67.9
Vanessa_cardui40930	Hme-MAL017731	52.94	85	40	0	218	472	482	736	1e-29	105
Vanessa_cardui40941	Hme-CYT020866	74.19	31	8	0	428	520	399	307	3e-09	59.6
Vanessa_cardui40947	Hme-CYT018090	38.86	175	107	0	415	939	576	1100	5e-46	183
Vanessa_cardui40955	Hme-CYT006601	47.62	63	33	0	378	566	45	233	1e-12	71.2
Vanessa_cardui41005	Hme-CYT002897	37.14	35	22	0	770	874	24	128	4e-08	35
Vanessa_cardui41008	Hme-MAL013782	40.32	62	37	0	574	389	422	607	3e-20	62.5
Vanessa_cardui41118	Hme-MAL033300	60.71	28	11	0	354	437	112	195	4e-06	50.1
Vanessa_cardui41128	Hme-MAL025199	63.04	92	34	0	260	535	229	504	3e-58	142
Vanessa_cardui41149	Hme-MAL020940	95.83	72	3	0	274	489	6	221	1e-41	167
Vanessa_cardui41157	Hme-CYT028622	36.67	90	57	0	275	6	601	870	3e-43	89.5
Vanessa_cardui41164	Hme-CYT027577	47.13	87	46	0	360	620	36	296	7e-25	111
Vanessa_cardui41165	Hme-MAL033743	91.38	58	5	0	902	729	177	4	1e-33	127
Vanessa_cardui41182	Hme-CYT012055	85.8	169	24	0	508	2	1474	968	7e-95	345
Vanessa_cardui41213	Hme-CYT009019	83.89	149	24	0	607	161	455	9	2e-80	297
Vanessa_cardui41224	Hme-CYT009978	67.95	156	50	0	634	167	764	1231	1e-69	260
Vanessa_cardui41231	Hme-CYT032683	72	25	7	0	70	144	1091	1165	1e-17	44.6
Vanessa_cardui41239	Hme-CYT026442	89.93	139	14	0	473	889	418	2	3e-85	314
Vanessa_cardui41276	Hme-MAL011704	37.68	69	43	0	6	212	428	634	5e-17	69.8
Vanessa_cardui41331	Hme-MAL005036	54.55	66	30	0	120	317	146	343	1e-20	98.2
Vanessa_cardui41335	Hme-CYT003004	29.03	62	44	0	417	232	303	488	3e-08	50.1
Vanessa_cardui41343	Hme-MAL026806	56.94	72	31	0	251	36	256	41	3e-20	96.8
Vanessa_cardui41353	Hme-MAL017731	47.3	74	39	0	470	691	581	802	3e-16	83.1
Vanessa_cardui41361	Hme-CYT033314	98.45	194	3	0	4088	3507	51	632	1e-132	463
Vanessa_cardui41362	Hme-MAL019024	70.59	51	15	0	708	860	3	155	8e-18	88.5
Vanessa_cardui41368	Hme-MAL006973	70.83	48	14	0	1621	1478	253	396	4e-14	77.6
Vanessa_cardui41370	Hme-CYT019809	40.54	37	22	0	558	448	329	439	5e-09	35.9
Vanessa_cardui41388	Hme-CYT020757	52.5	40	19	0	232	113	250	131	9e-08	56
Vanessa_cardui41389	Hme-CYT010705	77.78	135	30	0	226	630	6	410	7e-89	267
Vanessa_cardui41450	Hme-MAL027391	69.23	65	20	0	2	196	43	237	2e-27	120
Vanessa_cardui41453	Hme-MAL013258	72.73	22	6	0	219	154	270	335	4e-24	39.1
Vanessa_cardui41462	Hme-CYT015885	81.25	32	6	0	548	453	400	305	4e-28	67.5
Vanessa_cardui41482	Hme-CYT033546	81.36	59	11	0	2404	2580	419	243	6e-29	120
Vanessa_cardui41542	Hme-CYT031784	50.77	65	32	0	730	536	2592	2398	9e-26	90.5
Vanessa_cardui41562	Hme-CYT013575	51.67	60	29	0	341	520	396	217	4e-27	74.4
Vanessa_cardui41567	Hme-CYT007681	75.61	41	10	0	11	133	171	49	7e-12	68.4
Vanessa_cardui41577	Hme-MAL016359	46.43	112	60	0	302	637	233	568	3e-28	125
Vanessa_cardui41578	Hme-MAL032057	37.08	89	56	0	248	514	438	172	5e-17	85.4
Vanessa_cardui41586	Hme-CYT032457	87.4	127	16	0	755	1135	437	817	1e-154	285
Vanessa_cardui41588	Hme-MAL004176	54.76	42	19	0	339	214	140	265	2e-28	59.3
Vanessa_cardui41612	Hme-CYT003581	92.73	110	8	0	1434	1763	1	330	2e-57	221
Vanessa_cardui41614	Hme-MAL011372	59.09	88	36	0	592	329	6	269	4e-32	136
Vanessa_cardui41658	Hme-CYT023803	83.33	138	23	0	442	855	5	418	2e-80	297
Vanessa_cardui41671	Hme-CYT004789	96.43	84	3	0	131	382	5	256	2e-101	210
Vanessa_cardui41692	Hme-CYT033022	31.03	87	60	0	784	524	50	310	8e-12	69.3
Vanessa_cardui41731	Hme-CYT018509	66.67	72	24	0	130	345	52	267	2e-56	117
Vanessa_cardui41740	Hme-CYT032851	72.16	97	27	0	108	398	295	5	3e-44	175
Vanessa_cardui41764	Hme-MAL028823	77.78	36	8	0	104	211	353	460	3e-28	69.3
Vanessa_cardui41785	Hme-CYT023379	83.33	72	12	0	477	692	1183	1398	6e-92	121
Vanessa_cardui41788	Hme-CYT019855	92.86	140	10	0	772	353	102	521	1e-138	326
Vanessa_cardui41798	Hme-MAL005534	64.52	62	22	0	784	599	253	68	3e-28	102
Vanessa_cardui41817	Hme-CYT025443	97.33	75	2	0	227	3	282	58	1e-49	193
Vanessa_cardui41832	Hme-MAL014835	77.5	40	9	0	95	214	49	168	9e-21	77.2
Vanessa_cardui41848	Hme-CYT008198	64.65	99	35	0	259	555	128	424	1e-67	201
Vanessa_cardui41902	Hme-CYT035639	36.36	44	28	0	878	747	452	321	4e-08	45.1
Vanessa_cardui41926	Hme-MAL009059	87.21	86	11	0	259	2	13	270	3e-49	193
Vanessa_cardui41964	Hme-CYT016544	95	20	1	0	496	437	148	207	8e-20	49.2
Vanessa_cardui41999	Hme-CYT011726	70.97	31	9	0	14	106	707	615	4e-30	63.8
Vanessa_cardui42007	Hme-MAL001275	78.57	28	6	0	484	567	1087	1170	3e-21	59.5
Vanessa_cardui42008	Hme-MAL031780	86.6	97	13	0	441	151	345	55	8e-89	205
Vanessa_cardui42054	Hme-CYT031466	65.38	26	9	0	108	31	198	275	6e-06	42.8
Vanessa_cardui42062	Hme-CYT032727	96.3	27	1	0	335	415	589	509	1e-13	64.8
Vanessa_cardui42093	Hme-CYT013109	36	50	32	0	304	453	471	620	2e-06	50.5
Vanessa_cardui42096	Hme-CYT022355	58.89	90	37	0	778	1047	968	1237	4e-133	124
Vanessa_cardui42112	Hme-CYT006344	62.21	172	65	0	828	313	1072	557	1e-103	273
Vanessa_cardui42116	Hme-CYT023637	87.5	32	4	0	343	438	161	256	7e-23	65.2
Vanessa_cardui42169	Hme-MAL006193	48.57	35	18	0	280	384	596	492	4e-27	47.3
Vanessa_cardui42174	Hme-CYT021606	78.26	69	15	0	1563	1769	241	35	2e-31	135
Vanessa_cardui42202	Hme-CYT009937	91.33	150	13	0	1236	787	109	558	0	335
Vanessa_cardui42249	Hme-CYT004585	59.78	92	37	0	356	81	532	257	1e-23	107
Vanessa_cardui42293	Hme-CYT015827	57.14	63	27	0	293	105	194	6	2e-57	88.1
Vanessa_cardui42304	Hme-CYT010676	42.53	87	50	0	212	472	460	200	2e-15	80.3
Vanessa_cardui42335	Hme-CYT000357	77.03	74	17	0	566	787	1196	975	9e-64	140
Vanessa_cardui42336	Hme-CYT021260	49.55	111	56	0	2	334	700	368	4e-44	137
Vanessa_cardui42364	Hme-CYT021146	63.77	69	25	0	343	137	266	60	4e-34	116
Vanessa_cardui42378	Hme-MAL025375	83.46	127	21	0	49	429	477	97	2e-75	259
Vanessa_cardui42386	Hme-MAL011317	90.59	85	8	0	1708	1454	324	578	4e-50	180
Vanessa_cardui42393	Hme-MAL007615	84.81	79	12	0	351	115	6	242	1e-43	173
Vanessa_cardui42407	Hme-MAL003372	86.49	74	10	0	206	427	278	57	9e-47	169
Vanessa_cardui42417	Hme-MAL025150	95.51	89	4	0	2204	2470	31	297	5e-53	207
Vanessa_cardui42470	Hme-MAL017498	75.31	81	20	0	550	792	594	836	6e-103	155
Vanessa_cardui42485	Hme-MAL019319	54.1	61	28	0	472	290	142	324	6e-17	85.1
Vanessa_cardui42491	Hme-MAL010668	91.49	94	8	0	732	451	3	284	2e-92	222
Vanessa_cardui42505	Hme-CYT024996	39.06	64	39	0	268	459	208	399	6e-10	61.9
Vanessa_cardui42507	Hme-MAL006147	43.18	88	50	0	598	335	269	6	2e-20	98.2
Vanessa_cardui42517	Hme-MAL007702	84.62	65	10	0	383	189	149	343	5e-46	125
Vanessa_cardui42522	Hme-CYT019988	61.86	118	45	0	312	665	2	355	7e-47	185
Vanessa_cardui42556	Hme-CYT007390	70.59	68	20	0	841	1044	246	43	2e-60	128
Vanessa_cardui42591	Hme-MAL002925	96.23	53	2	0	261	103	7	165	5e-40	130
Vanessa_cardui42607	Hme-CYT030369	96.99	133	4	0	399	1	15	413	4e-83	307
Vanessa_cardui42609	Hme-MAL019899	89.11	202	22	0	616	1221	169	774	6e-135	454
Vanessa_cardui42653	Hme-CYT030986	84.69	98	15	0	44	337	315	22	2e-51	199
Vanessa_cardui42732	Hme-MAL028565	69.7	33	10	0	425	327	133	35	1e-07	54.2
Vanessa_cardui42744	Hme-CYT031917	64.78	159	56	0	611	135	1175	1651	5e-70	261
Vanessa_cardui42757	Hme-MAL016359	46.43	112	60	0	2885	2550	233	568	3e-28	125
Vanessa_cardui42795	Hme-CYT002938	48.09	131	68	0	678	286	927	535	6e-59	151
Vanessa_cardui42931	Hme-MAL007481	83.61	61	10	0	758	576	206	24	1e-36	151
Vanessa_cardui42932	Hme-CYT023725	52	100	48	0	67	366	33	332	3e-54	133
Vanessa_cardui42933	Hme-MAL004745	53.19	47	22	0	212	352	102	242	5e-10	62.1
Vanessa_cardui42958	Hme-CYT000128	71.74	92	26	0	452	177	251	526	9e-74	153
Vanessa_cardui42976	Hme-CYT019903	90.59	85	8	0	629	375	928	674	2e-92	197
Vanessa_cardui43019	Hme-CYT031115	38.33	60	37	0	1123	1302	630	451	1e-28	68.4
Vanessa_cardui43035	Hme-CYT016224	65.14	175	61	0	302	826	3	527	2e-72	270
Vanessa_cardui43041	Hme-CYT012534	52.54	118	56	0	165	518	376	23	1e-59	152
Vanessa_cardui43050	Hme-CYT034815	78.85	104	22	0	411	722	404	93	3e-88	201
Vanessa_cardui43066	Hme-CYT027469	73.81	42	11	0	281	406	18	143	4e-21	77.1
Vanessa_cardui43068	Hme-MAL001764	40.62	64	38	0	206	15	871	680	3e-12	70.3
Vanessa_cardui43078	Hme-MAL031039	76	50	12	0	374	225	166	17	1e-20	91.7
Vanessa_cardui43086	Hme-CYT029063	74.47	94	24	0	219	500	212	493	2e-86	157
Vanessa_cardui43088	Hme-MAL019993	96.46	113	4	0	446	784	236	574	8e-72	268
Vanessa_cardui43089	Hme-CYT028623	88.14	59	7	0	626	450	417	241	1e-36	105
Vanessa_cardui43092	Hme-MAL002790	83.33	126	21	0	1169	792	146	523	4e-117	270
Vanessa_cardui43175	Hme-CYT032683	72	25	7	0	108	182	1091	1165	1e-20	44.6
Vanessa_cardui43182	Hme-CYT021757	57.75	71	30	0	1226	1438	346	558	1e-45	95.5
Vanessa_cardui43189	Hme-CYT005478	94.35	124	7	0	372	1	474	103	5e-76	281
Vanessa_cardui43211	Hme-MAL034636	82.76	29	5	0	213	127	568	482	2e-17	66.6
Vanessa_cardui43214	Hme-MAL029316	92.5	240	18	0	4648	5367	58	777	1e-129	463
Vanessa_cardui43231	Hme-MAL019899	89.11	202	22	0	701	96	169	774	6e-135	454
Vanessa_cardui43238	Hme-MAL014423	87.65	81	10	0	2	244	256	14	5e-46	182
Vanessa_cardui43250	Hme-CYT005762	75.28	89	22	0	1216	950	275	9	1e-66	149
Vanessa_cardui43284	Hme-CYT013424	47.89	71	37	0	208	420	968	756	1e-23	91.8
Vanessa_cardui43372	Hme-CYT000357	79.17	120	25	0	360	1	1196	837	4e-91	232
Vanessa_cardui43390	Hme-CYT021808	86.05	86	12	0	407	150	345	88	2e-60	190
Vanessa_cardui43396	Hme-MAL031878	84.62	91	14	0	106	378	1056	784	1e-104	213
Vanessa_cardui43410	Hme-CYT015584	84.21	38	6	0	88	201	119	6	9e-34	95
Vanessa_cardui43510	Hme-CYT011410	96.7	91	3	0	296	568	5	277	4e-104	220
Vanessa_cardui43554	Hme-CYT015317	55.32	94	42	0	710	991	42	323	4e-54	126
Vanessa_cardui43578	Hme-CYT024400	95.51	245	11	0	2	736	156	890	2e-156	550
Vanessa_cardui43615	Hme-CYT028919	61.62	99	38	0	143	439	735	439	6e-61	157
Vanessa_cardui43618	Hme-MAL025175	93.75	48	3	0	457	314	649	792	4e-53	120
Vanessa_cardui43633	Hme-CYT000675	56.94	72	31	0	326	541	267	52	4e-27	118
Vanessa_cardui43664	Hme-CYT019688	48.72	39	20	0	1369	1485	685	569	1e-12	51.9
Vanessa_cardui43670	Hme-CYT012858	58.14	43	18	0	374	246	459	587	8e-15	59.3
Vanessa_cardui43692	Hme-CYT025520	86.24	109	15	0	489	815	1	327	6e-74	217
Vanessa_cardui43711	Hme-CYT024430	83.87	62	10	0	693	508	88	273	8e-31	131
Vanessa_cardui43740	Hme-MAL000370	92.31	52	4	0	348	193	5	160	6e-28	121
Vanessa_cardui43755	Hme-CYT014975	94.03	67	4	0	476	676	14	214	3e-32	136
Vanessa_cardui43756	Hme-CYT021840	89.14	175	19	0	3208	2684	63	587	0	374
Vanessa_cardui43758	Hme-CYT031877	34.67	75	49	0	427	651	144	368	1e-15	58.8
Vanessa_cardui43767	Hme-CYT007829	54.17	72	33	0	310	525	219	4	6e-36	101
Vanessa_cardui43806	Hme-CYT009443	94.52	73	4	0	396	614	293	75	2e-44	169
Vanessa_cardui43881	Hme-CYT012516	41.11	90	53	0	406	675	443	712	9e-38	85.8
Vanessa_cardui43886	Hme-MAL018633	38.89	36	22	0	89	196	132	239	9e-06	48.7
Vanessa_cardui43888	Hme-MAL016611	85.19	81	12	0	467	225	14	256	5e-46	182
Vanessa_cardui43909	Hme-CYT031682	79.13	115	24	0	637	293	75	419	3e-73	233
Vanessa_cardui43949	Hme-CYT033534	67.71	96	31	0	193	480	790	1077	1e-60	164
Vanessa_cardui43961	Hme-CYT025894	65	100	35	0	354	55	499	798	3e-85	170
Vanessa_cardui43967	Hme-MAL034397	71.88	32	9	0	1220	1125	1	96	5e-51	57
Vanessa_cardui43970	Hme-CYT005389	87.74	212	26	0	725	90	111	746	2e-135	479
Vanessa_cardui43999	Hme-CYT034206	41.25	80	47	0	526	287	322	561	3e-30	63.8
Vanessa_cardui44054	Hme-CYT031553	87.93	58	7	0	1099	1272	44	217	1e-49	122
Vanessa_cardui44061	Hme-MAL022354	77.89	95	21	0	746	462	287	3	3e-48	190
Vanessa_cardui44083	Hme-CYT029785	57.58	99	42	0	285	581	542	246	2e-39	142
Vanessa_cardui44101	Hme-CYT021146	63.77	69	25	0	323	529	266	60	7e-34	115
Vanessa_cardui44140	Hme-CYT030605	96.49	57	2	0	1961	2131	179	349	2e-55	135
Vanessa_cardui44210	Hme-CYT019540	95.06	81	4	0	388	146	718	476	2e-63	183
Vanessa_cardui44296	Hme-MAL002398	71.13	142	41	0	391	816	216	641	4e-76	233
Vanessa_cardui44338	Hme-CYT009621	74.32	148	38	0	1047	604	516	73	2e-79	274
Vanessa_cardui44340	Hme-MAL018287	47.83	138	72	0	110	523	152	565	2e-35	148
Vanessa_cardui44359	Hme-CYT021203	81.33	75	14	0	266	490	839	615	1e-82	161
Vanessa_cardui44389	Hme-CYT002694	90.2	102	10	0	642	947	332	27	7e-59	226
Vanessa_cardui44393	Hme-CYT023570	89.97	329	33	0	738	1724	84	1070	0	707
Vanessa_cardui44398	Hme-MAL013796	59.15	71	29	0	1205	993	1	213	3e-22	104
Vanessa_cardui44415	Hme-MAL020535	84.51	142	22	0	486	61	475	50	2e-81	296
Vanessa_cardui44433	Hme-MAL027439	83.19	119	20	0	634	990	487	843	2e-110	241
Vanessa_cardui44474	Hme-CYT028072	94	50	3	0	471	620	45	194	3e-26	116
Vanessa_cardui44526	Hme-CYT035876	33.96	53	35	0	602	444	104	262	3e-14	51.9
Vanessa_cardui44528	Hme-MAL027910	51.28	39	19	0	285	401	1504	1388	4e-07	53.3
Vanessa_cardui44559	Hme-CYT019136	32.95	88	59	0	380	643	470	733	4e-38	73.9
Vanessa_cardui44563	Hme-MAL033310	78.3	106	23	0	1072	755	1204	1521	4e-120	191
Vanessa_cardui44591	Hme-CYT026690	52.63	57	27	0	996	826	119	289	4e-09	61.1
Vanessa_cardui44597	Hme-CYT019136	32.95	88	59	0	2126	1863	470	733	4e-38	73.9
Vanessa_cardui44670	Hme-CYT018090	51.38	109	53	0	328	2	675	1001	6e-38	143
Vanessa_cardui44732	Hme-CYT014028	97.04	405	12	0	1280	2494	15	1229	0	956
Vanessa_cardui44744	Hme-CYT007132	74.07	27	7	0	275	355	291	371	2e-09	46.4
Vanessa_cardui44762	Hme-MAL031112	50	46	23	0	428	291	69	206	2e-10	60.2
Vanessa_cardui44764	Hme-CYT006596	76.42	212	50	0	708	73	56	691	1e-118	424
Vanessa_cardui44777	Hme-CYT013228	68.57	35	11	0	297	401	407	303	2e-09	61.6
Vanessa_cardui44783	Hme-CYT004381	74.33	335	86	0	444	1448	214	1218	0	629
Vanessa_cardui44791	Hme-MAL007366	96.15	78	3	0	4286	4519	2	235	6e-55	204
Vanessa_cardui44808	Hme-MAL015488	88.66	97	11	0	2371	2661	69	359	3e-81	222
Vanessa_cardui44816	Hme-MAL011153	98.72	78	1	0	300	533	236	3	6e-46	182
Vanessa_cardui44825	Hme-CYT013371	66.67	33	11	0	170	72	53	151	3e-19	63
Vanessa_cardui44827	Hme-CYT036467	51.74	230	111	0	870	181	594	1283	1e-88	288
Vanessa_cardui44835	Hme-MAL010358	45.24	42	23	0	461	336	263	138	3e-06	46
Vanessa_cardui44860	Hme-CYT005750	92.75	69	5	0	221	15	210	4	4e-45	147
Vanessa_cardui44869	Hme-CYT034372	87.41	270	34	0	862	1671	911	102	7e-173	570
Vanessa_cardui44881	Hme-MAL025428	79.71	69	14	0	209	3	220	14	5e-56	134
Vanessa_cardui44888	Hme-MAL028667	70.49	61	18	0	1176	1358	216	34	3e-44	98.7
Vanessa_cardui44912	Hme-MAL029173	95.45	110	5	0	301	630	407	736	7e-128	261
Vanessa_cardui44979	Hme-CYT011335	61.18	85	33	0	94	348	258	4	3e-39	142
Vanessa_cardui44986	Hme-CYT011205	68.91	119	37	0	1369	1725	743	1099	3e-129	188
Vanessa_cardui44988	Hme-CYT019698	58.31	295	123	0	219	1103	920	36	5e-123	438
Vanessa_cardui45012	Hme-MAL002790	60	25	10	0	575	501	263	337	3e-12	45.4
Vanessa_cardui45026	Hme-CYT002340	87.01	77	10	0	1044	814	13	243	2e-96	159
Vanessa_cardui45053	Hme-CYT007401	29.46	112	79	0	264	599	349	14	2e-10	64.8
Vanessa_cardui45061	Hme-CYT019854	82.93	41	7	0	1034	1156	603	725	2e-24	81.3
Vanessa_cardui45089	Hme-MAL027602	78.46	65	14	0	162	356	14	208	7e-26	111
Vanessa_cardui45096	Hme-CYT025453	48.91	92	47	0	358	633	314	39	2e-38	107
Vanessa_cardui45130	Hme-CYT029274	40.6	133	79	0	248	646	100	498	5e-35	145
Vanessa_cardui45133	Hme-CYT031858	92.63	95	7	0	456	172	3	287	2e-53	207
Vanessa_cardui45197	Hme-CYT015899	66.04	265	90	0	187	981	3	797	2e-120	430
Vanessa_cardui45201	Hme-CYT022728	57.5	40	17	0	388	507	1485	1366	1e-16	59.7
Vanessa_cardui45202	Hme-CYT034711	59.38	32	13	0	367	272	16	111	9e-14	55.1
Vanessa_cardui45302	Hme-CYT017291	42	50	29	0	365	216	219	368	3e-26	49.2
Vanessa_cardui45322	Hme-CYT025569	96.72	122	4	0	2625	2990	47	412	2e-75	281
Vanessa_cardui45334	Hme-MAL006061	96.77	124	4	0	729	358	211	582	4e-81	276
Vanessa_cardui45355	Hme-MAL003011	75.41	61	15	0	331	149	267	85	9e-28	119
Vanessa_cardui45384	Hme-CYT032913	70	70	21	0	240	31	104	313	4e-40	122
Vanessa_cardui45404	Hme-CYT010552	66.67	27	9	0	425	345	101	21	2e-07	39.6
Vanessa_cardui45408	Hme-CYT015182	67.39	138	45	0	1141	1554	431	18	6e-62	236
Vanessa_cardui45426	Hme-MAL009891	87.04	54	7	0	168	7	3	164	6e-25	112
Vanessa_cardui45428	Hme-CYT014975	94.03	67	4	0	391	191	14	214	4e-32	136
Vanessa_cardui45429	Hme-CYT007114	96.34	82	3	0	1339	1584	250	5	2e-53	208
Vanessa_cardui45443	Hme-CYT009735	75.34	73	18	0	432	214	271	53	2e-36	135
Vanessa_cardui45457	Hme-CYT006547	73.42	79	21	0	311	75	724	960	8e-66	152
Vanessa_cardui45464	Hme-CYT035031	60.14	148	59	0	563	120	83	526	7e-49	191
Vanessa_cardui45472	Hme-CYT019883	75.56	225	55	0	893	219	1258	584	6e-144	406
Vanessa_cardui45559	Hme-CYT019983	78.38	111	24	0	2167	2499	227	559	2e-84	226
Vanessa_cardui45598	Hme-CYT004145	88.24	102	12	0	431	736	674	369	2e-120	222
Vanessa_cardui45617	Hme-CYT019008	80.17	121	24	0	440	802	224	586	1e-101	253
Vanessa_cardui45673	Hme-CYT010122	67.39	184	60	0	629	78	385	936	8e-80	294
Vanessa_cardui45696	Hme-MAL000660	96.97	33	1	0	868	770	23	121	5e-15	79.4
Vanessa_cardui45706	Hme-MAL001275	41.43	70	41	0	316	525	1585	1794	3e-15	62.7
Vanessa_cardui45722	Hme-MAL013250	71.43	91	26	0	583	311	278	6	1e-43	174
Vanessa_cardui45759	Hme-CYT019008	80.38	158	31	0	400	873	224	697	1e-122	324
Vanessa_cardui45800	Hme-CYT026955	36.73	49	31	0	261	115	566	712	3e-12	45.5
Vanessa_cardui45806	Hme-CYT020124	33.33	63	42	0	388	200	228	416	6e-11	56.1
Vanessa_cardui45825	Hme-CYT010029	90.67	75	7	0	92	316	89	313	7e-75	162
Vanessa_cardui45836	Hme-MAL030434	66.25	80	27	0	102	341	399	160	5e-58	151
Vanessa_cardui45892	Hme-CYT000305	62.79	86	32	0	260	3	359	102	6e-59	133
Vanessa_cardui45898	Hme-CYT032579	57.97	138	58	0	609	1022	417	830	2e-86	203
Vanessa_cardui45944	Hme-CYT026966	90.43	115	11	0	165	509	1255	1599	1e-95	259
Vanessa_cardui45949	Hme-CYT029787	42.68	82	47	0	797	1042	656	901	2e-53	82.6
Vanessa_cardui45956	Hme-CYT033277	49.6	125	63	0	383	9	49	423	3e-34	144
Vanessa_cardui45967	Hme-MAL015488	88.66	97	11	0	2063	1773	69	359	3e-81	222
Vanessa_cardui45972	Hme-CYT035822	90.08	131	13	0	476	84	879	487	1e-98	296
Vanessa_cardui45976	Hme-CYT005478	91.89	74	6	0	541	320	384	163	5e-78	160
Vanessa_cardui45990	Hme-MAL026278	73.42	79	21	0	373	137	336	100	2e-82	167
Vanessa_cardui45992	Hme-CYT001008	44.74	76	42	0	293	520	2	229	2e-28	81.7
Vanessa_cardui45997	Hme-CYT005762	75.28	89	22	0	294	28	275	9	5e-67	149
Vanessa_cardui46028	Hme-MAL027696	94.12	51	3	0	47	199	241	89	9e-29	120
Vanessa_cardui46053	Hme-CYT006177	32.91	79	53	0	1375	1611	1108	872	2e-22	67
Vanessa_cardui46056	Hme-CYT021965	90.41	73	7	0	6	224	33	251	1e-31	126
Vanessa_cardui46082	Hme-MAL021015	92.42	66	5	0	395	592	296	99	2e-52	150
Vanessa_cardui46093	Hme-CYT034449	62	50	19	0	312	163	174	323	1e-37	71.6
Vanessa_cardui46110	Hme-CYT020248	73.4	94	25	0	444	163	457	176	3e-53	177
Vanessa_cardui46138	Hme-CYT015261	77.27	154	35	0	1462	1001	4	465	5e-81	299
Vanessa_cardui46145	Hme-CYT019223	75.76	66	16	0	140	337	208	11	8e-47	137
Vanessa_cardui46154	Hme-CYT034394	75.93	108	26	0	368	691	370	47	4e-58	211
Vanessa_cardui46225	Hme-CYT017561	92.31	91	7	0	786	514	283	11	5e-67	214
Vanessa_cardui46234	Hme-CYT030849	76.12	67	16	0	201	1	868	668	2e-46	133
Vanessa_cardui46239	Hme-CYT003730	63.35	191	70	0	361	933	115	687	9e-84	295
Vanessa_cardui46243	Hme-CYT018352	81.48	27	5	0	127	47	13	93	1e-10	49.2
Vanessa_cardui46246	Hme-CYT009172	81.82	132	24	0	1991	1596	400	5	2e-69	262
Vanessa_cardui46260	Hme-CYT021330	27.96	93	67	0	410	132	457	735	1e-13	63.4
Vanessa_cardui46279	Hme-CYT013575	51.67	60	29	0	1363	1184	396	217	4e-27	74.4
Vanessa_cardui46286	Hme-MAL013006	78.26	46	10	0	530	393	277	414	2e-49	89.9
Vanessa_cardui46323	Hme-MAL022573	33.85	65	43	0	89	283	39	233	2e-09	60.6
Vanessa_cardui46358	Hme-CYT002562	62.6	123	46	0	1258	1626	21	389	2e-53	208
Vanessa_cardui46372	Hme-CYT013794	62.07	58	22	0	148	321	543	716	6e-50	100
Vanessa_cardui46373	Hme-CYT026302	93.18	44	3	0	383	514	132	263	1e-31	93.8
Vanessa_cardui46375	Hme-CYT031115	71.84	103	29	0	307	615	947	639	7e-50	189
Vanessa_cardui46393	Hme-MAL017498	77.23	325	74	0	1416	2390	270	1244	1e-176	599
Vanessa_cardui46415	Hme-MAL024006	90.57	106	10	0	77	394	145	462	3e-62	234
Vanessa_cardui46454	Hme-CYT012516	41.11	90	53	0	352	83	443	712	9e-38	85.8
Vanessa_cardui46470	Hme-MAL022354	77.89	95	21	0	322	606	287	3	4e-48	190
Vanessa_cardui46515	Hme-CYT010805	49.67	153	77	0	706	248	935	477	2e-67	195
Vanessa_cardui46549	Hme-CYT016282	78.57	140	30	0	747	328	425	6	8e-77	283
Vanessa_cardui46553	Hme-CYT006177	32.91	79	53	0	1172	936	1108	872	2e-22	67
Vanessa_cardui46558	Hme-MAL035224	100	23	0	0	520	588	70	138	2e-10	56.1
Vanessa_cardui46564	Hme-MAL010644	84.13	63	10	0	1018	830	15	203	2e-55	129
Vanessa_cardui46580	Hme-CYT001332	83.2	125	21	0	639	265	380	6	7e-73	271
Vanessa_cardui46601	Hme-MAL032159	86	200	28	0	749	1348	99	698	6e-119	425
Vanessa_cardui46602	Hme-CYT008506	61.21	116	45	0	280	627	717	1064	1e-80	170
Vanessa_cardui46622	Hme-CYT032629	69.05	42	13	0	887	762	166	41	6e-23	73
Vanessa_cardui46627	Hme-CYT010171	79.17	96	20	0	621	334	475	188	6e-48	188
Vanessa_cardui46630	Hme-CYT032304	48.89	45	23	0	849	983	333	199	4e-11	67
Vanessa_cardui46647	Hme-CYT018773	83.1	361	61	0	400	1482	49	1131	0	739
Vanessa_cardui46653	Hme-MAL027343	71.29	101	29	0	396	94	441	139	8e-43	143
Vanessa_cardui46660	Hme-CYT018090	45.98	87	47	0	918	658	819	1079	2e-36	107
Vanessa_cardui46661	Hme-MAL034397	46.81	47	25	0	240	100	1060	1200	4e-45	50.6
Vanessa_cardui46669	Hme-MAL032065	84.62	104	16	0	414	103	315	626	1e-55	213
Vanessa_cardui46695	Hme-CYT006158	68.64	169	53	0	512	6	1279	1785	8e-87	317
Vanessa_cardui46708	Hme-CYT027700	48.72	39	20	0	406	522	42	158	2e-14	47.3
Vanessa_cardui46737	Hme-MAL009807	72.22	126	35	0	232	609	487	110	6e-61	231
Vanessa_cardui46742	Hme-MAL018188	42.25	71	41	0	398	186	516	728	1e-21	87.2
Vanessa_cardui46758	Hme-CYT009672	23.53	85	65	0	678	424	786	532	2e-17	53.3
Vanessa_cardui46769	Hme-CYT025569	96.72	122	4	0	1279	914	47	412	3e-75	281
Vanessa_cardui46778	Hme-MAL001010	65.94	138	47	0	262	675	709	296	6e-48	188
Vanessa_cardui46782	Hme-CYT008986	79.43	175	36	0	526	2	996	472	3e-119	347
Vanessa_cardui46784	Hme-MAL010000	32.95	88	59	0	633	896	209	472	5e-22	71.2
Vanessa_cardui46910	Hme-CYT025559	67.65	34	11	0	104	3	2	103	1e-09	61.4
Vanessa_cardui46949	Hme-MAL016857	91.43	35	3	0	215	111	299	195	1e-24	74
Vanessa_cardui47010	Hme-CYT022089	100	37	0	0	1324	1434	425	315	3e-18	91.3
Vanessa_cardui47043	Hme-CYT030448	69.35	62	19	0	409	594	402	587	6e-48	114
Vanessa_cardui47064	Hme-CYT014215	49.4	83	42	0	249	1	466	218	3e-55	94.5
Vanessa_cardui47075	Hme-CYT032718	60.81	74	29	0	574	353	230	9	1e-28	114
Vanessa_cardui47080	Hme-CYT032683	72	25	7	0	547	473	1091	1165	2e-17	44.6
Vanessa_cardui47095	Hme-MAL009275	49.46	93	47	0	430	152	259	537	2e-39	124
Vanessa_cardui47098	Hme-MAL018565	83.47	121	20	0	718	356	766	404	1e-88	265
Vanessa_cardui47196	Hme-CYT012242	79.44	107	22	0	34	354	352	32	1e-54	210
Vanessa_cardui47200	Hme-MAL014995	93.33	60	4	0	322	501	5	184	3e-32	135
Vanessa_cardui47207	Hme-MAL020502	53.89	167	77	0	760	260	506	6	2e-77	219
Vanessa_cardui47257	Hme-MAL033349	42.2	173	100	0	2	520	764	246	9e-48	187
Vanessa_cardui47276	Hme-CYT023113	47.54	61	32	0	1056	1238	59	241	3e-34	82.2
Vanessa_cardui47281	Hme-CYT035763	40.68	118	70	0	36	389	467	820	2e-46	118
Vanessa_cardui47309	Hme-MAL024491	82.81	64	11	0	646	455	271	462	1e-86	132
Vanessa_cardui47351	Hme-CYT011843	41.82	55	32	0	87	251	344	180	4e-18	62.9
Vanessa_cardui47370	Hme-CYT025829	91.3	115	10	0	780	1124	1	345	4e-69	246
Vanessa_cardui47371	Hme-CYT009208	87.84	74	9	0	677	456	316	537	1e-47	168
Vanessa_cardui47397	Hme-CYT010827	82.73	110	19	0	451	780	48	377	4e-125	208
Vanessa_cardui47398	Hme-CYT002938	46.78	171	91	0	1007	495	822	310	1e-58	185
Vanessa_cardui47406	Hme-MAL023015	79.37	63	13	0	353	165	1018	830	2e-70	127
Vanessa_cardui47418	Hme-CYT013702	50	56	28	0	345	512	251	84	3e-10	63.8
Vanessa_cardui47421	Hme-MAL013779	49.21	63	32	0	374	186	271	83	6e-12	69.8
Vanessa_cardui47426	Hme-MAL015490	50	54	27	0	420	581	316	477	4e-08	56.1
Vanessa_cardui47433	Hme-MAL003340	50.45	111	55	0	335	3	352	20	5e-57	146
Vanessa_cardui47488	Hme-CYT010784	36.36	55	35	0	17	181	220	384	1e-06	51.9
Vanessa_cardui47504	Hme-MAL025202	95.74	47	2	0	464	324	4	144	4e-39	104
Vanessa_cardui47511	Hme-MAL010512	99.1	111	1	0	335	3	17	349	1e-73	273
Vanessa_cardui47532	Hme-CYT006097	50	54	27	0	6	167	239	400	5e-12	68.9
Vanessa_cardui47575	Hme-MAL031941	67.92	53	17	0	494	652	10	168	3e-19	93.2
Vanessa_cardui47576	Hme-CYT021501	62.5	64	24	0	210	19	219	28	4e-28	102
Vanessa_cardui47612	Hme-MAL030631	86.75	151	20	0	941	489	108	560	5e-97	331
Vanessa_cardui47613	Hme-CYT005083	39.66	116	70	0	510	163	169	516	7e-36	122
Vanessa_cardui47670	Hme-CYT036807	37.84	74	46	0	482	703	543	322	4e-28	62.5
Vanessa_cardui47690	Hme-CYT020248	70.1	97	29	0	490	200	451	161	8e-49	166
Vanessa_cardui47715	Hme-CYT035494	60.78	102	40	0	330	635	66	371	3e-36	149
Vanessa_cardui47734	Hme-CYT009172	81.82	132	24	0	404	799	400	5	2e-69	262
Vanessa_cardui47761	Hme-MAL023015	73.11	119	32	0	411	767	720	364	2e-105	198
Vanessa_cardui47764	Hme-MAL019394	93.06	72	5	0	289	74	497	282	4e-83	167
Vanessa_cardui47765	Hme-CYT023977	40.51	79	47	0	491	255	480	716	6e-20	76.7
Vanessa_cardui47799	Hme-CYT023050	68.18	22	7	0	448	383	14	79	4e-24	44.7
Vanessa_cardui47855	Hme-MAL018296	68.25	63	20	0	1084	896	69	257	4e-29	98.7
Vanessa_cardui47900	Hme-CYT036235	91.12	169	15	0	641	135	671	1177	1e-111	400
Vanessa_cardui47902	Hme-MAL023908	87.17	187	24	0	561	1	2	562	1e-110	397
Vanessa_cardui47908	Hme-MAL025213	81.37	161	30	0	484	2	763	281	1e-127	295
Vanessa_cardui47924	Hme-CYT017291	42	50	29	0	349	200	219	368	2e-21	49.2
Vanessa_cardui47986	Hme-MAL025036	48.86	88	45	0	1092	1355	862	599	5e-29	87.7
Vanessa_cardui48004	Hme-CYT031166	92.08	101	8	0	303	1	15	317	4e-58	222
Vanessa_cardui48009	Hme-CYT023328	93.65	63	4	0	255	443	308	120	1e-42	106
Vanessa_cardui48048	Hme-MAL014570	33.33	57	38	0	1218	1388	507	337	3e-11	43.2
Vanessa_cardui48060	Hme-MAL016242	96.67	60	2	0	182	3	275	454	2e-84	156
Vanessa_cardui48082	Hme-CYT004153	90.77	195	18	0	1597	1013	586	2	2e-118	424
Vanessa_cardui48095	Hme-CYT012241	93.67	221	14	0	289	951	762	100	9e-154	485
Vanessa_cardui48100	Hme-MAL015382	84.21	133	21	0	813	415	616	218	1e-78	275
Vanessa_cardui48115	Hme-MAL032850	81.58	38	7	0	3567	3454	193	80	9e-19	72.1
Vanessa_cardui48123	Hme-MAL011535	74.29	35	9	0	111	7	452	348	2e-10	63.8
Vanessa_cardui48126	Hme-CYT021387	73.36	214	57	0	910	269	119	760	4e-123	423
Vanessa_cardui48141	Hme-MAL029238	84.62	39	6	0	970	1086	157	41	3e-16	84
Vanessa_cardui48142	Hme-CYT000126	52.69	93	44	0	661	383	172	450	3e-52	109
Vanessa_cardui48159	Hme-CYT002237	48.25	143	74	0	2329	1901	333	761	2e-34	145
Vanessa_cardui48162	Hme-CYT015679	97.73	44	1	0	324	193	343	474	3e-88	109
Vanessa_cardui48165	Hme-CYT011786	63.78	185	67	0	3084	2530	862	308	5e-82	300
Vanessa_cardui48181	Hme-CYT013109	42.59	54	31	0	308	469	459	620	1e-08	57
Vanessa_cardui48211	Hme-CYT001608	94.16	137	8	0	861	451	266	676	2e-167	317
Vanessa_cardui48214	Hme-MAL009471	78.75	80	17	0	274	513	336	97	1e-40	163
Vanessa_cardui48245	Hme-CYT002513	67.33	150	49	0	1077	628	825	376	3e-98	258
Vanessa_cardui48251	Hme-CYT025586	100	29	0	0	609	523	1524	1438	9e-25	70.7
Vanessa_cardui48306	Hme-MAL007540	48.5	167	86	0	509	1009	1109	609	3e-98	203
Vanessa_cardui48310	Hme-CYT028101	63.27	49	18	0	27	173	195	49	2e-15	79.9
Vanessa_cardui48338	Hme-CYT001424	95.24	21	1	0	3	65	290	352	1e-07	54.2
Vanessa_cardui48340	Hme-MAL032159	86	200	28	0	811	212	99	698	6e-119	425
Vanessa_cardui48353	Hme-CYT023470	79.31	87	18	0	3	263	238	498	2e-47	186
Vanessa_cardui48354	Hme-CYT030684	41.86	43	25	0	496	624	136	264	6e-11	51
Vanessa_cardui48378	Hme-MAL003371	36.47	85	54	0	1553	1299	730	984	7e-14	76.7
Vanessa_cardui48402	Hme-MAL034003	45.16	31	17	0	196	288	303	211	6e-15	40
Vanessa_cardui48432	Hme-MAL026677	91.49	94	8	0	394	675	79	360	7e-64	205
Vanessa_cardui48448	Hme-CYT032304	50.88	57	28	0	396	226	342	172	8e-36	88.1
Vanessa_cardui48467	Hme-CYT002322	70.45	88	26	0	810	1073	268	5	1e-36	144
Vanessa_cardui48477	Hme-CYT023328	98.11	53	1	0	1	159	164	6	8e-30	128
Vanessa_cardui48479	Hme-CYT002968	94.38	160	9	0	165	644	3	482	9e-102	367
Vanessa_cardui48481	Hme-CYT035953	47.83	23	12	0	510	442	550	482	5e-10	39.1
Vanessa_cardui48484	Hme-CYT009805	96.55	29	1	0	3	89	88	2	2e-11	67
Vanessa_cardui48508	Hme-CYT016535	97.78	135	3	0	1446	1042	5	409	2e-92	337
Vanessa_cardui48509	Hme-CYT011536	69.05	42	13	0	357	482	414	289	1e-30	75.6
Vanessa_cardui48517	Hme-MAL024744	62.22	45	17	0	318	184	437	571	7e-35	75.8
Vanessa_cardui48526	Hme-MAL025918	59.65	57	23	0	166	336	185	355	4e-28	99.6
Vanessa_cardui48536	Hme-MAL008167	60.61	132	52	0	442	47	39	434	2e-45	180
Vanessa_cardui48539	Hme-CYT028730	72.22	144	40	0	145	576	123	554	5e-74	268
Vanessa_cardui48545	Hme-MAL026105	86.42	81	11	0	609	851	257	15	1e-39	162
Vanessa_cardui48556	Hme-CYT006127	95.51	89	4	0	2	268	292	26	1e-54	210
Vanessa_cardui48587	Hme-CYT036000	97.26	73	2	0	228	446	252	470	5e-61	175
Vanessa_cardui48593	Hme-CYT017393	91.07	56	5	0	458	291	202	369	2e-51	135
Vanessa_cardui48600	Hme-CYT003489	85.61	431	62	0	156	1448	1492	200	0	926
Vanessa_cardui48612	Hme-CYT010284	90.84	131	12	0	767	1159	398	6	1e-84	312
Vanessa_cardui48624	Hme-CYT015927	76.92	39	9	0	121	5	115	231	1e-23	76.2
Vanessa_cardui48656	Hme-CYT009208	56.72	67	29	0	1122	922	28	228	1e-17	88.9
Vanessa_cardui48665	Hme-MAL018188	33.02	106	71	0	549	866	387	704	2e-28	110
Vanessa_cardui48688	Hme-CYT019698	57.63	295	125	0	1823	939	920	36	2e-121	434
Vanessa_cardui48706	Hme-MAL023095	81.82	33	6	0	99	1	846	748	3e-24	73
Vanessa_cardui48773	Hme-CYT004807	68.87	257	80	0	19	789	802	32	1e-119	425
Vanessa_cardui48777	Hme-MAL021291	67.57	37	12	0	2316	2206	115	5	3e-20	68.4
Vanessa_cardui48790	Hme-CYT002897	33.33	144	96	0	138	569	24	455	7e-32	134
Vanessa_cardui48796	Hme-MAL015587	94.9	196	10	0	1171	1758	13	600	2e-150	451
Vanessa_cardui48799	Hme-MAL029316	90.3	165	16	0	497	3	58	552	2e-76	285
Vanessa_cardui48809	Hme-MAL032210	44.74	38	21	0	457	570	159	46	5e-07	41.8
Vanessa_cardui48811	Hme-CYT005587	84.15	164	26	0	597	1088	1203	712	9e-170	303
Vanessa_cardui48819	Hme-CYT035770	44.87	78	43	0	2398	2165	467	234	4e-50	99.6
Vanessa_cardui48825	Hme-CYT025942	97.96	49	1	0	1281	1135	114	260	4e-39	116
Vanessa_cardui48864	Hme-CYT036841	65.62	96	33	0	684	397	62	349	5e-40	162
Vanessa_cardui48921	Hme-CYT007390	72.06	68	19	0	486	283	246	43	2e-60	128
Vanessa_cardui48926	Hme-CYT014928	52.94	51	24	0	1734	1582	750	902	7e-17	86.8
Vanessa_cardui48941	Hme-CYT027581	91.67	288	24	0	929	66	1174	311	0	676
Vanessa_cardui48959	Hme-CYT014786	83.33	42	7	0	128	3	312	187	2e-22	94.1
Vanessa_cardui49021	Hme-CYT028071	92.16	51	4	0	157	5	157	5	1e-37	125
Vanessa_cardui49027	Hme-CYT003127	55.17	58	26	0	306	479	466	639	7e-21	78.5
Vanessa_cardui49030	Hme-CYT014456	95.24	126	6	0	312	689	44	421	8e-108	288
Vanessa_cardui49057	Hme-CYT028730	65.48	84	29	0	501	250	303	554	3e-35	137
Vanessa_cardui49069	Hme-CYT021140	58.06	93	39	0	232	510	152	430	4e-34	130
Vanessa_cardui49081	Hme-MAL011942	52.94	68	32	0	309	512	196	399	3e-23	89.4
Vanessa_cardui49102	Hme-MAL027353	88.51	87	10	0	1215	1475	835	575	5e-44	177
Vanessa_cardui49109	Hme-CYT004150	44.44	54	30	0	623	784	63	224	2e-09	61.2
Vanessa_cardui49115	Hme-CYT015973	94.51	91	5	0	548	276	145	417	6e-51	199
Vanessa_cardui49137	Hme-MAL033211	90.28	144	14	0	970	539	316	747	5e-117	301
Vanessa_cardui49141	Hme-MAL015382	84.21	133	21	0	1891	2289	616	218	1e-78	275
Vanessa_cardui49205	Hme-CYT030103	75.56	45	11	0	600	734	525	659	1e-36	80.3
Vanessa_cardui49227	Hme-CYT028831	62.96	81	30	0	305	547	482	240	6e-29	125
Vanessa_cardui49232	Hme-CYT013013	85.56	90	13	0	341	72	41	310	4e-50	187
Vanessa_cardui49239	Hme-MAL030397	51.85	27	13	0	561	481	350	430	3e-08	39.1
Vanessa_cardui49259	Hme-MAL025627	88.68	212	24	0	637	2	840	205	9e-117	417
Vanessa_cardui49272	Hme-MAL007030	32.65	98	66	0	581	288	209	502	1e-09	61.1
Vanessa_cardui49292	Hme-MAL016611	85.19	81	12	0	494	736	14	256	9e-46	182
Vanessa_cardui49303	Hme-CYT006810	84.95	93	14	0	2125	2403	1856	1578	6e-121	185
Vanessa_cardui49310	Hme-CYT023570	49.33	225	114	0	427	1101	369	1043	2e-101	276
Vanessa_cardui49317	Hme-CYT020871	68.52	108	34	0	357	680	986	663	2e-95	196
Vanessa_cardui49324	Hme-MAL014634	60	130	52	0	833	444	386	775	7e-90	204
Vanessa_cardui49334	Hme-MAL011437	47.06	102	54	0	1500	1805	485	790	2e-55	131
Vanessa_cardui49343	Hme-CYT017946	87.63	194	24	0	996	1577	874	293	0	420
Vanessa_cardui49361	Hme-CYT027821	57.05	149	64	0	2547	2993	15	461	2e-49	196
Vanessa_cardui49375	Hme-CYT003489	85.68	433	62	0	1300	2	1492	194	0	930
Vanessa_cardui49390	Hme-CYT011459	27.91	86	62	0	571	828	321	64	1e-09	62
Vanessa_cardui49412	Hme-CYT013638	39.47	76	46	0	251	24	95	322	5e-15	79.4
Vanessa_cardui49424	Hme-CYT012585	75.76	33	8	0	468	566	56	154	6e-37	63.4
Vanessa_cardui49428	Hme-CYT023570	49.33	225	114	0	2232	1558	369	1043	2e-101	276
Vanessa_cardui49453	Hme-CYT005389	88.02	217	26	0	71	721	96	746	2e-138	489
Vanessa_cardui49458	Hme-CYT023040	62.7	126	47	0	12	389	2	379	9e-50	194
Vanessa_cardui49507	Hme-MAL028659	69.78	139	42	0	1454	1038	403	819	5e-87	260
Vanessa_cardui49523	Hme-MAL017907	90	20	2	0	1286	1227	140	199	7e-08	46.4
Vanessa_cardui49525	Hme-MAL005878	92.19	64	5	0	697	506	231	40	8e-38	155
Vanessa_cardui49536	Hme-CYT031368	83.17	101	17	0	518	216	202	504	5e-57	218
Vanessa_cardui49559	Hme-MAL023586	50	42	21	0	393	268	177	302	8e-17	56.1
Vanessa_cardui49563	Hme-CYT015519	48.44	64	33	0	718	909	298	107	2e-14	77.6
Vanessa_cardui49567	Hme-CYT012843	63.12	160	59	0	894	415	81	560	5e-111	248
Vanessa_cardui49578	Hme-MAL014657	81.25	80	15	0	183	422	157	396	2e-40	154
Vanessa_cardui49581	Hme-CYT002420	87.3	63	8	0	962	774	2	190	7e-69	131
Vanessa_cardui49589	Hme-MAL002959	82.18	376	67	0	18	1145	224	1351	0	731
Vanessa_cardui49612	Hme-CYT010122	63.24	136	50	0	237	644	7	414	1e-55	214
Vanessa_cardui49627	Hme-CYT026504	93.62	94	6	0	664	383	112	393	2e-54	210
Vanessa_cardui49638	Hme-CYT024019	35.53	76	49	0	363	136	129	356	5e-09	59.4
Vanessa_cardui49645	Hme-CYT023762	86.88	160	21	0	481	2	636	157	1e-111	352
Vanessa_cardui49647	Hme-CYT020023	80.33	61	12	0	992	1174	500	318	2e-37	107
Vanessa_cardui49655	Hme-CYT010676	39.02	82	50	0	515	270	439	194	8e-18	71.6
Vanessa_cardui49661	Hme-CYT008468	71.43	56	16	0	100	267	645	812	2e-71	102
Vanessa_cardui49671	Hme-CYT028431	87.18	39	5	0	255	139	250	366	7e-22	84.9
Vanessa_cardui49709	Hme-MAL034397	47.83	46	24	0	472	609	850	987	5e-31	48.5
Vanessa_cardui49715	Hme-CYT019136	31.43	140	96	0	578	997	350	769	3e-19	81.7
Vanessa_cardui49722	Hme-CYT008506	65.32	173	60	0	220	738	501	1019	2e-85	277
Vanessa_cardui49728	Hme-CYT019688	48.72	39	20	0	1052	936	685	569	4e-13	53.4
Vanessa_cardui49734	Hme-CYT025240	73.81	42	11	0	324	449	133	258	6e-17	75.8
Vanessa_cardui49736	Hme-CYT006993	97.2	107	3	0	192	512	48	368	9e-150	253
Vanessa_cardui49738	Hme-CYT035770	44.87	78	43	0	1097	1330	467	234	4e-50	99.6
Vanessa_cardui49778	Hme-CYT016179	77.19	57	13	0	230	60	361	191	1e-32	105
Vanessa_cardui49787	Hme-CYT021129	67.86	112	36	0	927	592	354	19	1e-55	191
Vanessa_cardui49789	Hme-CYT003549	90.1	101	10	0	67	369	935	633	6e-110	216
Vanessa_cardui49817	Hme-MAL017905	28.41	88	63	0	59	322	280	17	4e-07	52.4
Vanessa_cardui49836	Hme-CYT007094	27.03	74	54	0	450	229	477	256	1e-13	42.8
Vanessa_cardui49840	Hme-CYT028733	47.5	40	21	0	60	179	249	130	6e-16	64.3
Vanessa_cardui49858	Hme-CYT012982	88.89	36	4	0	618	511	419	312	3e-30	83.1
Vanessa_cardui49885	Hme-CYT003600	93.84	146	9	0	1758	1321	156	593	1e-115	261
Vanessa_cardui49971	Hme-CYT025998	83.61	61	10	0	668	850	353	171	1e-30	131
Vanessa_cardui49979	Hme-CYT001094	73.81	42	11	0	2	127	146	271	6e-14	75.3
Vanessa_cardui49988	Hme-CYT008019	45.16	62	34	0	663	478	238	423	1e-31	71.6
Vanessa_cardui50003	Hme-MAL029561	40.26	77	46	0	708	478	356	126	2e-18	82.6
Vanessa_cardui50044	Hme-CYT012594	78.26	46	10	0	217	80	43	180	6e-36	93.6
Vanessa_cardui50062	Hme-MAL010807	75.76	33	8	0	97	195	129	31	1e-16	64.5
Vanessa_cardui50098	Hme-MAL008247	32.08	53	36	0	646	488	538	380	3e-09	43.7
Vanessa_cardui50099	Hme-MAL032695	48.84	86	44	0	436	179	1042	785	3e-26	106
Vanessa_cardui50107	Hme-CYT022729	92.26	168	13	0	615	1118	548	45	4e-115	403
Vanessa_cardui50112	Hme-CYT020088	89.39	66	7	0	1450	1253	272	75	3e-40	152
Vanessa_cardui50114	Hme-CYT035992	70.37	27	8	0	230	150	17	97	8e-09	51.2
Vanessa_cardui50119	Hme-CYT006535	71.05	38	11	0	254	367	120	7	1e-24	66.6
Vanessa_cardui50122	Hme-CYT004485	71.2	125	36	0	400	26	41	415	4e-62	236
Vanessa_cardui50142	Hme-CYT002562	96.85	127	4	0	1036	1416	15	395	2e-76	285
Vanessa_cardui50178	Hme-CYT024922	86	50	7	0	5062	4913	185	36	1e-67	95
Vanessa_cardui50181	Hme-MAL035049	85.44	158	23	0	1183	1656	609	136	6e-74	276
Vanessa_cardui50186	Hme-CYT027577	43.48	23	13	0	559	627	237	305	6e-06	34.5
Vanessa_cardui50193	Hme-MAL009274	60.71	28	11	0	768	685	835	752	2e-13	47.8
Vanessa_cardui50208	Hme-CYT021680	91.94	124	10	0	541	170	369	740	6e-109	243
Vanessa_cardui50218	Hme-CYT022582	81.29	155	29	0	705	241	429	893	2e-86	285
Vanessa_cardui50247	Hme-CYT026474	48.61	72	37	0	1747	1532	225	10	3e-19	89.5
Vanessa_cardui50271	Hme-MAL023433	43.86	57	32	0	603	433	947	777	9e-10	51
Vanessa_cardui50273	Hme-CYT035232	89.29	28	3	0	268	351	16	99	6e-25	65.2
Vanessa_cardui50298	Hme-CYT011457	54.55	143	65	0	209	637	433	5	6e-51	198
Vanessa_cardui50303	Hme-MAL025428	77.78	72	16	0	1747	1962	220	5	7e-56	136
Vanessa_cardui50314	Hme-CYT003752	79.07	43	9	0	445	317	498	626	2e-25	84
Vanessa_cardui50323	Hme-CYT030235	89.51	143	15	0	679	1107	431	3	2e-85	315
Vanessa_cardui50347	Hme-MAL009274	60.71	28	11	0	2069	1986	835	752	2e-13	47.8
Vanessa_cardui50352	Hme-CYT030699	85.19	27	4	0	301	381	1097	1017	4e-21	60.6
Vanessa_cardui50384	Hme-MAL002314	51.32	76	37	0	28	255	45	272	2e-18	90.4
Vanessa_cardui50426	Hme-CYT023209	78.29	129	28	0	2263	2649	729	343	8e-90	253
Vanessa_cardui50428	Hme-CYT012214	64.03	253	91	0	3	761	261	1019	3e-110	395
Vanessa_cardui50435	Hme-MAL028507	78.75	80	17	0	65	304	110	349	7e-53	171
Vanessa_cardui50438	Hme-MAL028659	69.78	139	42	0	294	710	403	819	5e-87	260
Vanessa_cardui50476	Hme-CYT005587	84.76	164	25	0	1311	820	1203	712	3e-170	303
Vanessa_cardui50488	Hme-CYT001008	63.93	61	22	0	154	336	254	436	5e-44	106
Vanessa_cardui50498	Hme-CYT006344	62.98	181	67	0	20	562	1072	530	1e-118	293
Vanessa_cardui50499	Hme-CYT015519	48.44	64	33	0	298	107	298	107	2e-14	77.6
Vanessa_cardui50505	Hme-CYT011892	53.62	69	32	0	496	702	106	312	4e-19	92.7
Vanessa_cardui50573	Hme-MAL028999	91.89	74	6	0	1157	936	34	255	3e-39	160
Vanessa_cardui50623	Hme-CYT027024	56.72	67	29	0	309	509	811	1011	1e-26	82.6
Vanessa_cardui50635	Hme-CYT023805	80.87	115	22	0	328	672	30	374	6e-47	185
Vanessa_cardui50640	Hme-CYT008288	80.46	174	34	0	644	123	537	1058	4e-135	346
Vanessa_cardui50706	Hme-MAL018298	50.88	57	28	0	1437	1267	298	468	1e-29	77.1
Vanessa_cardui50724	Hme-MAL027017	90.38	208	20	0	728	105	643	20	1e-122	437
Vanessa_cardui50747	Hme-MAL027696	94.12	51	3	0	1105	1257	241	89	1e-28	120
Vanessa_cardui50756	Hme-CYT020484	43.96	91	51	0	715	987	531	803	2e-28	94.7
Vanessa_cardui50758	Hme-CYT025542	72.18	133	37	0	748	350	164	562	6e-100	247
Vanessa_cardui50759	Hme-MAL032120	50	60	30	0	1900	1721	290	111	7e-18	71.2
Vanessa_cardui50764	Hme-CYT003374	57.35	68	29	0	982	1185	574	371	2e-39	99.2
Vanessa_cardui50765	Hme-MAL027766	70.97	31	9	0	99	7	440	348	2e-09	60.2
Vanessa_cardui50797	Hme-CYT024922	86	50	7	0	1002	1151	185	36	1e-67	95
Vanessa_cardui50801	Hme-CYT031909	52.22	270	129	0	1	810	820	11	4e-95	346
Vanessa_cardui50814	Hme-MAL014956	84.68	124	19	0	488	117	317	688	7e-89	266
Vanessa_cardui50857	Hme-CYT025999	95.24	84	4	0	152	403	313	564	1e-65	194
Vanessa_cardui50877	Hme-MAL017798	95.35	86	4	0	849	592	8	265	2e-60	194
Vanessa_cardui50897	Hme-MAL027696	94.12	51	3	0	401	249	241	89	4e-28	118
Vanessa_cardui50964	Hme-MAL008759	100	61	0	0	183	1	396	214	4e-34	143
Vanessa_cardui50977	Hme-CYT000073	75.22	113	28	0	425	87	262	600	2e-91	243
Vanessa_cardui50985	Hme-CYT018747	83.33	54	9	0	251	90	466	627	2e-69	113
Vanessa_cardui50989	Hme-MAL033058	86.67	75	10	0	575	351	403	179	1e-64	170
Vanessa_cardui51001	Hme-MAL003978	48.72	117	60	0	269	619	48	398	8e-39	138
Vanessa_cardui51003	Hme-CYT005626	80	25	5	0	437	363	105	179	4e-10	51.9
Vanessa_cardui51020	Hme-MAL013258	50	44	22	0	463	594	359	490	6e-28	42.3
Vanessa_cardui51022	Hme-MAL019394	88.04	92	11	0	2087	2362	830	555	6e-85	169
Vanessa_cardui51026	Hme-CYT032696	79.69	192	39	0	666	91	241	816	2e-114	386
Vanessa_cardui51052	Hme-CYT011536	69.05	42	13	0	753	628	414	289	9e-30	75.5
Vanessa_cardui51060	Hme-CYT016441	73.81	126	33	0	380	3	21	398	7e-58	221
Vanessa_cardui51102	Hme-MAL035049	87.68	203	25	0	674	66	609	1	2e-105	381
Vanessa_cardui51105	Hme-CYT028920	78.91	256	54	0	36	803	908	141	1e-135	470
Vanessa_cardui51139	Hme-MAL007174	95.31	64	3	0	1019	1210	5	196	5e-36	149
Vanessa_cardui51147	Hme-CYT035984	61.43	70	27	0	68	277	151	360	4e-28	107
Vanessa_cardui51150	Hme-CYT031820	39.02	41	25	0	750	628	437	559	2e-11	41.8
Vanessa_cardui51160	Hme-MAL027667	77.78	18	4	0	1322	1269	260	313	4e-07	43.7
Vanessa_cardui51162	Hme-CYT021406	46.1	308	166	0	1363	440	1160	237	1e-94	345
Vanessa_cardui51186	Hme-CYT001308	48.72	39	20	0	490	374	200	316	2e-08	57.9
Vanessa_cardui51199	Hme-MAL027839	67.24	174	57	0	798	1319	560	1081	1e-154	267
Vanessa_cardui51200	Hme-MAL019454	81.58	76	14	0	290	63	387	614	7e-99	159
Vanessa_cardui51201	Hme-CYT025434	87.37	95	12	0	1062	778	4	288	1e-61	223
Vanessa_cardui51202	Hme-CYT017291	60.47	43	17	0	243	115	363	491	1e-22	61.1
Vanessa_cardui51236	Hme-MAL008759	100	61	0	0	950	1132	396	214	4e-34	143
Vanessa_cardui51253	Hme-MAL035194	95.83	48	2	0	140	283	264	121	5e-36	108
Vanessa_cardui51254	Hme-MAL019886	84.88	86	13	0	354	97	3	260	1e-54	202
Vanessa_cardui51264	Hme-CYT003036	90.91	121	11	0	754	392	266	628	4e-84	260
Vanessa_cardui51274	Hme-MAL022391	93.33	30	2	0	123	34	25	114	3e-13	73
Vanessa_cardui51277	Hme-MAL023015	78.57	196	42	0	1017	1604	720	133	6e-172	363
Vanessa_cardui51306	Hme-CYT022321	64.47	76	27	0	238	11	409	636	4e-52	124
Vanessa_cardui51322	Hme-CYT029943	94.35	124	7	0	432	61	372	1	2e-75	279
Vanessa_cardui51350	Hme-CYT031053	85.25	244	36	0	761	30	219	950	9e-150	461
Vanessa_cardui51351	Hme-MAL024023	88.51	148	17	0	1234	791	13	456	3e-76	284
Vanessa_cardui51352	Hme-CYT004284	80.77	78	15	0	1631	1864	280	47	2e-36	152
Vanessa_cardui51367	Hme-MAL032748	87.11	357	46	0	292	1362	167	1237	0	795
Vanessa_cardui51372	Hme-MAL001486	71.19	59	17	0	407	583	301	477	7e-51	117
Vanessa_cardui51373	Hme-CYT029943	94.35	124	7	0	846	475	372	1	1e-75	281
Vanessa_cardui51382	Hme-MAL022169	76.74	129	30	0	290	676	1	387	1e-67	254
Vanessa_cardui51402	Hme-MAL019394	93.06	72	5	0	302	87	497	282	1e-66	165
Vanessa_cardui51405	Hme-CYT015568	95.41	109	5	0	328	2	258	584	2e-92	237
Vanessa_cardui51415	Hme-MAL012745	77.36	106	24	0	2503	2186	323	6	1e-50	199
Vanessa_cardui51444	Hme-CYT020858	78.21	491	107	0	1480	8	922	2394	0	861
Vanessa_cardui51454	Hme-MAL023015	72.73	121	33	0	251	613	720	358	2e-114	200
Vanessa_cardui51468	Hme-MAL011437	54.02	87	40	0	516	776	506	766	1e-41	122
Vanessa_cardui51490	Hme-MAL011055	46.15	52	28	0	256	101	488	643	4e-18	55.1
Vanessa_cardui51493	Hme-MAL019923	82.26	62	11	0	190	5	657	472	6e-30	129
Vanessa_cardui51500	Hme-CYT020858	81.82	209	38	0	75	701	116	742	1e-152	441
Vanessa_cardui51514	Hme-MAL013577	66.05	162	55	0	1503	1018	551	66	6e-72	269
Vanessa_cardui51532	Hme-CYT023029	47.06	34	18	0	104	3	394	293	2e-06	50.4
Vanessa_cardui51545	Hme-MAL018188	32.98	191	128	0	525	1097	222	794	2e-41	168
Vanessa_cardui51560	Hme-MAL002943	64.56	79	28	0	43	279	443	207	6e-56	120
Vanessa_cardui51567	Hme-CYT008585	67.5	40	13	0	121	2	403	284	1e-12	62.9
Vanessa_cardui51575	Hme-CYT023113	50	94	47	0	753	472	281	562	2e-50	128
Vanessa_cardui51583	Hme-CYT002589	77.62	143	32	0	9	437	4	432	8e-75	277
Vanessa_cardui51602	Hme-CYT029301	74.19	31	8	0	534	626	97	5	2e-24	53.1
Vanessa_cardui51609	Hme-MAL011038	91.89	296	24	0	2497	3384	13	900	0	654
Vanessa_cardui51624	Hme-CYT005398	75.68	111	27	0	657	325	395	63	6e-58	221
Vanessa_cardui51641	Hme-CYT000336	82.05	78	14	0	58	291	894	661	4e-107	152
Vanessa_cardui51643	Hme-CYT026736	36.45	107	68	0	641	961	510	190	4e-30	103
Vanessa_cardui51645	Hme-CYT002783	78.82	85	18	0	560	306	95	349	1e-39	160
Vanessa_cardui51647	Hme-MAL011745	73.53	68	18	0	225	22	387	184	8e-31	133
Vanessa_cardui51679	Hme-MAL005805	67.57	37	12	0	338	448	328	438	9e-22	66.6
Vanessa_cardui51696	Hme-CYT002590	69.23	26	8	0	2980	2903	174	97	3e-19	54.2
Vanessa_cardui51730	Hme-CYT001052	89.47	171	18	0	191	703	5	517	5e-105	379
Vanessa_cardui51731	Hme-CYT019525	100	32	0	0	1	96	140	45	1e-13	74.7
Vanessa_cardui51733	Hme-MAL012277	64.91	114	40	0	537	196	444	103	1e-44	177
Vanessa_cardui51761	Hme-MAL020282	91.33	150	13	0	481	32	524	75	1e-86	306
Vanessa_cardui51766	Hme-CYT018031	50	42	21	0	207	332	298	423	2e-19	57
Vanessa_cardui51770	Hme-CYT025781	78.72	94	20	0	292	573	2	283	2e-45	180
Vanessa_cardui51803	Hme-CYT010891	50.57	87	43	0	543	803	427	167	9e-25	86.2
Vanessa_cardui51852	Hme-CYT035964	45.31	64	35	0	920	729	47	238	3e-16	84.9
Vanessa_cardui51862	Hme-MAL012264	75.47	106	26	0	144	461	4	321	2e-52	204
Vanessa_cardui51890	Hme-MAL000646	45.61	57	31	0	291	121	242	412	9e-11	64.4
Vanessa_cardui51902	Hme-MAL027892	87.18	312	40	0	1256	321	342	1277	0	678
Vanessa_cardui51906	Hme-CYT011726	68.63	51	16	0	588	436	746	594	3e-40	91.3
Vanessa_cardui51913	Hme-CYT003917	98.61	72	1	0	328	113	69	284	3e-63	176
Vanessa_cardui51957	Hme-CYT021406	46.1	308	166	0	358	1281	1160	237	1e-94	344
Vanessa_cardui52006	Hme-CYT008665	44.9	49	27	0	303	449	160	14	3e-09	60.2
Vanessa_cardui52017	Hme-CYT030103	73.17	41	11	0	674	796	537	659	9e-32	71.6
Vanessa_cardui52045	Hme-CYT032831	88.64	44	5	0	2	133	141	272	4e-41	98.2
Vanessa_cardui52083	Hme-CYT013097	30.61	49	34	0	426	572	197	343	8e-06	34.5
Vanessa_cardui52096	Hme-MAL032954	97.67	43	1	0	178	50	342	470	4e-47	106
Vanessa_cardui52110	Hme-CYT023115	38.83	103	63	0	738	1046	632	324	1e-15	82.5
Vanessa_cardui52120	Hme-CYT034461	90.91	33	3	0	264	166	623	721	2e-43	73
Vanessa_cardui52123	Hme-CYT023762	86.88	160	21	0	1153	1632	636	157	7e-112	353
Vanessa_cardui52140	Hme-MAL030789	58.82	17	7	0	446	496	292	242	3e-06	35
Vanessa_cardui52150	Hme-CYT004349	82.04	167	30	0	317	817	5	505	3e-97	353
Vanessa_cardui52155	Hme-CYT014382	98.21	112	2	0	485	820	316	651	1e-121	271
Vanessa_cardui52182	Hme-CYT006866	92	125	10	0	758	1132	720	1094	1e-159	299
Vanessa_cardui52194	Hme-MAL001486	72.41	145	40	0	2	436	538	972	2e-69	259
Vanessa_cardui52198	Hme-CYT020755	76.15	109	26	0	53	379	409	83	2e-51	201
Vanessa_cardui52241	Hme-CYT002590	69.23	26	8	0	2880	2957	174	97	3e-19	54.2
Vanessa_cardui52272	Hme-MAL026804	60.46	263	104	0	835	47	456	1244	3e-156	413
Vanessa_cardui52275	Hme-CYT026871	89.08	119	13	0	384	740	908	552	7e-72	266
Vanessa_cardui52285	Hme-CYT001410	65	40	14	0	201	320	121	2	2e-35	79.4
Vanessa_cardui52305	Hme-CYT002311	72.15	79	22	0	525	289	48	284	6e-73	150
Vanessa_cardui52310	Hme-CYT032217	66.67	51	17	0	94	246	1534	1382	5e-34	88.1
Vanessa_cardui52329	Hme-MAL019394	88.04	92	11	0	338	63	830	555	3e-42	169
Vanessa_cardui52341	Hme-MAL028784	91.04	67	6	0	1819	2019	1	201	2e-59	144
Vanessa_cardui52384	Hme-CYT032082	75.54	139	34	0	492	76	740	324	1e-69	238
Vanessa_cardui52386	Hme-MAL006104	82.26	62	11	0	734	549	346	161	8e-40	125
Vanessa_cardui52387	Hme-CYT016166	76.14	88	21	0	702	965	249	512	1e-58	163
Vanessa_cardui52388	Hme-MAL027910	51.28	39	19	0	2151	2035	1504	1388	1e-06	53.3
Vanessa_cardui52394	Hme-CYT025092	63.16	57	21	0	746	576	302	132	5e-21	100
Vanessa_cardui52397	Hme-CYT026009	69.57	276	84	0	853	26	1123	296	3e-138	489
Vanessa_cardui52410	Hme-MAL029239	45.16	93	51	0	226	504	2	280	3e-35	105
Vanessa_cardui52435	Hme-CYT007194	95.52	67	3	0	201	1	31	231	6e-39	158
Vanessa_cardui52457	Hme-CYT012272	95.18	83	4	0	665	417	162	410	5e-56	192
Vanessa_cardui52468	Hme-CYT015617	44.44	45	25	0	693	559	1652	1518	1e-21	51.9
Vanessa_cardui52482	Hme-CYT007661	82.47	251	44	0	256	1008	1323	571	0	476
Vanessa_cardui52507	Hme-CYT000812	89.29	84	9	0	718	467	90	341	1e-52	181
Vanessa_cardui52517	Hme-CYT012574	78.92	166	35	0	73	570	2	499	6e-90	328
Vanessa_cardui52539	Hme-MAL025319	33.7	92	61	0	451	176	36	311	3e-15	79.4
Vanessa_cardui52549	Hme-MAL007337	89.86	69	7	0	2	208	234	28	1e-27	120
Vanessa_cardui52558	Hme-MAL000301	84.27	89	14	0	92	358	5	271	3e-60	187
Vanessa_cardui52571	Hme-CYT028831	62.96	81	30	0	442	684	482	240	8e-29	125
Vanessa_cardui52575	Hme-CYT016848	85.71	56	8	0	778	611	347	180	2e-41	118
Vanessa_cardui52590	Hme-MAL006535	55	40	18	0	2039	2158	333	214	4e-20	47.3
Vanessa_cardui52593	Hme-MAL018298	50.88	57	28	0	2564	2734	298	468	1e-29	77.1
Vanessa_cardui52599	Hme-CYT011043	92.91	127	9	0	3211	3591	64	444	2e-99	292
Vanessa_cardui52611	Hme-MAL012259	68.29	82	26	0	361	116	309	64	2e-36	141
Vanessa_cardui52632	Hme-CYT011321	84.88	86	13	0	1057	1314	34	291	4e-46	183
Vanessa_cardui52635	Hme-CYT008849	85.85	106	15	0	689	1006	399	716	1e-101	210
Vanessa_cardui52657	Hme-CYT024373	46.3	216	116	0	5	652	431	1078	3e-73	272
Vanessa_cardui52659	Hme-MAL031315	80.46	87	17	0	343	603	1	261	3e-52	202
Vanessa_cardui52691	Hme-CYT016657	100	66	0	0	1118	921	201	4	1e-29	128
Vanessa_cardui52705	Hme-CYT017941	77.67	103	23	0	480	172	63	371	3e-54	209
Vanessa_cardui52710	Hme-MAL032120	34.48	58	38	0	244	71	284	111	1e-14	60.6
Vanessa_cardui52726	Hme-CYT035593	85.65	216	31	0	1766	1119	649	2	2e-116	417
Vanessa_cardui52729	Hme-CYT020926	55.22	134	60	0	227	628	2396	1995	1e-41	167
Vanessa_cardui52733	Hme-CYT009236	95	40	2	0	220	101	326	207	2e-29	100
Vanessa_cardui52758	Hme-CYT017233	30.16	63	44	0	2	190	471	283	5e-06	49.1
Vanessa_cardui52759	Hme-CYT022698	91.57	166	14	0	154	651	502	5	4e-81	299
Vanessa_cardui52768	Hme-MAL018229	68.22	129	41	0	755	369	148	534	1e-61	234
Vanessa_cardui52787	Hme-CYT022596	80.49	41	8	0	149	271	201	79	7e-25	89
Vanessa_cardui52795	Hme-CYT013665	63.82	152	55	0	218	673	209	664	2e-91	239
Vanessa_cardui52798	Hme-MAL011000	89.86	69	7	0	210	4	271	477	8e-61	154
Vanessa_cardui52801	Hme-MAL035127	88	125	15	0	1170	1544	605	231	6e-84	259
Vanessa_cardui52804	Hme-MAL030890	95.74	141	6	0	2715	3137	13	435	5e-93	340
Vanessa_cardui52814	Hme-CYT030080	90	40	4	0	529	648	601	720	6e-56	90
Vanessa_cardui52852	Hme-MAL034005	91.94	124	10	0	637	266	262	633	9e-64	241
Vanessa_cardui52856	Hme-MAL002348	68.42	57	18	0	346	176	226	56	5e-21	99.3
Vanessa_cardui52875	Hme-MAL027839	67.24	174	57	0	1049	528	560	1081	1e-154	267
Vanessa_cardui52905	Hme-CYT002048	34.18	79	52	0	236	472	242	6	5e-09	59.8
Vanessa_cardui52913	Hme-MAL033533	83.64	165	27	0	3	497	71	565	3e-91	331
Vanessa_cardui52920	Hme-MAL035049	87.68	203	25	0	614	1222	609	1	1e-105	381
Vanessa_cardui52959	Hme-MAL026278	65.52	87	30	0	475	215	858	598	3e-67	136
Vanessa_cardui52965	Hme-CYT024718	47.83	46	24	0	569	706	485	622	3e-18	56.5
Vanessa_cardui52966	Hme-MAL016914	92.59	54	4	0	786	947	368	207	8e-30	111
Vanessa_cardui52991	Hme-CYT009122	78.1	105	23	0	746	1060	44	358	1e-53	209
Vanessa_cardui53004	Hme-CYT028730	71.53	144	41	0	630	199	123	554	2e-72	262
Vanessa_cardui53018	Hme-CYT011780	85.23	176	26	0	838	311	647	120	0	385
Vanessa_cardui53025	Hme-CYT026434	76.34	224	53	0	852	181	114	785	6e-123	438
Vanessa_cardui53037	Hme-CYT025224	95.28	106	5	0	725	408	501	184	1e-77	249
Vanessa_cardui53043	Hme-CYT023570	91.89	74	6	0	548	327	849	1070	9e-68	160
Vanessa_cardui53052	Hme-CYT023553	28.05	82	59	0	330	575	665	420	3e-13	62.5
Vanessa_cardui53055	Hme-MAL027789	86.52	89	12	0	1580	1846	2	268	3e-53	207
Vanessa_cardui53093	Hme-CYT032266	56.41	39	17	0	742	858	415	531	3e-14	50.1
Vanessa_cardui53102	Hme-MAL007000	68.63	51	16	0	239	391	194	42	4e-57	95.5
Vanessa_cardui53109	Hme-CYT004349	82.04	167	30	0	1340	840	5	505	3e-97	353
Vanessa_cardui53113	Hme-MAL024023	88.51	148	17	0	1262	1705	13	456	2e-76	284
Vanessa_cardui53123	Hme-MAL018656	51.11	45	22	0	321	455	118	252	8e-27	49.9
Vanessa_cardui53127	Hme-CYT004807	69.84	252	76	0	1682	927	787	32	3e-119	424
Vanessa_cardui53145	Hme-CYT004525	95.77	307	13	0	1877	2797	1009	89	0	714
Vanessa_cardui53225	Hme-CYT017901	39.68	63	38	0	385	573	614	802	2e-10	55.6
Vanessa_cardui53236	Hme-MAL026278	47.25	91	48	0	308	36	596	324	3e-60	121
Vanessa_cardui53240	Hme-CYT005543	66.67	24	8	0	1089	1018	189	260	1e-10	47.3
Vanessa_cardui53245	Hme-CYT025644	94.44	18	1	0	36	89	106	159	2e-07	41.4
Vanessa_cardui53262	Hme-CYT024815	73.49	83	22	0	346	594	717	469	1e-59	109
Vanessa_cardui53271	Hme-MAL021417	33.73	83	55	0	235	483	425	673	1e-12	58.2
Vanessa_cardui53342	Hme-CYT012214	66.46	325	109	0	976	2	45	1019	3e-153	539
Vanessa_cardui53358	Hme-CYT001424	74.26	101	26	0	607	305	306	4	9e-34	141
Vanessa_cardui53361	Hme-CYT020480	92.86	28	2	0	1453	1370	279	196	4e-08	58.3
Vanessa_cardui53374	Hme-MAL022911	35.9	78	50	0	396	163	304	537	4e-07	52.4
Vanessa_cardui53391	Hme-CYT029787	40.68	59	35	0	785	609	257	433	6e-30	72.5
Vanessa_cardui53403	Hme-MAL012931	72.41	29	8	0	87	1	656	570	1e-06	51.9
Vanessa_cardui53407	Hme-MAL033541	85.71	35	5	0	301	405	7	111	1e-50	83.5
Vanessa_cardui53422	Hme-MAL001991	74.14	58	15	0	503	676	494	321	3e-65	113
Vanessa_cardui53439	Hme-CYT001056	88.14	118	14	0	12	365	357	4	4e-68	257
Vanessa_cardui53444	Hme-CYT032947	92.86	28	2	0	787	870	129	212	1e-29	64.8
Vanessa_cardui53487	Hme-CYT034202	66.3	92	31	0	481	206	506	231	4e-64	151
Vanessa_cardui53488	Hme-CYT025712	67.06	85	28	0	594	340	360	106	1e-38	142
Vanessa_cardui53504	Hme-CYT017666	74.44	90	23	0	1032	763	275	6	9e-45	166
Vanessa_cardui53513	Hme-CYT030216	75.86	58	14	0	1063	1236	593	420	2e-79	102
Vanessa_cardui53527	Hme-CYT029606	89.06	128	14	0	898	515	32	415	1e-71	269
Vanessa_cardui53546	Hme-MAL033627	91.07	112	10	0	72	407	87	422	3e-109	218
Vanessa_cardui53550	Hme-CYT024903	70.1	97	29	0	407	697	54	344	1e-49	182
Vanessa_cardui53560	Hme-CYT035565	80.95	21	4	0	74	12	191	253	4e-06	43.2
Vanessa_cardui53561	Hme-CYT006993	95.3	234	11	0	501	1202	6	707	3e-166	555
Vanessa_cardui53582	Hme-CYT014546	92.42	66	5	0	816	619	569	372	6e-76	139
Vanessa_cardui53593	Hme-MAL034600	55.81	43	19	0	447	575	228	356	2e-09	60.2
Vanessa_cardui53604	Hme-CYT003271	90.7	43	4	0	334	462	676	804	1e-32	99.3
Vanessa_cardui53605	Hme-CYT035976	79.82	228	46	0	129	812	103	786	6e-148	414
Vanessa_cardui53613	Hme-CYT014134	86.41	103	14	0	309	1	29	337	3e-57	219
Vanessa_cardui53617	Hme-MAL032932	70.27	37	11	0	146	36	181	71	2e-12	72.1
Vanessa_cardui53624	Hme-MAL033349	57.58	66	28	0	126	323	611	414	7e-28	102
Vanessa_cardui53646	Hme-CYT026144	40.32	62	37	0	291	106	261	446	9e-19	64.3
Vanessa_cardui53647	Hme-MAL005279	34.38	96	63	0	554	267	404	691	1e-13	74.1
Vanessa_cardui53649	Hme-MAL011978	82.52	103	18	0	345	653	310	2	4e-109	248
Vanessa_cardui53658	Hme-CYT007401	47.27	55	29	0	634	798	355	191	2e-10	63.8
Vanessa_cardui53661	Hme-MAL005687	46.43	56	30	0	264	97	184	17	2e-14	78.5
Vanessa_cardui53673	Hme-CYT019855	92.86	140	10	0	447	28	102	521	2e-91	326
Vanessa_cardui53679	Hme-CYT013442	77.88	113	25	0	346	684	4	342	3e-58	225
Vanessa_cardui53707	Hme-CYT030605	96.49	57	2	0	1738	1568	179	349	3e-55	135
Vanessa_cardui53714	Hme-CYT022410	100	19	0	0	1133	1077	318	374	3e-06	50.8
Vanessa_cardui53729	Hme-CYT010122	67.46	169	55	0	508	2	385	891	4e-79	291
Vanessa_cardui53733	Hme-MAL027442	71.43	28	8	0	236	319	691	608	5e-34	52.4
Vanessa_cardui53734	Hme-CYT022355	69.86	73	22	0	517	299	46	264	2e-72	125
Vanessa_cardui53735	Hme-CYT025013	71.43	70	20	0	357	566	253	462	1e-53	135
Vanessa_cardui53747	Hme-MAL012709	97.06	68	2	0	715	512	454	251	4e-31	130
Vanessa_cardui53749	Hme-MAL023565	78.65	89	19	0	365	631	271	5	5e-43	172
Vanessa_cardui53753	Hme-CYT033092	68.06	72	23	0	928	713	407	192	2e-60	105
Vanessa_cardui53757	Hme-MAL014932	62.86	35	13	0	29	133	407	511	4e-16	51.9
Vanessa_cardui53837	Hme-MAL019692	66.67	18	6	0	48	101	357	410	5e-06	35.3
Vanessa_cardui53840	Hme-MAL006214	67.21	61	20	0	72	254	272	90	5e-29	79.4
Vanessa_cardui53842	Hme-MAL016797	31.31	99	68	0	199	495	306	10	6e-15	70.7
Vanessa_cardui53847	Hme-CYT028920	78.72	235	50	0	1002	298	845	141	2e-123	429
Vanessa_cardui53851	Hme-MAL007495	79.15	211	44	0	697	65	561	1193	4e-118	421
Vanessa_cardui53889	Hme-CYT030103	73.17	41	11	0	315	193	537	659	2e-32	71.6
Vanessa_cardui53916	Hme-CYT029342	90.17	173	17	0	966	448	266	784	2e-140	380
Vanessa_cardui53923	Hme-CYT019938	58.23	158	66	0	904	431	562	89	2e-58	223
Vanessa_cardui53939	Hme-MAL018675	77.86	131	29	0	3124	3516	396	4	4e-70	264
Vanessa_cardui53956	Hme-CYT002682	40	80	48	0	1135	896	375	614	2e-17	73
Vanessa_cardui53974	Hme-CYT013620	70.54	129	38	0	906	520	69	455	1e-86	232
Vanessa_cardui53984	Hme-MAL014316	58.96	134	55	0	493	92	8	409	1e-52	203
Vanessa_cardui53990	Hme-CYT006810	70.83	24	7	0	123	52	415	486	2e-15	46
Vanessa_cardui53994	Hme-CYT002975	64.15	106	38	0	519	202	596	279	2e-57	177
Vanessa_cardui53997	Hme-MAL004023	21.31	61	48	0	207	389	2269	2087	4e-10	34.1
Vanessa_cardui54000	Hme-CYT023095	39.52	124	75	0	96	467	29	400	5e-29	125
Vanessa_cardui54015	Hme-CYT022554	76.19	84	20	0	764	513	152	403	8e-54	152
Vanessa_cardui54032	Hme-MAL017976	78.79	33	7	0	1687	1785	277	179	2e-15	68.4
Vanessa_cardui54042	Hme-MAL007315	77.71	157	35	0	4	474	202	672	2e-84	309
Vanessa_cardui54058	Hme-CYT027176	66.96	227	75	0	752	72	184	864	6e-104	375
Vanessa_cardui54061	Hme-CYT016196	59.38	32	13	0	103	198	261	356	1e-10	56.1
Vanessa_cardui54062	Hme-MAL012284	69.14	81	25	0	913	671	245	3	9e-39	150
Vanessa_cardui54064	Hme-MAL024218	76.92	26	6	0	423	500	47	124	3e-06	49.6
Vanessa_cardui54066	Hme-MAL027264	89.6	125	13	0	340	714	717	343	7e-110	282
Vanessa_cardui54069	Hme-MAL007514	92.74	179	13	0	826	290	2	538	9e-158	390
Vanessa_cardui54073	Hme-CYT036220	44.44	72	40	0	696	481	69	284	6e-14	75.8
Vanessa_cardui54095	Hme-CYT036851	74.1	139	36	0	735	1151	92	508	4e-91	289
Vanessa_cardui54104	Hme-CYT035494	68.87	106	33	0	822	1139	66	383	3e-46	184
Vanessa_cardui54115	Hme-CYT006307	32.95	88	59	0	623	886	376	113	2e-12	71.6
Vanessa_cardui54138	Hme-MAL031413	58.62	58	24	0	326	499	103	276	3e-28	81.7
Vanessa_cardui54146	Hme-CYT005554	73.33	60	16	0	607	786	131	310	3e-39	110
Vanessa_cardui54147	Hme-MAL014570	42.31	52	30	0	260	105	489	334	6e-20	59.7
Vanessa_cardui54189	Hme-CYT018219	94.12	85	5	0	1434	1180	510	256	2e-89	183
Vanessa_cardui54199	Hme-MAL029594	82.14	168	30	0	1296	793	213	716	4e-115	349
Vanessa_cardui54202	Hme-CYT004973	89.92	119	12	0	737	381	45	401	7e-109	262
Vanessa_cardui54215	Hme-CYT023036	83.58	134	22	0	620	219	3	404	4e-64	244
Vanessa_cardui54225	Hme-CYT018069	84.62	65	10	0	271	465	411	217	5e-49	133
Vanessa_cardui54230	Hme-CYT024400	95.58	294	13	0	1476	595	9	890	0	667
Vanessa_cardui54238	Hme-MAL001601	94.95	99	5	0	3	299	1036	740	6e-63	237
Vanessa_cardui54248	Hme-MAL004561	96.12	103	4	0	799	491	144	452	4e-148	218
Vanessa_cardui54254	Hme-CYT036317	88	25	3	0	76	2	363	289	6e-07	51.9
Vanessa_cardui54304	Hme-CYT029477	87.32	71	9	0	2645	2433	126	338	7e-53	138
Vanessa_cardui54340	Hme-CYT014559	64.02	164	59	0	578	87	7	498	1e-74	264
Vanessa_cardui54374	Hme-CYT002562	69.47	95	29	0	1440	1156	105	389	4e-45	180
Vanessa_cardui54375	Hme-MAL000428	92.54	67	5	0	567	367	1196	996	2e-76	160
Vanessa_cardui54386	Hme-CYT030216	75.86	58	14	0	1661	1488	593	420	2e-79	102
Vanessa_cardui54393	Hme-CYT020858	78.28	488	106	0	10	1473	910	2373	0	858
Vanessa_cardui54395	Hme-CYT002968	81.19	303	57	0	2	910	507	1415	3e-166	582
Vanessa_cardui54414	Hme-CYT013442	77.88	113	25	0	3065	2727	4	342	3e-58	225
Vanessa_cardui54453	Hme-MAL010458	33.7	92	61	0	905	630	44	319	1e-13	75.7
Vanessa_cardui54456	Hme-CYT031329	92.86	56	4	0	15	182	378	211	2e-33	139
Vanessa_cardui54465	Hme-CYT021191	87.41	294	37	0	953	72	282	1163	0	638
Vanessa_cardui54466	Hme-MAL002620	67.39	92	30	0	517	242	284	9	6e-43	171
Vanessa_cardui54472	Hme-MAL014451	60.71	28	11	0	840	923	217	300	2e-12	53.3
Vanessa_cardui54474	Hme-CYT012858	50.96	104	51	0	1440	1129	855	1166	2e-46	130
Vanessa_cardui54479	Hme-CYT010142	88.79	107	12	0	1103	783	6	326	4e-97	219
Vanessa_cardui54481	Hme-MAL009565	96.83	189	6	0	143	709	726	160	5e-139	415
Vanessa_cardui54501	Hme-MAL026082	38.37	86	53	0	650	393	509	252	3e-20	96.4
Vanessa_cardui54502	Hme-CYT025545	58.59	227	94	0	198	878	72	752	5e-93	339
Vanessa_cardui54511	Hme-CYT034206	38.06	155	96	0	667	203	106	570	3e-34	123
Vanessa_cardui54516	Hme-MAL023518	38.36	73	45	0	127	345	436	218	1e-13	74.8
Vanessa_cardui54520	Hme-CYT019320	65.14	109	38	0	808	482	360	34	8e-44	175
Vanessa_cardui54537	Hme-MAL032915	98.33	120	2	0	1141	1500	45	404	7e-82	282
Vanessa_cardui54544	Hme-CYT020159	93.22	59	4	0	614	438	227	51	3e-85	138
Vanessa_cardui54545	Hme-CYT021261	90.91	88	8	0	689	426	339	76	5e-51	199
Vanessa_cardui54546	Hme-MAL007853	91.25	80	7	0	264	503	393	632	6e-89	186
Vanessa_cardui54547	Hme-CYT015010	46.23	199	107	0	1021	1617	1513	917	1e-68	258
Vanessa_cardui54562	Hme-CYT027145	78.57	112	24	0	2745	2410	578	243	4e-86	214
Vanessa_cardui54570	Hme-CYT005462	73.77	61	16	0	1994	2176	231	49	7e-33	111
Vanessa_cardui54574	Hme-MAL012419	50	102	51	0	527	832	132	437	1e-26	118
Vanessa_cardui54582	Hme-CYT011753	90.78	141	13	0	895	473	14	436	6e-69	260
Vanessa_cardui54586	Hme-CYT036508	33.72	86	57	0	195	452	229	486	2e-10	64.8
Vanessa_cardui54592	Hme-CYT035201	76	75	18	0	425	201	268	44	1e-50	140
Vanessa_cardui54606	Hme-CYT017503	82.83	99	17	0	162	458	122	418	4e-64	212
Vanessa_cardui54610	Hme-MAL024667	93.9	164	10	0	2422	1931	371	862	2e-170	358
Vanessa_cardui54660	Hme-CYT003752	79.07	43	9	0	293	421	498	626	1e-32	84
Vanessa_cardui54667	Hme-CYT018627	91.87	123	10	0	2079	1711	15	383	1e-64	246
Vanessa_cardui54670	Hme-MAL027264	46.81	47	25	0	98	238	684	544	2e-12	62.5
Vanessa_cardui54691	Hme-CYT026585	93.02	86	6	0	1426	1169	2	259	5e-110	191
Vanessa_cardui54729	Hme-CYT008217	90.52	116	11	0	3694	3347	351	4	8e-130	267
Vanessa_cardui54773	Hme-MAL026700	88.16	76	9	0	576	349	298	71	1e-44	157
Vanessa_cardui54778	Hme-CYT027598	79.75	163	33	0	686	198	660	1148	3e-92	335
Vanessa_cardui54782	Hme-MAL021407	31.91	94	64	0	499	218	3	284	2e-12	70.3
Vanessa_cardui54815	Hme-MAL034617	35.17	145	94	0	559	125	1487	1053	3e-27	119
Vanessa_cardui54825	Hme-CYT011103	74.14	290	75	0	90	959	953	84	2e-153	540
Vanessa_cardui54839	Hme-CYT023530	72	50	14	0	409	260	433	582	8e-52	89
Vanessa_cardui54843	Hme-CYT016848	95.92	49	2	0	650	796	205	59	9e-55	107
Vanessa_cardui54866	Hme-CYT017093	92.98	57	4	0	246	76	13	183	6e-26	112
Vanessa_cardui54919	Hme-CYT022129	77.39	115	26	0	1	345	452	796	6e-111	216
Vanessa_cardui54943	Hme-CYT015826	90.12	172	17	0	181	696	17	532	2e-92	337
Vanessa_cardui54952	Hme-CYT009020	59.72	72	29	0	80	295	140	355	6e-26	116
Vanessa_cardui54960	Hme-MAL024723	60.19	103	41	0	339	647	106	414	1e-49	156
Vanessa_cardui54963	Hme-CYT028194	42.67	75	43	0	350	574	298	522	2e-20	82.6
Vanessa_cardui54966	Hme-CYT024085	74.13	143	37	0	661	1089	598	170	4e-128	264
Vanessa_cardui54977	Hme-CYT011321	84.88	86	13	0	563	306	34	291	4e-46	183
Vanessa_cardui54986	Hme-CYT002122	83.89	149	24	0	1111	1557	4	450	7e-105	380
Vanessa_cardui54995	Hme-CYT019944	51.16	43	21	0	139	267	60	188	2e-16	53.3
Vanessa_cardui55004	Hme-CYT005462	73.77	61	16	0	1201	1019	231	49	5e-33	112
Vanessa_cardui55024	Hme-CYT024903	58.14	86	36	0	338	81	54	311	2e-35	137
Vanessa_cardui55059	Hme-CYT006097	51.22	41	20	0	3	125	278	400	6e-07	52.8
Vanessa_cardui55088	Hme-CYT015837	48.39	31	16	0	218	126	351	443	4e-08	38.6
Vanessa_cardui55089	Hme-MAL012246	58.82	119	49	0	475	119	40	396	8e-45	178
Vanessa_cardui55103	Hme-CYT018090	44.44	63	35	0	189	1	816	1004	4e-28	76.2
Vanessa_cardui55122	Hme-MAL032329	80	60	12	0	628	449	1	180	2e-44	118
Vanessa_cardui55139	Hme-CYT026474	48.61	72	37	0	346	561	225	10	1e-19	89.5
Vanessa_cardui55145	Hme-MAL022109	47.56	82	43	0	337	582	604	849	4e-32	110
Vanessa_cardui55147	Hme-CYT012290	64.71	85	30	0	292	38	671	417	9e-33	139
Vanessa_cardui55151	Hme-CYT022397	91.71	362	30	0	285	1370	146	1231	0	753
Vanessa_cardui55156	Hme-MAL029173	95.33	107	5	0	1226	906	416	736	1e-137	255
Vanessa_cardui55157	Hme-CYT033992	71.9	210	59	0	636	7	603	1232	1e-164	383
Vanessa_cardui55159	Hme-CYT005265	61.54	117	45	0	401	51	759	409	3e-45	175
Vanessa_cardui55161	Hme-CYT016834	89.08	229	25	0	281	967	66	752	6e-125	445
Vanessa_cardui55173	Hme-MAL025934	68.97	29	9	0	478	564	187	101	5e-09	55.1
Vanessa_cardui55187	Hme-MAL029247	56.03	116	51	0	548	895	679	332	2e-108	161
Vanessa_cardui55195	Hme-MAL027910	51.28	39	19	0	30	146	1504	1388	1e-06	53.3
Vanessa_cardui55198	Hme-CYT017198	72.73	77	21	0	1213	983	332	562	8e-72	142
Vanessa_cardui55207	Hme-CYT023036	83.58	134	22	0	2000	2401	3	404	4e-64	244
Vanessa_cardui55217	Hme-CYT009930	75	148	37	0	231	674	69	512	2e-71	253
Vanessa_cardui55228	Hme-CYT023577	91.8	61	5	0	300	482	184	2	1e-27	105
Vanessa_cardui55232	Hme-MAL031882	56.25	96	42	0	441	154	219	506	1e-28	123
Vanessa_cardui55248	Hme-CYT022261	50.53	95	47	0	212	496	101	385	2e-31	129
Vanessa_cardui55281	Hme-MAL010879	30.51	59	41	0	282	458	682	858	7e-07	51.9
Vanessa_cardui55308	Hme-CYT019455	66	100	34	0	702	403	183	482	1e-74	182
Vanessa_cardui55315	Hme-MAL009044	87.8	41	5	0	527	405	120	242	2e-53	84.5
Vanessa_cardui55320	Hme-MAL031112	72.18	133	37	0	479	81	3	401	2e-54	210
Vanessa_cardui55321	Hme-MAL021837	91.61	155	13	0	607	1071	468	4	2e-100	363
Vanessa_cardui55324	Hme-CYT000673	52.76	127	60	0	1435	1055	1393	1013	6e-65	164
Vanessa_cardui55342	Hme-MAL012607	97.22	144	4	0	655	224	14	445	2e-88	323
Vanessa_cardui55345	Hme-MAL015028	84.29	140	22	0	1037	1456	152	571	2e-81	301
Vanessa_cardui55353	Hme-CYT021960	48.1	79	41	0	837	1073	759	523	2e-63	101
Vanessa_cardui55358	Hme-CYT025930	90.48	21	2	0	67	129	67	5	4e-11	44.6
Vanessa_cardui55360	Hme-CYT022891	92.16	102	8	0	1272	967	660	355	5e-63	239
Vanessa_cardui55382	Hme-CYT018969	74.07	54	14	0	167	6	57	218	4e-20	95.7
Vanessa_cardui55383	Hme-CYT006260	40.66	91	54	0	678	406	292	20	4e-22	99.4
Vanessa_cardui55431	Hme-CYT001247	40	40	24	0	96	215	1396	1277	8e-08	38.2
Vanessa_cardui55439	Hme-MAL021187	33.33	57	38	0	363	533	108	278	1e-07	55.6
Vanessa_cardui55443	Hme-MAL025680	79.31	116	24	0	115	462	40	387	2e-65	246
Vanessa_cardui55499	Hme-CYT007587	87.32	71	9	0	655	443	262	474	6e-42	151
Vanessa_cardui55501	Hme-MAL031780	84.76	105	16	0	191	505	345	31	3e-91	214
Vanessa_cardui55510	Hme-MAL029866	79.41	68	14	0	474	271	208	5	7e-119	140
Vanessa_cardui55529	Hme-CYT006528	58.73	63	26	0	339	527	917	1105	8e-32	92.3
Vanessa_cardui55533	Hme-MAL017731	52.94	85	40	0	1129	875	482	736	1e-37	105
Vanessa_cardui55545	Hme-CYT012170	85.66	244	35	0	1851	1120	1230	499	4e-171	441
Vanessa_cardui55554	Hme-MAL033529	67.68	99	32	0	539	243	399	695	4e-88	159
Vanessa_cardui55569	Hme-CYT021913	73.68	38	10	0	2154	2267	301	414	5e-29	76.2
Vanessa_cardui55640	Hme-MAL016376	62.71	59	22	0	35	211	327	151	2e-18	90.9
Vanessa_cardui55671	Hme-CYT032304	94.44	144	8	0	736	305	432	1	2e-105	380
Vanessa_cardui55689	Hme-MAL029739	77.97	59	13	0	131	307	3	179	7e-67	110
Vanessa_cardui55697	Hme-MAL028784	91.04	67	6	0	1316	1116	1	201	1e-59	145
Vanessa_cardui55731	Hme-CYT030583	76.47	51	12	0	154	2	210	362	7e-26	104
Vanessa_cardui55780	Hme-CYT024822	64.47	76	27	0	110	337	553	326	3e-30	109
Vanessa_cardui55783	Hme-CYT024934	92.42	66	5	0	593	396	76	273	2e-48	141
Vanessa_cardui55787	Hme-CYT013638	37.21	86	54	0	693	436	83	340	8e-17	85.8
Vanessa_cardui55807	Hme-MAL034337	78.57	98	21	0	795	1088	3	296	1e-102	199
Vanessa_cardui55823	Hme-CYT026955	28.57	49	35	0	632	486	566	712	4e-13	46.9
Vanessa_cardui55826	Hme-CYT005155	79.41	34	7	0	289	390	162	61	3e-26	67.7
Vanessa_cardui55829	Hme-CYT036558	79.57	93	19	0	323	601	119	397	2e-48	191
Vanessa_cardui55831	Hme-CYT010602	68.6	86	27	0	328	585	576	319	2e-43	126
Vanessa_cardui55863	Hme-MAL033417	60	40	16	0	306	187	393	512	4e-26	62.9
Vanessa_cardui55882	Hme-MAL027796	89.66	116	12	0	707	360	353	6	1e-132	248
Vanessa_cardui55898	Hme-CYT017789	100	53	0	0	1	159	160	2	2e-32	136
Vanessa_cardui55907	Hme-MAL010454	73.86	88	23	0	115	378	363	100	3e-40	162
Vanessa_cardui55917	Hme-CYT033975	61.7	47	18	0	674	814	416	276	3e-10	63.8
Vanessa_cardui55918	Hme-CYT012585	87.04	54	7	0	503	342	56	217	2e-41	117
Vanessa_cardui55937	Hme-CYT006089	89.53	172	18	0	1574	2089	517	2	3e-101	369
Vanessa_cardui55950	Hme-MAL011065	58.46	65	27	0	196	2	852	1046	8e-29	97.6
Vanessa_cardui55958	Hme-CYT022397	92.29	402	31	0	1297	92	146	1351	0	807
Vanessa_cardui55971	Hme-CYT022680	82.39	159	28	0	710	234	674	1150	9e-160	320
Vanessa_cardui55980	Hme-CYT004588	72.56	164	45	0	492	1	190	681	1e-88	323
Vanessa_cardui55985	Hme-CYT025560	89.47	95	10	0	474	758	15	299	3e-51	200
Vanessa_cardui56000	Hme-CYT026798	79.63	54	11	0	92	253	321	160	3e-34	102
Vanessa_cardui56012	Hme-CYT024760	65.31	49	17	0	346	200	140	286	2e-34	69.4
Vanessa_cardui56021	Hme-MAL032292	38.71	31	19	0	465	373	1035	1127	2e-06	46
Vanessa_cardui56027	Hme-CYT029395	44.9	49	27	0	533	387	576	722	6e-20	60.9
Vanessa_cardui56028	Hme-MAL010691	92.83	237	17	0	1708	998	749	39	0	559
Vanessa_cardui56035	Hme-CYT024144	68.57	140	44	0	70	489	159	578	4e-50	195
Vanessa_cardui56076	Hme-CYT003291	84.85	66	10	0	629	826	223	26	2e-29	125
Vanessa_cardui56111	Hme-CYT031719	27.66	47	34	0	565	705	553	693	1e-07	38.6
Vanessa_cardui56120	Hme-MAL013742	65.84	161	55	0	69	551	817	335	8e-105	268
Vanessa_cardui56123	Hme-CYT010084	69.44	72	22	0	686	471	316	101	1e-31	128
Vanessa_cardui56126	Hme-MAL003410	46.1	141	76	0	305	727	66	488	1e-45	162
Vanessa_cardui56147	Hme-MAL009346	90.91	22	2	0	67	2	5	70	1e-06	52.8
Vanessa_cardui56161	Hme-CYT024373	26.42	106	78	0	381	64	710	1027	6e-16	62
Vanessa_cardui56175	Hme-MAL014413	90.4	125	12	0	762	388	1	375	7e-98	271
Vanessa_cardui56182	Hme-CYT027598	79.88	164	33	0	636	145	657	1148	5e-162	337
Vanessa_cardui56195	Hme-CYT008506	63.83	188	68	0	707	144	501	1064	1e-89	292
Vanessa_cardui56200	Hme-MAL030057	89.02	82	9	0	277	32	20	265	5e-47	184
Vanessa_cardui56217	Hme-CYT021449	71.43	28	8	0	294	211	250	333	3e-22	55.6
Vanessa_cardui56227	Hme-CYT035763	40	115	69	0	401	57	1340	1684	4e-28	114
Vanessa_cardui56246	Hme-CYT007114	96.34	82	3	0	1697	1942	250	5	3e-53	208
Vanessa_cardui56252	Hme-MAL009689	96.55	29	1	0	330	416	193	279	5e-12	68.9
Vanessa_cardui56253	Hme-MAL032876	90.74	54	5	0	306	467	261	100	1e-41	122
Vanessa_cardui56269	Hme-CYT026723	92.16	51	4	0	283	131	548	700	2e-48	122
Vanessa_cardui56287	Hme-MAL011038	32.56	86	58	0	438	695	85	342	7e-08	55.6
Vanessa_cardui56291	Hme-MAL021616	39.19	74	45	0	727	506	227	6	1e-15	81.7
Vanessa_cardui56304	Hme-CYT000330	75.7	284	69	0	36	887	34	885	2e-151	533
Vanessa_cardui56312	Hme-CYT007282	76.28	215	51	0	286	930	274	918	3e-120	410
Vanessa_cardui56346	Hme-MAL022327	43.55	62	35	0	2418	2603	208	393	4e-11	68.4
Vanessa_cardui56365	Hme-CYT023369	71.35	185	53	0	480	1034	1026	472	6e-102	368
Vanessa_cardui56373	Hme-MAL010691	92.83	237	17	0	477	1187	749	39	0	559
Vanessa_cardui56394	Hme-CYT031832	62.79	43	16	0	291	419	188	316	3e-15	79.9
Vanessa_cardui56410	Hme-MAL009274	35.29	68	44	0	1692	1489	832	629	5e-08	50.1
Vanessa_cardui56417	Hme-CYT011124	74.17	120	31	0	797	438	418	777	3e-116	222
Vanessa_cardui56449	Hme-MAL026473	79.67	123	25	0	370	2	16	384	6e-64	242
Vanessa_cardui56458	Hme-CYT007336	93.02	43	3	0	320	192	424	552	4e-25	112
Vanessa_cardui56464	Hme-CYT010585	73.08	52	14	0	663	818	243	88	2e-19	94.3
Vanessa_cardui56471	Hme-MAL034489	89.29	112	12	0	465	800	339	4	2e-68	257
Vanessa_cardui56475	Hme-MAL034291	97.73	132	3	0	625	1020	18	413	3e-83	306
Vanessa_cardui56478	Hme-MAL004760	100	35	0	0	929	1033	29	133	1e-18	92.2
Vanessa_cardui56486	Hme-MAL008704	82.83	198	34	0	323	916	6	599	5e-128	409
Vanessa_cardui56504	Hme-MAL025175	94.62	130	7	0	264	653	403	792	2e-89	327
Vanessa_cardui56510	Hme-MAL010801	95.65	69	3	0	2220	2014	211	5	3e-40	165
Vanessa_cardui56517	Hme-MAL032954	97.67	43	1	0	758	886	342	470	1e-47	108
Vanessa_cardui56522	Hme-CYT025999	95.24	84	4	0	393	142	313	564	1e-71	194
Vanessa_cardui56528	Hme-CYT014140	62.5	96	36	0	2426	2139	625	912	9e-137	161
Vanessa_cardui56563	Hme-CYT025891	73.13	201	54	0	403	1005	21	623	2e-102	370
Vanessa_cardui56573	Hme-CYT005078	61.81	144	55	0	200	631	6	437	6e-37	150
Vanessa_cardui56597	Hme-CYT007678	70	100	30	0	1712	1413	355	654	1e-103	164
Vanessa_cardui56611	Hme-CYT012372	45.96	161	87	0	483	1	527	45	2e-44	177
Vanessa_cardui56614	Hme-MAL006995	80.31	127	25	0	582	202	383	3	4e-63	240
Vanessa_cardui56616	Hme-CYT025712	88.37	86	10	0	353	96	104	361	2e-58	171
Vanessa_cardui56631	Hme-MAL014828	97.62	42	1	0	941	816	143	268	5e-20	96.4
Vanessa_cardui56633	Hme-MAL004860	75	72	18	0	377	592	1254	1469	2e-72	122
Vanessa_cardui56651	Hme-CYT022969	84.42	77	12	0	233	3	248	478	3e-59	156
Vanessa_cardui56665	Hme-CYT013905	51.85	27	13	0	411	331	405	485	7e-15	45.9
Vanessa_cardui56688	Hme-CYT027500	68.75	80	25	0	373	612	406	167	2e-63	141
Vanessa_cardui56695	Hme-CYT025501	96.19	210	8	0	772	143	276	905	2e-122	436
Vanessa_cardui56698	Hme-CYT032846	83.33	36	6	0	475	582	585	692	7e-44	76.2
Vanessa_cardui56703	Hme-CYT004145	86.09	115	16	0	1057	1401	674	330	2e-141	245
Vanessa_cardui56706	Hme-MAL005247	94.87	78	4	0	1031	798	131	364	1e-69	182
Vanessa_cardui56721	Hme-CYT017178	65.12	129	45	0	471	85	526	140	1e-51	200
Vanessa_cardui56734	Hme-MAL015777	55.13	78	35	0	729	962	52	285	2e-23	107
Vanessa_cardui56743	Hme-MAL005401	80.95	42	8	0	491	366	207	332	2e-22	54.2
Vanessa_cardui56805	Hme-CYT023854	95.74	47	2	0	889	749	3	143	4e-60	115
Vanessa_cardui56842	Hme-MAL020317	67.31	104	34	0	1488	1799	315	4	3e-44	177
Vanessa_cardui56849	Hme-MAL032586	64.66	116	41	0	864	517	350	3	4e-50	196
Vanessa_cardui56854	Hme-MAL003821	43.48	46	26	0	554	417	356	493	1e-29	48.7
Vanessa_cardui56860	Hme-CYT028548	47.22	180	95	0	564	25	77	616	1e-48	191
Vanessa_cardui56864	Hme-MAL015098	66.22	148	50	0	510	953	527	84	2e-115	235
Vanessa_cardui56873	Hme-CYT003412	31.25	96	66	0	552	265	1702	1989	2e-22	76.7
Vanessa_cardui56880	Hme-CYT025542	39.19	148	90	0	495	52	1483	1926	2e-39	160
Vanessa_cardui56881	Hme-CYT031758	96.19	105	4	0	136	450	604	290	2e-85	255
Vanessa_cardui56896	Hme-CYT010331	36.36	44	28	0	55	186	1327	1458	7e-07	40.5
Vanessa_cardui56911	Hme-MAL005220	81.68	131	24	0	1368	976	1111	719	5e-126	228
Vanessa_cardui56916	Hme-MAL009790	63.33	120	44	0	1418	1059	362	3	6e-47	187
Vanessa_cardui56920	Hme-CYT027418	46	50	27	0	539	390	474	623	4e-18	66.6
Vanessa_cardui56921	Hme-CYT015156	78.87	71	15	0	517	305	352	140	7e-30	128
Vanessa_cardui56924	Hme-CYT014743	93	100	7	0	663	364	305	6	2e-60	230
Vanessa_cardui56929	Hme-CYT019441	96.24	133	5	0	514	912	403	5	2e-85	314
Vanessa_cardui56941	Hme-MAL019400	85.71	98	14	0	1146	853	286	579	2e-104	209
Vanessa_cardui56942	Hme-CYT031329	92.86	56	4	0	268	435	378	211	3e-33	139
Vanessa_cardui56948	Hme-CYT004789	95.77	189	8	0	670	1236	5	571	2e-123	440
Vanessa_cardui56959	Hme-MAL026550	39.39	33	20	0	470	568	506	408	8e-15	42.3
Vanessa_cardui56972	Hme-MAL031469	75.78	223	54	0	648	1316	5	673	4e-152	418
Vanessa_cardui56975	Hme-CYT004443	86.94	222	29	0	14	679	139	804	1e-160	482
Vanessa_cardui56988	Hme-CYT020275	84.28	159	25	0	921	445	773	297	2e-144	314
Vanessa_cardui56991	Hme-MAL028408	73.53	68	18	0	384	181	599	396	2e-54	124
Vanessa_cardui57003	Hme-MAL011889	33.33	75	50	0	764	988	234	10	1e-08	58.8
Vanessa_cardui57025	Hme-CYT018252	72.03	143	40	0	433	5	857	1285	2e-85	278
Vanessa_cardui57027	Hme-CYT010525	47.06	51	27	0	822	974	672	824	2e-16	46.4
Vanessa_cardui57038	Hme-MAL005401	80.95	42	8	0	334	459	207	332	4e-23	55.1
Vanessa_cardui57049	Hme-CYT002349	66.67	45	15	0	134	268	130	264	7e-17	85.8
Vanessa_cardui57054	Hme-MAL021837	91.61	155	13	0	501	965	468	4	2e-100	363
Vanessa_cardui57079	Hme-MAL014625	98.75	80	1	0	1464	1225	244	5	1e-46	185
Vanessa_cardui57082	Hme-CYT033082	60	30	12	0	442	353	283	372	1e-09	41.8
Vanessa_cardui57087	Hme-MAL029796	96.15	26	1	0	432	355	87	164	2e-10	64.3
Vanessa_cardui57088	Hme-CYT008496	89.55	134	14	0	345	746	32	433	6e-68	235
Vanessa_cardui57105	Hme-CYT015805	61.67	60	23	0	101	280	1088	1267	2e-41	95.5
Vanessa_cardui57115	Hme-CYT022607	83.43	175	29	0	927	403	88	612	2e-121	341
Vanessa_cardui57130	Hme-CYT028762	58.65	104	43	0	684	373	97	408	5e-28	123
Vanessa_cardui57139	Hme-CYT001524	84.02	219	35	0	787	1443	710	1366	4e-169	441
Vanessa_cardui57150	Hme-CYT019118	83.05	59	10	0	18	194	57	233	3e-37	127
Vanessa_cardui57153	Hme-MAL012962	61.64	73	28	0	486	704	85	303	4e-23	101
Vanessa_cardui57158	Hme-MAL005675	71.57	102	29	0	1908	1603	428	123	2e-57	136
Vanessa_cardui57175	Hme-MAL023612	89.83	59	6	0	1465	1289	538	714	7e-102	123
Vanessa_cardui57193	Hme-CYT009545	65.91	44	15	0	517	386	567	436	2e-25	67.5
Vanessa_cardui57199	Hme-CYT031051	51.52	33	16	0	184	86	175	273	5e-09	44.6
Vanessa_cardui57204	Hme-MAL023953	70.27	111	33	0	2170	2502	657	325	9e-75	144
Vanessa_cardui57213	Hme-MAL019581	74.36	39	10	0	510	394	165	281	1e-12	71.1
Vanessa_cardui57230	Hme-MAL021685	73.33	90	24	0	567	298	80	349	1e-41	168
Vanessa_cardui57245	Hme-MAL007540	54.89	133	60	0	193	591	1542	1144	4e-84	172
Vanessa_cardui57248	Hme-MAL024586	93.75	32	2	0	96	1	438	343	2e-13	74.4
Vanessa_cardui57265	Hme-CYT023051	97.66	171	4	0	477	989	581	69	4e-117	405
Vanessa_cardui57268	Hme-CYT017760	78.12	128	28	0	574	191	650	267	2e-65	243
Vanessa_cardui57269	Hme-MAL026504	50	32	16	0	1798	1893	89	184	4e-08	58.8
Vanessa_cardui57289	Hme-CYT012919	64.44	45	16	0	538	404	327	461	4e-13	57
Vanessa_cardui57296	Hme-CYT018090	42.31	26	15	0	594	517	732	809	1e-11	36.3
Vanessa_cardui57304	Hme-CYT032619	40	125	75	0	909	1283	936	1310	8e-56	94.1
Vanessa_cardui57316	Hme-MAL013711	91.13	124	11	0	2093	2464	945	574	5e-126	278
Vanessa_cardui57373	Hme-CYT035904	42.31	52	30	0	268	113	174	329	4e-07	52.4
Vanessa_cardui57377	Hme-CYT006158	37.08	89	56	0	276	542	1303	1569	2e-42	77.1
Vanessa_cardui57382	Hme-MAL001841	43.86	57	32	0	471	301	19	189	5e-19	75.5
Vanessa_cardui57389	Hme-CYT010773	66.07	56	19	0	978	1145	186	19	1e-30	77.9
Vanessa_cardui57391	Hme-MAL033518	96.92	65	2	0	950	756	74	268	3e-45	155
Vanessa_cardui57400	Hme-CYT025501	95.9	244	10	0	791	60	174	905	1e-146	516
Vanessa_cardui57403	Hme-MAL002447	32.93	82	55	0	214	459	755	510	7e-14	75.3
Vanessa_cardui57413	Hme-CYT032933	84.42	77	12	0	555	325	176	406	3e-43	162
Vanessa_cardui57414	Hme-CYT016196	59.38	32	13	0	1822	1727	261	356	1e-10	56.1
Vanessa_cardui57426	Hme-CYT027531	89.29	112	12	0	482	147	3	338	1e-67	243
Vanessa_cardui57440	Hme-CYT023485	98.9	91	1	0	675	947	177	449	5e-71	191
Vanessa_cardui57451	Hme-MAL010528	90.74	54	5	0	461	622	3	164	4e-38	117
Vanessa_cardui57489	Hme-CYT026624	83.87	155	25	0	888	424	25	489	2e-87	320
Vanessa_cardui57497	Hme-MAL003964	95.88	170	7	0	3	512	54	563	5e-109	391
Vanessa_cardui57515	Hme-MAL023953	70.27	111	33	0	784	452	657	325	2e-78	145
Vanessa_cardui57536	Hme-MAL011316	80.95	42	8	0	287	412	190	65	5e-40	84
Vanessa_cardui57559	Hme-MAL031605	51.54	130	63	0	458	847	638	1027	3e-106	187
Vanessa_cardui57561	Hme-CYT031099	93.33	60	4	0	121	300	228	49	9e-39	136
Vanessa_cardui57572	Hme-MAL029859	74.81	258	65	0	987	214	14	787	3e-164	451
Vanessa_cardui57577	Hme-MAL011183	48.78	41	21	0	780	658	220	98	6e-16	53.8
Vanessa_cardui57588	Hme-CYT006601	47.62	63	33	0	1060	1248	45	233	3e-12	71.2
Vanessa_cardui57592	Hme-CYT006142	82.18	101	18	0	320	18	325	23	3e-55	212
Vanessa_cardui57608	Hme-CYT028548	99.45	181	1	0	453	995	80	622	1e-148	437
Vanessa_cardui57634	Hme-CYT019502	79.07	86	18	0	757	1014	3	260	3e-42	170
Vanessa_cardui57660	Hme-MAL021027	89.04	301	33	0	655	1557	374	1276	0	719
Vanessa_cardui57681	Hme-MAL019761	88.52	61	7	0	6	188	187	5	2e-34	145
Vanessa_cardui57693	Hme-CYT016510	45.71	105	57	0	62	376	668	354	2e-55	134
Vanessa_cardui57713	Hme-CYT034805	94.29	35	2	0	766	870	140	244	3e-19	85.4
Vanessa_cardui57733	Hme-CYT020157	100	14	0	0	227	186	614	573	3e-06	36.3
Vanessa_cardui57736	Hme-CYT018838	63.16	38	14	0	515	402	332	219	2e-07	54.5
Vanessa_cardui57739	Hme-CYT031337	60.38	106	42	0	1577	1894	146	463	6e-71	144
Vanessa_cardui57757	Hme-MAL030070	33.77	77	51	0	381	151	992	762	2e-10	58.8
Vanessa_cardui57759	Hme-CYT019484	63.97	136	49	0	820	1227	933	526	1e-104	240
Vanessa_cardui57768	Hme-CYT000636	83.63	171	28	0	2	514	61	573	3e-111	362
Vanessa_cardui57773	Hme-MAL013742	67.74	155	50	0	924	460	799	335	3e-103	264
Vanessa_cardui57777	Hme-CYT024373	47.98	248	129	0	296	1039	320	1063	8e-97	312
Vanessa_cardui57778	Hme-CYT021056	48.51	101	52	0	16	318	4	306	4e-26	116
Vanessa_cardui57781	Hme-CYT018545	84.26	108	17	0	219	542	105	428	5e-60	224
Vanessa_cardui57804	Hme-CYT025570	75.32	158	39	0	94	567	182	655	6e-74	274
Vanessa_cardui57805	Hme-MAL021129	89.47	38	4	0	2795	2682	528	641	2e-62	84.9
Vanessa_cardui57806	Hme-MAL029181	43.48	23	13	0	70	2	167	235	8e-06	31.8
Vanessa_cardui57808	Hme-CYT013097	30.61	49	34	0	1275	1129	197	343	1e-07	34.5
Vanessa_cardui57822	Hme-CYT011577	61.11	36	14	0	447	340	339	232	3e-27	55.6
Vanessa_cardui57826	Hme-CYT031914	84.55	110	17	0	48	377	332	3	2e-58	223
Vanessa_cardui57841	Hme-CYT023553	57.69	26	11	0	87	164	821	744	3e-16	42.3
Vanessa_cardui57871	Hme-MAL004419	56.86	102	44	0	2	307	506	201	9e-53	149
Vanessa_cardui57967	Hme-MAL012132	55.17	29	13	0	732	646	966	880	1e-22	46.4
Vanessa_cardui57968	Hme-CYT008012	46.43	56	30	0	610	443	552	385	2e-15	71.5
Vanessa_cardui57978	Hme-MAL019088	75	44	11	0	269	400	1	132	4e-16	82.6
Vanessa_cardui58017	Hme-MAL025503	91.22	148	13	0	809	1252	33	476	1e-93	337
Vanessa_cardui58067	Hme-MAL001039	75.79	252	61	0	1144	389	45	800	0	468
Vanessa_cardui58077	Hme-CYT029274	90.83	218	20	0	167	820	31	684	2e-175	482
Vanessa_cardui58089	Hme-CYT028981	64.36	101	36	0	1243	1545	12	314	4e-46	183
Vanessa_cardui58090	Hme-CYT002938	50	102	51	0	1075	1380	804	499	2e-65	131
Vanessa_cardui58121	Hme-MAL033559	86.73	113	15	0	760	422	149	487	2e-64	243
Vanessa_cardui58122	Hme-CYT004150	36.17	47	30	0	200	340	87	227	3e-06	48.7
Vanessa_cardui58123	Hme-MAL014627	77.27	22	5	0	120	185	511	576	3e-16	39.6
Vanessa_cardui58129	Hme-MAL010176	88.24	136	16	0	667	260	494	87	1e-82	306
Vanessa_cardui58130	Hme-CYT008272	81.71	82	15	0	419	174	246	1	5e-43	160
Vanessa_cardui58142	Hme-CYT008401	75.76	66	16	0	1614	1811	200	3	5e-73	144
Vanessa_cardui58153	Hme-MAL010889	80	60	12	0	180	1	305	126	1e-41	107
Vanessa_cardui58187	Hme-MAL031089	47.41	116	61	0	540	193	35	382	6e-34	143
Vanessa_cardui58193	Hme-MAL002064	82.5	80	14	0	1	240	34	273	1e-40	163
Vanessa_cardui58198	Hme-CYT036489	89.53	86	9	0	111	368	98	355	5e-70	189
Vanessa_cardui58205	Hme-MAL028574	67.74	31	10	0	270	178	1313	1405	2e-20	55.9
Vanessa_cardui58210	Hme-MAL032377	94.29	105	6	0	296	610	6	320	1e-60	230
Vanessa_cardui58219	Hme-CYT008318	69.7	66	20	0	90	287	110	307	2e-26	113
Vanessa_cardui58220	Hme-MAL014791	64.29	28	10	0	523	606	173	256	5e-13	47.6
Vanessa_cardui58248	Hme-CYT016802	91.03	78	7	0	3382	3615	1217	1450	2e-125	168
Vanessa_cardui58254	Hme-MAL028698	47.37	57	30	0	578	408	312	142	2e-18	68.4
Vanessa_cardui58259	Hme-CYT023051	97.66	171	4	0	2629	2117	581	69	8e-117	405
Vanessa_cardui58267	Hme-CYT019461	84.6	435	67	0	1305	1	202	1506	0	926
Vanessa_cardui58292	Hme-CYT020484	42.62	122	70	0	1995	1630	645	1010	6e-52	122
Vanessa_cardui58293	Hme-MAL029808	60.87	46	18	0	291	428	383	246	2e-27	70.3
Vanessa_cardui58299	Hme-CYT024718	55.1	49	22	0	312	458	482	628	1e-31	75.8
Vanessa_cardui58314	Hme-CYT006044	84.69	98	15	0	251	544	603	310	1e-60	198
Vanessa_cardui58315	Hme-CYT029689	82.35	17	3	0	694	644	590	540	4e-07	34.5
Vanessa_cardui58332	Hme-MAL005799	83.33	18	3	0	2739	2792	42	95	9e-06	38.6
Vanessa_cardui58344	Hme-CYT030809	61.9	42	16	0	91	216	155	280	2e-07	55.6
Vanessa_cardui58346	Hme-MAL026639	83.09	207	35	0	708	88	140	760	8e-144	423
Vanessa_cardui58352	Hme-CYT017198	80.37	163	32	0	2002	1514	164	652	6e-105	323
Vanessa_cardui58356	Hme-MAL031834	86.36	44	6	0	285	154	177	46	5e-33	100
Vanessa_cardui58368	Hme-MAL029205	78.43	51	11	0	69	221	149	301	4e-36	95.5
Vanessa_cardui58377	Hme-CYT030849	88.83	188	21	0	1024	1587	565	2	0	427
Vanessa_cardui58396	Hme-MAL035127	88	125	15	0	651	277	605	231	2e-84	259
Vanessa_cardui58397	Hme-CYT014611	72.15	158	44	0	257	730	762	289	1e-119	286
Vanessa_cardui58412	Hme-MAL028656	91.49	47	4	0	396	256	73	213	5e-19	73.9
Vanessa_cardui58438	Hme-MAL012361	94.44	216	12	0	961	314	814	167	0	423
Vanessa_cardui58455	Hme-CYT006528	90.62	64	6	0	314	505	836	1027	6e-70	155
Vanessa_cardui58458	Hme-CYT004412	71.11	45	13	0	82	216	271	405	2e-13	74.3
Vanessa_cardui58471	Hme-MAL004801	47.46	59	31	0	738	562	96	272	1e-09	62.9
Vanessa_cardui58473	Hme-MAL005534	64.52	62	22	0	1524	1709	253	68	1e-27	102
Vanessa_cardui58474	Hme-CYT002713	95.41	218	10	0	1216	563	1427	774	8e-135	478
Vanessa_cardui58475	Hme-CYT009978	69.11	123	38	0	417	49	404	772	2e-59	210
Vanessa_cardui58479	Hme-CYT009634	68.75	48	15	0	187	330	144	287	1e-38	75
[truncated: 7,980 more rows]

## Sheet: tBlastx J. coenia wing
Query id	Subject id	% identity	alignment length	mismatches	gap openings	query start	query end	subject start	subject end	e-value	bit score
Vanessa_cardui627	JC_0002249	90.56	180	17	0	947	408	1478	939	0	395
Vanessa_cardui762	JC_0012742	92.64	231	17	0	1757	1065	1281	589	0	541
Vanessa_cardui1157	JC_0001956	89.42	208	22	0	6	629	406	1029	3e-123	438
Vanessa_cardui1185	JC_0012742	92.64	231	17	0	4512	5204	1281	589	0	541
Vanessa_cardui1196	JC_0097764	38	50	31	0	244	95	360	211	8e-11	44.6
Vanessa_cardui1218	JC_0051797	52	25	12	0	358	432	576	650	3e-07	37.7
Vanessa_cardui1246	JC_0036316	88.38	198	23	0	596	3	3	596	4e-140	494
Vanessa_cardui1266	JC_0032828	45.28	53	29	0	307	465	1771	1613	7e-14	57.4
Vanessa_cardui1446	JC_0007183	92.31	182	14	0	612	67	423	968	2e-115	401
Vanessa_cardui1584	JC_0066592	47.56	82	43	0	139	384	569	324	6e-27	94.1
Vanessa_cardui1779	JC_0036715	95.27	169	8	0	509	3	482	988	2e-113	405
Vanessa_cardui1978	JC_0094849	96.59	176	6	0	528	1	1128	601	2e-122	434
Vanessa_cardui2017	JC_0017142	97.73	220	5	0	662	3	677	18	6e-147	517
Vanessa_cardui2061	JC_0093186	96.3	81	3	0	244	2	1055	813	7e-50	194
Vanessa_cardui2113	JC_0001744	90	100	10	0	388	89	1186	887	5e-108	228
Vanessa_cardui2150	JC_0001484	84.24	165	26	0	112	606	681	1175	7e-84	281
Vanessa_cardui2214	JC_0034130	99.04	312	3	0	2	937	980	45	0	725
Vanessa_cardui2228	JC_0066272	81.11	90	17	0	273	4	1115	846	2e-75	155
Vanessa_cardui2233	JC_0066592	47.56	82	43	0	430	185	569	324	6e-35	94.1
Vanessa_cardui2267	JC_0035267	42.11	57	33	0	172	2	1800	1630	5e-10	62
Vanessa_cardui2311	JC_0097764	38	50	31	0	486	635	360	211	8e-11	44.6
Vanessa_cardui2312	JC_0064355	43.64	55	31	0	2	166	100	264	3e-17	74.4
Vanessa_cardui2383	JC_0015105	86.39	169	23	0	705	199	1441	935	2e-114	367
Vanessa_cardui2427	JC_0068967	75.89	112	27	0	6	341	869	1204	8e-106	202
Vanessa_cardui2433	JC_0094849	96.02	251	10	0	2	754	1128	376	2e-172	601
Vanessa_cardui2481	JC_0099119	84.27	89	14	0	260	526	1679	1413	4e-37	139
Vanessa_cardui2498	JC_0000450	89.01	382	42	0	1146	1	3685	2540	0	794
Vanessa_cardui2527	JC_0056208	40.32	62	37	0	896	711	1087	902	1e-14	67
Vanessa_cardui2564	JC_0092271	87.76	98	12	0	245	538	2473	2180	1e-88	203
Vanessa_cardui2584	JC_0007183	93	200	14	0	2	601	369	968	8e-133	443
Vanessa_cardui2639	JC_0005365	91.8	122	10	0	3	368	427	62	1e-81	299
Vanessa_cardui2663	JC_0033334	54.88	82	37	0	247	2	1693	1448	4e-29	95
Vanessa_cardui2702	JC_0036625	90.55	127	12	0	481	861	367	747	6e-125	276
Vanessa_cardui2751	JC_0003244	60.62	193	76	0	582	4	1004	426	3e-84	308
Vanessa_cardui2768	JC_0000944	99.11	112	1	0	1	336	1025	1360	4e-73	272
Vanessa_cardui2839	JC_0036316	88.02	217	26	0	109	759	3	653	1e-153	539
Vanessa_cardui2847	JC_0032828	45.28	53	29	0	567	409	1771	1613	1e-14	57.4
Vanessa_cardui2848	JC_0016831	67.52	157	51	0	526	56	840	370	7e-70	259
Vanessa_cardui2850	JC_0001289	93.02	172	12	0	518	3	6804	6289	8e-93	336
Vanessa_cardui2914	JC_0063984	72.22	108	30	0	88	411	1008	685	5e-99	183
Vanessa_cardui2916	JC_0012947	42.25	71	41	0	508	720	414	202	9e-34	74.8
Vanessa_cardui2922	JC_0093255	52.56	78	37	0	434	201	1239	1472	3e-43	106
Vanessa_cardui2927	JC_0092151	100	40	0	0	388	507	2398	2279	7e-20	94.7
Vanessa_cardui2990	JC_0064381	95.35	86	4	0	499	242	834	577	5e-64	196
Vanessa_cardui3022	JC_0015105	86.06	165	23	0	2	496	1429	935	8e-112	358
Vanessa_cardui3071	JC_0003045	41.86	86	50	0	493	236	3480	3223	1e-08	57.4
Vanessa_cardui3161	JC_0115343	51.06	47	23	0	342	482	1124	1264	8e-27	60.6
Vanessa_cardui3172	JC_0000944	100	78	0	0	1088	855	1127	1360	4e-50	196
Vanessa_cardui3204	JC_0064742	69.89	93	28	0	489	211	1667	1389	1e-32	120
Vanessa_cardui3252	JC_0099119	84.97	346	52	0	1942	905	1679	642	0	610
Vanessa_cardui3257	JC_0005829	100	68	0	0	445	242	1263	1466	4e-105	178
Vanessa_cardui3308	JC_0001406	98.55	276	4	0	828	1	1066	239	0	653
Vanessa_cardui3319	JC_0093186	96.7	91	3	0	328	600	1055	783	7e-58	221
Vanessa_cardui3333	JC_0033011	83.72	215	35	0	646	2	254	898	4e-124	441
Vanessa_cardui3366	JC_0025132	95.65	230	10	0	692	3	477	1166	1e-152	535
Vanessa_cardui3406	JC_0003028	98.08	156	3	0	469	2	1295	828	4e-159	368
Vanessa_cardui3410	JC_0002863	96.14	285	11	0	857	3	2170	1316	0	649
Vanessa_cardui3498	JC_0000834	98.69	229	3	0	688	2	215	901	3e-169	544
Vanessa_cardui3512	JC_0001778	69.57	46	14	0	300	437	1069	1206	1e-26	90.5
Vanessa_cardui3562	JC_0035267	29.59	98	69	0	387	680	1800	1507	4e-11	66.1
Vanessa_cardui3886	JC_0056208	40.32	62	37	0	206	391	1087	902	2e-14	67
Vanessa_cardui3911	JC_0033067	95.95	444	18	0	479	1810	2	1333	0	1036
Vanessa_cardui3975	JC_0025520	82.35	34	6	0	218	319	402	503	4e-69	66.6
Vanessa_cardui4121	JC_0049442	40.62	96	57	0	515	228	544	831	6e-22	100
Vanessa_cardui4152	JC_0035775	97.09	103	3	0	688	380	746	438	3e-74	226
Vanessa_cardui4179	JC_0050791	58.42	101	42	0	686	384	428	730	9e-103	164
Vanessa_cardui4195	JC_0092225	95.31	192	9	0	49	624	353	928	1e-104	376
Vanessa_cardui4224	JC_0050791	58.42	101	42	0	1786	2088	428	730	9e-103	164
Vanessa_cardui4390	JC_0004114	58.33	84	35	0	983	732	2399	2148	1e-36	132
Vanessa_cardui4409	JC_0109909	70.71	140	41	0	420	1	2172	1753	8e-69	257
Vanessa_cardui4444	JC_0110800	48.31	89	46	0	1818	1552	649	915	8e-69	115
Vanessa_cardui4446	JC_0000255	82.46	171	30	0	226	738	610	1122	2e-134	307
Vanessa_cardui4470	JC_0028166	75	36	9	0	410	517	484	377	3e-47	67.5
Vanessa_cardui4472	JC_0002396	74.11	112	29	0	393	58	144	479	3e-78	206
Vanessa_cardui4506	JC_0000923	76.7	176	41	0	3	530	796	269	1e-75	279
Vanessa_cardui4526	JC_0110122	50	132	66	0	514	909	1364	969	1e-68	181
Vanessa_cardui4714	JC_0017142	97.46	197	5	0	2	592	650	60	2e-129	458
Vanessa_cardui4744	JC_0001677	94.83	58	3	0	176	3	2	175	3e-30	130
Vanessa_cardui4788	JC_0012841	93.71	175	11	0	3	527	1922	2446	4e-121	430
Vanessa_cardui5051	JC_0099119	84.68	346	53	0	232	1269	1679	642	0	608
Vanessa_cardui5130	JC_0077192	30.77	65	45	0	385	579	1610	1416	1e-10	51
Vanessa_cardui5171	JC_0002803	85.52	221	32	0	1059	1721	1637	975	0	484
Vanessa_cardui5189	JC_0002838	55.62	169	75	0	335	841	4	510	4e-93	249
Vanessa_cardui5233	JC_0000052	90.29	309	30	0	2	928	1137	211	5e-172	601
Vanessa_cardui5373	JC_0001677	98.84	86	1	0	652	395	770	1027	3e-97	237
Vanessa_cardui5468	JC_0097520	76.17	214	51	0	872	1513	819	178	1e-117	422
Vanessa_cardui5513	JC_0050691	51.09	92	45	0	162	437	636	361	1e-48	125
Vanessa_cardui5645	JC_0065024	86.59	179	24	0	541	5	1953	2489	6e-111	397
Vanessa_cardui5716	JC_0063861	52.94	34	16	0	102	1	3412	3513	1e-45	55.6
Vanessa_cardui5804	JC_0000584	80.41	97	19	0	817	527	400	690	2e-111	187
Vanessa_cardui6008	JC_0102118	46.81	47	25	0	790	930	824	684	3e-10	63.8
Vanessa_cardui6207	JC_0050791	44.19	43	24	0	186	58	287	415	4e-23	54.2
Vanessa_cardui6258	JC_0000584	80.41	97	19	0	481	771	400	690	6e-112	188
Vanessa_cardui6330	JC_0077781	92.66	177	13	0	3	533	757	227	4e-109	391
Vanessa_cardui6348	JC_0049677	97.32	149	4	0	503	57	2811	3257	2e-100	345
Vanessa_cardui6352	JC_0013025	48.78	41	21	0	78	200	713	591	4e-14	57.9
Vanessa_cardui6396	JC_0035085	72.92	48	13	0	687	830	548	691	2e-52	97.3
Vanessa_cardui6413	JC_0002863	96.23	292	11	0	95	970	2212	1337	0	665
Vanessa_cardui6423	JC_0001634	91.46	199	17	0	1	597	1254	1850	3e-129	458
Vanessa_cardui6451	JC_0109845	89.62	106	11	0	273	590	1852	2169	1e-71	229
Vanessa_cardui6483	JC_0000070	72.22	72	20	0	233	448	1079	1294	4e-50	123
Vanessa_cardui6525	JC_0000808	93.13	291	20	0	14	886	1516	644	5e-175	610
Vanessa_cardui6549	JC_0036625	88.02	167	20	0	503	3	367	867	7e-142	333
Vanessa_cardui6619	JC_0032885	56.8	125	54	0	442	68	3623	3249	4e-44	161
Vanessa_cardui6759	JC_0002249	91.56	237	20	0	1	711	1649	939	0	519
Vanessa_cardui6825	JC_0050578	35.54	121	78	0	664	302	27	389	1e-35	112
Vanessa_cardui6949	JC_0092675	57.94	107	45	0	692	1012	2863	2543	1e-29	128
Vanessa_cardui6976	JC_0110122	50	132	66	0	398	3	1364	969	3e-68	181
Vanessa_cardui7018	JC_0071939	74.24	132	34	0	397	2	2895	2500	1e-79	214
Vanessa_cardui7121	JC_0000717	92.68	205	15	0	615	1	1657	1043	3e-117	418
Vanessa_cardui7237	JC_0013025	48.78	41	21	0	713	591	713	591	1e-18	57.9
Vanessa_cardui7258	JC_0033011	84.97	193	29	0	53	631	254	832	1e-110	396
Vanessa_cardui7334	JC_0002211	92.63	190	14	0	2	571	1085	516	2e-116	415
Vanessa_cardui7381	JC_0098104	91.3	46	4	0	2	139	141	4	7e-24	107
Vanessa_cardui7509	JC_0025381	90	80	8	0	271	510	1420	1181	1e-71	171
Vanessa_cardui7552	JC_0077837	89.62	212	22	0	679	44	783	1418	2e-127	452
Vanessa_cardui7630	JC_0077333	54.05	37	17	0	462	572	892	1002	4e-06	49.2
Vanessa_cardui7701	JC_0068451	32.2	59	40	0	375	199	376	200	1e-07	46.9
Vanessa_cardui7795	JC_0049831	29.59	98	69	0	438	731	892	1185	1e-29	71.6
Vanessa_cardui7802	JC_0057383	68.71	294	92	0	64	945	862	1743	3e-153	528
Vanessa_cardui7869	JC_0034130	99.06	318	3	0	2231	1278	998	45	0	741
Vanessa_cardui7871	JC_0003045	41.25	80	47	0	564	325	3462	3223	1e-06	51
Vanessa_cardui7927	JC_0082698	93.62	47	3	0	706	566	429	289	2e-54	104
Vanessa_cardui7996	JC_0105763	61.04	77	30	0	315	545	538	308	3e-37	103
Vanessa_cardui8055	JC_0002166	100	140	0	0	2	421	534	115	6e-95	344
Vanessa_cardui8093	JC_0029790	38.89	36	22	0	894	787	613	720	1e-13	38.2
Vanessa_cardui8154	JC_0014851	60.61	33	13	0	295	197	791	889	4e-11	51
Vanessa_cardui8179	JC_0088233	98	50	1	0	129	278	433	582	2e-37	116
Vanessa_cardui8228	JC_0096926	94.87	234	12	0	384	1085	985	1686	4e-177	492
Vanessa_cardui8388	JC_0002984	66.67	177	59	0	118	648	1001	471	5e-80	294
Vanessa_cardui8494	JC_0001634	91.45	117	10	0	2	352	2304	2654	6e-72	267
Vanessa_cardui8502	JC_0000544	94.44	144	8	0	433	2	175	606	1e-92	336
Vanessa_cardui8532	JC_0002499	97.95	195	4	0	761	177	585	1	7e-129	457
Vanessa_cardui8602	JC_0033180	97.67	86	2	0	1	258	2026	2283	7e-71	195
Vanessa_cardui8722	JC_0094040	35.42	96	62	0	510	223	335	622	3e-21	90
Vanessa_cardui9193	JC_0001634	91.29	241	21	0	724	2	1197	1919	9e-157	550
Vanessa_cardui9324	JC_0033678	93.33	60	4	0	180	1	941	1120	2e-53	141
Vanessa_cardui9342	JC_0001699	96.15	494	19	0	3351	1870	93	1574	0	1117
Vanessa_cardui9357	JC_0003045	41.86	86	50	0	81	338	3480	3223	1e-08	57.4
Vanessa_cardui9498	JC_0001778	69.57	46	14	0	293	156	1069	1206	1e-26	90.8
Vanessa_cardui9534	JC_0094337	90.48	168	16	0	814	311	620	117	7e-126	361
Vanessa_cardui9660	JC_0024984	67	100	33	0	633	334	322	621	2e-107	171
Vanessa_cardui9799	JC_0001677	96.81	251	8	0	3	755	275	1027	0	586
Vanessa_cardui9801	JC_0112401	94.7	151	8	0	108	560	759	307	4e-91	327
Vanessa_cardui9810	JC_0078674	89.09	55	6	0	295	131	941	777	7e-26	114
Vanessa_cardui9885	JC_0036319	56.41	78	34	0	237	470	398	165	2e-23	107
Vanessa_cardui9914	JC_0059549	85.58	104	15	0	1610	1299	332	21	5e-82	198
Vanessa_cardui9998	JC_0002838	54.26	129	59	0	779	393	1425	1039	2e-63	192
Vanessa_cardui10011	JC_0116065	93.66	142	9	0	305	730	260	685	2e-143	309
Vanessa_cardui10016	JC_0033180	88.69	221	25	0	671	9	1141	1803	4e-147	448
Vanessa_cardui10025	JC_0036715	94.36	195	11	0	10	594	422	1006	6e-131	463
Vanessa_cardui10109	JC_0006672	98.36	61	1	0	657	839	1112	1294	6e-34	142
Vanessa_cardui10125	JC_0103313	87.04	54	7	0	577	416	164	3	2e-31	133
Vanessa_cardui10147	JC_0059549	85.58	104	15	0	1457	1146	332	21	3e-81	199
Vanessa_cardui10173	JC_0001289	91.05	190	17	0	3	572	5733	5164	0	408
Vanessa_cardui10297	JC_0078693	88.41	138	16	0	415	2	640	227	2e-71	265
Vanessa_cardui10360	JC_0003203	82.76	116	20	0	672	325	2258	1911	5e-82	242
Vanessa_cardui10414	JC_0093255	51.28	78	38	0	320	553	1239	1472	9e-42	102
Vanessa_cardui10457	JC_0066272	75.12	201	50	0	470	1072	1115	513	0	354
Vanessa_cardui10536	JC_0000100	96.51	887	31	0	2661	1	8977	6317	0	2093
Vanessa_cardui10579	JC_0064355	49.33	75	38	0	1002	778	40	264	9e-45	109
Vanessa_cardui10596	JC_0001660	96.02	251	10	0	1056	304	1965	1213	0	566
Vanessa_cardui10741	JC_0063765	90.14	71	7	0	679	467	1943	1731	1e-79	125
Vanessa_cardui10774	JC_0001634	92.31	156	12	0	735	268	2187	2654	2e-99	359
Vanessa_cardui10835	JC_0033524	96.98	199	6	0	2	598	47	643	1e-128	455
Vanessa_cardui10864	JC_0001354	79.41	102	21	0	351	46	960	655	2e-52	191
Vanessa_cardui10909	JC_0112614	89.47	38	4	0	413	526	3	116	2e-17	86.5
Vanessa_cardui10940	JC_0057484	78.51	242	52	0	2182	1457	731	6	5e-134	476
Vanessa_cardui11027	JC_0111418	83.33	36	6	0	441	334	197	304	1e-23	74.5
Vanessa_cardui11041	JC_0110461	27.39	157	114	0	614	144	771	1241	9e-21	99.1
Vanessa_cardui11180	JC_0012947	42.03	69	40	0	223	17	414	208	2e-32	76.2
Vanessa_cardui11201	JC_0030845	67.09	158	52	0	599	126	586	1059	1e-59	226
Vanessa_cardui11254	JC_0050578	35.54	121	78	0	11	373	27	389	1e-35	112
Vanessa_cardui11255	JC_0034023	99.53	214	1	0	335	976	972	331	5e-175	486
Vanessa_cardui11318	JC_0067706	99.51	204	1	0	823	212	551	1162	1e-128	456
Vanessa_cardui11425	JC_0034573	51.57	159	77	0	662	186	1137	661	1e-72	206
Vanessa_cardui11575	JC_0044948	91.67	156	13	0	12	479	775	308	6e-92	334
Vanessa_cardui11595	JC_0092764	39.5	119	72	0	249	605	844	1200	5e-47	107
Vanessa_cardui11769	JC_0006295	64.1	39	14	0	294	178	837	721	1e-12	56.1
Vanessa_cardui11788	JC_0065072	47.5	40	21	0	648	767	120	1	4e-09	46
Vanessa_cardui11813	JC_0035775	97.06	136	4	0	2	409	845	438	2e-100	314
Vanessa_cardui11896	JC_0012841	95.39	282	13	0	1601	756	1922	2767	0	701
Vanessa_cardui11907	JC_0057484	87.05	139	18	0	445	861	422	6	6e-129	302
Vanessa_cardui11964	JC_0013442	84.16	101	16	0	507	205	1160	858	3e-63	197
Vanessa_cardui11982	JC_0115403	60.94	192	75	0	577	2	296	871	5e-74	274
Vanessa_cardui12054	JC_0033179	24.48	143	108	0	114	542	310	738	5e-11	65.2
Vanessa_cardui12057	JC_0103241	96.65	179	6	0	538	2	1830	1294	9e-122	433
Vanessa_cardui12114	JC_0000834	98.76	322	4	0	190	1155	215	1180	0	730
Vanessa_cardui12122	JC_0033609	90.71	183	17	0	549	1	1541	993	2e-116	416
Vanessa_cardui12150	JC_0003293	57.45	141	60	0	2	424	1406	1828	2e-52	204
Vanessa_cardui12195	JC_0063765	90.14	71	7	0	194	406	1943	1731	7e-63	123
Vanessa_cardui12250	JC_0066153	86.36	22	3	0	300	365	679	614	2e-16	48.3
Vanessa_cardui12252	JC_0064089	95.8	238	10	0	342	1055	1419	2132	0	575
Vanessa_cardui12281	JC_0092675	60.9	133	52	0	410	12	2863	2465	5e-44	176
Vanessa_cardui12307	JC_0000879	92.11	152	12	0	99	554	501	46	5e-88	308
Vanessa_cardui12340	JC_0037935	39.82	113	68	0	956	618	268	606	1e-44	107
Vanessa_cardui12394	JC_0024984	67	100	33	0	459	758	322	621	2e-107	171
Vanessa_cardui12444	JC_0001871	86.77	189	25	0	1	567	368	934	0	406
Vanessa_cardui12803	JC_0077882	98.03	152	3	0	2	457	1541	1996	8e-100	356
Vanessa_cardui12832	JC_0001484	86.19	210	29	0	632	3	681	1310	4e-126	359
Vanessa_cardui12859	JC_0049262	94.93	138	7	0	2	415	2059	1646	3e-82	302
Vanessa_cardui12873	JC_0028516	93.15	248	17	0	745	2	101	844	1e-125	446
Vanessa_cardui12893	JC_0103313	86	50	7	0	3	152	152	3	1e-28	123
Vanessa_cardui12915	JC_0112634	94.84	252	13	0	2	757	772	17	3e-156	550
Vanessa_cardui12950	JC_0005651	95.37	216	10	0	846	1493	3	650	8e-141	498
Vanessa_cardui13111	JC_0064343	100	27	0	0	234	314	1060	980	7e-10	61.6
Vanessa_cardui13149	JC_0111654	77.93	145	32	0	543	977	1475	1041	1e-71	267
Vanessa_cardui13181	JC_0083002	87.1	62	8	0	3	188	437	252	2e-42	142
Vanessa_cardui13221	JC_0005365	92.03	138	11	0	647	234	475	62	4e-94	341
Vanessa_cardui13253	JC_0013263	94.87	78	4	0	103	336	4	237	5e-84	184
Vanessa_cardui13263	JC_0100355	77.14	70	16	0	211	2	763	554	6e-51	128
Vanessa_cardui13296	JC_0024065	93.81	97	6	0	1096	806	291	1	9e-59	225
Vanessa_cardui13332	JC_0019251	95.51	178	8	0	1246	713	51	584	9e-114	407
Vanessa_cardui13398	JC_0032987	59.57	94	38	0	140	421	535	254	9e-46	148
Vanessa_cardui13489	JC_0000255	98.35	182	3	0	2	547	1420	1965	1e-115	412
Vanessa_cardui13500	JC_0074194	87.69	130	16	0	389	778	637	248	9e-144	269
Vanessa_cardui13726	JC_0001956	80.64	439	85	0	239	1555	1721	405	0	710
Vanessa_cardui13753	JC_0021822	45.16	31	17	0	483	391	264	172	6e-06	36.3
Vanessa_cardui13901	JC_0001289	94.62	316	17	0	1	948	6819	5872	0	659
Vanessa_cardui14014	JC_0023594	96.28	188	7	0	3	566	692	129	5e-128	454
Vanessa_cardui14015	JC_0078747	48	50	26	0	409	260	1245	1096	3e-10	62.9
Vanessa_cardui14023	JC_0012978	86.93	176	23	0	576	49	1364	837	6e-108	387
Vanessa_cardui14044	JC_0001289	90.91	198	18	0	1040	447	5757	5164	0	425
Vanessa_cardui14047	JC_0098104	99.05	211	2	0	1	633	792	160	3e-150	528
Vanessa_cardui14142	JC_0056991	91.23	57	5	0	4	174	873	703	2e-30	126
Vanessa_cardui14143	JC_0000884	85.29	102	15	0	566	871	31	336	3e-54	209
Vanessa_cardui14168	JC_0041810	90	170	17	0	11	520	7	516	0	389
Vanessa_cardui14281	JC_0002440	87.96	108	13	0	307	630	52	375	2e-67	226
Vanessa_cardui14290	JC_0002040	82.99	335	57	0	1005	1	1924	920	0	691
Vanessa_cardui14318	JC_0065601	90.12	344	34	0	70	1101	190	1221	0	739
Vanessa_cardui14356	JC_0051729	83.1	71	12	0	492	280	782	570	1e-62	140
Vanessa_cardui14382	JC_0079343	88.69	274	31	0	823	2	1143	322	4e-167	564
Vanessa_cardui14424	JC_0016822	48.63	183	94	0	751	203	2	550	2e-55	190
Vanessa_cardui14446	JC_0077837	91.3	276	24	0	834	7	591	1418	7e-175	610
Vanessa_cardui14537	JC_0065601	90.12	344	34	0	1493	462	190	1221	0	739
Vanessa_cardui14590	JC_0100355	79.01	81	17	0	725	967	763	521	2e-57	149
Vanessa_cardui14598	JC_0092839	86.77	189	25	0	568	2	982	1548	3e-111	398
Vanessa_cardui14666	JC_0000070	94.74	76	4	0	768	995	684	457	4e-138	169
Vanessa_cardui14710	JC_0023776	38.46	78	48	0	903	1136	625	392	2e-34	74.4
Vanessa_cardui14754	JC_0034030	29.37	126	89	0	110	487	748	371	9e-21	97.7
Vanessa_cardui14792	JC_0025324	92.42	66	5	0	199	2	1391	1194	2e-32	136
Vanessa_cardui14848	JC_0098104	98	150	3	0	385	834	1254	805	3e-101	365
Vanessa_cardui14896	JC_0082966	59.26	54	22	0	524	685	1353	1192	7e-14	70.7
Vanessa_cardui14908	JC_0033136	30.3	99	69	0	250	546	577	873	1e-11	60.2
Vanessa_cardui14910	JC_0057383	68.71	294	92	0	1173	292	862	1743	0	528
Vanessa_cardui14919	JC_0092376	87.67	73	9	0	211	429	1697	1479	9e-81	149
Vanessa_cardui14927	JC_0033991	93.87	212	13	0	99	734	2129	1494	2e-150	475
Vanessa_cardui14931	JC_0034023	99.42	171	1	0	514	2	930	418	4e-118	420
Vanessa_cardui15033	JC_0025087	91.03	223	20	0	1041	373	825	1493	0	455
Vanessa_cardui15041	JC_0026988	42.37	59	34	0	455	279	209	385	8e-07	51.5
Vanessa_cardui15043	JC_0019251	95.74	188	8	0	42	605	21	584	7e-120	428
Vanessa_cardui15079	JC_0049166	94.06	286	17	0	865	8	2395	1538	0	649
Vanessa_cardui15112	JC_0083009	80	70	14	0	315	524	405	614	6e-56	150
Vanessa_cardui15133	JC_0112756	97.12	139	4	0	780	364	23	439	2e-78	290
Vanessa_cardui15149	JC_0075833	65.09	169	59	0	509	3	898	392	1e-81	275
Vanessa_cardui15161	JC_0035085	86.39	191	26	0	690	118	548	1120	6e-145	406
Vanessa_cardui15192	JC_0041749	53.85	52	24	0	268	423	602	447	2e-31	74.4
Vanessa_cardui15240	JC_0003059	82.26	62	11	0	309	494	588	403	3e-61	116
Vanessa_cardui15247	JC_0003028	97.99	149	3	0	1025	1471	1295	849	1e-161	348
Vanessa_cardui15300	JC_0002777	90.94	254	23	0	102	863	1039	278	7e-163	570
Vanessa_cardui15576	JC_0013442	84.16	101	16	0	338	640	1160	858	2e-65	197
Vanessa_cardui15599	JC_0037935	39.82	113	68	0	395	733	268	606	1e-44	107
Vanessa_cardui15677	JC_0063982	96.12	103	4	0	166	474	1668	1360	2e-85	197
Vanessa_cardui15693	JC_0023776	38.46	78	48	0	381	148	625	392	3e-34	74.4
Vanessa_cardui15765	JC_0023594	96.47	170	6	0	700	191	638	129	2e-114	409
Vanessa_cardui15786	JC_0001337	81.98	222	40	0	667	2	3081	2416	2e-121	432
Vanessa_cardui15803	JC_0002863	94.87	195	10	0	586	2	1195	611	5e-124	440
Vanessa_cardui15930	JC_0065094	85.88	170	24	0	691	182	219	728	6e-119	371
Vanessa_cardui15953	JC_0034093	92.59	108	8	0	1871	1548	830	1153	9e-78	281
Vanessa_cardui15956	JC_0054592	75.65	230	56	0	769	80	377	1066	4e-121	431
Vanessa_cardui16008	JC_0020999	86.73	98	13	0	1332	1039	602	309	7e-53	175
Vanessa_cardui16093	JC_0038510	93.22	177	12	0	2	532	1693	1163	2e-97	352
Vanessa_cardui16095	JC_0005243	95.77	189	8	0	1	567	822	256	3e-118	421
Vanessa_cardui16108	JC_0092831	75.17	451	112	0	1355	3	1566	214	0	818
Vanessa_cardui16109	JC_0034259	95.63	206	9	0	732	115	4	621	8e-135	477
Vanessa_cardui16111	JC_0097938	88.33	120	14	0	1	360	572	931	1e-71	266
Vanessa_cardui16186	JC_0110093	94.94	79	4	0	2	238	1478	1714	2e-98	175
Vanessa_cardui16243	JC_0002926	87.37	190	24	0	573	4	436	1005	1e-114	409
Vanessa_cardui16290	JC_0054592	75.91	220	53	0	2	661	398	1057	4e-117	417
Vanessa_cardui16338	JC_0078674	89.09	55	6	0	248	412	941	777	8e-26	114
Vanessa_cardui16366	JC_0002202	31.48	54	37	0	426	587	1440	1601	3e-06	39
Vanessa_cardui16381	JC_0112884	74.29	105	27	0	906	1220	1069	755	2e-44	177
Vanessa_cardui16457	JC_0002777	90.98	255	23	0	765	1	1039	275	1e-163	573
Vanessa_cardui16490	JC_0032738	92.49	346	26	0	3030	1993	3729	4766	0	743
Vanessa_cardui16589	JC_0098104	97.72	263	6	0	1226	438	792	4	0	646
Vanessa_cardui16677	JC_0034259	97.49	199	5	0	3	599	25	621	5e-132	467
Vanessa_cardui16684	JC_0034093	92.59	108	8	0	695	1018	830	1153	9e-78	281
Vanessa_cardui16750	JC_0113071	97.52	161	4	0	1229	747	278	760	1e-123	347
Vanessa_cardui16789	JC_0016542	91.28	218	19	0	123	776	660	1313	6e-147	482
Vanessa_cardui16831	JC_0032935	96.3	216	8	0	1615	968	568	1215	0	485
Vanessa_cardui16884	JC_0091700	72.73	44	12	0	456	325	1429	1560	4e-13	72.1
Vanessa_cardui16906	JC_0005351	98.92	186	2	0	2	559	397	954	3e-124	441
Vanessa_cardui16952	JC_0034627	79.17	72	15	0	218	3	2550	2765	1e-59	114
Vanessa_cardui17004	JC_0002040	83.76	468	76	0	3	1406	1924	521	0	972
Vanessa_cardui17041	JC_0003265	69.35	62	19	0	253	438	335	520	4e-36	91.8
Vanessa_cardui17050	JC_0035353	48	125	65	0	154	528	183	557	5e-55	107
Vanessa_cardui17082	JC_0082708	37.23	94	59	0	413	694	557	276	2e-13	73.9
Vanessa_cardui17194	JC_0082698	93.62	47	3	0	680	820	429	289	2e-54	104
Vanessa_cardui17213	JC_0117952	49.15	59	30	0	600	424	1149	973	2e-28	77.1
Vanessa_cardui17343	JC_0041987	67.02	191	63	0	574	2	1281	709	4e-88	321
Vanessa_cardui17352	JC_0001871	86.87	198	26	0	1313	720	341	934	0	426
Vanessa_cardui17361	JC_0033334	85.89	333	47	0	91	1089	2029	3027	0	681
Vanessa_cardui17436	JC_0051563	76.15	130	31	0	392	3	12	401	8e-70	262
Vanessa_cardui17448	JC_0000544	93.36	241	16	0	116	838	175	897	7e-161	554
Vanessa_cardui17490	JC_0000058	50	28	14	0	425	508	1003	920	5e-13	39.6
Vanessa_cardui17520	JC_0003037	92.31	26	2	0	128	51	1137	1214	2e-09	59.7
Vanessa_cardui17546	JC_0005332	96.3	108	4	0	722	399	793	1116	1e-69	260
Vanessa_cardui17584	JC_0064203	62.5	32	12	0	101	196	846	751	3e-06	43.7
Vanessa_cardui17643	JC_0110749	92.8	125	9	0	376	2	1036	662	5e-114	287
Vanessa_cardui17706	JC_0033678	94.74	76	4	0	600	827	941	1168	2e-65	182
Vanessa_cardui17711	JC_0000881	90.19	316	31	0	955	8	1006	59	0	673
Vanessa_cardui17738	JC_0065528	66.94	124	41	0	991	620	22	393	1e-130	230
Vanessa_cardui17749	JC_0088233	98.11	53	1	0	876	718	424	582	1e-38	126
Vanessa_cardui17786	JC_0055991	64	25	9	0	287	361	396	470	5e-09	44.6
Vanessa_cardui17821	JC_0094849	32.08	53	36	0	1096	938	1203	1045	6e-08	39.8
Vanessa_cardui17829	JC_0064836	94.7	283	15	0	1	849	547	1395	0	647
Vanessa_cardui17936	JC_0023678	27.59	116	84	0	789	442	4070	3723	1e-14	62
Vanessa_cardui17981	JC_0049831	29.59	98	69	0	316	23	892	1185	2e-29	71.6
Vanessa_cardui17994	JC_0032874	40.57	106	63	0	319	636	899	582	4e-65	123
Vanessa_cardui18056	JC_0041954	44.12	68	38	0	134	337	334	131	6e-16	70.7
Vanessa_cardui18069	JC_0036058	78.93	242	51	0	727	2	606	1331	0	431
Vanessa_cardui18105	JC_0019380	90.36	83	8	0	340	92	564	812	2e-86	176
Vanessa_cardui18122	JC_0000447	69.37	111	34	0	52	384	146	478	1e-94	199
Vanessa_cardui18169	JC_0065038	92.31	117	9	0	3	353	1029	1379	3e-89	269
Vanessa_cardui18257	JC_0041400	91.92	99	8	0	695	399	715	419	3e-150	238
Vanessa_cardui18262	JC_0045013	94.29	140	8	0	96	515	2	421	2e-84	308
Vanessa_cardui18293	JC_0091781	88.82	474	53	0	470	1891	5331	3910	0	935
Vanessa_cardui18301	JC_0083725	44.03	134	75	0	894	1295	1380	979	8e-47	151
Vanessa_cardui18320	JC_0110104	53.99	163	75	0	10	498	1918	2406	7e-118	222
Vanessa_cardui18322	JC_0003203	85.6	361	52	0	1040	2122	1307	225	0	807
Vanessa_cardui18348	JC_0012703	67.07	82	27	0	3	248	122	367	3e-68	162
Vanessa_cardui18375	JC_0032935	96.59	205	7	0	45	659	601	1215	0	464
Vanessa_cardui18506	JC_0025381	94.55	202	11	0	6	611	808	203	2e-140	474
Vanessa_cardui18591	JC_0093290	91.08	381	34	0	1145	3	730	1872	0	768
Vanessa_cardui18617	JC_0091781	86.62	299	40	0	897	1	4812	3916	2e-169	592
Vanessa_cardui18620	JC_0007180	96.69	181	6	0	544	2	3143	2601	7e-123	436
Vanessa_cardui18668	JC_0003110	95.91	342	14	0	325	1350	381	1406	0	780
Vanessa_cardui18699	JC_0092151	96.21	132	5	0	556	161	2398	2003	2e-111	300
Vanessa_cardui18765	JC_0092271	71.43	105	30	0	511	825	1128	814	4e-175	181
Vanessa_cardui18797	JC_0033770	86.61	433	58	0	1301	3	1429	131	0	994
Vanessa_cardui18802	JC_0111630	86.78	121	16	0	67	429	96	458	6e-126	217
Vanessa_cardui18803	JC_0111292	87.41	135	17	0	843	439	3239	2835	5e-108	280
Vanessa_cardui18899	JC_0005332	93.55	124	8	0	47	418	745	1116	2e-81	291
Vanessa_cardui18956	JC_0013482	88.64	88	10	0	547	284	398	135	1e-47	186
Vanessa_cardui18963	JC_0000709	64.8	179	63	0	607	71	1709	1173	3e-76	269
Vanessa_cardui18979	JC_0118221	79.38	160	33	0	386	865	285	764	6e-116	333
Vanessa_cardui19035	JC_0001723	98.89	812	9	0	2661	226	3006	571	0	1882
Vanessa_cardui19045	JC_0082514	93.48	92	6	0	285	560	3694	3969	3e-94	210
Vanessa_cardui19050	JC_0033912	93.01	229	16	0	563	1249	6	692	0	472
Vanessa_cardui19052	JC_0019272	85.29	68	10	0	356	559	1087	884	2e-31	133
Vanessa_cardui19078	JC_0049720	83.55	152	25	0	458	3	474	929	2e-99	307
Vanessa_cardui19192	JC_0014014	91.75	97	8	0	257	547	2	292	4e-59	225
Vanessa_cardui19210	JC_0024148	97.94	340	7	0	2154	1135	1428	409	0	756
Vanessa_cardui19240	JC_0002193	79.51	205	42	0	754	140	1006	392	4e-110	395
Vanessa_cardui19261	JC_0033852	92.79	111	8	0	742	410	725	393	1e-113	242
Vanessa_cardui19270	JC_0051563	77.17	127	29	0	120	500	12	392	1e-68	256
Vanessa_cardui19325	JC_0077837	91.49	282	24	0	65	910	573	1418	8e-180	626
Vanessa_cardui19363	JC_0002235	95.24	147	7	0	3	443	2459	2019	2e-128	338
Vanessa_cardui19383	JC_0065502	86.67	30	4	0	3	92	983	1072	2e-10	63.4
Vanessa_cardui19460	JC_0064685	60.66	122	48	0	85	450	366	1	2e-40	164
Vanessa_cardui19504	JC_0031765	82.27	141	25	0	945	1367	1498	1076	6e-156	252
Vanessa_cardui19628	JC_0092460	43.28	67	38	0	594	394	2963	3163	2e-11	66.6
Vanessa_cardui19781	JC_0033136	30.3	99	69	0	450	154	577	873	1e-14	60.2
Vanessa_cardui19789	JC_0002257	29.27	82	58	0	868	1113	303	58	3e-09	61.1
Vanessa_cardui19805	JC_0115791	87.57	169	21	0	3	509	78	584	3e-88	321
Vanessa_cardui19932	JC_0085747	76.7	103	24	0	3	311	410	718	2e-84	201
Vanessa_cardui20012	JC_0111510	55.56	27	12	0	135	55	1300	1220	8e-19	45.1
Vanessa_cardui20026	JC_0003513	86.6	97	13	0	795	1085	393	683	1e-97	212
Vanessa_cardui20086	JC_0001668	96.31	244	9	0	734	3	845	114	4e-142	501
Vanessa_cardui20101	JC_0094816	80.65	62	12	0	188	3	2	187	6e-28	121
Vanessa_cardui20116	JC_0115727	90	140	14	0	493	912	1014	595	2e-176	311
Vanessa_cardui20117	JC_0000587	89.24	539	58	0	2170	3786	3636	2020	0	1154
Vanessa_cardui20128	JC_0024148	97.94	340	7	0	947	1966	1428	409	0	756
Vanessa_cardui20180	JC_0000709	64.2	162	58	0	1	486	1658	1173	2e-66	239
Vanessa_cardui20222	JC_0001272	93.96	149	9	0	2	448	603	157	6e-97	350
Vanessa_cardui20250	JC_0003871	82.8	93	16	0	600	322	2421	2143	4e-53	205
Vanessa_cardui20359	JC_0088150	64.15	53	19	0	222	380	885	1043	7e-33	80.8
Vanessa_cardui20480	JC_0000616	95.83	96	4	0	669	382	2345	2058	3e-90	182
Vanessa_cardui20525	JC_0003037	96.43	28	1	0	486	569	2	85	2e-11	66.6
Vanessa_cardui20560	JC_0033912	93.01	229	16	0	1987	1301	6	692	0	472
Vanessa_cardui20680	JC_0119421	91.89	111	9	0	167	499	765	433	1e-70	230
Vanessa_cardui20686	JC_0002127	98.26	115	2	0	379	723	1663	2007	9e-129	264
Vanessa_cardui20723	JC_0035575	37.5	56	35	0	638	805	188	355	2e-07	54.2
Vanessa_cardui20776	JC_0045013	91.43	210	18	0	670	41	383	1012	2e-129	459
Vanessa_cardui20789	JC_0034834	97.1	138	4	0	162	575	86	499	6e-85	310
Vanessa_cardui20790	JC_0000957	95.51	646	29	0	1939	2	1421	3358	0	1438
Vanessa_cardui20836	JC_0064130	90.23	307	30	0	1105	185	1265	345	0	683
Vanessa_cardui20847	JC_0032575	38.46	65	40	0	954	760	12083	11889	3e-12	57.1
Vanessa_cardui20863	JC_0063681	75.86	87	21	0	520	260	698	958	3e-57	169
Vanessa_cardui20892	JC_0000447	69.37	111	34	0	1140	808	146	478	1e-97	198
Vanessa_cardui20915	JC_0056820	87.58	161	20	0	814	332	717	235	2e-138	331
Vanessa_cardui20916	JC_0003249	97.2	214	6	0	1	642	1254	613	5e-145	499
Vanessa_cardui20948	JC_0000923	90.73	259	24	0	777	1	1014	1790	3e-164	574
Vanessa_cardui20961	JC_0013763	67.61	71	23	0	397	185	199	411	2e-36	111
Vanessa_cardui21208	JC_0092888	92.09	253	20	0	521	1279	850	1608	0	604
Vanessa_cardui21222	JC_0064742	69.89	93	28	0	217	495	1667	1389	3e-52	121
Vanessa_cardui21284	JC_0034627	76.56	64	15	0	422	613	2550	2741	5e-59	96.7
Vanessa_cardui21287	JC_0115087	91.62	167	14	0	503	3	645	145	2e-109	391
Vanessa_cardui21294	JC_0041082	90.94	254	23	0	2810	2049	536	1297	0	563
Vanessa_cardui21331	JC_0001803	93.14	175	12	0	382	906	1106	582	3e-122	412
Vanessa_cardui21370	JC_0001723	99.17	240	2	0	720	1	3690	2971	3e-167	568
Vanessa_cardui21402	JC_0000420	82.35	34	6	0	400	501	7	108	7e-11	64.8
Vanessa_cardui21436	JC_0080305	96.43	28	1	0	162	79	170	253	4e-15	73.5
Vanessa_cardui21549	JC_0050202	51.52	33	16	0	459	361	586	488	3e-09	47.8
Vanessa_cardui21582	JC_0059549	85.58	104	15	0	1684	1995	332	21	5e-80	198
Vanessa_cardui21630	JC_0003744	96.23	212	8	0	638	3	621	1256	2e-141	499
Vanessa_cardui21663	JC_0112634	94.8	250	13	0	1072	323	766	17	5e-155	544
Vanessa_cardui21666	JC_0065041	46.88	32	17	0	518	613	1119	1214	2e-09	38.6
Vanessa_cardui21777	JC_0092850	80.17	116	23	0	1004	1351	855	1202	1e-62	181
Vanessa_cardui21812	JC_0003203	85.6	361	52	0	1166	84	1307	225	0	807
Vanessa_cardui21895	JC_0000587	89.24	539	58	0	3694	2078	3636	2020	0	1154
Vanessa_cardui21912	JC_0034082	61.73	81	31	0	350	592	540	782	3e-33	139
Vanessa_cardui21945	JC_0073903	65.33	199	69	0	176	772	5	601	0	332
Vanessa_cardui21953	JC_0051738	92.31	130	10	0	230	619	198	587	2e-101	273
Vanessa_cardui21972	JC_0092850	80.17	116	23	0	1287	940	855	1202	2e-62	181
Vanessa_cardui21995	JC_0002363	95.06	81	4	0	43	285	3913	4155	2e-82	180
Vanessa_cardui22019	JC_0033782	83.8	142	23	0	64	489	196	621	2e-115	293
Vanessa_cardui22061	JC_0002290	95.63	595	26	0	60	1844	1928	144	0	1348
Vanessa_cardui22071	JC_0098916	100	22	0	0	597	662	585	520	2e-06	50.5
Vanessa_cardui22091	JC_0000153	95.39	217	10	0	294	944	349	999	0	519
Vanessa_cardui22159	JC_0063900	81.51	146	27	0	534	97	1733	1296	4e-81	247
Vanessa_cardui22176	JC_0001377	92.76	442	32	0	115	1440	1750	425	0	994
Vanessa_cardui22200	JC_0110194	26.56	64	47	0	1041	1232	703	512	3e-09	38.8
Vanessa_cardui22227	JC_0002810	98.25	57	1	0	261	91	1339	1169	2e-50	137
Vanessa_cardui22246	JC_0013763	95.65	46	2	0	374	511	199	336	2e-39	111
Vanessa_cardui22271	JC_0115487	32.26	93	63	0	418	140	822	544	1e-24	79.9
Vanessa_cardui22298	JC_0050178	86.67	135	18	0	589	185	1	405	3e-85	259
Vanessa_cardui22319	JC_0002902	100	65	0	0	3	197	1591	1785	5e-34	138
Vanessa_cardui22325	JC_0033782	93.33	45	3	0	978	844	676	810	1e-21	101
Vanessa_cardui22381	JC_0003562	94	100	6	0	509	210	112	411	8e-112	225
Vanessa_cardui22388	JC_0014928	83.67	49	8	0	149	3	1984	1838	9e-23	104
Vanessa_cardui22406	JC_0041500	62.22	45	17	0	320	186	1706	1572	5e-38	67.5
Vanessa_cardui22421	JC_0117566	78.08	146	32	0	442	5	471	34	3e-97	312
Vanessa_cardui22426	JC_0001194	77.81	356	79	0	1438	371	1122	55	0	751
Vanessa_cardui22431	JC_0012789	55.86	145	64	0	265	699	1087	1521	2e-68	214
Vanessa_cardui22462	JC_0016747	75.88	199	48	0	601	5	975	379	3e-104	374
Vanessa_cardui22478	JC_0000501	76.86	229	53	0	2	688	406	1092	5e-116	415
Vanessa_cardui22604	JC_0065041	46.88	32	17	0	2216	2121	1119	1214	2e-09	38.6
Vanessa_cardui22607	JC_0000827	82.19	146	26	0	294	731	1115	678	9e-76	227
Vanessa_cardui22609	JC_0050178	87.41	135	17	0	396	800	1	405	1e-84	260
Vanessa_cardui22660	JC_0003513	91.74	109	9	0	917	591	705	1031	2e-59	226
Vanessa_cardui22703	JC_0073903	69.44	108	33	0	532	209	881	1204	2e-129	183
Vanessa_cardui22829	JC_0002902	98.77	81	1	0	571	329	1543	1785	4e-44	172
Vanessa_cardui22833	JC_0013416	80.88	340	65	0	1061	42	1989	970	0	637
Vanessa_cardui22860	JC_0016699	87.5	48	6	0	1	144	178	35	8e-17	84.9
Vanessa_cardui22861	JC_0088081	77.59	58	13	0	262	435	722	895	4e-47	120
Vanessa_cardui22967	JC_0111462	87.65	162	20	0	90	575	2900	2415	4e-73	271
Vanessa_cardui23019	JC_0002247	62.3	122	46	0	53	418	1532	1167	8e-62	175
Vanessa_cardui23037	JC_0002505	62.12	66	25	0	366	563	181	378	5e-40	114
Vanessa_cardui23059	JC_0110122	75.34	73	18	0	175	393	2570	2352	3e-69	140
Vanessa_cardui23063	JC_0001562	83.65	159	26	0	477	1	499	23	0	302
Vanessa_cardui23079	JC_0038232	98.91	184	2	0	305	856	284	835	4e-142	407
Vanessa_cardui23098	JC_0098375	80.52	77	15	0	432	202	870	1100	3e-141	158
Vanessa_cardui23117	JC_0006419	96.43	84	3	0	411	160	1627	1376	7e-139	193
Vanessa_cardui23215	JC_0012784	94.66	731	39	0	2196	4	2756	564	0	1726
Vanessa_cardui23268	JC_0002796	91.28	172	15	0	4	519	748	1263	5e-104	374
Vanessa_cardui23317	JC_0094428	90.18	224	22	0	304	975	159	830	4e-141	498
Vanessa_cardui23324	JC_0064685	62.38	101	38	0	766	464	303	1	1e-31	134
Vanessa_cardui23368	JC_0107888	90.07	151	15	0	560	108	73	525	6e-92	319
Vanessa_cardui23372	JC_0064122	65.33	225	78	0	1	675	1002	1676	2e-105	379
Vanessa_cardui23391	JC_0025250	88.68	106	12	0	572	255	691	1008	1e-70	263
Vanessa_cardui23479	JC_0001699	96.16	495	19	0	145	1629	90	1574	0	1122
Vanessa_cardui23553	JC_0000957	95.48	642	29	0	1	1926	1433	3358	0	1429
Vanessa_cardui23554	JC_0010195	85.71	175	25	0	199	723	537	13	6e-103	326
Vanessa_cardui23584	JC_0085747	77.78	126	28	0	631	254	341	718	9e-104	245
Vanessa_cardui23627	JC_0065201	60.67	89	35	0	377	111	401	667	4e-37	128
Vanessa_cardui23693	JC_0077192	89.78	401	41	0	1594	392	1793	591	0	904
Vanessa_cardui23764	JC_0001675	83.13	83	14	0	1212	1460	2703	2951	1e-158	164
Vanessa_cardui23801	JC_0010992	53.94	317	146	0	419	1369	231	1181	2e-117	367
Vanessa_cardui23856	JC_0003513	85.88	85	12	0	257	3	393	647	2e-89	185
Vanessa_cardui23919	JC_0035000	60.81	74	29	0	86	307	227	6	5e-27	119
Vanessa_cardui23942	JC_0001529	78.33	180	39	0	591	52	469	1008	1e-100	334
Vanessa_cardui23987	JC_0001479	83.16	95	16	0	286	2	642	926	3e-99	181
Vanessa_cardui24010	JC_0065900	82.8	93	16	0	518	240	126	404	3e-51	193
Vanessa_cardui24015	JC_0002127	98.26	115	2	0	464	120	1663	2007	3e-160	265
Vanessa_cardui24057	JC_0005337	90.12	172	17	0	2	517	668	153	2e-104	375
Vanessa_cardui24073	JC_0033334	93.47	337	22	0	695	1705	1361	351	0	705
Vanessa_cardui24145	JC_0016699	87.88	198	24	0	1283	690	628	35	2e-112	403
Vanessa_cardui24219	JC_0034030	29.37	126	89	0	455	78	748	371	2e-20	97.1
Vanessa_cardui24275	JC_0003744	94.03	318	19	0	84	1037	381	1334	0	729
Vanessa_cardui24276	JC_0024130	39.66	58	35	0	412	239	3776	3603	2e-18	69.3
Vanessa_cardui24298	JC_0028613	94.42	197	11	0	125	715	21	611	2e-127	438
Vanessa_cardui24395	JC_0003871	79.59	98	20	0	173	466	2421	2128	5e-54	209
Vanessa_cardui24416	JC_0078445	75.58	86	21	0	294	551	727	984	3e-50	157
Vanessa_cardui24596	JC_0005351	98.67	225	3	0	700	26	289	963	4e-150	527
Vanessa_cardui24634	JC_0106359	44.3	79	44	0	692	456	74	310	2e-36	96.4
Vanessa_cardui24693	JC_0025087	90.75	400	37	0	2	1201	294	1493	0	799
Vanessa_cardui24695	JC_0035000	60.81	74	29	0	753	532	227	6	2e-38	119
Vanessa_cardui24697	JC_0070330	82.42	165	29	0	1792	1298	496	2	3e-89	327
Vanessa_cardui24716	JC_0094816	80.1	196	39	0	604	17	575	1162	7e-177	366
Vanessa_cardui24729	JC_0036256	37.84	37	23	0	291	181	861	971	2e-12	42.8
Vanessa_cardui24795	JC_0111705	98.47	458	7	0	273	1646	1381	8	0	1080
Vanessa_cardui24819	JC_0001251	55.81	43	19	0	469	341	574	702	1e-24	60.2
Vanessa_cardui24845	JC_0007180	92.09	139	11	0	118	534	2018	1602	0	304
Vanessa_cardui24873	JC_0096896	68.28	186	59	0	45	602	500	1057	4e-74	275
Vanessa_cardui24936	JC_0093859	91.86	344	28	0	1337	306	104	1135	0	761
Vanessa_cardui24979	JC_0042514	82.08	106	19	0	596	279	2	319	1e-79	171
Vanessa_cardui24983	JC_0065072	47.5	40	21	0	1139	1020	120	1	1e-08	46
Vanessa_cardui25069	JC_0106556	87.36	261	33	0	783	1	4	786	5e-156	547
Vanessa_cardui25086	JC_0034289	97.71	218	5	0	671	1324	660	1313	0	507
Vanessa_cardui25107	JC_0041576	22.89	83	64	0	259	507	663	911	5e-06	46
Vanessa_cardui25120	JC_0000732	82.71	133	23	0	399	1	1389	1787	1e-111	281
Vanessa_cardui25139	JC_0094016	64.04	89	32	0	1834	1568	326	592	2e-45	139
Vanessa_cardui25141	JC_0029847	40.16	127	76	0	509	129	179	559	2e-34	107
Vanessa_cardui25223	JC_0064393	57.86	140	59	0	427	846	1503	1922	6e-97	219
Vanessa_cardui25232	JC_0104021	78.81	236	50	0	743	36	824	1531	1e-122	436
Vanessa_cardui25261	JC_0000881	90.13	314	31	0	942	1	1006	65	0	665
Vanessa_cardui25272	JC_0047309	92.18	179	14	0	3	539	621	85	8e-109	390
Vanessa_cardui25291	JC_0057395	98.64	369	5	0	1109	3	3	1109	0	891
Vanessa_cardui25312	JC_0016613	64.06	128	46	0	202	585	443	60	1e-85	227
Vanessa_cardui25345	JC_0041400	92.37	262	20	0	1224	439	1867	1082	0	585
Vanessa_cardui25349	JC_0041493	79.23	130	27	0	638	1027	3	392	1e-65	247
Vanessa_cardui25394	JC_0004595	92.77	346	25	0	1086	49	1062	25	0	776
Vanessa_cardui25417	JC_0034289	97.71	218	5	0	1290	637	660	1313	0	507
Vanessa_cardui25476	JC_0035353	65.79	76	26	0	248	21	873	1100	1e-62	107
Vanessa_cardui25584	JC_0066057	90.79	76	7	0	376	149	136	363	8e-69	160
Vanessa_cardui25603	JC_0111761	80.95	210	40	0	86	715	1940	1311	6e-112	401
Vanessa_cardui25632	JC_0005832	87.01	154	20	0	1209	748	862	1323	8e-111	308
Vanessa_cardui25636	JC_0111676	79.73	74	15	0	229	450	939	1160	9e-61	132
Vanessa_cardui25647	JC_0065718	48.89	90	46	0	352	83	1004	735	1e-30	111
Vanessa_cardui25653	JC_0033976	92.23	399	31	0	1945	749	239	1435	0	799
Vanessa_cardui25659	JC_0111216	76.47	102	24	0	308	3	736	431	2e-83	176
Vanessa_cardui25689	JC_0002040	83.78	185	30	0	588	34	1075	521	9e-109	390
Vanessa_cardui25696	JC_0032738	94.76	191	10	0	2	574	1158	1730	8e-122	433
Vanessa_cardui25716	JC_0065093	64.08	515	185	0	1827	283	834	2378	0	870
Vanessa_cardui25743	JC_0025381	87.7	252	31	0	1099	344	958	203	0	549
Vanessa_cardui25761	JC_0013607	98.48	198	3	0	803	210	40	633	5e-147	453
Vanessa_cardui25829	JC_0000679	79.41	68	14	0	286	83	3106	2903	9e-96	125
Vanessa_cardui25899	JC_0065404	80.85	188	36	0	2	565	1248	685	3e-101	364
Vanessa_cardui25942	JC_0005396	82.76	87	15	0	694	434	1377	1117	7e-46	181
Vanessa_cardui25948	JC_0001197	36.84	38	24	0	317	204	644	757	8e-07	42.2
Vanessa_cardui25982	JC_0046128	92.05	327	26	0	116	1096	1416	436	0	750
Vanessa_cardui26010	JC_0018059	63.89	36	13	0	773	880	83	190	1e-20	60.2
Vanessa_cardui26017	JC_0065574	91.76	449	37	0	1572	226	1840	494	0	953
Vanessa_cardui26036	JC_0041987	65.97	191	65	0	42	614	1299	727	2e-145	323
Vanessa_cardui26057	JC_0094664	63.09	149	55	0	478	32	3400	2954	5e-79	250
Vanessa_cardui26095	JC_0044778	47.59	145	76	0	224	658	1336	902	2e-46	159
Vanessa_cardui26099	JC_0001675	83.13	83	14	0	1272	1024	2703	2951	6e-159	164
Vanessa_cardui26119	JC_0033571	96.59	205	7	0	133	747	115	729	2e-157	492
Vanessa_cardui26173	JC_0003059	82.26	62	11	0	187	2	588	403	9e-54	116
Vanessa_cardui26179	JC_0013499	97.51	362	9	0	170	1255	2357	1272	0	855
Vanessa_cardui26233	JC_0110998	96.51	172	6	0	547	32	2673	3188	3e-114	406
Vanessa_cardui26246	JC_0000797	90.67	75	7	0	417	193	1583	1807	1e-81	164
Vanessa_cardui26306	JC_0011637	91.35	208	18	0	5	628	19	642	7e-139	456
Vanessa_cardui26310	JC_0003293	54.91	173	78	0	181	699	1310	1828	1e-61	234
Vanessa_cardui26348	JC_0015285	87.18	39	5	0	154	270	111	227	4e-28	81.7
Vanessa_cardui26481	JC_0112756	66.44	146	49	0	17	454	1615	1178	2e-100	263
Vanessa_cardui26484	JC_0065201	60.67	89	35	0	1082	1348	401	667	2e-46	128
Vanessa_cardui26488	JC_0098375	80.52	77	15	0	927	1157	870	1100	3e-141	158
Vanessa_cardui26491	JC_0008222	43.24	74	42	0	1	222	1873	2094	2e-17	86.3
Vanessa_cardui26494	JC_0110299	53.25	77	36	0	355	125	725	495	6e-22	103
Vanessa_cardui26535	JC_0000644	96.93	163	5	0	817	329	403	891	1e-146	381
Vanessa_cardui26552	JC_0000501	76.44	225	53	0	956	282	418	1092	6e-113	404
Vanessa_cardui26563	JC_0020959	23.31	133	102	0	119	517	592	194	1e-13	66.6
Vanessa_cardui26580	JC_0001373	87.09	457	59	0	348	1718	375	1745	0	928
Vanessa_cardui26666	JC_0075833	97.06	34	1	0	109	8	238	339	4e-19	92.7
Vanessa_cardui26667	JC_0093076	86.25	160	22	0	189	668	971	1450	4e-104	316
Vanessa_cardui26668	JC_0111862	83.83	167	27	0	82	582	832	332	1e-115	298
Vanessa_cardui26688	JC_0088150	64.15	53	19	0	300	142	885	1043	2e-34	80.8
Vanessa_cardui26693	JC_0111946	93.55	155	10	0	949	1413	488	24	7e-176	358
Vanessa_cardui26727	JC_0011816	96.67	90	3	0	3	272	639	908	9e-53	204
Vanessa_cardui26735	JC_0092647	96.73	214	7	0	2	643	3045	2404	1e-138	470
Vanessa_cardui26755	JC_0001773	53.54	325	151	0	280	1254	249	1223	7e-105	315
Vanessa_cardui26804	JC_0012796	74.53	106	27	0	325	8	338	21	9e-78	182
Vanessa_cardui26810	JC_0000017	82.11	218	39	0	2	655	1140	487	3e-131	464
Vanessa_cardui26823	JC_0001373	86.87	457	60	0	1470	100	375	1745	0	927
Vanessa_cardui26851	JC_0032833	79.61	407	83	0	964	2184	2231	1011	0	767
Vanessa_cardui26856	JC_0110245	53.85	39	18	0	595	479	821	937	3e-12	47.3
Vanessa_cardui26938	JC_0049668	95.58	113	5	0	837	499	984	646	5e-148	269
Vanessa_cardui26967	JC_0024750	50.54	93	46	0	2713	2435	634	912	9e-61	104
Vanessa_cardui27119	JC_0000092	65.91	176	60	0	96	623	910	1437	1e-108	282
Vanessa_cardui27126	JC_0041493	79.13	115	24	0	348	4	3	347	6e-56	215
Vanessa_cardui27269	JC_0104677	97.1	310	9	0	2365	1436	930	1	0	682
Vanessa_cardui27313	JC_0003163	98.8	416	5	0	63	1310	1441	194	0	1010
Vanessa_cardui27322	JC_0097505	92.67	150	11	0	522	73	645	196	1e-128	341
Vanessa_cardui27377	JC_0001287	91.41	163	14	0	740	252	1006	518	2e-95	346
Vanessa_cardui27438	JC_0033976	92.23	399	31	0	79	1275	239	1435	0	799
Vanessa_cardui27466	JC_0001786	33.7	92	61	0	1679	1404	800	525	4e-39	72.1
Vanessa_cardui27497	JC_0083009	80	70	14	0	212	3	405	614	7e-56	150
Vanessa_cardui27521	JC_0034373	37.04	54	34	0	410	249	623	462	2e-14	51.9
Vanessa_cardui27574	JC_0024316	84.38	192	30	0	578	3	122	697	2e-103	365
Vanessa_cardui27653	JC_0033648	98.98	98	1	0	294	1	2845	2552	7e-62	234
Vanessa_cardui27687	JC_0002976	79.46	258	53	0	178	951	8	781	0	451
Vanessa_cardui27765	JC_0038510	94.66	206	11	0	618	1	1690	1073	5e-120	427
Vanessa_cardui27812	JC_0012796	72.22	108	30	0	1227	1550	355	32	7e-68	176
Vanessa_cardui27837	JC_0014354	97.19	178	5	0	848	1381	1348	815	2e-120	430
Vanessa_cardui27838	JC_0097938	88.03	142	17	0	487	912	506	931	3e-85	313
Vanessa_cardui27905	JC_0111946	93.55	155	10	0	786	322	488	24	5e-177	357
Vanessa_cardui27941	JC_0093184	86.96	23	3	0	2	70	206	138	8e-08	54.7
Vanessa_cardui27967	JC_0001194	77.11	367	84	0	522	1622	1155	55	0	769
Vanessa_cardui28005	JC_0064887	90.91	55	5	0	1	165	339	175	1e-45	127
Vanessa_cardui28019	JC_0097505	93.04	158	11	0	3	476	669	196	2e-99	358
Vanessa_cardui28113	JC_0011892	93.7	254	16	0	796	35	207	968	7e-166	580
Vanessa_cardui28132	JC_0037929	80.69	145	28	0	908	474	164	598	6e-143	267
Vanessa_cardui28180	JC_0007353	73.91	23	6	0	397	329	361	293	5e-06	48.7
Vanessa_cardui28189	JC_0110800	48.53	68	35	0	594	391	1771	1974	2e-19	84
Vanessa_cardui28205	JC_0002934	44.21	95	53	0	505	789	807	523	3e-14	76.7
Vanessa_cardui28227	JC_0065275	66.67	36	12	0	898	791	542	435	7e-10	51.9
Vanessa_cardui28243	JC_0006419	85.51	207	30	0	621	1	3163	2543	2e-123	438
Vanessa_cardui28247	JC_0100529	94.05	168	10	0	1532	1029	106	609	0	432
Vanessa_cardui28267	JC_0002934	90	40	4	0	121	2	1202	1083	3e-18	89.5
Vanessa_cardui28270	JC_0000732	89.95	219	22	0	1114	458	1836	2492	0	465
Vanessa_cardui28387	JC_0016852	96.24	133	5	0	715	317	400	2	9e-62	234
Vanessa_cardui28389	JC_0083002	72.29	397	110	0	7	1197	1430	240	0	710
Vanessa_cardui28399	JC_0002001	75.53	331	81	0	37	1029	399	1391	0	632
Vanessa_cardui28469	JC_0001773	53.54	325	151	0	1474	500	249	1223	7e-105	315
Vanessa_cardui28490	JC_0066831	97.44	78	2	0	413	180	1029	796	2e-56	189
Vanessa_cardui28493	JC_0000644	96.93	163	5	0	330	818	403	891	3e-145	381
Vanessa_cardui28543	JC_0100529	94.05	168	10	0	289	792	106	609	0	432
Vanessa_cardui28592	JC_0075450	94.94	257	13	0	1986	1216	1433	663	0	615
Vanessa_cardui28634	JC_0041400	92.94	170	12	0	85	594	928	419	1e-160	403
Vanessa_cardui28663	JC_0077986	50	34	17	0	222	121	362	463	9e-06	39.6
Vanessa_cardui28673	JC_0016852	96.21	132	5	0	2	397	397	2	5e-61	231
Vanessa_cardui28698	JC_0092995	86.49	148	20	0	2102	1659	541	98	0	322
Vanessa_cardui28713	JC_0012893	78.71	202	43	0	1110	505	1133	528	5e-163	351
Vanessa_cardui28718	JC_0000713	87.22	133	17	0	430	828	2859	3257	3e-136	275
Vanessa_cardui28738	JC_0034797	94	100	6	0	239	538	1740	1441	4e-141	224
Vanessa_cardui28747	JC_0016839	98.82	424	5	0	1298	27	33	1304	0	994
Vanessa_cardui28750	JC_0002181	66.27	252	85	0	757	2	311	1066	1e-104	369
Vanessa_cardui28751	JC_0037048	96.77	31	1	0	262	354	1427	1335	5e-63	81.7
Vanessa_cardui28752	JC_0064329	81.03	174	33	0	572	51	1562	1041	1e-94	342
Vanessa_cardui28756	JC_0064328	91.92	99	8	0	297	1	3369	3073	7e-94	233
Vanessa_cardui28758	JC_0100366	73.75	80	21	0	461	222	1615	1376	1e-39	136
Vanessa_cardui28771	JC_0101307	54.98	211	95	0	1337	705	248	880	2e-64	228
Vanessa_cardui28780	JC_0046128	92.05	327	26	0	2021	1041	1416	436	0	750
Vanessa_cardui28792	JC_0110454	44.9	49	27	0	937	1083	1276	1130	3e-12	46.4
Vanessa_cardui28812	JC_0001477	35.8	81	52	0	346	588	2701	2943	6e-21	64.3
Vanessa_cardui28876	JC_0014333	95.24	63	3	0	161	349	1035	1223	9e-74	143
Vanessa_cardui28954	JC_0033758	85.53	152	22	0	879	424	2404	1949	3e-139	284
Vanessa_cardui28973	JC_0115989	89.04	146	16	0	1226	1663	533	96	6e-107	291
Vanessa_cardui28974	JC_0026988	84.17	120	19	0	200	559	104	463	3e-86	239
Vanessa_cardui28982	JC_0033067	95.76	448	19	0	3410	2067	2	1345	0	1042
Vanessa_cardui28990	JC_0065049	94.44	18	1	0	356	409	2267	2320	6e-15	45.1
Vanessa_cardui29125	JC_0006419	85.51	207	30	0	149	769	3163	2543	2e-123	438
Vanessa_cardui29133	JC_0049772	41.56	77	45	0	383	613	773	543	6e-10	62
Vanessa_cardui29159	JC_0063982	96.46	113	4	0	277	615	1023	685	6e-67	217
Vanessa_cardui29171	JC_0112884	70.59	272	80	0	664	1479	1069	254	6e-156	450
Vanessa_cardui29223	JC_0037457	80.14	141	28	0	584	162	1264	842	9e-113	286
Vanessa_cardui29263	JC_0065502	93.22	59	4	0	653	477	896	1072	7e-31	131
Vanessa_cardui29280	JC_0049720	80.73	192	37	0	703	128	903	1478	7e-106	380
Vanessa_cardui29312	JC_0004080	78.45	181	39	0	2	544	2572	2030	3e-105	342
Vanessa_cardui29372	JC_0033807	87.5	120	15	0	570	929	621	262	1e-87	258
Vanessa_cardui29497	JC_0030135	86.21	145	20	0	945	511	521	87	3e-73	272
Vanessa_cardui29500	JC_0014354	97.19	178	5	0	606	73	1348	815	1e-120	430
Vanessa_cardui29516	JC_0063646	60.71	84	33	0	264	13	303	52	4e-30	129
Vanessa_cardui29553	JC_0119413	80.82	73	14	0	565	347	983	765	1e-51	148
Vanessa_cardui29612	JC_0016738	77.57	214	48	0	1867	1226	157	798	3e-106	384
Vanessa_cardui29627	JC_0033923	88.12	101	12	0	346	648	449	751	1e-126	202
Vanessa_cardui29631	JC_0110299	39.39	33	20	0	4	102	1264	1166	4e-07	38.8
Vanessa_cardui29690	JC_0041400	92.34	261	20	0	48	830	1867	1085	3e-172	583
Vanessa_cardui29699	JC_0065574	91.81	452	37	0	2	1357	1849	494	0	960
Vanessa_cardui29756	JC_0003084	81.43	70	13	0	334	125	348	557	6e-67	146
Vanessa_cardui29777	JC_0001272	58.49	53	22	0	422	264	1198	1040	1e-19	65.2
Vanessa_cardui29837	JC_0077527	87.64	178	22	0	46	579	212	745	5e-112	401
Vanessa_cardui29875	JC_0019491	53.28	122	57	0	3	368	279	644	1e-40	164
Vanessa_cardui29917	JC_0003588	95.83	48	2	0	145	2	883	1026	3e-25	112
Vanessa_cardui29922	JC_0002008	85.79	183	26	0	551	3	100	648	3e-119	379
Vanessa_cardui29964	JC_0001529	78.89	180	38	0	393	932	469	1008	4e-142	337
Vanessa_cardui29968	JC_0051265	36.96	138	87	0	13	426	1118	1531	3e-25	112
Vanessa_cardui29971	JC_0016767	92.03	138	11	0	627	214	416	829	6e-114	323
Vanessa_cardui30010	JC_0101307	55.45	211	94	0	112	744	248	880	2e-64	228
Vanessa_cardui30067	JC_0092796	95.77	142	6	0	118	543	1181	756	2e-88	274
Vanessa_cardui30074	JC_0093195	30.36	56	39	0	464	297	727	560	7e-06	48.7
Vanessa_cardui30108	JC_0093290	91.78	426	35	0	177	1454	730	2007	0	891
Vanessa_cardui30141	JC_0001849	45	100	55	0	508	209	419	718	2e-25	113
Vanessa_cardui30158	JC_0012893	78.71	202	43	0	322	927	1133	528	1e-171	351
Vanessa_cardui30168	JC_0063900	83.33	114	19	0	510	169	2381	2040	2e-66	219
Vanessa_cardui30178	JC_0016852	93.55	93	6	0	281	3	448	170	3e-45	179
Vanessa_cardui30196	JC_0037591	91.43	70	6	0	540	331	812	1021	5e-82	150
Vanessa_cardui30303	JC_0036133	98.65	74	1	0	861	640	637	416	7e-59	184
Vanessa_cardui30347	JC_0013813	70.93	86	25	0	244	501	392	649	3e-42	131
Vanessa_cardui30351	JC_0016608	92.35	327	25	0	197	1177	269	1249	0	690
Vanessa_cardui30405	JC_0032643	95.89	681	28	0	1580	3622	2460	418	0	1494
Vanessa_cardui30412	JC_0001272	58.49	53	22	0	115	273	1198	1040	3e-18	65.2
Vanessa_cardui30421	JC_0035625	88	200	24	0	769	170	763	164	0	410
Vanessa_cardui30469	JC_0110749	95.76	165	7	0	1392	1886	1732	1238	2e-103	374
Vanessa_cardui30470	JC_0110749	97.44	352	9	0	3	1058	1216	161	0	873
Vanessa_cardui30487	JC_0092320	45.61	57	31	0	837	1007	879	1049	1e-40	68.4
Vanessa_cardui30505	JC_0112357	96.89	225	7	0	675	1	1	675	5e-151	531
Vanessa_cardui30541	JC_0004114	58.33	84	35	0	385	636	2399	2148	1e-36	132
Vanessa_cardui30542	JC_0001591	90.24	41	4	0	328	450	756	634	4e-53	102
Vanessa_cardui30552	JC_0000616	95.18	83	4	0	251	3	1787	1539	2e-89	182
Vanessa_cardui30569	JC_0011637	97.14	105	3	0	646	332	328	642	1e-76	248
Vanessa_cardui30575	JC_0000187	73.53	238	63	0	720	7	1087	374	2e-122	435
Vanessa_cardui30672	JC_0003260	94.29	105	6	0	362	48	1467	1781	4e-156	238
Vanessa_cardui30679	JC_0013416	80.88	340	65	0	221	1240	1989	970	0	637
Vanessa_cardui30706	JC_0110028	99.43	348	2	0	1045	2	156	1199	0	848
Vanessa_cardui30747	JC_0001327	94.12	17	1	0	488	438	1104	1154	1e-10	43.7
Vanessa_cardui30800	JC_0037457	80.85	141	27	0	57	479	1264	842	3e-89	286
Vanessa_cardui30821	JC_0093184	100	113	0	0	389	51	748	1086	2e-132	238
Vanessa_cardui30839	JC_0111646	82.35	187	33	0	3	563	100	660	8e-113	403
Vanessa_cardui30938	JC_0111761	83.05	348	59	0	1044	1	1940	897	0	682
Vanessa_cardui30955	JC_0065829	95.97	149	6	0	37	483	1	447	2e-116	303
Vanessa_cardui30984	JC_0065697	98.59	71	1	0	363	151	397	185	9e-87	171
Vanessa_cardui31015	JC_0049643	80	45	9	0	534	400	834	700	2e-19	88.6
Vanessa_cardui31038	JC_0016738	77.57	214	48	0	822	1463	157	798	4e-106	384
Vanessa_cardui31041	JC_0002976	79.46	258	53	0	1811	1038	8	781	0	451
Vanessa_cardui31046	JC_0064872	69.9	206	62	0	619	2	1465	848	3e-105	378
Vanessa_cardui31058	JC_0111462	94.91	216	11	0	648	1	3077	2430	0	389
Vanessa_cardui31091	JC_0002999	100	142	0	0	258	683	426	1	2e-147	347
Vanessa_cardui31099	JC_0024114	44.44	72	40	0	3	218	1049	1264	2e-24	76.2
Vanessa_cardui31131	JC_0036792	91.34	231	20	0	695	3	758	66	4e-148	521
Vanessa_cardui31151	JC_0078367	74.43	348	89	0	1166	123	1210	167	2e-180	629
Vanessa_cardui31262	JC_0033789	100	91	0	0	384	656	525	253	1e-123	230
Vanessa_cardui31278	JC_0035020	92.13	178	14	0	988	455	484	1017	0	394
Vanessa_cardui31298	JC_0063861	91.26	103	9	0	228	536	697	1005	1e-121	270
Vanessa_cardui31318	JC_0001660	95.95	247	10	0	2	742	1953	1213	0	551
Vanessa_cardui31344	JC_0094290	97.71	175	4	0	2	526	1189	665	3e-104	374
Vanessa_cardui31356	JC_0015324	100	15	0	0	257	213	222	178	1e-07	37.7
Vanessa_cardui31373	JC_0013399	93.55	155	10	0	38	502	60	524	5e-92	334
Vanessa_cardui31430	JC_0028504	87.69	268	33	0	2152	1349	1367	564	0	496
Vanessa_cardui31464	JC_0097565	89.16	83	9	0	288	536	372	620	3e-72	175
Vanessa_cardui31490	JC_0001405	89.09	55	6	0	511	347	814	978	2e-29	126
Vanessa_cardui31515	JC_0000306	90.56	180	17	0	1448	1987	858	1397	4e-116	358
Vanessa_cardui31543	JC_0003249	58.06	31	13	0	226	318	1215	1123	1e-14	48.6
Vanessa_cardui31552	JC_0077605	100	113	0	0	339	1	1172	834	3e-74	276
Vanessa_cardui31604	JC_0000991	86.21	29	4	0	70	156	1260	1346	7e-14	62
Vanessa_cardui31605	JC_0115727	90	140	14	0	483	902	1014	595	3e-161	309
Vanessa_cardui31616	JC_0000255	98.2	222	4	0	666	1	1300	1965	3e-144	508
Vanessa_cardui31716	JC_0050383	44.64	112	62	0	887	552	28	363	1e-56	129
Vanessa_cardui31722	JC_0035098	94.57	221	12	0	1131	469	1514	2176	6e-143	500
Vanessa_cardui31735	JC_0110250	88.89	81	9	0	445	203	532	774	7e-118	183
Vanessa_cardui31774	JC_0111292	89.16	166	18	0	1	498	3332	2835	8e-143	347
Vanessa_cardui31828	JC_0000732	91.6	131	11	0	62	454	987	1379	5e-165	296
Vanessa_cardui31867	JC_0000728	96.75	801	26	0	598	3000	5389	2987	0	1859
Vanessa_cardui31881	JC_0110001	66.06	109	37	0	375	49	718	1044	6e-72	181
Vanessa_cardui31882	JC_0110299	53.25	77	36	0	1158	1388	725	495	4e-43	104
Vanessa_cardui31919	JC_0005224	86.45	251	34	0	1705	953	759	7	0	567
Vanessa_cardui31928	JC_0002837	82.28	79	14	0	287	523	915	679	7e-41	164
Vanessa_cardui31960	JC_0016852	95.04	121	6	0	415	777	448	86	8e-65	245
Vanessa_cardui32006	JC_0013146	83.95	299	48	0	238	1134	246	1142	2e-168	590
Vanessa_cardui32020	JC_0001190	91.11	45	4	0	327	193	1312	1178	3e-43	93.2
Vanessa_cardui32027	JC_0000619	80.48	292	57	0	2	877	2711	1836	3e-169	545
Vanessa_cardui32055	JC_0053210	50.47	107	53	0	462	782	594	914	1e-50	116
Vanessa_cardui32056	JC_0037591	91.43	70	6	0	591	800	812	1021	6e-82	149
Vanessa_cardui32081	JC_0003034	94.81	135	7	0	159	563	108	512	6e-80	294
Vanessa_cardui32108	JC_0036405	73	100	27	0	505	206	302	3	9e-51	197
Vanessa_cardui32177	JC_0093592	64.29	28	10	0	961	878	1144	1227	6e-07	39.2
Vanessa_cardui32194	JC_0034533	63.79	58	21	0	342	169	233	406	1e-23	89.5
Vanessa_cardui32205	JC_0012703	73.24	71	19	0	612	400	155	367	9e-66	154
Vanessa_cardui32216	JC_0036684	27.27	55	40	0	280	116	608	772	1e-12	57.4
Vanessa_cardui32233	JC_0034797	92.31	104	8	0	1078	767	1740	1429	6e-164	228
Vanessa_cardui32236	JC_0032598	89.45	218	23	0	654	1	1958	1305	0	454
Vanessa_cardui32252	JC_0109850	91.53	59	5	0	427	603	1887	1711	3e-117	133
Vanessa_cardui32292	JC_0032866	85.47	413	60	0	165	1403	165	1403	0	882
Vanessa_cardui32303	JC_0035020	94.12	136	8	0	1	408	610	1017	5e-157	309
Vanessa_cardui32311	JC_0004080	50	126	63	0	700	1077	421	44	3e-54	164
Vanessa_cardui32359	JC_0016608	92.35	327	25	0	1087	107	269	1249	0	690
Vanessa_cardui32373	JC_0000306	90.56	180	17	0	906	367	858	1397	3e-116	358
Vanessa_cardui32409	JC_0005651	90.41	511	49	0	1608	76	3	1535	0	1118
Vanessa_cardui32417	JC_0118209	86.14	166	23	0	710	213	776	279	1e-115	327
Vanessa_cardui32425	JC_0005970	92.17	166	13	0	1701	2198	10	507	1e-108	391
Vanessa_cardui32453	JC_0092320	45.61	57	31	0	693	523	879	1049	1e-40	68.4
Vanessa_cardui32488	JC_0028504	88.96	163	18	0	497	985	512	24	3e-147	318
Vanessa_cardui32525	JC_0024750	50.54	93	46	0	1900	2178	634	912	1e-60	104
Vanessa_cardui32548	JC_0111339	83.46	133	22	0	3	401	578	180	2e-73	270
Vanessa_cardui32549	JC_0013146	83.95	299	48	0	2211	1315	246	1142	2e-168	590
Vanessa_cardui32584	JC_0033571	94.94	316	16	0	1053	106	115	1062	0	741
Vanessa_cardui32598	JC_0001805	97.64	381	9	0	1414	272	1426	284	0	852
Vanessa_cardui32606	JC_0023901	62.26	212	80	0	636	1	1782	2417	9e-80	293
Vanessa_cardui32630	JC_0001477	35.8	81	52	0	592	350	2701	2943	6e-21	64.1
Vanessa_cardui32640	JC_0034290	94.08	169	10	0	44	550	774	268	5e-100	342
Vanessa_cardui32672	JC_0032866	85.47	413	60	0	1380	142	165	1403	0	882
Vanessa_cardui32688	JC_0000827	80.43	184	36	0	1047	496	560	9	3e-91	332
Vanessa_cardui32691	JC_0000051	83.93	168	27	0	3	506	1822	2325	5e-87	317
Vanessa_cardui32720	JC_0003468	96.84	95	3	0	579	295	140	424	6e-75	227
Vanessa_cardui32740	JC_0065208	72.78	158	43	0	2	475	679	1152	7e-78	278
Vanessa_cardui32764	JC_0019314	69.44	180	55	0	546	7	1527	2066	2e-90	326
Vanessa_cardui32815	JC_0077871	60.53	38	15	0	746	859	1176	1063	9e-14	47.8
Vanessa_cardui32832	JC_0050178	88.35	103	12	0	355	47	1063	1371	1e-93	197
Vanessa_cardui32876	JC_0097565	87.36	87	11	0	441	181	372	632	5e-80	179
Vanessa_cardui32934	JC_0003129	96.41	167	6	0	502	2	1264	1764	1e-107	386
Vanessa_cardui32963	JC_0023959	54.78	314	142	0	21	962	1950	1009	3e-98	299
Vanessa_cardui32973	JC_0110667	76.56	209	49	0	850	1476	1742	1116	1e-156	384
Vanessa_cardui33025	JC_0050383	70.45	44	13	0	343	474	28	159	6e-25	74.4
Vanessa_cardui33040	JC_0097606	69.03	268	83	0	67	870	130	933	4e-124	441
Vanessa_cardui33042	JC_0033524	96.41	306	11	0	918	1	5	922	0	651
Vanessa_cardui33046	JC_0034180	88.59	149	17	0	321	767	1377	931	3e-91	332
Vanessa_cardui33062	JC_0002644	90.62	128	12	0	260	643	431	814	2e-94	279
Vanessa_cardui33128	JC_0057779	86.67	135	18	0	410	814	6	410	2e-74	276
Vanessa_cardui33185	JC_0077746	84.97	173	26	0	520	2	132	650	2e-99	358
Vanessa_cardui33212	JC_0001287	92.15	242	19	0	3	728	1243	518	1e-138	489
Vanessa_cardui33264	JC_0033038	99.12	455	4	0	371	1735	1367	3	0	985
Vanessa_cardui33316	JC_0082515	45.36	97	53	0	1788	1498	1042	752	1e-23	92.3
Vanessa_cardui33392	JC_0033180	64.67	184	65	0	1148	1699	2905	2354	5e-139	249
Vanessa_cardui33421	JC_0065213	95.35	43	2	0	464	592	578	450	1e-60	93.6
Vanessa_cardui33448	JC_0013133	75.93	241	58	0	802	80	660	1382	1e-137	461
Vanessa_cardui33474	JC_0035098	94.57	221	12	0	176	838	1514	2176	1e-142	500
Vanessa_cardui33476	JC_0002063	87.13	435	56	0	1333	29	1321	17	0	862
Vanessa_cardui33477	JC_0033145	93.98	133	8	0	629	231	2930	2532	2e-106	298
Vanessa_cardui33507	JC_0026575	91.35	104	9	0	37	348	234	545	2e-105	234
Vanessa_cardui33517	JC_0001734	88.54	157	18	0	343	813	320	790	8e-88	316
Vanessa_cardui33522	JC_0112790	58.93	112	46	0	401	66	1320	985	2e-42	169
Vanessa_cardui33557	JC_0001725	86.54	104	14	0	801	490	1907	2218	2e-87	176
Vanessa_cardui33568	JC_0063765	70.21	94	28	0	920	639	545	264	2e-163	165
Vanessa_cardui33590	JC_0046379	63.64	22	8	0	137	202	1697	1632	3e-08	36.3
Vanessa_cardui33591	JC_0063844	58.82	34	14	0	252	151	307	408	6e-08	55.6
Vanessa_cardui33613	JC_0000003	93.89	180	11	0	82	621	12485	11946	1e-115	404
Vanessa_cardui33624	JC_0043569	94.05	185	11	0	3	557	1055	501	2e-123	439
Vanessa_cardui33639	JC_0111563	81.9	105	19	0	356	42	1196	1510	4e-70	198
Vanessa_cardui33674	JC_0029790	47.62	42	22	0	469	594	829	954	2e-21	58.8
Vanessa_cardui33679	JC_0011607	90.91	55	5	0	76	240	390	226	3e-42	128
Vanessa_cardui33740	JC_0000606	80.43	184	36	0	715	164	1240	689	8e-76	256
Vanessa_cardui33756	JC_0115406	96.26	214	8	0	950	309	1063	422	0	508
Vanessa_cardui33779	JC_0017684	36.96	92	58	0	762	487	223	498	3e-15	80.3
Vanessa_cardui33845	JC_0000728	96.77	806	26	0	2420	3	5389	2972	0	1870
Vanessa_cardui33888	JC_0065684	95.12	287	14	0	862	2	992	132	0	613
Vanessa_cardui33906	JC_0000428	75.86	29	7	0	489	575	1963	2049	4e-12	55.6
Vanessa_cardui33911	JC_0116183	99.54	219	1	0	2	658	321	977	1e-150	529
Vanessa_cardui33982	JC_0041755	91.84	196	16	0	143	730	1927	1340	7e-117	417
Vanessa_cardui34018	JC_0013304	95.14	185	9	0	765	211	584	30	9e-124	440
Vanessa_cardui34026	JC_0097521	89.94	179	18	0	2	538	626	90	5e-110	394
Vanessa_cardui34028	JC_0001929	58.54	82	34	0	461	706	536	781	2e-78	120
Vanessa_cardui34044	JC_0093414	94.59	222	12	0	617	1282	824	159	1e-148	513
Vanessa_cardui34125	JC_0016777	84.59	279	43	0	146	982	1092	256	4e-155	544
Vanessa_cardui34155	JC_0003894	98.01	302	6	0	1409	504	343	1248	0	719
Vanessa_cardui34170	JC_0015324	100	15	0	0	1260	1304	222	178	3e-07	37.7
Vanessa_cardui34171	JC_0083002	72.09	473	132	0	1421	3	1430	12	0	840
Vanessa_cardui34174	JC_0001110	91.28	390	34	0	1786	617	1479	310	0	883
Vanessa_cardui34177	JC_0024276	89.47	133	14	0	400	2	1369	971	3e-90	280
Vanessa_cardui34222	JC_0041755	83.67	49	8	0	692	838	1927	1781	2e-21	100
Vanessa_cardui34238	JC_0077882	38.57	70	43	0	5	214	695	486	9e-09	58.8
Vanessa_cardui34244	JC_0050383	54.76	84	38	0	284	535	385	636	8e-50	109
Vanessa_cardui34271	JC_0019185	85.82	141	20	0	735	313	934	1356	6e-107	310
Vanessa_cardui34279	JC_0013136	90.77	130	12	0	123	512	3	392	6e-78	287
Vanessa_cardui34389	JC_0001405	72.34	141	39	0	424	2	367	789	3e-70	262
Vanessa_cardui34472	JC_0097521	90.12	172	17	0	538	23	605	90	4e-105	377
Vanessa_cardui34496	JC_0082515	45.36	97	53	0	4363	4653	1042	752	2e-23	92.3
Vanessa_cardui34513	JC_0001805	97.64	381	9	0	286	1428	1426	284	0	852
Vanessa_cardui34611	JC_0044804	85.71	42	6	0	610	735	1660	1535	5e-34	106
Vanessa_cardui34623	JC_0003104	97.12	243	7	0	844	116	1272	544	5e-172	527
Vanessa_cardui34671	JC_0041241	66.94	121	40	0	3	365	385	747	2e-95	205
Vanessa_cardui34696	JC_0005224	86.45	251	34	0	361	1113	759	7	0	567
Vanessa_cardui34707	JC_0111221	51.61	93	45	0	274	552	609	331	9e-61	137
Vanessa_cardui34709	JC_0008404	81.61	174	32	0	1	522	1949	1428	1e-94	342
Vanessa_cardui34736	JC_0033807	87.5	120	15	0	1403	1044	621	262	2e-87	258
Vanessa_cardui34791	JC_0005289	80.29	137	27	0	412	2	1080	670	1e-81	258
Vanessa_cardui34853	JC_0066830	99.52	208	1	0	1235	612	729	106	3e-141	499
Vanessa_cardui34856	JC_0116835	96.15	26	1	0	678	755	921	844	1e-11	68
Vanessa_cardui34880	JC_0036409	86.07	244	34	0	358	1089	734	3	8e-149	504
Vanessa_cardui34891	JC_0075833	65.09	169	59	0	508	2	898	392	1e-151	275
Vanessa_cardui34895	JC_0007146	38.78	98	60	0	565	858	443	150	5e-25	100
Vanessa_cardui34920	JC_0033038	99.12	455	4	0	3326	1962	1367	3	0	985
Vanessa_cardui34939	JC_0111462	89.16	83	9	0	180	428	3695	3447	4e-73	147
Vanessa_cardui34941	JC_0002428	62.07	87	33	0	290	30	2167	1907	1e-23	107
Vanessa_cardui34942	JC_0115868	95.43	328	15	0	2603	1620	40	1023	0	725
Vanessa_cardui34957	JC_0083009	71.79	39	11	0	637	521	648	764	3e-09	59.7
Vanessa_cardui34969	JC_0109921	55.15	194	87	0	900	319	2830	2249	3e-108	271
Vanessa_cardui34972	JC_0000520	97.96	98	2	0	2	295	1304	1597	9e-65	244
Vanessa_cardui34975	JC_0065684	95.1	286	14	0	472	1329	989	132	0	625
Vanessa_cardui35007	JC_0065089	94.56	294	16	0	17	898	2439	1558	0	653
Vanessa_cardui35008	JC_0020158	71.7	53	15	0	1	159	870	1028	7e-21	98.7
Vanessa_cardui35012	JC_0008334	100	169	0	0	509	3	357	863	3e-114	407
Vanessa_cardui35017	JC_0034180	87.96	407	49	0	1248	28	1377	157	0	897
Vanessa_cardui35019	JC_0066848	93.62	298	19	0	596	1489	896	3	0	643
Vanessa_cardui35085	JC_0093195	37.93	58	36	0	296	123	712	539	4e-09	58.8
Vanessa_cardui35095	JC_0003260	94.29	105	6	0	713	1027	1467	1781	0	238
Vanessa_cardui35135	JC_0065093	65.55	238	82	0	716	3	1497	2210	2e-116	415
Vanessa_cardui35137	JC_0003048	94.5	109	6	0	327	1	861	535	1e-66	250
Vanessa_cardui35181	JC_0002336	98.2	167	3	0	42	542	1	501	5e-112	400
Vanessa_cardui35182	JC_0004080	50	126	63	0	473	96	421	44	2e-54	164
Vanessa_cardui35198	JC_0000092	65.91	176	60	0	956	429	910	1437	1e-118	282
Vanessa_cardui35200	JC_0065093	64.04	545	196	0	1	1635	744	2378	0	916
Vanessa_cardui35216	JC_0033758	85.53	152	22	0	57	512	2404	1949	9e-129	283
Vanessa_cardui35218	JC_0003249	97.1	207	6	0	1008	388	1233	613	0	484
Vanessa_cardui35219	JC_0001929	58.54	82	34	0	496	251	536	781	2e-92	120
Vanessa_cardui35250	JC_0013133	75.93	241	58	0	120	842	660	1382	1e-149	461
Vanessa_cardui35253	JC_0034248	80.77	104	20	0	312	1	186	497	4e-58	221
Vanessa_cardui35303	JC_0016777	84.59	279	43	0	2432	1596	1092	256	1e-154	544
Vanessa_cardui35328	JC_0033752	85.17	209	31	0	102	728	1091	465	3e-148	431
Vanessa_cardui35342	JC_0000838	61.11	36	14	0	7	114	278	171	1e-18	57
Vanessa_cardui35390	JC_0043558	92.96	71	5	0	902	690	393	181	2e-40	163
Vanessa_cardui35409	JC_0065280	85.71	28	4	0	3	86	2775	2858	2e-20	62.5
Vanessa_cardui35414	JC_0102997	97.39	498	13	0	47	1540	1553	60	0	1093
Vanessa_cardui35431	JC_0020959	34.62	78	51	0	595	828	799	566	2e-08	57.9
Vanessa_cardui35439	JC_0092203	71.43	28	8	0	597	514	660	743	2e-06	50.1
Vanessa_cardui35480	JC_0028903	82.47	97	17	0	2	292	925	635	2e-59	194
Vanessa_cardui35482	JC_0032874	90.43	115	11	0	575	231	1262	918	1e-98	243
Vanessa_cardui35529	JC_0036316	90.86	197	18	0	955	365	615	1205	2e-138	489
Vanessa_cardui35531	JC_0036955	73.48	132	35	0	219	614	1514	1119	5e-68	254
Vanessa_cardui35590	JC_0002933	77.3	141	32	0	518	96	1508	1930	1e-66	241
Vanessa_cardui35603	JC_0093793	93.53	309	20	0	653	1579	674	1600	0	668
Vanessa_cardui35610	JC_0025381	90.14	142	14	0	1	426	1351	926	9e-111	310
Vanessa_cardui35622	JC_0051495	57.63	59	25	0	261	437	230	406	6e-18	63.4
Vanessa_cardui35633	JC_0024235	42.86	35	20	0	952	1056	2273	2377	1e-08	32
Vanessa_cardui35665	JC_0005832	95.15	103	5	0	551	243	1322	1014	4e-132	235
Vanessa_cardui35682	JC_0020959	34.62	78	51	0	645	412	799	566	2e-08	57.9
Vanessa_cardui35725	JC_0112086	94.29	140	8	0	1101	1520	2	421	3e-87	320
Vanessa_cardui35759	JC_0001454	89.8	255	26	0	23	787	941	177	5e-141	497
Vanessa_cardui35822	JC_0093717	70.83	24	7	0	283	212	293	222	4e-09	48.7
Vanessa_cardui35834	JC_0057196	51.22	82	40	0	373	618	455	210	5e-39	110
Vanessa_cardui35848	JC_0041576	22.89	83	64	0	551	303	663	911	6e-06	46
Vanessa_cardui35880	JC_0009396	94.38	178	10	0	535	2	1313	780	8e-125	434
Vanessa_cardui35890	JC_0000312	94.23	156	9	0	650	1117	1375	908	0	380
Vanessa_cardui36027	JC_0085681	85.88	262	37	0	1296	511	1408	623	3e-162	569
Vanessa_cardui36045	JC_0029790	46.15	39	21	0	593	477	88	204	1e-26	51.5
Vanessa_cardui36055	JC_0049842	92.11	76	6	0	299	72	566	339	1e-103	173
Vanessa_cardui36070	JC_0063844	58.82	34	14	0	469	570	307	408	5e-08	55.6
Vanessa_cardui36086	JC_0077986	50	34	17	0	323	424	362	463	1e-05	39.6
Vanessa_cardui36103	JC_0097499	77.27	44	10	0	121	252	946	1077	2e-15	79.6
Vanessa_cardui36136	JC_0110299	56.92	130	56	0	761	372	1297	908	3e-42	169
Vanessa_cardui36140	JC_0035955	72.65	117	32	0	375	25	966	1316	2e-177	202
Vanessa_cardui36164	JC_0024066	68.42	38	12	0	439	326	163	276	2e-10	54.7
Vanessa_cardui36190	JC_0063765	70.21	94	28	0	429	710	545	264	5e-77	165
Vanessa_cardui36192	JC_0027660	85.71	49	7	0	680	826	458	604	1e-60	105
Vanessa_cardui36213	JC_0001415	68.99	129	40	0	166	552	391	777	2e-82	242
Vanessa_cardui36240	JC_0003854	98.03	203	4	0	1	609	146	754	2e-128	455
Vanessa_cardui36313	JC_0049251	69.86	73	22	0	221	3	341	123	3e-49	129
Vanessa_cardui36328	JC_0000816	50	62	31	0	321	506	6	191	1e-07	53.8
Vanessa_cardui36333	JC_0073676	100	325	0	0	1241	267	7	981	0	676
Vanessa_cardui36340	JC_0002810	80.95	63	12	0	331	143	168	356	9e-59	126
Vanessa_cardui36351	JC_0092455	96.34	164	6	0	1	492	772	281	6e-158	344
Vanessa_cardui36352	JC_0109850	95.77	189	8	0	567	1	3807	3241	8e-103	370
Vanessa_cardui36366	JC_0024016	83.24	179	30	0	538	2	832	1368	7e-95	343
Vanessa_cardui36368	JC_0066807	53.33	30	14	0	460	371	356	267	3e-09	40
Vanessa_cardui36375	JC_0110299	56.92	130	56	0	9	398	1297	908	6e-42	168
Vanessa_cardui36386	JC_0066830	99.52	208	1	0	224	847	729	106	4e-141	499
Vanessa_cardui36433	JC_0044745	77.3	141	32	0	432	10	2727	2305	4e-96	276
Vanessa_cardui36581	JC_0065233	85.37	41	6	0	127	5	4	126	5e-19	92.3
Vanessa_cardui36583	JC_0003136	58.62	319	132	0	25	981	437	1393	2e-132	366
Vanessa_cardui36609	JC_0112756	59.91	212	85	0	845	210	1813	1178	1e-124	347
Vanessa_cardui36623	JC_0012893	56.64	113	49	0	199	537	1952	1614	1e-47	157
Vanessa_cardui36626	JC_0001644	87.56	225	28	0	2	676	1220	546	2e-131	465
Vanessa_cardui36715	JC_0044750	90.24	41	4	0	1663	1785	521	643	9e-53	101
Vanessa_cardui36716	JC_0093507	98.98	98	1	0	635	342	1893	2186	6e-95	197
Vanessa_cardui36839	JC_0093186	95.86	169	7	0	3	509	617	111	1e-106	383
Vanessa_cardui36880	JC_0033571	94.38	267	15	0	2	802	262	1062	6e-178	620
Vanessa_cardui36898	JC_0094202	51.32	76	37	0	294	521	685	458	3e-24	104
Vanessa_cardui36907	JC_0034187	95.82	311	13	0	504	1436	105	1037	0	745
Vanessa_cardui36955	JC_0001256	89.09	55	6	0	612	448	1360	1524	1e-34	120
Vanessa_cardui36963	JC_0115035	63.25	234	86	0	2	703	2278	1577	3e-107	385
Vanessa_cardui36969	JC_0002096	89.74	39	4	0	139	23	140	24	3e-47	91.5
Vanessa_cardui36990	JC_0088021	93.75	32	2	0	303	398	65	160	6e-41	68.9
Vanessa_cardui37023	JC_0033127	92.18	307	24	0	3195	2275	1221	301	0	622
Vanessa_cardui37028	JC_0050383	44.64	112	62	0	169	504	28	363	1e-56	129
Vanessa_cardui37030	JC_0000539	97.02	302	9	0	603	1508	1832	927	0	679
Vanessa_cardui37039	JC_0001238	87.79	131	16	0	458	66	520	912	4e-137	287
Vanessa_cardui37045	JC_0003513	63.33	120	44	0	173	532	438	797	1e-48	190
Vanessa_cardui37054	JC_0065900	82.8	93	16	0	1028	1306	126	404	1e-51	193
Vanessa_cardui37056	JC_0114949	72.51	211	58	0	677	45	1947	1315	8e-105	377
Vanessa_cardui37077	JC_0115680	84.21	76	12	0	290	63	902	1129	1e-106	146
Vanessa_cardui37093	JC_0077784	44.62	65	36	0	518	712	846	652	9e-31	77.1
Vanessa_cardui37119	JC_0119413	80.82	73	14	0	158	376	983	765	8e-52	148
Vanessa_cardui37168	JC_0050517	63.64	88	32	0	340	77	880	617	2e-41	129
Vanessa_cardui37212	JC_0117140	88.18	110	13	0	575	246	534	205	1e-84	209
Vanessa_cardui37229	JC_0037457	79.71	138	28	0	836	423	1261	848	2e-140	280
Vanessa_cardui37231	JC_0093507	98.98	98	1	0	293	586	1893	2186	2e-94	196
Vanessa_cardui37298	JC_0065275	66.67	36	12	0	89	196	542	435	8e-10	51.9
Vanessa_cardui37318	JC_0050141	97.12	626	18	0	1	1878	773	2650	0	1528
Vanessa_cardui37327	JC_0016613	72.13	183	51	0	1299	751	986	438	7e-151	325
Vanessa_cardui37344	JC_0111320	94.68	94	5	0	296	577	739	458	9e-131	221
Vanessa_cardui37351	JC_0094914	100	107	0	0	463	783	1600	1280	4e-63	217
Vanessa_cardui37403	JC_0077274	96.98	232	7	0	256	951	900	205	0	596
Vanessa_cardui37431	JC_0007080	82.2	118	21	0	186	539	825	472	6e-73	251
Vanessa_cardui37441	JC_0024490	97.4	77	2	0	119	349	2	232	9e-137	180
Vanessa_cardui37452	JC_0033223	98.61	216	3	0	453	1100	1	648	1e-148	523
Vanessa_cardui37498	JC_0001040	87.42	159	20	0	2403	1927	683	1159	2e-106	340
Vanessa_cardui37500	JC_0001193	34.62	52	34	0	340	495	766	611	6e-11	40.9
Vanessa_cardui37504	JC_0002726	40.91	66	39	0	284	481	735	932	3e-16	82.6
Vanessa_cardui37510	JC_0078129	65.07	292	102	0	1027	152	954	79	1e-121	433
Vanessa_cardui37538	JC_0115680	93.75	64	4	0	435	626	908	1099	8e-143	135
Vanessa_cardui37557	JC_0001594	86.59	82	11	0	468	713	808	1053	1e-71	153
Vanessa_cardui37588	JC_0033127	92.18	307	24	0	1236	2156	1221	301	0	622
Vanessa_cardui37594	JC_0034819	75.93	54	13	0	38	199	497	336	2e-32	95.9
Vanessa_cardui37621	JC_0003871	94.87	78	4	0	235	2	418	185	5e-54	208
Vanessa_cardui37629	JC_0077942	89.8	49	5	0	302	156	904	1050	1e-51	102
Vanessa_cardui37660	JC_0091728	100	70	0	0	401	192	861	652	1e-39	161
Vanessa_cardui37669	JC_0033802	86.75	234	31	0	126	827	98	799	0	469
Vanessa_cardui37682	JC_0077605	96.31	217	8	0	1	651	887	237	1e-126	450
Vanessa_cardui37703	JC_0024580	68.75	32	10	0	343	248	770	865	3e-06	49.6
Vanessa_cardui37780	JC_0087000	70.38	574	170	0	1761	40	418	2139	0	1018
Vanessa_cardui37793	JC_0001120	70.31	128	38	0	804	421	579	196	2e-140	227
Vanessa_cardui37820	JC_0013762	28.17	71	51	0	25	237	377	589	4e-12	49.2
Vanessa_cardui37829	JC_0003235	98	200	4	0	1091	492	2778	2179	0	461
Vanessa_cardui37831	JC_0071585	92.31	169	13	0	36	542	154	660	8e-106	374
Vanessa_cardui37872	JC_0063765	70.21	94	28	0	697	978	545	264	4e-98	165
Vanessa_cardui37875	JC_0000969	89.57	326	34	0	1377	400	207	1184	0	689
Vanessa_cardui37931	JC_0063676	64.33	157	56	0	2	472	1403	933	8e-132	214
Vanessa_cardui37992	JC_0033752	85.65	209	30	0	958	332	1091	465	8e-147	435
Vanessa_cardui38011	JC_0044883	91.58	95	8	0	3	287	892	1176	3e-56	215
Vanessa_cardui38080	JC_0005396	86.41	103	14	0	311	3	1761	1453	1e-57	220
Vanessa_cardui38111	JC_0077899	95.4	174	8	0	722	201	673	152	6e-126	406
Vanessa_cardui38141	JC_0115728	97.37	38	1	0	114	1	3	116	1e-16	84.5
Vanessa_cardui38144	JC_0065074	82.76	435	75	0	1401	97	267	1571	0	814
Vanessa_cardui38172	JC_0012349	56.64	256	111	0	209	976	984	1751	1e-99	360
Vanessa_cardui38264	JC_0044772	35.14	111	72	0	1187	1519	757	425	5e-50	101
Vanessa_cardui38284	JC_0063676	62.84	148	55	0	1456	1013	1376	933	7e-126	193
Vanessa_cardui38287	JC_0110747	70.16	258	77	0	797	24	2	775	2e-127	452
Vanessa_cardui38301	JC_0000969	89.37	348	37	0	22	1065	141	1184	0	730
Vanessa_cardui38327	JC_0111654	78.08	146	32	0	529	966	1475	1038	0	271
Vanessa_cardui38381	JC_0000263	87.22	180	23	0	115	654	46	585	6e-110	394
Vanessa_cardui38408	JC_0033145	96.48	199	7	0	697	101	3479	2883	0	468
Vanessa_cardui38412	JC_0000833	95	60	3	0	1	180	2505	2326	1e-134	151
Vanessa_cardui38428	JC_0033650	87.43	167	21	0	2	502	284	784	2e-107	332
Vanessa_cardui38460	JC_0033802	86.75	234	31	0	2130	1429	98	799	0	469
Vanessa_cardui38499	JC_0003468	96.84	95	3	0	1294	1578	140	424	1e-74	227
Vanessa_cardui38543	JC_0001479	83.93	168	27	0	10	513	1092	1595	2e-75	279
Vanessa_cardui38565	JC_0007229	53.33	30	14	0	448	537	206	295	3e-09	40
Vanessa_cardui38569	JC_0102956	85.33	75	11	0	626	402	1691	1467	1e-63	140
Vanessa_cardui38571	JC_0064625	83.33	132	22	0	742	347	900	505	1e-106	270
Vanessa_cardui38629	JC_0032598	85.89	397	56	0	995	2185	1958	768	0	794
Vanessa_cardui38636	JC_0003034	83.76	117	19	0	209	559	2063	2413	8e-85	237
Vanessa_cardui38638	JC_0111304	62.07	29	11	0	324	410	593	507	6e-13	45.1
Vanessa_cardui38673	JC_0029594	89.19	222	24	0	2	667	666	1	2e-139	493
Vanessa_cardui38682	JC_0092925	97.1	241	7	0	2	724	2065	1343	4e-157	551
Vanessa_cardui38696	JC_0002719	75.34	73	18	0	220	2	1014	1232	2e-87	144
Vanessa_cardui38721	JC_0026988	84.17	120	19	0	393	34	104	463	7e-86	239
Vanessa_cardui38722	JC_0065654	50	30	15	0	640	551	350	439	6e-08	39.1
Vanessa_cardui38730	JC_0041445	55	40	18	0	1006	887	905	786	2e-11	68.4
Vanessa_cardui38739	JC_0003733	85.71	182	26	0	604	59	996	451	2e-111	399
Vanessa_cardui38765	JC_0041361	80	55	11	0	339	503	1044	1208	4e-64	107
Vanessa_cardui38779	JC_0001382	90.98	122	11	0	367	2	738	373	5e-99	266
Vanessa_cardui38780	JC_0001382	97.44	78	2	0	518	285	1558	1325	2e-88	203
Vanessa_cardui38788	JC_0120386	91.78	219	18	0	942	286	105	761	2e-151	478
Vanessa_cardui38860	JC_0112064	96.23	53	2	0	549	391	665	823	3e-27	119
Vanessa_cardui38919	JC_0002921	92.06	378	30	0	1425	2558	1027	2160	0	871
Vanessa_cardui38925	JC_0001120	70.31	128	38	0	960	1343	579	196	3e-140	227
Vanessa_cardui38931	JC_0009200	83.53	249	41	0	62	808	168	914	0	509
Vanessa_cardui38976	JC_0000058	71.74	46	13	0	32	169	688	551	5e-36	81.3
Vanessa_cardui39010	JC_0077434	91.18	68	6	0	522	319	352	149	3e-130	175
Vanessa_cardui39017	JC_0001734	81.08	259	49	0	779	3	1533	757	1e-138	490
Vanessa_cardui39037	JC_0112847	78.87	142	30	0	25	450	91	516	5e-72	243
Vanessa_cardui39071	JC_0110687	84.11	302	48	0	3453	2548	3035	2130	0	623
Vanessa_cardui39090	JC_0041082	90.94	254	23	0	615	1376	536	1297	0	563
Vanessa_cardui39111	JC_0005651	86.93	199	26	0	55	651	939	1535	5e-121	422
Vanessa_cardui39174	JC_0050141	94.74	760	40	0	4106	1827	371	2650	0	1782
Vanessa_cardui39188	JC_0098005	84.74	249	38	0	1	747	95	841	2e-180	520
Vanessa_cardui39268	JC_0115691	100	45	0	0	424	290	298	432	2e-92	115
Vanessa_cardui39271	JC_0033693	85.71	126	18	0	610	233	655	1032	6e-86	151
Vanessa_cardui39281	JC_0110579	98.53	136	2	0	210	617	1440	1033	1e-93	331
Vanessa_cardui39302	JC_0007124	79.31	29	6	0	574	488	1337	1251	8e-16	51.9
Vanessa_cardui39303	JC_0032912	80.29	279	55	0	646	1482	732	1568	0	513
Vanessa_cardui39346	JC_0002486	51.43	35	17	0	538	642	489	593	2e-15	45.5
Vanessa_cardui39374	JC_0001405	77.94	204	45	0	326	937	367	978	3e-112	402
Vanessa_cardui39381	JC_0043558	93.24	74	5	0	106	327	402	181	2e-62	170
Vanessa_cardui39385	JC_0065205	96.37	441	16	0	389	1711	1324	2	0	981
Vanessa_cardui39490	JC_0117140	86.42	81	11	0	408	650	534	292	1e-77	169
Vanessa_cardui39515	JC_0006981	62.18	156	59	0	37	504	9	476	2e-53	182
Vanessa_cardui39525	JC_0102951	60.61	330	130	0	1335	346	2372	1383	2e-154	543
Vanessa_cardui39556	JC_0043039	75.44	57	14	0	357	527	543	373	9e-61	105
Vanessa_cardui39594	JC_0111676	79.73	74	15	0	570	349	939	1160	1e-60	132
Vanessa_cardui39596	JC_0000255	87.25	149	19	0	448	2	2375	1929	2e-62	236
Vanessa_cardui39600	JC_0116065	93.27	104	7	0	298	609	596	907	6e-104	220
Vanessa_cardui39632	JC_0100700	31.37	102	70	0	763	458	1005	700	7e-24	75.8
Vanessa_cardui39635	JC_0003059	65.22	23	8	0	766	698	2442	2510	6e-08	38.2
Vanessa_cardui39664	JC_0051414	98.35	182	3	0	546	1	1079	534	6e-121	430
Vanessa_cardui39677	JC_0001923	79.55	44	9	0	495	364	955	824	5e-19	74.4
Vanessa_cardui39697	JC_0111348	90.03	361	36	0	256	1338	125	1207	0	818
Vanessa_cardui39706	JC_0003000	79.69	64	13	0	422	231	505	314	6e-85	139
Vanessa_cardui39719	JC_0002837	86.14	166	23	0	500	3	660	163	4e-90	327
Vanessa_cardui39735	JC_0092267	80.95	63	12	0	490	302	699	887	2e-25	109
Vanessa_cardui39757	JC_0062364	97.94	97	2	0	861	1151	1123	1413	5e-154	232
Vanessa_cardui39770	JC_0034488	27.87	61	44	0	859	677	1636	1454	7e-08	37.7
Vanessa_cardui39773	JC_0067031	71.11	45	13	0	210	344	1018	884	2e-26	75.3
Vanessa_cardui39782	JC_0036684	27.27	55	40	0	787	951	608	772	1e-11	57.4
Vanessa_cardui39788	JC_0000767	60	45	18	0	139	273	595	461	6e-30	70.7
Vanessa_cardui39793	JC_0017193	60.65	216	85	0	869	222	903	1550	1e-90	330
Vanessa_cardui39811	JC_0003197	58.65	104	43	0	869	558	1209	898	1e-45	153
Vanessa_cardui39864	JC_0110667	75.56	225	55	0	675	1	1742	1068	6e-122	407
Vanessa_cardui39877	JC_0050769	95.77	71	3	0	960	748	459	671	3e-54	124
Vanessa_cardui39884	JC_0033657	93.42	228	15	0	117	800	1950	1267	2e-168	511
Vanessa_cardui39888	JC_0111306	89.65	367	38	0	426	1526	1168	68	0	769
Vanessa_cardui39902	JC_0000668	95.81	167	7	0	565	65	1565	1065	5e-138	328
Vanessa_cardui39936	JC_0001405	46.81	47	25	0	219	79	769	909	1e-16	55.6
Vanessa_cardui39969	JC_0049699	91.55	142	12	0	620	195	433	8	3e-85	312
Vanessa_cardui39985	JC_0034510	45.31	64	35	0	1392	1583	539	730	1e-16	85.8
Vanessa_cardui39986	JC_0115516	88.18	203	24	0	1246	1854	613	5	0	398
Vanessa_cardui40013	JC_0111398	77.73	229	51	0	5	691	781	1467	2e-115	412
Vanessa_cardui40034	JC_0110241	84.19	291	46	0	974	102	402	1274	1e-168	589
Vanessa_cardui40065	JC_0013813	65.62	96	33	0	668	381	392	679	6e-53	133
Vanessa_cardui40076	JC_0001031	95.1	102	5	0	393	88	4727	4422	7e-127	232
Vanessa_cardui40096	JC_0019642	98.4	187	3	0	2	562	6	566	4e-126	447
Vanessa_cardui40107	JC_0024717	81.25	16	3	0	82	129	116	163	3e-06	34.1
Vanessa_cardui40113	JC_0001734	89.31	262	28	0	2187	1402	320	1105	0	559
Vanessa_cardui40138	JC_0037224	96.92	292	9	0	148	1023	229	1104	0	718
Vanessa_cardui40179	JC_0008334	48.75	80	41	0	299	538	471	710	1e-32	96.4
Vanessa_cardui40195	JC_0046055	95.41	196	9	0	433	1020	1949	1362	0	448
Vanessa_cardui40206	JC_0005560	84.86	251	38	0	1352	600	16	768	0	498
Vanessa_cardui40212	JC_0093053	87.13	171	22	0	144	656	1276	764	5e-139	385
Vanessa_cardui40222	JC_0041400	78.69	61	13	0	59	241	2044	1862	1e-40	123
Vanessa_cardui40249	JC_0092150	67.74	124	40	0	4	375	631	1002	2e-43	170
Vanessa_cardui40250	JC_0013304	95.16	186	9	0	903	346	587	30	2e-124	442
Vanessa_cardui40268	JC_0024845	81.67	60	11	0	181	2	102	281	4e-46	109
Vanessa_cardui40281	JC_0049265	78.18	110	24	0	330	1	648	319	2e-60	222
Vanessa_cardui40303	JC_0064355	34.78	69	45	0	85	291	43	249	6e-23	80.3
Vanessa_cardui40366	JC_0032842	98.17	109	2	0	2	328	1184	1510	4e-144	275
Vanessa_cardui40376	JC_0013762	27.27	88	64	0	811	548	326	589	1e-14	58.3
Vanessa_cardui40400	JC_0118506	92.5	120	9	0	1108	749	3	362	1e-141	261
Vanessa_cardui40415	JC_0095027	81.61	174	32	0	5	526	1563	1042	2e-98	355
Vanessa_cardui40428	JC_0001210	79.27	82	17	0	732	487	441	196	2e-54	156
Vanessa_cardui40446	JC_0035248	58.82	51	21	0	114	266	857	705	8e-18	88.6
Vanessa_cardui40448	JC_0014126	83.96	106	17	0	264	581	1057	740	4e-47	185
Vanessa_cardui40455	JC_0078838	96.59	264	9	0	1053	262	1502	711	7e-165	577
Vanessa_cardui40462	JC_0064454	50	52	26	0	540	385	1105	1260	2e-27	59.7
Vanessa_cardui40510	JC_0071585	92.31	169	13	0	606	100	154	660	9e-106	374
Vanessa_cardui40526	JC_0013176	88.16	380	45	0	2924	1785	638	1777	0	844
Vanessa_cardui40529	JC_0064975	90.4	250	24	0	1260	511	260	1009	5e-164	575
Vanessa_cardui40550	JC_0000631	82.24	152	27	0	1	456	810	355	1e-88	319
Vanessa_cardui40559	JC_0016767	92.03	138	11	0	2	415	416	829	2e-108	323
Vanessa_cardui40566	JC_0093275	90.48	231	22	0	2	694	1080	388	1e-139	492
Vanessa_cardui40585	JC_0000759	65	40	14	0	427	308	813	694	1e-22	65.2
Vanessa_cardui40592	JC_0005683	64.68	235	83	0	960	256	1069	365	4e-90	326
Vanessa_cardui40593	JC_0111161	31.94	72	49	0	270	55	435	650	3e-06	51.1
Vanessa_cardui40612	JC_0002757	86.83	205	27	0	300	914	670	1284	2e-139	451
Vanessa_cardui40618	JC_0003104	96.38	304	11	0	1172	261	912	1	0	690
Vanessa_cardui40638	JC_0051595	61.01	159	62	0	634	158	123	599	1e-79	245
Vanessa_cardui40657	JC_0110246	81.82	55	10	0	470	306	988	824	1e-75	105
Vanessa_cardui40730	JC_0095870	94.74	171	9	0	514	2	583	1095	6e-113	403
Vanessa_cardui40737	JC_0002126	97.24	145	4	0	2	436	1056	622	3e-179	358
Vanessa_cardui40742	JC_0002363	95.18	83	4	0	3407	3159	3907	4155	1e-94	187
Vanessa_cardui40790	JC_0004887	34.33	67	44	0	592	392	388	188	1e-09	61.1
Vanessa_cardui40831	JC_0002110	95.42	284	13	0	852	1	98	949	0	651
Vanessa_cardui40875	JC_0000794	93.81	210	13	0	632	3	1443	2072	1e-131	466
Vanessa_cardui40884	JC_0092842	98.45	129	2	0	417	803	1124	738	5e-161	320
Vanessa_cardui40930	JC_0065210	100	140	0	0	182	601	698	1117	7e-119	337
Vanessa_cardui40947	JC_0077274	96.98	232	7	0	409	1104	900	205	0	596
Vanessa_cardui40955	JC_0091988	29.52	105	74	0	297	611	324	638	1e-17	69.3
Vanessa_cardui40965	JC_0010992	90.58	191	18	0	1	573	2006	1434	4e-120	427
Vanessa_cardui41000	JC_0094324	65.38	52	18	0	1	156	90	245	9e-15	78
Vanessa_cardui41005	JC_0065164	88.4	362	42	0	56	1141	267	1352	0	824
Vanessa_cardui41008	JC_0097764	40.32	62	37	0	574	389	717	532	6e-20	62.5
Vanessa_cardui41106	JC_0034191	36.84	57	36	0	408	238	923	753	9e-06	47.8
Vanessa_cardui41118	JC_0092023	91.27	126	11	0	546	923	750	1127	7e-119	240
Vanessa_cardui41128	JC_0001718	71.84	103	29	0	545	853	1935	1627	9e-68	195
Vanessa_cardui41149	JC_0001758	90.6	117	11	0	232	582	1468	1818	3e-89	252
Vanessa_cardui41157	JC_0093321	75.4	126	31	0	1427	1050	995	618	5e-94	244
Vanessa_cardui41164	JC_0013227	96.34	164	6	0	3	494	567	1058	3e-91	332
Vanessa_cardui41165	JC_0046055	95.41	196	9	0	908	321	1949	1362	2e-178	448
Vanessa_cardui41182	JC_0057779	90.45	199	19	0	598	2	1260	664	4e-118	422
Vanessa_cardui41213	JC_0111292	94.81	347	18	0	1042	2	2121	1081	0	774
Vanessa_cardui41218	JC_0001327	93.31	299	20	0	898	2	24	920	0	662
Vanessa_cardui41231	JC_0111191	89.66	29	3	0	2	88	543	629	6e-57	61.1
Vanessa_cardui41239	JC_0041656	83.91	317	51	0	257	1207	956	6	0	649
Vanessa_cardui41276	JC_0020298	81.14	175	33	0	3	527	796	272	1e-97	352
Vanessa_cardui41288	JC_0000901	79.1	67	14	0	202	2	2259	2459	6e-70	131
Vanessa_cardui41289	JC_0050769	95.6	182	8	0	929	384	126	671	2e-103	373
Vanessa_cardui41331	JC_0001262	79.13	254	53	0	60	821	2711	1950	4e-144	508
Vanessa_cardui41335	JC_0013058	30.65	62	43	0	417	232	548	363	2e-08	49.6
Vanessa_cardui41343	JC_0057196	51.14	88	43	0	386	123	455	192	7e-42	120
Vanessa_cardui41353	JC_0002010	98.26	230	4	0	2	691	2685	1996	2e-153	539
Vanessa_cardui41361	JC_0033625	98.27	346	6	0	4400	3363	1888	851	0	812
Vanessa_cardui41362	JC_0112700	82	300	54	0	414	1313	288	1187	0	598
Vanessa_cardui41368	JC_0050827	40	45	27	0	1450	1316	318	452	2e-18	58.3
Vanessa_cardui41370	JC_0000499	82.21	208	37	0	1185	562	518	1141	1e-123	421
Vanessa_cardui41388	JC_0001156	86.08	237	33	0	1084	374	190	900	0	501
Vanessa_cardui41431	JC_0115018	34.72	72	47	0	21	236	1641	1856	2e-08	57.4
Vanessa_cardui41450	JC_0049989	83.87	62	10	0	2	187	1709	1524	6e-58	126
Vanessa_cardui41453	JC_0098316	88.28	128	15	0	537	154	1215	832	7e-80	255
Vanessa_cardui41462	JC_0002384	100	45	0	0	136	2	878	744	4e-75	111
Vanessa_cardui41464	JC_0043795	95.77	142	6	0	25	450	1099	674	5e-133	332
Vanessa_cardui41482	JC_0001687	84.97	153	23	0	694	1152	1519	1977	3e-173	329
Vanessa_cardui41542	JC_0064656	97.44	156	4	0	469	2	954	487	3e-102	369
Vanessa_cardui41562	JC_0041997	91.84	49	4	0	259	405	220	366	4e-58	119
Vanessa_cardui41577	JC_0024540	95.57	361	16	0	1274	2356	1	1083	0	798
Vanessa_cardui41578	JC_0035999	40.74	81	48	0	272	514	558	800	2e-16	83.5
Vanessa_cardui41586	JC_0057919	86.43	221	30	0	473	1135	403	1065	0	487
Vanessa_cardui41588	JC_0042811	94.32	88	5	0	531	268	944	1207	3e-52	202
Vanessa_cardui41592	JC_0027660	83.33	30	5	0	1	90	773	684	2e-10	61.3
Vanessa_cardui41594	JC_0077882	41.67	144	84	0	1	432	884	453	1e-28	123
Vanessa_cardui41612	JC_0028527	94.25	313	18	0	837	1775	962	1900	0	670
Vanessa_cardui41614	JC_0106107	66.81	238	79	0	718	5	251	964	9e-121	416
Vanessa_cardui41658	JC_0000631	79.62	368	75	0	13	1116	1458	355	0	729
Vanessa_cardui41671	JC_0092842	99.21	127	1	0	2	382	1118	738	1e-124	318
Vanessa_cardui41692	JC_0034510	89.03	155	17	0	590	126	815	1279	0	357
Vanessa_cardui41706	JC_0001437	82.05	78	14	0	646	413	851	618	3e-68	158
Vanessa_cardui41707	JC_0005433	97.78	90	2	0	1	270	1284	1553	4e-53	205
Vanessa_cardui41728	JC_0003374	90.11	91	9	0	328	56	956	1228	3e-120	218
Vanessa_cardui41740	JC_0000456	38.64	44	27	0	129	260	101	232	4e-07	40.5
Vanessa_cardui41764	JC_0112550	91.03	145	13	0	2	436	676	1110	3e-86	315
Vanessa_cardui41765	JC_0000003	88.89	126	14	0	380	3	11464	11087	4e-85	264
Vanessa_cardui41785	JC_0001386	70.42	71	21	0	164	376	725	937	2e-42	116
Vanessa_cardui41788	JC_0115102	94.7	151	8	0	796	344	1471	1923	8e-172	358
Vanessa_cardui41817	JC_0041337	100	136	0	0	410	3	2	409	5e-95	344
Vanessa_cardui41832	JC_0063982	97.46	118	3	0	170	523	1023	670	1e-83	235
Vanessa_cardui41848	JC_0000966	41.49	94	55	0	157	438	462	181	8e-39	115
Vanessa_cardui41894	JC_0001848	69.27	449	138	0	1348	2	581	1927	0	686
Vanessa_cardui41902	JC_0037224	97.2	250	7	0	1259	510	355	1104	1e-174	610
Vanessa_cardui41926	JC_0005560	44.44	99	55	0	625	329	958	1254	1e-66	109
Vanessa_cardui41964	JC_0013813	78.72	47	10	0	335	475	861	1001	7e-46	91.8
Vanessa_cardui41986	JC_0111304	74.24	66	17	0	319	516	820	1017	6e-24	108
Vanessa_cardui41999	JC_0111492	67.74	31	10	0	14	106	1724	1816	3e-19	60.2
Vanessa_cardui42008	JC_0065075	91.84	98	8	0	444	151	1078	785	1e-93	215
Vanessa_cardui42093	JC_0013119	89.82	226	23	0	1	678	294	971	3e-146	498
Vanessa_cardui42116	JC_0109925	85.52	145	21	0	1091	1525	605	171	0	282
Vanessa_cardui42160	JC_0033609	82.63	213	37	0	3	641	1007	369	0	403
Vanessa_cardui42169	JC_0100308	29.73	74	52	0	286	507	694	473	2e-08	46
Vanessa_cardui42174	JC_0003496	93.1	319	22	0	699	1655	968	12	0	716
Vanessa_cardui42210	JC_0016675	85.48	365	53	0	121	1215	306	1400	0	726
Vanessa_cardui42231	JC_0001327	93.37	377	25	0	23	1153	24	1154	0	842
Vanessa_cardui42249	JC_0003544	81.94	72	13	0	356	141	3	218	2e-42	118
Vanessa_cardui42293	JC_0062074	69.57	92	28	0	362	87	1451	1176	4e-57	161
Vanessa_cardui42304	JC_0065210	98.7	154	2	0	2	463	1169	1630	6e-104	374
Vanessa_cardui42335	JC_0013210	82.88	222	38	0	122	787	2207	1542	6e-127	451
Vanessa_cardui42336	JC_0001822	66.05	271	92	0	17	829	252	1064	7e-124	440
Vanessa_cardui42357	JC_0024490	91.89	148	12	0	132	575	2	445	0	320
Vanessa_cardui42364	JC_0110415	80.68	176	34	0	574	47	1221	694	9e-84	299
Vanessa_cardui42386	JC_0000713	87.22	133	17	0	1768	1370	2859	3257	0	276
Vanessa_cardui42393	JC_0092271	97.25	109	3	0	327	1	1998	1672	6e-84	277
Vanessa_cardui42402	JC_0110108	68.18	22	7	0	457	522	833	768	1e-13	34.1
Vanessa_cardui42407	JC_0002533	95.63	252	11	0	2	757	1578	2333	0	590
Vanessa_cardui42417	JC_0000397	98.27	637	11	0	761	2671	413	2323	0	1414
Vanessa_cardui42470	JC_0110250	82.94	170	29	0	40	549	3	512	1e-171	336
Vanessa_cardui42485	JC_0041749	76.47	136	32	0	499	92	422	15	3e-72	268
Vanessa_cardui42491	JC_0110093	97.81	183	4	0	999	451	53	601	0	436
Vanessa_cardui42505	JC_0005789	36.11	72	46	0	205	420	613	828	8e-14	74.7
Vanessa_cardui42507	JC_0021621	68.6	121	38	0	928	566	566	204	3e-58	204
Vanessa_cardui42517	JC_0001289	94.94	79	4	0	621	385	693	457	8e-130	182
Vanessa_cardui42522	JC_0014869	98.1	263	5	0	3	791	263	1051	2e-171	599
Vanessa_cardui42556	JC_0002134	85.2	223	33	0	517	1185	1003	1671	0	478
Vanessa_cardui42607	JC_0004080	80.48	415	81	0	2	1246	324	1568	0	730
Vanessa_cardui42624	JC_0034615	75.19	129	32	0	1	387	550	936	2e-67	217
Vanessa_cardui42653	JC_0101326	62.83	113	42	0	194	532	808	470	2e-44	176
Vanessa_cardui42697	JC_0000213	94.74	228	12	0	938	255	992	309	2e-150	513
Vanessa_cardui42744	JC_0112884	72.11	147	41	0	608	168	703	263	4e-101	260
Vanessa_cardui42757	JC_0024540	95.57	361	16	0	1913	831	1	1083	0	798
Vanessa_cardui42783	JC_0016608	71.43	28	8	0	857	940	2321	2404	2e-06	51
Vanessa_cardui42795	JC_0026105	69.25	322	99	0	1026	61	1062	97	0	560
Vanessa_cardui42803	JC_0007124	77.55	49	11	0	988	1134	1396	1250	1e-28	80.8
Vanessa_cardui42911	JC_0114181	99.43	176	1	0	530	3	1421	894	6e-123	437
Vanessa_cardui42931	JC_0116186	42.86	42	24	0	758	633	637	762	5e-10	58.8
Vanessa_cardui42932	JC_0003862	90.23	133	13	0	187	585	1378	1776	5e-116	324
Vanessa_cardui42945	JC_0001498	71.88	160	45	0	3	482	2304	1825	0	287
Vanessa_cardui42958	JC_0033667	86.84	76	10	0	404	177	106	333	3e-75	155
Vanessa_cardui42976	JC_0111292	90.13	385	38	0	1466	312	2070	916	0	813
Vanessa_cardui43014	JC_0036687	47.27	55	29	0	359	523	5	169	8e-08	54.7
Vanessa_cardui43019	JC_0077434	91.18	68	6	0	1057	1260	352	149	1e-129	175
Vanessa_cardui43033	JC_0063646	57.36	197	84	0	719	129	525	1115	4e-63	238
Vanessa_cardui43035	JC_0032598	83.7	319	52	0	2	958	1634	678	0	631
Vanessa_cardui43041	JC_0064707	76.96	191	44	0	21	593	94	666	5e-102	367
Vanessa_cardui43050	JC_0001686	86.57	201	27	0	411	1013	1779	1177	0	420
Vanessa_cardui43061	JC_0005815	87.83	263	32	0	1	789	590	1378	1e-142	503
Vanessa_cardui43068	JC_0106118	60.8	125	49	0	386	12	224	598	7e-51	198
Vanessa_cardui43086	JC_0100245	79.47	151	31	0	93	545	906	454	2e-98	246
Vanessa_cardui43088	JC_0001900	88.14	118	14	0	2	355	422	69	6e-69	258
Vanessa_cardui43089	JC_0003438	89.58	48	5	0	197	54	395	252	9e-71	104
Vanessa_cardui43092	JC_0093053	87.13	171	22	0	1151	639	1276	764	5e-139	385
Vanessa_cardui43175	JC_0111191	92.31	39	3	0	3	119	506	622	6e-59	86.3
Vanessa_cardui43182	JC_0119301	88.72	257	29	0	977	1747	1057	287	1e-135	481
Vanessa_cardui43185	JC_0001289	91.69	313	26	0	939	1	2001	1063	0	669
Vanessa_cardui43189	JC_0091702	92.06	63	5	0	189	1	62	250	2e-42	142
Vanessa_cardui43214	JC_0110687	93.3	403	27	0	3220	4428	1211	3	0	846
Vanessa_cardui43218	JC_0002561	81.13	53	10	0	363	205	408	250	1e-54	101
Vanessa_cardui43238	JC_0006672	93.45	168	11	0	2	505	1391	1894	2e-89	326
Vanessa_cardui43250	JC_0066551	93.33	390	26	0	225	1394	1357	188	0	791
Vanessa_cardui43284	JC_0115025	43.66	71	40	0	208	420	1340	1128	1e-21	89.5
Vanessa_cardui43287	JC_0049169	100	97	0	0	279	569	1580	1870	9e-116	204
Vanessa_cardui43346	JC_0065336	98.46	65	1	0	713	907	651	457	2e-53	160
Vanessa_cardui43372	JC_0013210	85.07	268	40	0	804	1	2207	1404	3e-158	555
Vanessa_cardui43390	JC_0012767	94.74	171	9	0	515	3	129	641	2e-121	418
Vanessa_cardui43396	JC_0103313	88.64	132	15	0	1	396	830	435	1e-135	317
Vanessa_cardui43397	JC_0002609	83.54	79	13	0	71	307	904	668	1e-32	137
Vanessa_cardui43410	JC_0065208	79.47	263	54	0	1	789	364	1152	2e-156	546
Vanessa_cardui43445	JC_0024749	69.77	43	13	0	307	435	878	750	8e-16	68.4
Vanessa_cardui43490	JC_0002779	93.55	155	10	0	467	3	1674	1210	2e-101	366
Vanessa_cardui43510	JC_0036133	95.71	140	6	0	149	568	1123	704	2e-139	325
Vanessa_cardui43554	JC_0002842	90.35	228	22	0	500	1183	439	1122	0	498
Vanessa_cardui43615	JC_0042701	55.08	187	84	0	154	714	1895	2455	2e-57	208
Vanessa_cardui43618	JC_0033149	95.12	41	2	0	579	457	1531	1409	2e-38	105
Vanessa_cardui43621	JC_0007064	42.11	57	33	0	628	458	789	619	2e-12	60.6
Vanessa_cardui43633	JC_0093053	72.46	167	46	0	41	541	586	86	3e-90	328
Vanessa_cardui43664	JC_0110299	53.25	77	36	0	1270	1500	725	495	1e-45	102
Vanessa_cardui43670	JC_0050383	70.45	44	13	0	377	246	28	159	3e-23	74.4
Vanessa_cardui43692	JC_0041306	92.73	275	20	0	114	938	318	1142	6e-163	571
Vanessa_cardui43700	JC_0033224	76.32	38	9	0	535	422	1627	1514	8e-12	58.3
Vanessa_cardui43711	JC_0112847	85.82	134	19	0	402	1	910	1311	1e-135	282
Vanessa_cardui43726	JC_0003104	97.8	227	5	0	1207	527	1140	460	0	525
Vanessa_cardui43742	JC_0013269	92.19	128	10	0	320	703	114	497	1e-155	287
Vanessa_cardui43756	JC_0033818	92.36	301	23	0	3373	2471	1072	170	0	659
Vanessa_cardui43758	JC_0014089	29.55	88	62	0	583	846	583	846	2e-10	65.2
Vanessa_cardui43806	JC_0092718	98.23	113	2	0	783	1121	508	846	5e-132	265
Vanessa_cardui43814	JC_0032578	85	40	6	0	143	24	291	410	9e-37	75.3
Vanessa_cardui43832	JC_0002779	94.39	196	11	0	470	1057	1674	1087	1e-132	470
Vanessa_cardui43847	JC_0002096	64.58	48	17	0	1	144	2006	1863	2e-14	76.2
Vanessa_cardui43881	JC_0036984	95.91	220	9	0	76	735	853	194	6e-151	504
Vanessa_cardui43886	JC_0029743	34.88	43	28	0	68	196	1351	1223	3e-06	50.1
Vanessa_cardui43888	JC_0091844	85.07	268	40	0	893	90	225	1028	4e-161	555
Vanessa_cardui43900	JC_0045474	98.31	59	1	0	177	1	1164	988	6e-33	138
Vanessa_cardui43902	JC_0002204	74.34	152	39	0	679	224	350	805	2e-109	290
Vanessa_cardui43909	JC_0028613	95.04	242	12	0	727	2	21	746	3e-153	538
Vanessa_cardui43949	JC_0101996	91.89	111	9	0	193	525	470	802	1e-95	237
Vanessa_cardui43961	JC_0002504	88.18	110	13	0	793	464	1065	736	3e-126	237
Vanessa_cardui43967	JC_0112082	63.38	71	26	0	668	456	1	213	2e-79	120
Vanessa_cardui43970	JC_0023989	94.61	241	13	0	725	3	2178	1456	6e-161	563
Vanessa_cardui43979	JC_0024490	91.89	148	12	0	1749	1306	2	445	0	318
Vanessa_cardui43990	JC_0071537	64	25	9	0	491	565	707	633	4e-15	40
Vanessa_cardui43999	JC_0078153	55.07	138	62	0	415	2	286	699	3e-44	175
Vanessa_cardui44054	JC_0064625	81.76	159	29	0	920	444	17	493	4e-139	266
Vanessa_cardui44061	JC_0017888	84.96	133	20	0	232	630	1395	997	2e-109	271
Vanessa_cardui44068	JC_0041676	67.86	28	9	0	1	84	1092	1009	7e-10	43.7
Vanessa_cardui44090	JC_0034094	76.47	17	4	0	200	250	639	589	3e-09	38.6
Vanessa_cardui44101	JC_0110415	80.68	176	34	0	92	619	1221	694	1e-83	298
Vanessa_cardui44102	JC_0032793	59.26	27	11	0	429	509	624	544	4e-07	40
Vanessa_cardui44123	JC_0041082	51.43	35	17	0	356	460	947	1051	3e-11	48.6
Vanessa_cardui44140	JC_0005553	98.54	206	3	0	1514	2131	934	317	2e-142	496
Vanessa_cardui44143	JC_0002784	86.79	106	14	0	113	430	442	759	1e-72	208
Vanessa_cardui44161	JC_0065265	92.86	224	16	0	672	1	3100	2429	4e-137	484
Vanessa_cardui44211	JC_0001739	93.39	121	8	0	575	213	730	1092	2e-135	268
Vanessa_cardui44296	JC_0065281	79.63	162	33	0	319	804	836	351	3e-69	259
Vanessa_cardui44326	JC_0006590	100	26	0	0	563	486	334	257	6e-12	68.4
Vanessa_cardui44330	JC_0042996	86.7	233	31	0	735	37	703	5	2e-131	466
Vanessa_cardui44331	JC_0034248	75	40	10	0	408	527	1193	1074	1e-27	83.1
Vanessa_cardui44332	JC_0111304	74.24	66	17	0	274	77	820	1017	1e-25	108
Vanessa_cardui44338	JC_0036409	86.07	244	34	0	1182	451	734	3	1e-148	504
Vanessa_cardui44340	JC_0005471	96.32	299	11	0	101	997	125	1021	0	705
Vanessa_cardui44359	JC_0064975	92.73	110	8	0	224	553	260	589	8e-72	267
Vanessa_cardui44374	JC_0024714	89.9	198	20	0	670	77	1290	1883	2e-171	363
Vanessa_cardui44389	JC_0103982	96.55	261	9	0	147	929	3	785	3e-175	612
Vanessa_cardui44393	JC_0002151	90.94	530	48	0	381	1970	1083	2672	0	1141
Vanessa_cardui44398	JC_0107633	66.53	242	81	0	1082	357	1082	357	3e-126	389
Vanessa_cardui44415	JC_0037929	89.44	180	19	0	540	1	728	1267	0	402
Vanessa_cardui44467	JC_0033749	82.46	114	20	0	12	353	945	1286	3e-63	239
Vanessa_cardui44474	JC_0034079	94.44	54	3	0	619	458	779	618	8e-57	122
Vanessa_cardui44497	JC_0034079	39.68	63	38	0	485	673	2380	2568	9e-14	64.8
Vanessa_cardui44526	JC_0020131	43.18	44	25	0	560	429	808	677	4e-11	42.8
Vanessa_cardui44528	JC_0065156	83.61	183	30	0	210	758	302	850	1e-105	380
Vanessa_cardui44559	JC_0093465	98.45	194	3	0	197	778	394	975	0	454
Vanessa_cardui44563	JC_0033876	88.44	147	17	0	1192	752	223	663	3e-146	312
Vanessa_cardui44564	JC_0033675	82	50	9	0	318	169	533	682	6e-44	98.7
Vanessa_cardui44597	JC_0093465	98.45	194	3	0	2309	1728	394	975	0	454
Vanessa_cardui44669	JC_0061087	50	28	14	0	452	535	269	186	1e-06	37.3
Vanessa_cardui44670	JC_0108461	47.71	109	57	0	328	2	752	426	3e-37	144
Vanessa_cardui44732	JC_0117140	88.18	110	13	0	2561	2890	534	205	1e-81	209
Vanessa_cardui44744	JC_0065127	78.26	23	5	0	460	392	70	2	2e-08	53.3
Vanessa_cardui44762	JC_0023750	99.31	145	1	0	545	111	599	165	5e-102	351
Vanessa_cardui44764	JC_0001686	86.57	201	27	0	1203	601	1779	1177	0	423
Vanessa_cardui44777	JC_0000421	84.71	157	24	0	3	473	1879	2349	2e-110	281
Vanessa_cardui44783	JC_0034072	85.32	252	37	0	369	1124	377	1132	0	523
Vanessa_cardui44791	JC_0000100	96.48	910	32	0	928	3657	8977	6248	0	2150
Vanessa_cardui44804	JC_0002130	92.77	83	6	0	858	610	224	472	1e-84	187
Vanessa_cardui44808	JC_0000484	96.72	274	9	0	1060	1881	418	1239	0	663
Vanessa_cardui44816	JC_0092376	100	140	0	0	297	716	1966	2385	3e-144	335
Vanessa_cardui44827	JC_0032796	99.31	291	2	0	873	1	1445	573	0	687
Vanessa_cardui44881	JC_0033824	98.83	171	2	0	515	3	1357	1869	5e-116	413
Vanessa_cardui44888	JC_0014928	96.67	481	16	0	3	1445	1834	392	0	1071
Vanessa_cardui44912	JC_0024239	66.8	244	81	0	303	1034	477	1208	9e-150	362
Vanessa_cardui44959	JC_0092925	99.09	220	2	0	2	661	4004	4663	5e-146	514
Vanessa_cardui44986	JC_0003244	62.5	344	129	0	1	1032	1043	12	9e-161	565
Vanessa_cardui44988	JC_0083002	64.2	257	92	0	336	1106	1019	249	1e-152	433
Vanessa_cardui45012	JC_0001476	86.71	173	23	0	689	171	989	471	2e-95	328
Vanessa_cardui45026	JC_0002146	83.04	230	39	0	1050	361	1677	988	6e-132	468
Vanessa_cardui45053	JC_0049363	25.64	117	87	0	261	611	582	932	9e-14	69.3
Vanessa_cardui45056	JC_0010195	95.12	287	14	0	1100	240	873	13	0	624
Vanessa_cardui45061	JC_0015285	86.21	29	4	0	420	506	90	4	2e-24	60.6
Vanessa_cardui45078	JC_0064451	87.73	163	20	0	555	67	721	1209	7e-123	359
Vanessa_cardui45096	JC_0051451	56	150	66	0	1008	559	548	99	6e-47	157
Vanessa_cardui45130	JC_0094721	96.73	153	5	0	188	646	1078	620	3e-87	318
Vanessa_cardui45133	JC_0112401	98.7	154	2	0	462	1	1443	982	9e-162	352
Vanessa_cardui45197	JC_0034764	74.6	374	95	0	223	1344	1537	416	0	707
Vanessa_cardui45200	JC_0024284	33.33	48	32	0	297	154	256	399	2e-06	51.7
Vanessa_cardui45201	JC_0033047	95.38	130	6	0	247	636	1313	924	1e-116	289
Vanessa_cardui45202	JC_0110138	30.3	66	46	0	829	632	375	572	9e-06	49.6
Vanessa_cardui45221	JC_0094323	73.85	65	17	0	98	292	456	262	2e-31	110
Vanessa_cardui45223	JC_0023855	96.67	30	1	0	2233	2144	823	734	2e-22	76.2
Vanessa_cardui45268	JC_0002847	89.6	423	44	0	2	1270	388	1656	0	931
Vanessa_cardui45280	JC_0071537	64	25	9	0	166	92	707	633	2e-15	40
Vanessa_cardui45302	JC_0066472	58.09	136	57	0	713	306	659	252	6e-69	185
Vanessa_cardui45322	JC_0006672	90.54	296	28	0	1806	2693	186	1073	0	673
Vanessa_cardui45334	JC_0092376	98.39	124	2	0	729	358	2398	2769	3e-147	280
Vanessa_cardui45340	JC_0035376	40.82	49	29	0	6	152	226	80	2e-08	56.5
Vanessa_cardui45355	JC_0064742	49.07	108	55	0	1942	1619	611	288	8e-48	118
Vanessa_cardui45361	JC_0034312	73.08	26	7	0	162	85	1954	1877	3e-09	51
Vanessa_cardui45404	JC_0005173	97.5	40	1	0	410	291	811	692	9e-30	88.6
Vanessa_cardui45408	JC_0092905	58.99	278	114	0	1084	1917	1157	1990	0	353
Vanessa_cardui45426	JC_0000003	87.83	263	32	0	789	1	6634	5846	0	530
Vanessa_cardui45429	JC_0007979	98.08	208	4	0	970	1593	408	1031	2e-175	507
Vanessa_cardui45441	JC_0051021	98.81	84	1	0	688	437	1372	1623	8e-176	196
Vanessa_cardui45442	JC_0051021	93.71	143	9	0	431	3	508	936	2e-148	314
Vanessa_cardui45443	JC_0036684	80.77	78	15	0	447	214	1178	1411	5e-80	153
Vanessa_cardui45457	JC_0044778	41.54	65	38	0	284	90	304	110	2e-18	70.9
Vanessa_cardui45472	JC_0065182	96.76	278	9	0	926	93	163	996	0	646
Vanessa_cardui45477	JC_0083025	95.83	48	2	0	276	419	181	324	7e-67	122
Vanessa_cardui45506	JC_0017142	34.88	86	56	0	365	108	614	357	4e-10	63.4
Vanessa_cardui45514	JC_0110245	57.14	28	12	0	215	298	938	1021	3e-09	40
Vanessa_cardui45525	JC_0092615	76.19	42	10	0	935	810	864	739	4e-45	84.9
Vanessa_cardui45559	JC_0110028	93.33	825	55	0	28	2502	114	2588	0	1890
Vanessa_cardui45598	JC_0065233	95.65	23	1	0	668	736	4	72	8e-10	61.9
Vanessa_cardui45673	JC_0034764	75.42	179	44	0	629	93	538	2	7e-85	310
Vanessa_cardui45722	JC_0083002	77.31	119	27	0	595	239	491	135	2e-66	233
Vanessa_cardui45759	JC_0093717	70.83	24	7	0	1219	1290	293	222	5e-09	48.7
Vanessa_cardui45784	JC_0091965	88	25	3	0	536	610	787	713	2e-23	62.9
Vanessa_cardui45800	JC_0064685	45.95	74	40	0	276	55	1101	880	8e-18	88.1
Vanessa_cardui45806	JC_0019451	92.78	97	7	0	490	200	794	504	3e-109	215
Vanessa_cardui45812	JC_0065572	89.63	135	14	0	581	177	663	1067	4e-89	292
Vanessa_cardui45825	JC_0111420	94.74	38	2	0	537	650	1930	1817	3e-36	94.1
Vanessa_cardui45860	JC_0034834	98.64	369	5	0	1108	2	86	1192	0	826
Vanessa_cardui45892	JC_0092154	84.71	340	52	0	1022	3	427	1446	0	675
Vanessa_cardui45898	JC_0110127	63.6	239	87	0	306	1022	160	876	3e-110	396
Vanessa_cardui45944	JC_0077734	93.91	115	7	0	165	509	1281	1625	2e-99	265
Vanessa_cardui45949	JC_0003315	88.73	213	24	0	653	1291	2196	1558	7e-137	484
Vanessa_cardui45956	JC_0002791	65.22	69	24	0	977	771	1192	1398	5e-42	103
Vanessa_cardui45961	JC_0002972	73.08	26	7	0	149	72	819	742	8e-21	46.9
Vanessa_cardui45967	JC_0000484	96.72	274	9	0	3374	2553	418	1239	0	663
Vanessa_cardui45976	JC_0091702	100	106	0	0	318	1	200	517	4e-101	261
Vanessa_cardui45990	JC_0041749	78.26	138	30	0	415	2	695	282	1e-125	295
Vanessa_cardui45992	JC_0028662	65.79	190	65	0	86	655	246	815	3e-83	305
Vanessa_cardui45997	JC_0066551	98.6	215	3	0	2	646	658	14	5e-124	441
Vanessa_cardui46028	JC_0001167	87.83	115	14	0	348	4	602	946	2e-113	230
Vanessa_cardui46053	JC_0078234	38.71	62	38	0	1375	1560	256	441	2e-32	68.4
Vanessa_cardui46056	JC_0047309	79.39	131	27	0	386	778	983	1375	3e-99	221
Vanessa_cardui46082	JC_0065326	95.52	201	9	0	2	604	1049	1651	9e-132	466
Vanessa_cardui46091	JC_0001468	60	85	34	0	247	501	1294	1040	2e-29	126
Vanessa_cardui46093	JC_0032011	58.97	78	32	0	396	163	346	113	1e-89	92.7
Vanessa_cardui46110	JC_0114949	66.14	127	43	0	543	163	1872	1492	3e-60	207
Vanessa_cardui46136	JC_0077123	90.62	32	3	0	339	434	378	283	3e-37	78
Vanessa_cardui46138	JC_0034387	82.93	41	7	0	927	1049	128	6	2e-20	79
Vanessa_cardui46145	JC_0002516	90.62	96	9	0	2	289	927	1214	7e-62	234
Vanessa_cardui46225	JC_0041479	81.79	324	59	0	1068	97	416	1387	7e-168	587
Vanessa_cardui46234	JC_0115102	69.5	141	43	0	423	1	526	948	2e-75	199
Vanessa_cardui46238	JC_0110131	90.23	174	17	0	2	523	603	82	1e-104	376
Vanessa_cardui46239	JC_0110747	70.16	258	77	0	154	927	2	775	2e-127	452
Vanessa_cardui46246	JC_0016705	81.54	298	55	0	2156	1263	2245	1352	2e-168	590
Vanessa_cardui46260	JC_0092984	46.24	93	50	0	281	3	905	627	3e-32	106
Vanessa_cardui46279	JC_0041997	91.84	49	4	0	1445	1299	220	366	5e-58	119
Vanessa_cardui46286	JC_0001289	98.65	74	1	0	1031	810	678	457	2e-117	174
Vanessa_cardui46318	JC_0003451	96.77	31	1	0	259	167	981	1073	8e-26	74.4
Vanessa_cardui46323	JC_0025716	93.56	233	15	0	2	700	497	1195	3e-149	525
Vanessa_cardui46328	JC_0094914	96.25	80	3	0	220	459	814	575	1e-100	182
Vanessa_cardui46350	JC_0043216	66.67	24	8	0	449	520	1101	1172	5e-17	45.1
Vanessa_cardui46358	JC_0032794	64.41	236	84	0	1075	1782	1206	1913	0	417
Vanessa_cardui46364	JC_0049262	86.79	318	42	0	961	8	1693	740	0	597
Vanessa_cardui46372	JC_0032768	60.87	23	9	0	151	219	1369	1437	3e-19	43.2
Vanessa_cardui46375	JC_0041289	90.57	212	20	0	1	636	1514	879	2e-139	492
Vanessa_cardui46393	JC_0110250	91.92	458	37	0	1209	2582	1	1374	0	988
Vanessa_cardui46415	JC_0118209	85.54	166	24	0	95	592	776	279	9e-122	325
Vanessa_cardui46441	JC_0047309	91.82	159	13	0	522	46	1614	2090	2e-88	322
Vanessa_cardui46454	JC_0036984	95.91	220	9	0	682	23	853	194	6e-150	504
Vanessa_cardui46470	JC_0017888	92.48	133	10	0	439	837	998	1396	1e-118	270
Vanessa_cardui46515	JC_0115406	59.63	161	65	0	730	248	709	227	1e-98	251
Vanessa_cardui46520	JC_0072956	95.19	208	10	0	626	3	128	751	4e-146	479
Vanessa_cardui46549	JC_0001562	80	315	63	0	948	4	967	23	0	605
Vanessa_cardui46553	JC_0078234	38.71	62	38	0	1172	987	256	441	2e-32	68.4
Vanessa_cardui46558	JC_0092216	98.41	63	1	0	400	588	1533	1345	5e-61	151
Vanessa_cardui46564	JC_0111897	63.41	123	45	0	1153	785	369	1	7e-49	192
Vanessa_cardui46580	JC_0019202	69.37	111	34	0	471	139	1021	689	2e-50	196
Vanessa_cardui46601	JC_0002222	91.14	361	32	0	242	1324	1505	423	0	824
Vanessa_cardui46602	JC_0003363	77.87	122	27	0	280	645	464	99	8e-110	233
Vanessa_cardui46622	JC_0110299	39.39	33	20	0	974	876	1264	1166	9e-07	38.7
Vanessa_cardui46627	JC_0052976	89.11	101	11	0	558	256	878	576	2e-98	224
Vanessa_cardui46630	JC_0041177	57.14	28	12	0	3	86	2290	2207	5e-14	49.2
Vanessa_cardui46647	JC_0042514	92.9	183	13	0	1	549	758	1306	4e-116	416
Vanessa_cardui46653	JC_0000595	76.02	221	53	0	687	25	432	1094	2e-125	385
Vanessa_cardui46660	JC_0025078	95.38	173	8	0	1167	649	139	657	0	434
Vanessa_cardui46661	JC_0112082	66.02	103	35	0	850	542	4	312	1e-74	177
Vanessa_cardui46664	JC_0011901	85	20	3	0	1313	1254	927	868	1e-14	40
Vanessa_cardui46669	JC_0007229	53.33	30	14	0	192	103	206	295	3e-09	40
Vanessa_cardui46695	JC_0002558	38.46	78	48	0	239	6	835	1068	2e-33	77.1
Vanessa_cardui46708	JC_0004142	46.51	43	23	0	598	726	453	581	2e-20	46.4
Vanessa_cardui46717	JC_0002486	51.43	35	17	0	657	553	489	593	2e-15	45.5
Vanessa_cardui46742	JC_0045509	79.79	94	19	0	617	336	1319	1038	5e-53	204
Vanessa_cardui46758	JC_0002163	74.07	27	7	0	732	652	68	148	3e-44	54.2
Vanessa_cardui46769	JC_0006672	90.54	296	28	0	2098	1211	186	1073	0	673
Vanessa_cardui46778	JC_0110033	64.96	137	48	0	265	675	114	524	7e-47	184
Vanessa_cardui46782	JC_0042001	88.62	167	19	0	526	26	372	872	1e-152	366
Vanessa_cardui46784	JC_0119838	32.95	88	59	0	633	896	726	463	6e-22	70.3
Vanessa_cardui46807	JC_0001327	96.32	190	7	0	572	3	582	1151	3e-123	438
Vanessa_cardui46813	JC_0094593	64.52	31	11	0	376	468	1077	985	4e-13	41.4
Vanessa_cardui46893	JC_0049982	96.43	224	8	0	726	55	684	13	3e-145	511
Vanessa_cardui46900	JC_0065404	55.93	59	26	0	357	181	540	364	5e-36	74.8
Vanessa_cardui46903	JC_0064140	93.33	15	1	0	217	261	962	918	2e-09	36.3
Vanessa_cardui46926	JC_0093556	84.78	46	7	0	231	368	802	939	8e-39	92.3
Vanessa_cardui46931	JC_0003451	96.65	269	9	0	2	808	809	3	2e-173	606
Vanessa_cardui46949	JC_0115097	91.8	122	10	0	614	249	2508	2143	2e-109	258
Vanessa_cardui46961	JC_0033560	72.97	148	40	0	44	487	81	524	2e-66	221
Vanessa_cardui46975	JC_0012690	92.59	108	8	0	326	3	2901	2578	4e-175	241
Vanessa_cardui47010	JC_0071939	95.44	285	13	0	580	1434	1545	691	0	611
Vanessa_cardui47043	JC_0033484	79.41	136	28	0	596	189	1111	1518	1e-60	230
Vanessa_cardui47064	JC_0046866	80.38	209	41	0	1191	565	1231	605	6e-108	388
Vanessa_cardui47075	JC_0066946	39.88	173	104	0	523	5	1596	1078	1e-31	133
Vanessa_cardui47080	JC_0111191	87.18	39	5	0	650	534	508	624	9e-62	82.2
Vanessa_cardui47098	JC_0025220	42.11	57	33	0	709	539	190	20	2e-15	80.8
Vanessa_cardui47123	JC_0082653	95.88	97	4	0	292	2	312	602	5e-73	230
Vanessa_cardui47149	JC_0001679	61.76	34	13	0	61	162	1122	1223	4e-10	54.2
Vanessa_cardui47172	JC_0065829	100	108	0	0	1041	718	661	984	3e-73	259
Vanessa_cardui47200	JC_0082514	93.26	178	12	0	1	534	2284	2817	4e-117	417
Vanessa_cardui47207	JC_0033731	61.42	267	103	0	865	65	1325	525	4e-135	443
Vanessa_cardui47225	JC_0069036	88.14	118	14	0	189	542	177	530	9e-70	260
Vanessa_cardui47257	JC_0044615	67.63	173	56	0	2	520	762	244	6e-76	281
Vanessa_cardui47276	JC_0019112	49.18	61	31	0	1056	1238	489	671	1e-53	83.5
Vanessa_cardui47281	JC_0044772	46.67	105	56	0	942	1256	745	431	6e-73	125
Vanessa_cardui47309	JC_0064740	88.24	102	12	0	646	341	260	565	1e-121	220
Vanessa_cardui47351	JC_0012947	34.96	123	80	0	90	458	828	460	7e-39	103
Vanessa_cardui47361	JC_0007152	94.14	324	19	0	2041	1070	973	2	0	698
Vanessa_cardui47365	JC_0092615	76.19	42	10	0	1017	892	864	739	9e-45	84.9
Vanessa_cardui47370	JC_0091832	79.01	243	51	0	1456	728	697	1425	8e-154	325
Vanessa_cardui47397	JC_0024239	66.12	245	83	0	225	959	474	1208	3e-149	360
Vanessa_cardui47398	JC_0046246	41.67	96	56	0	1010	723	1119	1406	2e-55	82.6
Vanessa_cardui47412	JC_0036186	80.95	189	36	0	570	4	459	1025	8e-113	403
Vanessa_cardui47418	JC_0092188	84.5	129	20	0	105	491	215	601	7e-104	257
Vanessa_cardui47419	JC_0001804	82.76	290	50	0	1111	242	21	890	0	588
Vanessa_cardui47423	JC_0006419	96.81	94	3	0	282	1	1861	1580	2e-122	230
Vanessa_cardui47426	JC_0025461	94.86	214	11	0	3	644	1121	480	3e-137	484
Vanessa_cardui47433	JC_0016689	90.55	201	19	0	1010	408	913	311	4e-119	425
Vanessa_cardui47488	JC_0064080	35.59	59	38	0	17	193	1956	1780	9e-07	51.9
Vanessa_cardui47504	JC_0024214	100	81	0	0	566	324	401	643	9e-103	189
Vanessa_cardui47511	JC_0101358	98.28	116	2	0	350	3	974	627	3e-76	281
Vanessa_cardui47575	JC_0091981	76.27	59	14	0	470	646	208	384	1e-32	112
Vanessa_cardui47576	JC_0041386	63.64	132	48	0	630	235	197	592	3e-84	220
Vanessa_cardui47597	JC_0003744	93.8	129	8	0	1032	646	1281	1667	2e-81	283
Vanessa_cardui47612	JC_0065404	90.1	313	31	0	941	3	2406	1468	0	689
Vanessa_cardui47613	JC_0051441	94.51	401	22	0	1203	1	126	1328	0	866
Vanessa_cardui47643	JC_0092537	92.61	230	17	0	3	692	1604	2293	1e-133	473
Vanessa_cardui47670	JC_0025324	92.83	265	19	0	194	988	1391	597	4e-175	564
Vanessa_cardui47690	JC_0114949	72.43	185	51	0	571	17	1848	1294	2e-92	336
Vanessa_cardui47714	JC_0082556	75.34	73	18	0	255	473	1481	1263	7e-55	117
Vanessa_cardui47715	JC_0065868	64.22	204	73	0	24	635	1094	483	3e-80	295
Vanessa_cardui47717	JC_0000450	94.27	157	9	0	471	1	1594	1124	2e-156	371
Vanessa_cardui47734	JC_0016705	82.75	284	49	0	239	1090	2245	1394	1e-162	571
Vanessa_cardui47764	JC_0093396	92.22	90	7	0	627	358	357	626	4e-98	178
Vanessa_cardui47765	JC_0012888	99.51	203	1	0	695	87	731	123	3e-128	455
Vanessa_cardui47786	JC_0032877	84.5	129	20	0	576	190	13857	13471	9e-70	255
Vanessa_cardui47798	JC_0091728	100	32	0	0	1	96	786	691	4e-18	74.4
Vanessa_cardui47799	JC_0000092	68.25	126	40	0	541	164	52	429	5e-68	184
Vanessa_cardui47852	JC_0091708	87.32	71	9	0	589	377	1033	821	7e-36	148
Vanessa_cardui47877	JC_0082738	92.11	76	6	0	638	411	899	672	2e-112	179
Vanessa_cardui47900	JC_0041769	82.63	213	37	0	641	3	296	934	2e-132	468
Vanessa_cardui47902	JC_0000151	22.99	87	67	0	645	385	1021	761	2e-06	51.3
Vanessa_cardui47908	JC_0117975	85.96	178	25	0	535	2	1893	2426	0	341
Vanessa_cardui47924	JC_0066472	61.54	156	60	0	757	290	719	252	5e-73	199
Vanessa_cardui47949	JC_0117734	98.62	145	2	0	817	383	1310	876	9e-173	347
Vanessa_cardui47986	JC_0002810	92.68	369	27	0	1332	2438	1339	233	0	871
Vanessa_cardui47990	JC_0077654	88.03	117	14	0	34	384	42	392	6e-83	239
Vanessa_cardui48004	JC_0049326	29.27	82	58	0	309	64	842	1087	1e-13	61.1
Vanessa_cardui48009	JC_0051927	95.24	84	4	0	1	252	2355	2104	2e-90	186
Vanessa_cardui48048	JC_0013097	89.53	86	9	0	1206	1463	2	259	1e-51	201
Vanessa_cardui48060	JC_0005613	37.5	56	35	0	173	6	375	208	6e-22	66.6
Vanessa_cardui48077	JC_0094593	70.18	57	17	0	69	239	4	174	4e-30	91.8
Vanessa_cardui48082	JC_0093275	87.5	352	44	0	1684	629	1059	4	0	730
Vanessa_cardui48099	JC_0064284	92.68	41	3	0	740	618	2287	2165	7e-39	97.7
Vanessa_cardui48100	JC_0114963	90.2	245	24	0	1611	877	1341	607	0	514
Vanessa_cardui48112	JC_0016605	86.36	66	9	0	609	412	1192	1389	1e-49	105
Vanessa_cardui48115	JC_0000450	87.97	557	67	0	3834	2164	3883	2213	0	1159
Vanessa_cardui48123	JC_0111965	85.59	111	16	0	443	111	2709	2377	3e-79	241
Vanessa_cardui48126	JC_0035936	88.08	302	36	0	943	38	110	1015	0	695
Vanessa_cardui48141	JC_0013458	96.69	302	10	0	86	991	71	976	0	718
Vanessa_cardui48142	JC_0001143	75.59	127	31	0	1102	722	588	968	3e-142	217
Vanessa_cardui48159	JC_0049288	46.98	149	79	0	2347	1901	309	755	1e-34	146
Vanessa_cardui48161	JC_0049982	96.51	229	8	0	74	760	699	13	9e-154	521
Vanessa_cardui48162	JC_0023606	90.7	86	8	0	960	703	1897	2154	5e-96	179
Vanessa_cardui48165	JC_0111563	89.22	204	22	0	2637	2026	65	676	0	446
Vanessa_cardui48181	JC_0064159	38.1	84	52	0	293	544	458	709	2e-15	80.3
Vanessa_cardui48211	JC_0110579	98.5	133	2	0	849	451	1440	1042	6e-174	323
Vanessa_cardui48214	JC_0000423	83.95	162	26	0	94	579	1713	1228	2e-85	312
Vanessa_cardui48245	JC_0033087	78.54	219	47	0	1080	424	77	733	2e-123	440
Vanessa_cardui48251	JC_0110135	94.55	55	3	0	609	445	1277	1113	8e-52	121
Vanessa_cardui48283	JC_0036811	48.57	35	18	0	521	417	1415	1519	5e-20	45.1
Vanessa_cardui48306	JC_0033364	97.62	336	8	0	2	1009	1585	578	0	748
Vanessa_cardui48310	JC_0024424	71.43	56	16	0	6	173	253	420	3e-23	105
Vanessa_cardui48312	JC_0111384	94.84	310	16	0	1431	502	557	1486	0	670
Vanessa_cardui48338	JC_0002446	100	70	0	0	3	212	1145	936	4e-44	175
Vanessa_cardui48340	JC_0002222	91.14	361	32	0	1318	236	1505	423	0	824
Vanessa_cardui48353	JC_0032885	82.52	143	25	0	3	431	2453	2025	2e-85	300
Vanessa_cardui48367	JC_0078129	61.45	428	165	0	171	1454	1362	79	3e-165	574
Vanessa_cardui48378	JC_0034079	45.68	81	44	0	1553	1311	2314	2556	4e-22	92.7
Vanessa_cardui48402	JC_0003841	98.63	73	1	0	288	506	950	1168	1e-129	178
Vanessa_cardui48406	JC_0002927	57.83	166	70	0	499	2	662	165	4e-87	256
Vanessa_cardui48424	JC_0002884	89.32	206	22	0	235	852	1049	432	1e-111	400
Vanessa_cardui48432	JC_0115801	95.02	241	12	0	85	807	1248	526	4e-156	548
Vanessa_cardui48448	JC_0101439	50.88	57	28	0	396	226	715	885	1e-50	87.7
Vanessa_cardui48469	JC_0112716	97.87	375	8	0	1837	713	599	1723	0	879
Vanessa_cardui48477	JC_0051927	98.46	65	1	0	330	524	1551	1357	7e-129	158
Vanessa_cardui48479	JC_0001287	95.31	128	6	0	261	644	2710	2327	2e-137	289
Vanessa_cardui48481	JC_0001667	34.21	38	25	0	126	13	353	240	6e-15	42.3
Vanessa_cardui48484	JC_0041256	97.37	38	1	0	3	116	2565	2678	1e-16	84
Vanessa_cardui48508	JC_0034187	95.82	311	13	0	1752	820	105	1037	0	745
Vanessa_cardui48517	JC_0091844	85.37	205	30	0	615	1	189	803	1e-115	413
Vanessa_cardui48536	JC_0092181	76.6	141	33	0	427	5	642	1064	2e-107	219
Vanessa_cardui48539	JC_0001756	40.23	87	52	0	145	405	272	532	2e-22	95.9
Vanessa_cardui48545	JC_0092501	91.94	186	15	0	1044	1601	915	358	1e-112	404
Vanessa_cardui48553	JC_0067921	94.87	39	2	0	472	356	200	316	4e-66	92.7
Vanessa_cardui48556	JC_0033047	98.33	120	2	0	2	361	437	78	2e-86	276
Vanessa_cardui48559	JC_0066341	91.5	200	17	0	685	86	1169	570	2e-125	423
Vanessa_cardui48593	JC_0092376	88.73	71	8	0	314	102	925	1137	2e-64	159
Vanessa_cardui48600	JC_0036250	94.03	318	19	0	423	1376	1137	184	0	728
Vanessa_cardui48612	JC_0098030	90.35	373	36	0	605	1723	1430	312	0	854
Vanessa_cardui48633	JC_0064463	86.67	45	6	0	70	204	3043	2909	6e-37	96.4
Vanessa_cardui48640	JC_0001040	81.48	27	5	0	142	62	2025	1945	1e-15	54.2
Vanessa_cardui48652	JC_0092615	76.19	42	10	0	1047	1172	864	739	3e-44	84.9
Vanessa_cardui48656	JC_0014227	91.89	74	6	0	222	1	1106	885	2e-28	124
Vanessa_cardui48665	JC_0002757	93.85	309	19	0	3	929	1279	2205	0	773
Vanessa_cardui48688	JC_0083002	63.38	325	119	0	1706	732	1019	45	0	538
Vanessa_cardui48766	JC_0017368	96.04	227	9	0	809	129	143	823	0	533
Vanessa_cardui48777	JC_0012784	95.04	846	42	0	4584	2047	2669	132	0	1992
Vanessa_cardui48790	JC_0033592	40.56	143	85	0	105	533	1644	2072	4e-37	152
Vanessa_cardui48796	JC_0033145	97.94	437	9	0	619	1929	2552	1242	0	982
Vanessa_cardui48799	JC_0110687	93.3	403	27	0	1925	717	1211	3	0	826
Vanessa_cardui48809	JC_0005099	30	50	35	0	450	301	1049	900	7e-09	37.3
Vanessa_cardui48811	JC_0028593	88.21	280	33	0	726	1565	1195	356	0	552
Vanessa_cardui48819	JC_0002640	96.27	161	6	0	3391	2909	147	629	0	347
Vanessa_cardui48823	JC_0039369	76.79	56	13	0	1480	1647	1221	1388	2e-19	95.5
Vanessa_cardui48825	JC_0035870	97.27	110	3	0	1296	967	1076	747	5e-112	261
Vanessa_cardui48847	JC_0112357	99.5	201	1	0	786	184	1096	1698	1e-139	493
Vanessa_cardui48848	JC_0003113	94.1	271	16	0	2	814	1218	406	1e-160	562
Vanessa_cardui48864	JC_0000380	90.24	123	12	0	369	1	1203	835	3e-113	221
Vanessa_cardui48897	JC_0115452	100	79	0	0	399	163	1700	1936	7e-79	193
Vanessa_cardui48902	JC_0025162	59.12	137	56	0	111	521	1507	1097	5e-38	155
Vanessa_cardui48921	JC_0064707	81.58	380	70	0	1578	439	94	1233	0	734
Vanessa_cardui48926	JC_0097364	52.94	51	24	0	1734	1582	689	537	4e-17	87.7
Vanessa_cardui48941	JC_0001466	89.81	314	32	0	1013	72	1771	830	0	692
Vanessa_cardui48974	JC_0032877	27.47	91	66	0	123	395	13452	13180	7e-12	68.1
Vanessa_cardui49003	JC_0043039	75.44	57	14	0	685	515	543	373	2e-60	105
Vanessa_cardui49007	JC_0091708	87.32	71	9	0	2	214	1033	821	6e-36	148
Vanessa_cardui49021	JC_0112909	92.68	82	6	0	247	2	954	1199	1e-103	198
Vanessa_cardui49025	JC_0092734	75.49	204	50	0	613	2	181	792	3e-110	395
Vanessa_cardui49027	JC_0120346	56.9	58	25	0	306	479	512	685	1e-20	78.5
Vanessa_cardui49030	JC_0102914	85.71	392	56	0	1177	2	240	1415	0	683
Vanessa_cardui49036	JC_0023799	94.05	84	5	0	500	249	89	340	1e-80	193
Vanessa_cardui49057	JC_0001756	55.56	27	12	0	501	421	452	532	2e-06	41.3
Vanessa_cardui49069	JC_0110434	58.85	192	79	0	19	594	3243	2668	5e-72	268
Vanessa_cardui49072	JC_0064440	86.02	93	13	0	522	800	1516	1238	9e-73	191
Vanessa_cardui49091	JC_0032877	94	150	9	0	451	2	16005	15556	2e-108	308
Vanessa_cardui49109	JC_0002165	46.3	54	29	0	623	784	709	870	5e-11	66.2
Vanessa_cardui49111	JC_0002545	53.85	26	12	0	1329	1252	1407	1484	6e-11	37.7
Vanessa_cardui49115	JC_0025041	97.8	182	4	0	548	3	787	1332	0	425
Vanessa_cardui49137	JC_0049020	49.78	229	115	0	1234	548	503	1189	3e-76	271
Vanessa_cardui49141	JC_0114963	90.2	245	24	0	1093	1827	1341	607	0	514
Vanessa_cardui49205	JC_0051754	84.55	110	17	0	324	653	1039	710	6e-58	222
Vanessa_cardui49214	JC_0082738	93.1	87	6	0	557	297	417	677	9e-116	196
Vanessa_cardui49239	JC_0110487	51.85	27	13	0	561	481	581	661	2e-08	39.1
Vanessa_cardui49272	JC_0014089	38.24	68	42	0	269	66	562	765	3e-11	57.4
Vanessa_cardui49292	JC_0091844	83.21	280	47	0	32	871	189	1028	0	559
Vanessa_cardui49303	JC_0116065	97.35	340	9	0	679	1698	5	1024	0	779
Vanessa_cardui49305	JC_0114294	78.57	70	15	0	899	690	1184	975	3e-64	122
Vanessa_cardui49310	JC_0002151	47.11	225	119	0	427	1101	3877	3203	8e-98	265
Vanessa_cardui49314	JC_0003059	93.46	306	20	0	1283	2200	1520	2437	0	694
Vanessa_cardui49317	JC_0005240	91.8	183	15	0	438	986	1399	851	3e-117	419
Vanessa_cardui49334	JC_0001692	53.27	199	93	0	1116	1712	2652	2056	2e-84	269
Vanessa_cardui49342	JC_0032578	85	40	6	0	707	826	291	410	1e-36	75.3
Vanessa_cardui49343	JC_0063900	98.36	183	3	0	3	551	4284	3736	0	456
Vanessa_cardui49345	JC_0000003	70.73	41	12	0	435	313	7543	7421	3e-17	49.9
Vanessa_cardui49360	JC_0077654	89.91	228	23	0	685	2	1495	812	7e-158	483
Vanessa_cardui49361	JC_0094222	52.15	186	89	0	2436	2993	1197	640	3e-59	229
Vanessa_cardui49375	JC_0036250	94.03	318	19	0	1033	80	1137	184	0	728
Vanessa_cardui49390	JC_0012947	36.49	74	47	0	571	792	420	199	2e-13	73.9
Vanessa_cardui49412	JC_0025248	61.11	72	28	0	728	513	1531	1316	5e-59	116
Vanessa_cardui49424	JC_0097321	88.52	61	7	0	787	969	1081	899	4e-44	132
Vanessa_cardui49428	JC_0002151	47.11	225	119	0	2232	1558	3877	3203	8e-98	265
Vanessa_cardui49437	JC_0027660	81.82	99	18	0	1456	1160	59	355	1e-106	190
Vanessa_cardui49453	JC_0023989	94.74	247	13	0	68	808	2196	1456	1e-169	576
Vanessa_cardui49458	JC_0034764	70.37	81	24	0	357	599	1537	1295	4e-35	145
Vanessa_cardui49489	JC_0093700	96.8	125	4	0	681	307	1475	1849	1e-77	287
Vanessa_cardui49495	JC_0111135	53.19	47	22	0	242	382	1239	1099	4e-10	62.4
Vanessa_cardui49501	JC_0051724	86.18	152	21	0	710	1165	1105	650	1e-99	311
Vanessa_cardui49507	JC_0001973	65.67	134	46	0	1448	1047	689	288	2e-81	234
Vanessa_cardui49521	JC_0003562	49.21	63	32	0	850	1038	848	660	8e-15	79
Vanessa_cardui49523	JC_0002934	86.32	95	13	0	682	966	1202	918	4e-100	182
Vanessa_cardui49525	JC_0000606	96.24	266	10	0	1294	497	1458	2255	0	603
Vanessa_cardui49536	JC_0110023	42.37	118	68	0	518	165	948	595	1e-31	133
Vanessa_cardui49544	JC_0095389	42.62	61	35	0	72	254	951	769	3e-08	56.1
Vanessa_cardui49559	JC_0034330	53.98	113	52	0	546	208	1269	931	2e-38	142
Vanessa_cardui49567	JC_0000708	93.04	273	19	0	876	58	129	947	0	632
Vanessa_cardui49580	JC_0003307	91.67	36	3	0	699	806	500	393	5e-99	82.6
Vanessa_cardui49581	JC_0109850	95.69	255	11	0	989	225	3732	2968	8e-150	447
Vanessa_cardui49589	JC_0065366	87.7	309	38	0	219	1145	275	1201	0	629
Vanessa_cardui49600	JC_0026042	94.84	155	8	0	154	618	1352	888	7e-101	363
Vanessa_cardui49602	JC_0069418	46.43	56	30	0	333	500	379	212	1e-09	60.6
Vanessa_cardui49612	JC_0024648	74.85	171	43	0	132	644	770	258	9e-106	320
Vanessa_cardui49627	JC_0002790	92.75	207	15	0	622	2	1428	808	2e-119	426
Vanessa_cardui49638	JC_0078102	97.25	255	7	0	765	1	161	925	6e-162	567
Vanessa_cardui49645	JC_0000781	86.46	229	31	0	1276	590	1450	764	0	492
Vanessa_cardui49655	JC_0065210	51.95	77	37	0	515	285	1400	1630	7e-23	105
Vanessa_cardui49661	JC_0019142	83.84	99	16	0	340	636	1899	2195	2e-89	199
Vanessa_cardui49709	JC_0112082	66.02	103	35	0	10	318	4	312	5e-58	171
Vanessa_cardui49715	JC_0007071	57.81	64	27	0	812	1003	715	906	5e-55	82.2
Vanessa_cardui49722	JC_0002852	76.85	216	50	0	91	738	1666	1019	8e-118	403
Vanessa_cardui49728	JC_0110299	42.31	104	60	0	827	516	401	90	2e-46	106
Vanessa_cardui49734	JC_0046929	74.59	122	31	0	108	473	1076	711	8e-67	234
Vanessa_cardui49736	JC_0000263	98.13	107	2	0	192	512	802	1122	0	257
Vanessa_cardui49738	JC_0002640	96.27	161	6	0	104	586	147	629	0	347
Vanessa_cardui49743	JC_0065049	91.34	231	20	0	694	2	57	749	3e-145	511
Vanessa_cardui49754	JC_0105757	52.78	72	34	0	263	478	708	493	7e-19	91.3
Vanessa_cardui49778	JC_0110735	97.3	111	3	0	727	395	2297	1965	2e-125	238
Vanessa_cardui49823	JC_0055010	55	40	18	0	83	202	1701	1582	3e-06	50.1
Vanessa_cardui49834	JC_0079970	72.09	43	12	0	294	166	1321	1193	6e-15	67
Vanessa_cardui49836	JC_0000789	63.52	159	58	0	912	436	964	488	2e-108	253
Vanessa_cardui49837	JC_0034170	92.68	205	15	0	615	1	1144	1758	2e-115	412
Vanessa_cardui49840	JC_0000966	38.89	54	33	0	12	173	699	538	1e-09	61.6
Vanessa_cardui49858	JC_0000802	52.78	36	17	0	507	400	192	299	2e-08	45.1
Vanessa_cardui49885	JC_0092158	79.03	62	13	0	1365	1180	177	362	1e-79	111
Vanessa_cardui49913	JC_0002519	95.36	151	7	0	255	707	1535	1083	2e-131	362
Vanessa_cardui49951	JC_0021370	99.37	158	1	0	405	878	475	2	3e-146	383
Vanessa_cardui49971	JC_0036684	85	40	6	0	731	850	545	664	3e-19	93.2
Vanessa_cardui49972	JC_0035645	85.95	185	26	0	750	196	875	321	9e-126	367
Vanessa_cardui49988	JC_0092249	79.33	300	62	0	1314	415	1371	472	0	586
Vanessa_cardui50003	JC_0092074	41.56	77	45	0	708	478	565	335	1e-18	84.9
Vanessa_cardui50026	JC_0035165	92.4	263	20	0	1013	1801	974	186	1e-169	594
Vanessa_cardui50037	JC_0065207	85.19	108	16	0	138	461	1473	1150	5e-71	220
Vanessa_cardui50044	JC_0003629	84.85	132	20	0	397	2	87	482	1e-83	306
Vanessa_cardui50062	JC_0002363	83.92	143	23	0	4	432	2806	3234	6e-87	250
Vanessa_cardui50066	JC_0059604	62.79	43	16	0	516	644	1265	1137	2e-09	60.6
Vanessa_cardui50098	JC_0002902	100	159	0	0	691	215	769	1245	1e-126	383
Vanessa_cardui50099	JC_0077952	86.89	206	27	0	1603	986	618	1	6e-131	442
Vanessa_cardui50107	JC_0000112	95.5	333	15	0	498	1496	1427	429	0	773
Vanessa_cardui50112	JC_0091863	36.81	144	91	0	781	350	1725	1294	2e-25	114
Vanessa_cardui50114	JC_0119413	80.82	73	14	0	323	105	983	765	2e-53	146
Vanessa_cardui50122	JC_0064740	80.14	141	28	0	424	2	1396	1818	1e-153	292
Vanessa_cardui50141	JC_0003037	93.33	180	12	0	1	540	53	592	3e-119	426
Vanessa_cardui50142	JC_0000802	95.08	264	13	0	832	1623	996	1787	0	567
Vanessa_cardui50169	JC_0073428	81.82	143	26	0	119	547	259	687	1e-75	280
Vanessa_cardui50178	JC_0098347	92.88	393	28	0	1322	2500	88	1266	0	879
Vanessa_cardui50181	JC_0114463	87.85	247	30	0	916	1656	1143	403	5e-119	425
Vanessa_cardui50186	JC_0005489	65.93	135	46	0	109	513	2589	2185	1e-97	258
Vanessa_cardui50193	JC_0001040	88.02	167	20	0	951	451	659	1159	0	358
Vanessa_cardui50208	JC_0036740	95.44	307	14	0	2503	1583	145	1065	0	699
Vanessa_cardui50218	JC_0002504	84.95	279	42	0	837	1	1587	751	2e-166	541
Vanessa_cardui50223	JC_0033179	86.39	147	20	0	1	441	961	1401	1e-90	275
Vanessa_cardui50228	JC_0002021	92	125	10	0	565	191	646	272	2e-99	251
Vanessa_cardui50240	JC_0051021	97.08	137	4	0	1514	1104	529	939	0	310
Vanessa_cardui50247	JC_0092718	49.07	108	55	0	2797	2474	616	939	2e-97	149
Vanessa_cardui50271	JC_0094086	95.35	43	2	0	385	257	1137	1009	8e-45	102
Vanessa_cardui50273	JC_0024130	38.89	54	33	0	1144	1305	620	459	2e-23	57
Vanessa_cardui50298	JC_0049775	64.44	225	80	0	5	679	1008	1682	2e-104	375
Vanessa_cardui50303	JC_0033824	98.08	626	12	0	88	1965	4	1881	0	1472
Vanessa_cardui50318	JC_0077942	89.58	48	5	0	2	145	907	1050	3e-31	100
Vanessa_cardui50323	JC_0029925	82.64	288	50	0	322	1185	1093	230	4e-178	576
Vanessa_cardui50341	JC_0065829	97.62	378	9	0	1821	688	1	1134	0	857
Vanessa_cardui50347	JC_0001040	87.42	159	20	0	2228	1752	683	1159	3e-101	340
Vanessa_cardui50352	JC_0004500	82.05	39	7	0	394	510	843	727	1e-16	83.5
Vanessa_cardui50384	JC_0077274	76.74	172	40	0	601	86	1512	2027	6e-80	294
Vanessa_cardui50413	JC_0035587	99.23	259	2	0	226	1002	1588	812	4e-170	595
Vanessa_cardui50426	JC_0041415	81.4	328	61	0	736	1719	598	1581	0	682
Vanessa_cardui50428	JC_0050782	69.57	253	77	0	3	761	1646	888	1e-121	433
Vanessa_cardui50435	JC_0091981	81.19	101	19	0	2	304	550	852	9e-57	215
Vanessa_cardui50438	JC_0001973	65.67	134	46	0	300	701	689	288	2e-81	234
Vanessa_cardui50476	JC_0028593	87.86	280	34	0	1182	343	1195	356	0	551
Vanessa_cardui50488	JC_0028662	66.11	180	61	0	1	540	555	1094	6e-84	307
Vanessa_cardui50505	JC_0025720	62.07	58	22	0	529	702	252	425	5e-19	92.3
Vanessa_cardui50519	JC_0056928	94.91	275	14	0	1189	2013	150	974	0	577
Vanessa_cardui50580	JC_0064089	93.44	122	8	0	530	165	2427	2792	1e-115	301
Vanessa_cardui50623	JC_0030839	75.68	37	9	0	170	280	567	457	1e-26	70.3
Vanessa_cardui50635	JC_0097359	92.07	164	13	0	181	672	295	786	1e-91	333
Vanessa_cardui50648	JC_0000797	93.53	170	11	0	512	3	1286	1795	3e-103	338
Vanessa_cardui50656	JC_0064662	82.93	82	14	0	111	356	1971	1726	9e-114	164
Vanessa_cardui50690	JC_0033831	90.28	72	7	0	29	244	145	360	4e-103	150
Vanessa_cardui50706	JC_0041241	85.12	363	54	0	2325	1237	1	1089	0	754
Vanessa_cardui50724	JC_0024526	95	340	17	0	1022	3	1422	403	0	718
Vanessa_cardui50741	JC_0064400	88.31	77	9	0	1265	1035	860	1090	1e-42	148
Vanessa_cardui50747	JC_0001167	91.86	172	14	0	409	924	1593	1078	9e-178	348
Vanessa_cardui50756	JC_0035883	85.71	63	9	0	406	594	211	23	4e-66	133
Vanessa_cardui50758	JC_0112232	89.87	79	8	0	238	2	345	581	3e-71	171
Vanessa_cardui50759	JC_0094914	94.27	227	13	0	1322	642	814	134	0	503
Vanessa_cardui50761	JC_0093510	97.52	202	5	0	2332	2937	1191	586	3e-140	498
Vanessa_cardui50765	JC_0092964	95.9	195	8	0	68	652	1501	917	1e-120	429
Vanessa_cardui50770	JC_0112334	50	44	22	0	358	227	495	364	6e-06	42.3
Vanessa_cardui50778	JC_0065074	83.52	522	86	0	344	1909	6	1571	0	1006
Vanessa_cardui50797	JC_0098347	92.88	393	28	0	4742	3564	88	1266	0	879
Vanessa_cardui50801	JC_0050782	67.33	352	115	0	1	1056	2390	1335	3e-167	585
Vanessa_cardui50871	JC_0077950	98.55	69	1	0	490	284	475	681	8e-69	171
Vanessa_cardui50877	JC_0002790	98.04	51	1	0	849	697	153	1	7e-27	118
Vanessa_cardui50896	JC_0001167	89.47	57	6	0	337	167	171	1	9e-64	137
Vanessa_cardui50897	JC_0001167	91.86	172	14	0	1094	579	1593	1078	0	343
Vanessa_cardui50956	JC_0031736	97.42	155	4	0	280	744	1253	1717	2e-121	364
Vanessa_cardui50964	JC_0013458	96.69	302	10	0	1184	279	71	976	0	718
Vanessa_cardui50977	JC_0000017	82.37	312	55	0	938	3	1422	487	0	671
Vanessa_cardui50985	JC_0025409	91.23	57	5	0	251	81	755	585	8e-97	127
Vanessa_cardui50987	JC_0049699	94.41	143	8	0	579	151	1765	1337	3e-98	307
Vanessa_cardui50989	JC_0013263	96.38	138	5	0	647	234	791	1204	4e-129	338
Vanessa_cardui50993	JC_0013136	94.06	202	12	0	722	117	417	1022	5e-117	418
Vanessa_cardui51001	JC_0020959	41.76	182	106	0	119	664	949	404	4e-67	196
Vanessa_cardui51020	JC_0098316	88.28	128	15	0	31	414	1215	832	9e-114	265
Vanessa_cardui51022	JC_0001289	93.57	560	36	0	2	1681	1926	247	0	1202
Vanessa_cardui51026	JC_0041581	85.92	341	48	0	1149	127	2	1024	0	692
Vanessa_cardui51036	JC_0051021	95.68	139	6	0	2	418	529	945	0	313
Vanessa_cardui51040	JC_0064662	82.93	82	14	0	1658	1413	1971	1726	3e-114	164
Vanessa_cardui51060	JC_0115875	53.06	49	23	0	551	405	524	670	8e-20	74.5
Vanessa_cardui51102	JC_0114463	89.14	313	34	0	941	3	1143	205	3e-163	572
Vanessa_cardui51105	JC_0000766	83.51	279	46	0	132	968	1160	324	1e-152	536
Vanessa_cardui51121	JC_0003158	86.05	43	6	0	473	345	205	333	5e-27	91.3
Vanessa_cardui51135	JC_0001684	91.63	239	20	0	770	54	1148	432	4e-155	544
Vanessa_cardui51139	JC_0003025	96.38	221	8	0	548	1210	915	253	0	532
Vanessa_cardui51147	JC_0050504	67.12	73	24	0	71	289	1506	1288	4e-31	116
Vanessa_cardui51150	JC_0066778	46.55	58	31	0	237	64	772	945	4e-44	75.8
Vanessa_cardui51160	JC_0041400	92.48	545	41	0	1895	261	1867	233	0	1267
Vanessa_cardui51162	JC_0001179	85.59	340	49	0	1453	434	524	1543	0	701
Vanessa_cardui51186	JC_0064904	83.65	104	17	0	313	2	1315	1004	4e-55	212
Vanessa_cardui51190	JC_0027660	86.21	87	12	0	2	262	944	684	7e-45	178
Vanessa_cardui51199	JC_0033354	86.63	404	54	0	114	1325	1840	629	0	842
Vanessa_cardui51200	JC_0111036	95.16	62	3	0	460	275	245	60	1e-58	134
Vanessa_cardui51201	JC_0111036	85.21	284	42	0	1143	292	1658	807	0	608
Vanessa_cardui51202	JC_0016831	58.82	68	28	0	534	331	1040	1243	6e-37	98.7
Vanessa_cardui51203	JC_0042777	99.33	150	1	0	109	558	634	1083	3e-105	333
Vanessa_cardui51209	JC_0117952	82.5	40	7	0	566	447	984	865	4e-08	55.6
Vanessa_cardui51210	JC_0001289	95.56	338	15	0	1016	3	1632	619	0	736
Vanessa_cardui51236	JC_0013458	97.18	284	8	0	3	854	125	976	0	680
Vanessa_cardui51247	JC_0115691	81.94	72	13	0	69	284	751	966	2e-95	137
Vanessa_cardui51253	JC_0049736	100	50	0	0	140	289	512	363	1e-37	116
Vanessa_cardui51254	JC_0071947	85.47	289	42	0	960	94	1082	216	0	654
Vanessa_cardui51264	JC_0063772	97.64	212	5	0	757	122	277	912	3e-140	495
Vanessa_cardui51306	JC_0051887	75	80	20	0	244	5	1029	790	3e-38	155
Vanessa_cardui51322	JC_0111703	96.89	193	6	0	579	1	260	838	1e-124	442
Vanessa_cardui51349	JC_0103737	73.08	26	7	0	819	742	440	363	2e-23	48.7
Vanessa_cardui51350	JC_0065165	91.8	244	20	0	761	30	180	911	4e-160	491
Vanessa_cardui51352	JC_0012991	90.24	451	44	0	44	1396	2531	1179	0	1003
Vanessa_cardui51367	JC_0094279	52.38	42	20	0	976	1101	1249	1124	2e-30	64.3
Vanessa_cardui51368	JC_0100355	89.88	168	17	0	508	5	559	56	2e-93	338
Vanessa_cardui51372	JC_0110455	63.64	55	20	0	419	583	1370	1534	2e-36	97.1
Vanessa_cardui51373	JC_0002393	92.81	334	24	0	1002	1	2069	1068	0	734
Vanessa_cardui51382	JC_0065487	81.95	338	61	0	2	1015	1346	333	0	668
Vanessa_cardui51385	JC_0014610	71.21	66	19	0	90	287	508	311	4e-27	120
Vanessa_cardui51402	JC_0093396	98.61	72	1	0	302	87	699	914	4e-73	172
Vanessa_cardui51405	JC_0023901	97.71	131	3	0	394	2	2075	1683	2e-134	297
Vanessa_cardui51410	JC_0116183	96.9	290	9	0	1931	1062	153	1022	0	672
Vanessa_cardui51415	JC_0000003	88.36	275	32	0	2722	1898	1131	307	2e-169	558
Vanessa_cardui51444	JC_0094446	82.7	422	73	0	1480	215	1350	85	0	797
Vanessa_cardui51468	JC_0001692	53.85	65	30	0	513	707	2250	2056	4e-35	100
Vanessa_cardui51490	JC_0082552	93.05	259	18	0	805	29	809	33	1e-166	583
Vanessa_cardui51500	JC_0110662	89.02	164	18	0	234	725	146	637	3e-162	364
Vanessa_cardui51504	JC_0035571	100	59	0	0	286	462	51	227	3e-20	68.4
Vanessa_cardui51514	JC_0000051	83.47	484	80	0	1482	31	2621	4072	0	945
Vanessa_cardui51532	JC_0049845	64.65	99	35	0	299	3	171	467	3e-41	165
Vanessa_cardui51535	JC_0013343	98.29	175	3	0	23	547	817	293	7e-103	370
Vanessa_cardui51545	JC_0002082	35.33	150	97	0	693	1142	1648	1199	1e-39	131
Vanessa_cardui51560	JC_0002697	81.35	193	36	0	1	579	1659	2237	9e-102	366
Vanessa_cardui51567	JC_0001675	85.25	61	9	0	2	184	815	997	2e-38	118
Vanessa_cardui51575	JC_0070782	97.65	170	4	0	969	460	976	467	4e-124	433
Vanessa_cardui51583	JC_0094696	36	75	48	0	198	422	1048	824	3e-26	68
Vanessa_cardui51602	JC_0023982	88.32	214	25	0	3	644	2060	2701	2e-118	422
Vanessa_cardui51609	JC_0034601	97.9	1141	24	0	874	4296	925	4347	0	2541
Vanessa_cardui51617	JC_0031736	97.42	155	4	0	1174	710	467	3	8e-122	364
Vanessa_cardui51624	JC_0016844	93.33	255	17	0	771	7	600	1364	3e-169	591
Vanessa_cardui51641	JC_0112120	88.43	121	14	0	838	1200	1218	856	2e-159	264
Vanessa_cardui51643	JC_0032874	40.38	104	62	0	650	961	1586	1275	2e-33	109
Vanessa_cardui51645	JC_0030829	44.71	85	47	0	545	291	654	908	2e-24	88.8
Vanessa_cardui51679	JC_0002510	85.22	115	17	0	623	279	1776	1432	7e-64	226
Vanessa_cardui51686	JC_0067549	94.14	239	14	0	3	719	1714	998	5e-153	537
Vanessa_cardui51696	JC_0111792	99.46	371	2	0	5408	4296	1246	134	0	862
Vanessa_cardui51717	JC_0110698	91.41	128	11	0	384	1	1222	839	5e-105	275
Vanessa_cardui51730	JC_0032842	99.7	337	1	0	116	1126	149	1159	0	850
Vanessa_cardui51731	JC_0043558	98.6	214	3	0	1	642	1215	574	1e-126	449
Vanessa_cardui51733	JC_0033677	81.18	170	32	0	510	1	155	664	2e-91	332
Vanessa_cardui51761	JC_0064748	48.65	37	19	0	349	239	2014	2124	2e-10	56.5
Vanessa_cardui51766	JC_0009707	97.25	255	7	0	12	776	198	962	3e-171	581
Vanessa_cardui51770	JC_0072191	92.92	113	8	0	1	339	989	651	2e-113	254
Vanessa_cardui51791	JC_0051021	95	140	7	0	355	774	520	939	0	315
Vanessa_cardui51796	JC_0004299	97.78	316	7	0	1383	436	950	3	0	709
Vanessa_cardui51799	JC_0000732	91.1	236	21	0	756	49	197	904	1e-157	533
Vanessa_cardui51802	JC_0111965	89.06	192	21	0	158	733	1437	862	7e-146	424
Vanessa_cardui51852	JC_0001263	62.5	176	66	0	1034	507	1160	633	2e-177	272
Vanessa_cardui51857	JC_0039369	76.79	56	13	0	170	3	1221	1388	7e-20	95.5
Vanessa_cardui51860	JC_0032608	41.86	43	25	0	130	2	990	1118	6e-07	38.6
Vanessa_cardui51862	JC_0041256	89.37	489	52	0	3	1469	1134	2600	0	1026
Vanessa_cardui51890	JC_0118150	73.72	137	36	0	2	412	478	68	1e-65	237
Vanessa_cardui51902	JC_0013304	92	250	20	0	1283	534	779	30	6e-164	574
Vanessa_cardui51906	JC_0111492	69.09	55	17	0	428	592	1845	1681	1e-18	89
Vanessa_cardui51907	JC_0033018	79.12	91	19	0	274	2	1126	1398	8e-81	186
Vanessa_cardui51913	JC_0091702	100	178	0	0	535	2	500	1033	2e-120	428
Vanessa_cardui51957	JC_0001179	85.29	340	50	0	268	1287	524	1543	0	699
Vanessa_cardui52003	JC_0042053	94.52	146	8	0	26	463	95	532	4e-103	288
Vanessa_cardui52006	JC_0002008	47.46	59	31	0	291	467	610	786	5e-14	75.8
Vanessa_cardui52017	JC_0051754	97.85	93	2	0	344	622	1039	761	5e-76	220
Vanessa_cardui52045	JC_0002235	90.09	111	11	0	374	706	1259	927	3e-129	240
Vanessa_cardui52083	JC_0028420	92.04	113	9	0	66	404	645	307	3e-80	213
Vanessa_cardui52096	JC_0001379	97.65	85	2	0	256	2	839	585	2e-68	174
Vanessa_cardui52110	JC_0001477	32.94	85	57	0	921	1175	2719	2973	2e-21	59.6
Vanessa_cardui52120	JC_0110590	83.33	150	25	0	484	35	764	315	1e-144	270
Vanessa_cardui52123	JC_0000781	86.46	229	31	0	358	1044	1450	764	0	494
Vanessa_cardui52139	JC_0109896	58.33	24	10	0	347	276	1775	1704	2e-06	37.7
Vanessa_cardui52155	JC_0028594	98.44	128	2	0	35	418	1499	1116	2e-151	308
Vanessa_cardui52162	JC_0003079	80.33	183	36	0	737	1285	814	1362	0	372
Vanessa_cardui52182	JC_0000312	94.23	156	9	0	665	1132	1375	908	0	380
Vanessa_cardui52194	JC_0110455	52.03	123	59	0	17	385	1619	1987	1e-43	173
Vanessa_cardui52230	JC_0000255	51.16	43	21	0	687	815	1639	1767	6e-13	55.1
Vanessa_cardui52241	JC_0111792	99.46	371	2	0	452	1564	1246	134	0	862
Vanessa_cardui52272	JC_0049249	54.39	228	104	0	1108	425	109	792	6e-109	321
Vanessa_cardui52275	JC_0065350	85.39	219	32	0	93	749	114	770	7e-137	454
Vanessa_cardui52313	JC_0000773	100	21	0	0	224	162	2830	2892	2e-22	54.2
Vanessa_cardui52329	JC_0093396	93.68	95	6	0	347	63	357	641	6e-99	188
Vanessa_cardui52341	JC_0012385	91.16	181	16	0	1477	2019	2506	1964	1e-165	353
Vanessa_cardui52386	JC_0053302	92.12	165	13	0	734	240	238	732	2e-92	330
Vanessa_cardui52387	JC_0034683	77.38	84	19	0	828	1079	1289	1038	4e-37	153
Vanessa_cardui52388	JC_0065156	83.61	183	30	0	2226	1678	302	850	0	380
Vanessa_cardui52394	JC_0085747	64.41	177	63	0	1106	576	1616	2146	2e-82	303
Vanessa_cardui52397	JC_0035306	75.64	275	67	0	856	32	1150	326	8e-148	520
Vanessa_cardui52410	JC_0068967	63.58	162	59	0	16	501	2156	2641	1e-82	256
Vanessa_cardui52435	JC_0003028	83	100	17	0	318	19	1593	1294	2e-49	193
Vanessa_cardui52457	JC_0071368	93.33	135	9	0	719	315	1583	1179	4e-68	255
Vanessa_cardui52468	JC_0097478	44.44	45	25	0	693	559	607	473	4e-21	51.9
Vanessa_cardui52482	JC_0065345	89.37	301	32	0	160	1062	3498	4400	0	615
Vanessa_cardui52517	JC_0093439	88.55	332	38	0	1	996	1167	172	0	746
Vanessa_cardui52539	JC_0012810	38.79	165	101	0	496	2	1737	1243	9e-41	164
Vanessa_cardui52545	JC_0051724	89.69	194	20	0	643	1224	1105	524	0	411
Vanessa_cardui52558	JC_0093470	93.07	231	16	0	17	709	3	695	0	530
Vanessa_cardui52575	JC_0029805	95.37	281	13	0	898	56	251	1093	0	643
Vanessa_cardui52590	JC_0092194	58.33	144	60	0	2433	2864	1952	1521	1e-152	174
Vanessa_cardui52593	JC_0041241	85.12	363	54	0	1676	2764	1	1089	0	754
Vanessa_cardui52599	JC_0099014	91.46	82	7	0	382	627	218	463	0	188
Vanessa_cardui52603	JC_0077888	75.44	57	14	0	973	803	1092	1262	2e-71	96.8
Vanessa_cardui52611	JC_0000491	47.31	93	49	0	415	137	120	398	6e-25	80.8
Vanessa_cardui52628	JC_0001423	100	129	0	0	552	166	1289	903	3e-108	281
Vanessa_cardui52632	JC_0013534	88.94	226	25	0	283	960	1255	578	0	506
Vanessa_cardui52635	JC_0115705	85.95	185	26	0	144	698	1751	1197	2e-174	382
Vanessa_cardui52637	JC_0005249	48.45	97	50	0	616	906	1007	717	2e-69	121
Vanessa_cardui52657	JC_0019314	45.54	112	61	0	395	730	704	369	5e-74	156
Vanessa_cardui52659	JC_0093010	85.05	107	16	0	286	606	759	1079	6e-67	251
Vanessa_cardui52684	JC_0094179	56.25	48	21	0	385	528	300	443	2e-10	63.5
Vanessa_cardui52691	JC_0003374	99.73	365	1	0	1118	24	320	1414	0	860
Vanessa_cardui52705	JC_0065110	88.77	187	21	0	561	1	373	933	3e-119	425
Vanessa_cardui52708	JC_0001437	80.22	91	18	0	393	121	1023	1295	3e-94	169
Vanessa_cardui52710	JC_0013330	87.98	341	41	0	1078	56	299	1321	0	732
Vanessa_cardui52713	JC_0004089	86.3	146	20	0	166	603	207	644	3e-86	315
Vanessa_cardui52726	JC_0103515	68.18	66	21	0	2747	2550	688	885	1e-25	107
Vanessa_cardui52729	JC_0024035	88.41	138	16	0	221	634	189	602	1e-104	286
Vanessa_cardui52733	JC_0098779	95.98	199	8	0	1168	572	93	689	8e-157	477
Vanessa_cardui52738	JC_0032877	97.16	176	5	0	2	529	18396	17869	3e-151	396
Vanessa_cardui52758	JC_0012915	47.46	59	31	0	2	178	798	622	2e-18	79.9
Vanessa_cardui52759	JC_0095004	89.2	213	23	0	262	900	3	641	1e-105	380
Vanessa_cardui52768	JC_0110169	81.86	237	43	0	881	171	245	955	4e-174	499
Vanessa_cardui52778	JC_0012828	32.76	58	39	0	114	287	932	759	2e-10	51.5
Vanessa_cardui52790	JC_0066134	95.98	199	8	0	455	1051	1	597	1e-131	469
Vanessa_cardui52795	JC_0074558	71.07	159	46	0	263	739	324	800	5e-120	277
Vanessa_cardui52798	JC_0042068	88.29	111	13	0	336	4	302	634	4e-65	245
Vanessa_cardui52801	JC_0113395	92.05	151	12	0	1158	1610	53	505	7e-99	321
Vanessa_cardui52804	JC_0034309	90.22	92	9	0	1774	1499	470	195	8e-87	186
Vanessa_cardui52814	JC_0029790	92.68	41	3	0	529	651	1474	1596	5e-98	93.2
Vanessa_cardui52852	JC_0000265	100	37	0	0	112	2	3422	3312	8e-19	91.8
Vanessa_cardui52875	JC_0033354	86.63	404	54	0	1733	522	1840	629	0	842
Vanessa_cardui52905	JC_0032738	96.63	326	11	0	2	979	1794	2771	0	736
Vanessa_cardui52913	JC_0000423	92.63	190	14	0	3	572	2234	2803	3e-117	418
Vanessa_cardui52920	JC_0114463	89.14	313	34	0	347	1285	1143	205	2e-163	572
Vanessa_cardui52938	JC_0087463	75	32	8	0	462	557	1203	1108	1e-22	55.6
Vanessa_cardui52956	JC_0002519	89.41	170	18	0	923	414	1535	1026	7e-158	380
Vanessa_cardui52959	JC_0041749	80.14	141	28	0	424	2	1141	719	4e-83	286
Vanessa_cardui52965	JC_0033020	94.44	72	4	0	1056	1271	296	511	3e-141	161
Vanessa_cardui52966	JC_0001239	96.49	114	4	0	693	1034	544	885	1e-111	215
Vanessa_cardui52983	JC_0010157	91.84	49	4	0	462	608	565	419	5e-27	106
Vanessa_cardui52991	JC_0111348	88.4	293	34	0	473	1351	329	1207	0	660
Vanessa_cardui52992	JC_0001817	85.42	96	14	0	98	385	641	354	3e-81	189
Vanessa_cardui53002	JC_0050540	48.39	93	48	0	2	280	1535	1813	2e-32	119
Vanessa_cardui53004	JC_0001756	40.23	87	52	0	630	370	272	532	4e-22	94.9
Vanessa_cardui53005	JC_0024972	90	100	10	0	89	388	1048	1347	1e-84	224
Vanessa_cardui53018	JC_0013152	74.63	67	17	0	475	275	1	201	8e-32	128
Vanessa_cardui53021	JC_0002938	92.31	208	16	0	1020	397	229	852	8e-115	411
Vanessa_cardui53025	JC_0013647	93.53	278	18	0	840	7	1055	222	0	663
Vanessa_cardui53037	JC_0033778	52.88	104	49	0	656	345	1662	1351	9e-55	135
Vanessa_cardui53043	JC_0002151	87.82	156	19	0	548	81	3397	2930	2e-93	318
Vanessa_cardui53045	JC_0007864	94.29	70	4	0	838	629	768	559	8e-114	135
Vanessa_cardui53052	JC_0012828	34.48	87	57	0	294	554	1421	1161	2e-30	70.7
Vanessa_cardui53055	JC_0049497	93.75	144	9	0	1574	2005	962	531	2e-148	349
Vanessa_cardui53056	JC_0098916	94.85	233	12	0	149	847	882	184	1e-147	486
Vanessa_cardui53066	JC_0001992	91.25	160	14	0	142	621	2094	1615	1e-86	313
Vanessa_cardui53069	JC_0093022	69.7	33	10	0	210	112	1445	1347	7e-09	42.8
Vanessa_cardui53093	JC_0050253	39.19	74	45	0	637	858	503	724	1e-12	71.8
Vanessa_cardui53098	JC_0003319	75.63	119	29	0	465	109	611	255	3e-46	178
Vanessa_cardui53123	JC_0000041	63.08	65	24	0	3	197	1500	1306	1e-67	103
Vanessa_cardui53145	JC_0001818	64.29	182	65	0	1667	2212	1060	515	0	270
Vanessa_cardui53154	JC_0002313	97.37	76	2	0	2229	2456	1639	1412	4e-34	144
Vanessa_cardui53201	JC_0111064	40.43	47	28	0	37	177	579	439	5e-12	44.7
Vanessa_cardui53203	JC_0091896	98.46	65	1	0	2	196	1832	1638	2e-48	148
Vanessa_cardui53225	JC_0024214	35.29	68	44	0	127	330	866	1069	2e-18	56.5
Vanessa_cardui53236	JC_0093255	73.53	170	45	0	512	3	1005	1514	7e-90	327
Vanessa_cardui53240	JC_0057810	81.46	205	38	0	1203	589	709	1323	3e-150	365
Vanessa_cardui53262	JC_0034100	83.95	81	13	0	67	309	1993	1751	2e-104	156
Vanessa_cardui53271	JC_0110096	94.29	333	19	0	10	1008	104	1102	0	769
Vanessa_cardui53281	JC_0033703	96	100	4	0	447	148	696	397	2e-120	251
Vanessa_cardui53283	JC_0051724	83.33	78	13	0	718	485	730	497	3e-94	155
Vanessa_cardui53342	JC_0050782	66.99	518	171	0	1555	2	2441	888	0	861
Vanessa_cardui53358	JC_0002446	71.79	78	22	0	607	374	1129	1362	2e-30	130
Vanessa_cardui53361	JC_0001913	97.67	86	2	0	1618	1361	978	721	6e-124	187
Vanessa_cardui53374	JC_0052242	30.3	66	46	0	396	199	1464	1267	2e-08	45.5
Vanessa_cardui53391	JC_0003315	84.33	268	42	0	815	12	1017	214	0	539
Vanessa_cardui53403	JC_0112173	94.44	108	6	0	531	208	553	230	6e-116	248
Vanessa_cardui53407	JC_0001109	37.97	79	49	0	142	378	1431	1195	2e-22	90.4
Vanessa_cardui53422	JC_0000991	91.26	103	9	0	368	676	415	723	1e-95	194
Vanessa_cardui53439	JC_0001477	87.39	341	43	0	1326	2348	2038	3060	0	650
Vanessa_cardui53441	JC_0092734	42	50	29	0	338	189	2215	2364	6e-20	45.1
Vanessa_cardui53444	JC_0112020	77.61	67	15	0	670	870	141	341	1e-68	121
Vanessa_cardui53474	JC_0005249	86.86	137	18	0	187	597	1500	1090	5e-73	271
Vanessa_cardui53487	JC_0092723	67.86	56	18	0	217	50	1126	959	2e-23	95.9
Vanessa_cardui53488	JC_0052184	98.01	201	4	0	603	1	946	344	4e-135	477
Vanessa_cardui53495	JC_0110964	78.85	52	11	0	2	157	432	587	3e-20	95.9
Vanessa_cardui53498	JC_0064451	87.73	163	20	0	502	990	721	1209	0	358
Vanessa_cardui53504	JC_0017280	68.09	188	60	0	1092	529	457	1020	1e-123	301
Vanessa_cardui53508	JC_0003412	77.97	59	13	0	431	255	1209	1385	1e-55	108
Vanessa_cardui53513	JC_0053200	62.55	251	94	0	328	1080	1709	957	7e-146	339
Vanessa_cardui53516	JC_0002545	87.32	71	9	0	1709	1497	1087	1299	4e-61	133
Vanessa_cardui53526	JC_0005332	92.22	90	7	0	507	776	43	312	1e-52	204
Vanessa_cardui53527	JC_0091781	84.41	263	41	0	2005	1217	3093	2305	0	490
Vanessa_cardui53546	JC_0001379	91.94	124	10	0	165	536	2276	1905	1e-126	276
Vanessa_cardui53550	JC_0049285	94.37	142	8	0	362	787	6	431	3e-115	342
Vanessa_cardui53561	JC_0000263	97.03	438	13	0	3	1316	262	1575	0	994
Vanessa_cardui53582	JC_0057983	91.41	454	39	0	1362	1	1619	258	0	890
Vanessa_cardui53593	JC_0096539	87.3	126	16	0	379	2	977	1354	5e-101	242
Vanessa_cardui53605	JC_0096075	93.48	276	18	0	6	833	1184	357	0	576
Vanessa_cardui53610	JC_0093184	89.45	436	46	0	1942	635	1421	114	0	830
Vanessa_cardui53613	JC_0024083	87.77	188	23	0	564	1	1509	946	1e-111	399
Vanessa_cardui53617	JC_0102951	45.83	96	52	0	1228	941	4403	4116	9e-79	110
Vanessa_cardui53624	JC_0004582	78.12	64	14	0	129	320	383	574	2e-52	124
Vanessa_cardui53628	JC_0102970	70.69	58	17	0	322	495	1092	919	7e-35	96.8
Vanessa_cardui53646	JC_0110951	43.75	64	36	0	498	307	1247	1056	5e-27	72.5
Vanessa_cardui53647	JC_0064748	34.38	96	63	0	554	267	2429	2716	2e-13	73.7
Vanessa_cardui53649	JC_0003174	47.92	240	125	0	138	857	400	1119	4e-96	314
Vanessa_cardui53656	JC_0044801	87.5	184	23	0	598	47	557	1108	7e-140	389
Vanessa_cardui53658	JC_0092411	83.72	43	7	0	670	798	496	624	2e-18	90.9
Vanessa_cardui53661	JC_0024130	98.48	132	2	0	396	1	3884	3489	0	315
Vanessa_cardui53673	JC_0115102	96.09	230	9	0	708	19	1234	1923	3e-156	548
Vanessa_cardui53679	JC_0041556	76.56	209	49	0	232	858	3108	2482	0	368
Vanessa_cardui53687	JC_0092150	88.3	171	20	0	1867	1355	279	791	5e-151	378
Vanessa_cardui53707	JC_0005553	97.6	208	5	0	2191	1568	940	317	1e-142	497
Vanessa_cardui53711	JC_0001252	67.57	37	12	0	473	363	3401	3511	2e-13	64.8
Vanessa_cardui53720	JC_0092894	68.18	88	28	0	548	285	449	186	2e-56	134
[truncated: 8,855 more rows]

## Sheet: Blastx D. plexippus peptide db
Query id	Subject id	% identity	alignment length	mismatches	gap openings	query start	query end	subject start	subject end	e-value	bit score
Vanessa_cardui627	DPOGS211642-PA	84.13	315	50	0	947	3	222	536	0	560
Vanessa_cardui762	DPOGS210036-PA	81.75	2082	245	14	5960	3	100	2142	0	3362
Vanessa_cardui1029	DPOGS210337-PA	76.22	185	44	0	2	556	292	476	2e-92	297
Vanessa_cardui1157	DPOGS213645-PA	83.24	185	31	0	75	629	10	194	2e-111	335
Vanessa_cardui1185	DPOGS210036-PA	82.12	2170	253	14	12	6233	1	2131	0	3513
Vanessa_cardui1196	DPOGS205381-PA	34.32	169	99	3	565	95	41	209	2e-17	78.2
Vanessa_cardui1218	DPOGS211680-PA	33.33	72	45	2	93	299	26	97	4e-06	45.4
Vanessa_cardui1246	DPOGS206074-PA	74.89	223	56	0	671	3	467	689	5e-112	356
Vanessa_cardui1266	DPOGS200770-PA	70.59	153	44	1	175	633	1	152	1e-78	239
Vanessa_cardui1428	DPOGS210770-PA	47.54	122	61	2	448	89	121	241	1e-21	94
Vanessa_cardui1446	DPOGS214256-PA	86.76	204	27	0	612	1	85	288	4e-114	357
Vanessa_cardui1584	DPOGS201474-PA	66.86	169	55	1	1	504	112	280	7e-66	213
Vanessa_cardui1779	DPOGS212002-PA	84.48	116	18	0	350	3	576	691	1e-67	221
Vanessa_cardui1798	DPOGS210337-PA	75	212	53	0	680	45	265	476	2e-105	336
Vanessa_cardui1867	DPOGS200599-PA	38.67	150	73	8	591	1034	791	923	8e-17	81.3
Vanessa_cardui1978	DPOGS212634-PA	91.88	160	13	0	483	4	5	164	3e-103	328
Vanessa_cardui2017	DPOGS214815-PA	95	220	11	0	662	3	172	391	2e-143	432
Vanessa_cardui2061	DPOGS206841-PA	88.1	168	18	2	502	2	31	197	1e-100	310
Vanessa_cardui2113	DPOGS204318-PA	72.57	175	48	0	613	89	283	457	1e-92	288
Vanessa_cardui2142	DPOGS211809-PA	60.65	554	218	0	75	1736	378	931	0	594
Vanessa_cardui2145	DPOGS207790-PA	83.88	459	70	2	1379	3	195	649	0	763
Vanessa_cardui2150	DPOGS204666-PA	82.35	51	8	1	307	459	462	511	1e-23	99.4
Vanessa_cardui2177	DPOGS212559-PA	84.02	194	30	1	1	582	125	317	7e-113	346
Vanessa_cardui2212	DPOGS215497-PA	98.15	54	1	0	163	2	477	530	4e-30	117
Vanessa_cardui2214	DPOGS204815-PA	93.81	517	32	0	2	1552	1195	1711	0	969
Vanessa_cardui2228	DPOGS211423-PA	56.44	163	66	2	513	28	156	314	4e-53	178
Vanessa_cardui2233	DPOGS201474-PA	67.29	214	69	1	703	65	67	280	3e-90	279
Vanessa_cardui2267	DPOGS212248-PA	44.44	63	34	1	193	8	36	98	1e-08	50.8
Vanessa_cardui2311	DPOGS205381-PA	34.32	169	99	3	165	635	41	209	2e-17	78.2
Vanessa_cardui2322	DPOGS204167-PA	87.19	773	91	5	3101	795	53	821	0	1103
Vanessa_cardui2371	DPOGS210370-PA	93.15	219	15	0	658	2	255	473	1e-149	431
Vanessa_cardui2383	DPOGS210696-PA	73.19	235	63	0	705	1	358	592	5e-123	374
Vanessa_cardui2427	DPOGS212181-PA	44.87	263	136	4	12	791	298	554	4e-60	204
Vanessa_cardui2433	DPOGS212634-PA	89.75	244	25	0	47	778	5	248	7e-154	476
Vanessa_cardui2453	DPOGS207790-PA	83.6	445	69	2	1	1335	205	645	0	735
Vanessa_cardui2481	DPOGS200869-PA	73.22	183	32	4	525	1	431	604	4e-48	166
Vanessa_cardui2489	DPOGS209635-PA	85.71	196	28	0	56	643	1	196	3e-106	311
Vanessa_cardui2497	DPOGS207008-PA	87.05	193	25	0	579	1	483	675	4e-116	350
Vanessa_cardui2498	DPOGS201521-PA	75.65	382	92	1	1146	1	257	637	0	598
Vanessa_cardui2527	DPOGS208763-PA	70.79	267	78	0	974	174	1	267	3e-125	364
Vanessa_cardui2564	DPOGS214202-PA	89.39	66	4	2	294	491	1	63	8e-29	114
Vanessa_cardui2584	DPOGS214256-PA	88.62	246	28	0	2	739	67	312	1e-143	442
Vanessa_cardui2595	DPOGS204167-PA	87.13	777	92	5	1	2319	49	821	0	1109
Vanessa_cardui2618	DPOGS214118-PA	84.62	182	27	1	4	549	784	964	1e-70	231
Vanessa_cardui2635	DPOGS214256-PA	90.27	298	29	0	2	895	411	708	8e-176	531
Vanessa_cardui2639	DPOGS203435-PA	81.67	120	22	0	3	362	324	443	3e-67	214
Vanessa_cardui2663	DPOGS209930-PA	85.25	61	9	0	185	3	1304	1364	6e-16	76.3
Vanessa_cardui2702	DPOGS210337-PA	78.82	288	60	1	1	861	565	852	1e-153	475
Vanessa_cardui2751	DPOGS202835-PA	47.94	194	100	1	582	4	759	952	2e-58	199
Vanessa_cardui2761	DPOGS206023-PA	85.29	170	22	2	2	511	1040	1206	5e-96	303
Vanessa_cardui2768	DPOGS205465-PA	86.7	376	44	2	4	1116	306	680	0	677
Vanessa_cardui2786	DPOGS204226-PA	88.64	176	19	1	3	530	2	176	2e-104	331
Vanessa_cardui2798	DPOGS203947-PA	49.35	77	33	1	217	5	397	473	3e-14	70.1
Vanessa_cardui2824	DPOGS201376-PA	85.82	134	18	1	503	105	858	991	3e-76	249
Vanessa_cardui2839	DPOGS206074-PA	74.5	251	64	0	4	756	457	707	9e-124	392
Vanessa_cardui2847	DPOGS200770-PA	70.59	153	44	1	699	241	1	152	1e-78	238
Vanessa_cardui2848	DPOGS205336-PA	62.71	177	61	2	526	5	31	205	5e-67	209
Vanessa_cardui2850	DPOGS202806-PA	87.21	172	22	0	518	3	165	336	3e-88	285
Vanessa_cardui2908	DPOGS206126-PA	61.29	186	70	2	556	2	2960	3144	7e-74	244
Vanessa_cardui2914	DPOGS216109-PA	69.78	225	62	3	70	735	1	222	2e-85	257
Vanessa_cardui2916	DPOGS211680-PA	40.78	206	118	3	94	702	219	423	4e-48	166
Vanessa_cardui2921	DPOGS210370-PA	87.13	202	25	1	52	657	1	201	1e-124	367
Vanessa_cardui2927	DPOGS214420-PA	46.27	134	47	5	52	444	16	127	7e-26	97.8
Vanessa_cardui2990	DPOGS212867-PA	93.02	86	6	0	499	242	560	645	4e-48	166
Vanessa_cardui3022	DPOGS210696-PA	74.05	262	68	0	2	787	362	623	3e-142	425
Vanessa_cardui3057	DPOGS207710-PA	38.1	126	71	3	230	601	3	123	2e-21	90.5
Vanessa_cardui3071	DPOGS205818-PA	75.89	112	27	0	337	2	34	145	5e-33	125
Vanessa_cardui3156	DPOGS206023-PA	87.18	312	37	1	1193	258	1027	1335	0	578
Vanessa_cardui3161	DPOGS202827-PA	74.47	235	59	1	3	707	131	364	6e-133	384
Vanessa_cardui3172	DPOGS205465-PA	84.74	367	48	3	1088	3	339	702	0	645
Vanessa_cardui3204	DPOGS205798-PA	56.3	135	52	4	585	181	186	313	2e-17	80.5
Vanessa_cardui3252	DPOGS200869-PA	71.47	631	130	21	348	2186	1	599	0	708
Vanessa_cardui3257	DPOGS208437-PA	92.19	333	24	1	1000	2	107	437	3e-156	450
Vanessa_cardui3279	DPOGS203947-PA	52.38	84	40	0	295	44	465	548	6e-26	72.4
Vanessa_cardui3308	DPOGS213521-PA	96.65	179	6	0	537	1	1	179	1e-129	379
Vanessa_cardui3319	DPOGS206841-PA	86.63	202	24	3	1	600	7	207	2e-120	362
Vanessa_cardui3333	DPOGS208677-PA	69.33	238	73	0	715	2	41	278	9e-108	317
Vanessa_cardui3366	DPOGS213006-PA	87.39	230	25	2	692	3	152	377	2e-143	425
Vanessa_cardui3374	DPOGS208342-PA	44.04	193	95	5	3	572	373	555	4e-37	137
Vanessa_cardui3406	DPOGS209736-PA	98.76	241	3	0	724	2	2050	2290	9e-165	505
Vanessa_cardui3410	DPOGS205030-PA	87.02	285	35	2	857	3	12	294	2e-168	499
Vanessa_cardui3498	DPOGS214491-PA	96.21	132	5	0	397	2	51	182	3e-80	266
Vanessa_cardui3512	DPOGS215123-PA	83.83	167	25	2	3	503	139	303	4e-86	262
Vanessa_cardui3562	DPOGS212248-PA	44.44	63	34	1	366	551	36	98	4e-08	50.1
Vanessa_cardui3736	DPOGS205442-PA	98.65	223	3	0	2	670	163	385	4e-166	468
Vanessa_cardui3762	DPOGS212904-PA	95.24	168	8	0	638	135	1	168	4e-102	309
Vanessa_cardui3886	DPOGS208763-PA	70.79	267	78	0	128	928	1	267	1e-124	364
Vanessa_cardui3907	DPOGS207710-PA	45.1	153	77	3	454	2	3	150	2e-28	111
Vanessa_cardui3911	DPOGS201680-PA	89.65	512	53	0	272	1807	160	671	0	935
Vanessa_cardui4121	DPOGS210577-PA	60.34	237	85	4	941	231	244	471	2e-75	242
Vanessa_cardui4152	DPOGS202207-PA	90.39	229	20	2	688	2	209	435	3e-115	353
Vanessa_cardui4179	DPOGS215444-PA	73.91	483	120	2	1646	198	828	1304	0	738
Vanessa_cardui4195	DPOGS214085-PA	90.53	190	18	0	52	621	1	190	9e-99	306
Vanessa_cardui4224	DPOGS215444-PA	73.91	483	120	2	826	2274	828	1304	0	737
Vanessa_cardui4390	DPOGS214735-PA	87.38	420	52	1	1262	3	6	424	0	674
Vanessa_cardui4409	DPOGS206985-PA	84.42	154	24	0	462	1	1	154	5e-95	288
Vanessa_cardui4444	DPOGS200823-PA	91.64	873	72	1	2796	178	1	872	0	1516
Vanessa_cardui4446	DPOGS210425-PA	66.46	322	97	7	1	954	131	445	2e-103	323
Vanessa_cardui4472	DPOGS209680-PA	53.26	184	82	2	552	1	1	180	7e-52	177
Vanessa_cardui4506	DPOGS215661-PA	72.96	159	42	1	475	2	67	225	2e-58	199
Vanessa_cardui4526	DPOGS212041-PA	90.76	303	14	3	1	909	551	839	0	565
Vanessa_cardui4714	DPOGS214815-PA	94.92	197	10	0	2	592	181	377	1e-125	384
Vanessa_cardui4744	DPOGS212559-PA	89.37	555	56	2	1661	3	123	676	0	1027
Vanessa_cardui4788	DPOGS215815-PA	86.29	175	24	0	3	527	1319	1493	5e-104	330
Vanessa_cardui4889	DPOGS208689-PA	62.12	198	74	1	592	2	12	209	3e-81	264
Vanessa_cardui4899	DPOGS208689-PA	61.49	174	67	0	4	525	28	201	6e-71	234
Vanessa_cardui5051	DPOGS200869-PA	71.41	626	129	21	1826	3	1	594	0	699
Vanessa_cardui5130	DPOGS208619-PA	61.6	263	96	3	46	828	1	260	4e-104	329
Vanessa_cardui5171	DPOGS209630-PA	66.03	633	186	7	45	1874	1	627	0	829
Vanessa_cardui5189	DPOGS207066-PA	54.06	394	180	1	23	1204	29	421	1e-165	475
Vanessa_cardui5233	DPOGS203097-PA	72.49	309	76	7	2	928	3	302	3e-124	387
Vanessa_cardui5304	DPOGS203000-PA	90.18	326	22	4	979	2	2207	2522	3e-178	550
Vanessa_cardui5373	DPOGS212559-PA	96.92	65	2	0	652	458	877	941	5e-40	147
Vanessa_cardui5468	DPOGS212394-PA	73.8	855	214	6	44	2605	1	846	0	1320
Vanessa_cardui5513	DPOGS210007-PA	36.51	189	115	3	3	557	204	391	9e-34	124
Vanessa_cardui5645	DPOGS206898-PA	64.77	176	60	2	529	2	472	645	1e-74	243
Vanessa_cardui5712	DPOGS202401-PA	84.94	166	25	0	499	2	1	166	7e-79	248
Vanessa_cardui5716	DPOGS206074-PA	64.71	255	90	0	765	1	2163	2417	9e-105	337
Vanessa_cardui5752	DPOGS208832-PA	82.45	188	33	0	565	2	3	190	1e-103	327
Vanessa_cardui5804	DPOGS215761-PA	45.27	391	143	11	1171	2	1	321	8e-97	305
Vanessa_cardui5987	DPOGS208997-PA	84.54	194	24	3	583	2	365	552	2e-101	321
Vanessa_cardui6008	DPOGS208956-PA	44.68	47	26	0	790	930	4	50	7e-09	53.5
Vanessa_cardui6207	DPOGS215419-PA	97.06	238	7	0	714	1	1367	1604	8e-150	464
Vanessa_cardui6258	DPOGS215761-PA	44.99	389	143	11	127	1290	1	319	4e-95	301
Vanessa_cardui6330	DPOGS205918-PA	69.49	177	53	1	3	533	273	448	1e-81	258
Vanessa_cardui6348	DPOGS205011-PA	79.04	167	25	6	503	3	437	593	2e-77	254
Vanessa_cardui6352	DPOGS200714-PA	76.61	248	55	2	3	743	813	1058	9e-131	405
Vanessa_cardui6396	DPOGS201417-PA	43.69	103	56	2	528	830	516	618	1e-18	85.5
Vanessa_cardui6413	DPOGS205030-PA	87.54	289	34	2	104	970	1	287	2e-171	508
Vanessa_cardui6423	DPOGS208430-PA	82.41	199	34	1	1	597	407	604	1e-117	358
Vanessa_cardui6451	DPOGS206638-PA	47.67	86	41	2	439	185	1	83	4e-06	45.8
Vanessa_cardui6483	DPOGS213205-PA	67.4	181	55	4	537	1	12	190	8e-62	197
Vanessa_cardui6525	DPOGS215689-PA	80.08	256	44	3	131	886	1	253	6e-133	391
Vanessa_cardui6549	DPOGS210337-PA	73.53	340	89	1	1022	6	552	891	1e-165	511
Vanessa_cardui6619	DPOGS213097-PA	54.43	158	64	3	478	11	172	323	1e-39	144
Vanessa_cardui6759	DPOGS211642-PA	84.51	368	57	0	4	1107	166	533	0	654
Vanessa_cardui6785	DPOGS210010-PA	68.85	122	36	1	4	369	6	125	4e-78	174
Vanessa_cardui6825	DPOGS206570-PA	89.25	186	20	0	634	77	224	409	1e-129	375
Vanessa_cardui6949	DPOGS209799-PA	95.88	97	4	0	1012	722	866	962	2e-38	147
Vanessa_cardui6976	DPOGS212041-PA	91.48	399	20	3	1199	3	455	839	0	728
Vanessa_cardui7018	DPOGS207871-PA	60.56	213	58	6	622	5	760	953	2e-57	197
Vanessa_cardui7109	DPOGS208176-PA	74.32	222	52	5	114	779	77	293	1e-104	334
Vanessa_cardui7121	DPOGS214918-PA	81.46	205	34	2	615	1	24	224	1e-105	317
Vanessa_cardui7237	DPOGS200714-PA	76.63	291	65	2	917	48	770	1058	2e-157	478
Vanessa_cardui7258	DPOGS208677-PA	68.91	193	60	0	53	631	64	256	2e-95	284
Vanessa_cardui7334	DPOGS203392-PA	88.95	190	21	0	2	571	46	235	3e-125	359
Vanessa_cardui7381	DPOGS205177-PA	68.37	98	30	1	212	502	645	742	1e-34	129
Vanessa_cardui7398	DPOGS203000-PA	86.73	226	20	4	724	47	2430	2645	1e-77	258
Vanessa_cardui7465	DPOGS200007-PA	92.42	132	8	2	109	501	1	131	9e-49	167
Vanessa_cardui7509	DPOGS209222-PA	56.41	117	36	1	205	510	4	120	3e-39	134
Vanessa_cardui7552	DPOGS214052-PA	79.17	216	40	2	679	44	124	338	3e-102	318
Vanessa_cardui7662	DPOGS203551-PA	70.45	176	49	1	663	136	37	209	2e-91	271
Vanessa_cardui7701	DPOGS211619-PA	77.82	293	40	3	912	97	1	289	1e-166	472
Vanessa_cardui7744	DPOGS200599-PA	65.38	260	81	6	1625	849	437	688	9e-75	258
Vanessa_cardui7795	DPOGS207710-PA	39.84	251	127	6	9	752	82	311	5e-38	139
Vanessa_cardui7802	DPOGS210178-PA	59.76	333	132	2	1	996	68	399	1e-153	442
Vanessa_cardui7844	DPOGS214256-PA	88.65	282	32	0	38	883	823	1104	1e-179	541
Vanessa_cardui7869	DPOGS204815-PA	93	743	52	0	2231	3	1189	1931	0	1377
Vanessa_cardui7871	DPOGS205818-PA	74.65	142	36	0	426	1	34	175	6e-47	165
Vanessa_cardui7956	DPOGS210370-PA	93.17	249	17	0	2	748	256	504	3e-159	456
Vanessa_cardui8055	DPOGS206023-PA	98.41	251	4	0	2	754	702	952	1e-178	530
Vanessa_cardui8093	DPOGS201843-PA	73	500	135	0	1500	1	29	528	0	734
Vanessa_cardui8179	DPOGS209615-PA	91.84	49	4	0	129	275	124	172	2e-24	96.7
Vanessa_cardui8228	DPOGS210002-PA	82.19	320	53	4	126	1085	1	316	4e-135	426
Vanessa_cardui8388	DPOGS205215-PA	38.89	108	64	1	331	648	46	153	1e-17	77.4
Vanessa_cardui8494	DPOGS208430-PA	83.83	167	27	0	2	502	756	922	6e-100	311
Vanessa_cardui8502	DPOGS206880-PA	94.41	161	9	0	484	2	1	161	2e-105	325
Vanessa_cardui8532	DPOGS200378-PA	94.86	253	13	0	761	3	150	402	1e-164	473
Vanessa_cardui8602	DPOGS206638-PA	88.24	153	18	0	1	459	555	707	4e-63	212
Vanessa_cardui8648	DPOGS214256-PA	90.34	435	42	0	1306	2	381	815	0	798
Vanessa_cardui8708	DPOGS216157-PA	80.77	182	27	5	2	544	92	266	3e-59	201
Vanessa_cardui8722	DPOGS213283-PA	31.74	167	109	3	498	7	117	281	3e-19	84.7
Vanessa_cardui8923	DPOGS208997-PA	86.28	226	25	3	2	679	334	553	1e-124	388
Vanessa_cardui9193	DPOGS208430-PA	82.99	241	40	1	724	2	388	627	2e-146	435
Vanessa_cardui9289	DPOGS210370-PA	87.66	235	28	1	705	1	1	234	7e-149	430
Vanessa_cardui9324	DPOGS213456-PA	83.58	201	33	0	696	94	41	241	1e-127	374
Vanessa_cardui9342	DPOGS210906-PA	77.12	1084	213	15	3351	166	12	1082	0	1590
Vanessa_cardui9357	DPOGS205818-PA	74.65	142	36	0	237	662	34	175	2e-46	165
Vanessa_cardui9498	DPOGS215123-PA	81.51	265	46	3	797	3	71	332	4e-143	412
Vanessa_cardui9534	DPOGS210014-PA	87.08	271	33	2	814	2	1431	1699	1e-158	490
Vanessa_cardui9633	DPOGS210934-PA	76.56	320	40	4	1	867	2215	2530	6e-138	434
Vanessa_cardui9660	DPOGS205143-PA	29.48	268	184	2	1023	220	22	284	7e-32	128
Vanessa_cardui9799	DPOGS212559-PA	90.09	232	21	1	3	692	710	941	4e-139	424
Vanessa_cardui9801	DPOGS209185-PA	86.49	185	25	0	3	557	455	639	2e-81	264
Vanessa_cardui9810	DPOGS211159-PA	89.78	137	14	0	538	128	254	390	5e-75	233
Vanessa_cardui9834	DPOGS214430-PA	68.95	219	63	2	12	665	383	597	1e-94	303
Vanessa_cardui9914	DPOGS214789-PA	51.4	430	150	18	2234	1026	736	1133	2e-59	220
Vanessa_cardui9998	DPOGS207066-PA	52.4	250	118	1	779	30	173	421	2e-96	291
Vanessa_cardui10011	DPOGS203261-PA	92.16	268	11	3	2	775	167	434	7e-172	501
Vanessa_cardui10016	DPOGS206638-PA	63.03	330	99	7	947	3	161	482	2e-113	357
Vanessa_cardui10025	DPOGS212002-PA	85.25	122	18	0	229	594	576	697	9e-73	236
Vanessa_cardui10061	DPOGS206717-PA	93.91	197	12	0	593	3	182	378	4e-121	355
Vanessa_cardui10109	DPOGS206644-PA	93.44	61	4	0	657	839	936	996	3e-31	124
Vanessa_cardui10125	DPOGS214425-PA	79.49	156	32	0	577	110	360	515	1e-83	259
Vanessa_cardui10147	DPOGS214789-PA	51.3	538	193	21	2405	873	638	1133	2e-83	297
Vanessa_cardui10173	DPOGS202806-PA	80.06	346	59	1	3	1040	522	857	0	580
Vanessa_cardui10297	DPOGS216184-PA	79.59	147	28	1	442	2	1	145	5e-74	223
Vanessa_cardui10299	DPOGS208342-PA	43.88	237	116	6	692	3	336	562	1e-46	166
Vanessa_cardui10360	DPOGS205035-PA	49.02	153	65	6	633	181	1	142	5e-34	129
Vanessa_cardui10377	DPOGS208176-PA	70.69	290	71	9	869	3	13	289	6e-114	361
Vanessa_cardui10457	DPOGS211423-PA	65.11	407	135	3	2	1213	80	482	0	517
Vanessa_cardui10536	DPOGS201045-PA	91.33	1142	99	0	3426	1	1	1142	0	2164
Vanessa_cardui10579	DPOGS201578-PA	37.18	78	40	3	990	769	7	79	7e-06	45.1
Vanessa_cardui10596	DPOGS206291-PA	81.48	351	53	4	1056	4	139	477	1e-164	492
Vanessa_cardui10741	DPOGS214820-PA	54.74	285	123	5	1081	227	244	522	2e-78	259
Vanessa_cardui10774	DPOGS208430-PA	85.44	206	30	0	735	118	717	922	1e-129	392
Vanessa_cardui10835	DPOGS214621-PA	89.5	200	20	1	2	598	251	450	7e-118	371
Vanessa_cardui10864	DPOGS203142-PA	94.84	155	8	0	576	112	231	385	2e-105	311
Vanessa_cardui10909	DPOGS210934-PA	86.21	174	24	0	5	526	1554	1727	3e-91	294
Vanessa_cardui10940	DPOGS214289-PA	57.85	745	297	10	2281	80	16	754	0	891
Vanessa_cardui11027	DPOGS202875-PA	87.1	31	4	0	93	1	490	520	6e-14	70.5
Vanessa_cardui11041	DPOGS209635-PA	83.6	311	51	0	1058	126	1	311	0	519
Vanessa_cardui11103	DPOGS206841-PA	90.7	172	14	1	2	517	585	754	5e-110	333
Vanessa_cardui11162	DPOGS206631-PA	88.84	224	25	0	682	11	108	331	2e-123	383
Vanessa_cardui11168	DPOGS205034-PA	52.94	170	78	2	2	511	128	295	1e-58	192
Vanessa_cardui11180	DPOGS211680-PA	42.23	206	115	3	637	29	219	423	7e-48	171
Vanessa_cardui11201	DPOGS205271-PA	84.7	183	21	2	68	598	64	245	6e-87	270
Vanessa_cardui11235	DPOGS207908-PA	77.61	134	30	0	56	457	576	709	2e-65	221
Vanessa_cardui11249	DPOGS203958-PA	84.77	197	29	1	2	592	858	1053	2e-111	352
Vanessa_cardui11254	DPOGS206570-PA	85	200	28	1	5	598	210	409	2e-130	377
Vanessa_cardui11255	DPOGS200090-PA	91.78	426	28	4	2	1279	78	496	0	706
Vanessa_cardui11318	DPOGS210684-PA	83.46	254	5	1	823	62	146	362	2e-138	397
Vanessa_cardui11419	DPOGS205343-PA	44.44	117	59	2	282	620	86	200	3e-15	77
Vanessa_cardui11425	DPOGS209116-PA	24.52	208	149	5	821	204	120	321	7e-07	50.8
Vanessa_cardui11429	DPOGS212870-PA	74.59	181	43	2	2	535	838	1018	2e-83	271
Vanessa_cardui11575	DPOGS211841-PA	83.58	201	33	0	12	614	1	201	4e-113	354
Vanessa_cardui11595	DPOGS212810-PA	73.46	260	69	0	3	782	117	376	1e-143	411
Vanessa_cardui11635	DPOGS205585-PA	79.12	182	23	7	827	303	249	422	3e-75	252
Vanessa_cardui11752	DPOGS204277-PA	92.97	313	8	1	898	2	1309	1621	1e-176	533
Vanessa_cardui11788	DPOGS207805-PA	95.2	333	15	1	33	1031	398	729	0	644
Vanessa_cardui11796	DPOGS205585-PA	69.7	132	34	2	492	97	1	126	5e-33	127
Vanessa_cardui11813	DPOGS202207-PA	90.23	266	24	2	2	799	176	439	6e-144	429
Vanessa_cardui11896	DPOGS215815-PA	89.33	534	56	1	1601	3	1319	1852	0	1031
Vanessa_cardui11907	DPOGS214289-PA	57.64	609	242	9	445	2238	151	754	0	716
Vanessa_cardui11964	DPOGS215103-PA	63.43	175	56	1	525	1	446	612	2e-65	218
Vanessa_cardui11982	DPOGS208590-PA	50.58	172	53	2	517	2	9	148	1e-46	154
Vanessa_cardui12041	DPOGS204699-PA	74.36	117	27	2	93	437	192	307	4e-60	171
Vanessa_cardui12054	DPOGS202910-PA	57.22	180	76	1	3	542	1244	1422	8e-57	194
Vanessa_cardui12057	DPOGS214071-PA	95.48	177	8	0	532	2	1	177	8e-127	381
Vanessa_cardui12114	DPOGS214491-PA	97.33	225	6	0	481	1155	51	275	2e-135	430
Vanessa_cardui12122	DPOGS205681-PA	70.16	258	77	0	774	1	1	258	2e-130	397
Vanessa_cardui12150	DPOGS213815-PA	98.65	148	2	0	236	679	1	148	4e-96	316
Vanessa_cardui12195	DPOGS214820-PA	46.89	177	89	4	116	646	351	522	6e-34	129
Vanessa_cardui12248	DPOGS204277-PA	93.46	321	7	1	2	922	1306	1626	0	551
Vanessa_cardui12252	DPOGS215815-PA	90.34	352	33	1	3	1055	1488	1839	0	687
Vanessa_cardui12272	DPOGS202401-PA	70.39	233	62	4	2	688	364	593	4e-113	339
Vanessa_cardui12281	DPOGS209799-PA	95.24	126	6	0	3	380	837	962	2e-56	201
Vanessa_cardui12307	DPOGS207698-PA	67.38	141	46	0	69	491	2268	2408	6e-56	192
Vanessa_cardui12327	DPOGS202200-PA	77.14	175	39	1	553	32	562	736	2e-85	277
Vanessa_cardui12340	DPOGS205950-PA	88.18	110	13	0	333	4	613	722	2e-60	213
Vanessa_cardui12394	DPOGS205143-PA	29.48	268	184	2	69	872	22	284	1e-32	128
Vanessa_cardui12444	DPOGS207531-PA	73.25	415	103	5	1	1236	198	607	0	600
Vanessa_cardui12465	DPOGS204216-PA	83.23	167	27	1	568	71	584	750	4e-64	212
Vanessa_cardui12656	DPOGS216115-PA	69.52	351	98	3	1	1041	896	1241	1e-109	352
Vanessa_cardui12782	DPOGS212439-PA	60.69	145	41	6	491	90	423	562	3e-29	114
Vanessa_cardui12803	DPOGS207573-PA	91.45	152	13	0	2	457	24	175	5e-101	293
Vanessa_cardui12832	DPOGS204666-PA	54.78	115	52	0	839	495	146	260	1e-35	137
Vanessa_cardui12859	DPOGS202240-PA	78.53	191	39	2	2	574	180	368	3e-99	313
Vanessa_cardui12873	DPOGS211009-PA	89.04	146	16	0	439	2	12	157	8e-76	253
Vanessa_cardui12890	DPOGS208706-PA	71.4	521	122	6	1723	188	1	503	0	752
Vanessa_cardui12893	DPOGS214425-PA	78.95	152	32	0	3	458	364	515	8e-81	251
Vanessa_cardui12915	DPOGS208993-PA	76.78	590	104	4	974	2647	661	1249	0	870
Vanessa_cardui12950	DPOGS215567-PA	81.59	440	81	0	174	1493	1	440	0	771
Vanessa_cardui13037	DPOGS208487-PA	90.23	266	26	0	2	799	181	446	3e-176	510
Vanessa_cardui13086	DPOGS206426-PA	47.52	282	90	20	135	890	125	378	2e-27	112
Vanessa_cardui13111	DPOGS213346-PA	72.82	103	27	1	3	311	462	563	2e-46	160
Vanessa_cardui13149	DPOGS208565-PA	60	235	93	1	273	977	1	234	1e-75	249
Vanessa_cardui13174	DPOGS209971-PA	93.15	146	10	0	3	440	1075	1220	2e-77	252
Vanessa_cardui13181	DPOGS209527-PA	71.01	69	16	1	3	197	239	307	3e-28	112
Vanessa_cardui13221	DPOGS203435-PA	82.35	136	24	0	647	240	308	443	2e-78	244
Vanessa_cardui13253	DPOGS204382-PA	82.02	178	32	0	55	588	1	178	1e-85	266
Vanessa_cardui13263	DPOGS209718-PA	63.35	322	118	0	967	2	267	588	1e-109	349
Vanessa_cardui13296	DPOGS211160-PA	73.33	390	56	6	1096	2	201	567	4e-170	527
Vanessa_cardui13332	DPOGS203299-PA	91.69	361	29	1	1084	2	1	360	0	613
Vanessa_cardui13398	DPOGS203587-PA	68.24	148	47	0	2	445	242	389	9e-70	224
Vanessa_cardui13489	DPOGS210425-PA	94.51	182	10	0	2	547	473	654	7e-119	357
Vanessa_cardui13500	DPOGS209595-PA	71.15	260	71	2	2	778	4	260	2e-118	375
Vanessa_cardui13524	DPOGS202835-PA	46.46	198	92	4	586	2	47	233	1e-37	140
Vanessa_cardui13726	DPOGS213645-PA	81.01	495	94	0	1485	1	10	504	0	790
Vanessa_cardui13901	DPOGS202806-PA	87.66	316	39	0	1	948	160	475	6e-180	553
Vanessa_cardui13961	DPOGS206126-PA	58.43	854	283	11	1	2412	3132	3963	0	730
Vanessa_cardui14007	DPOGS205343-PA	44.44	117	59	2	626	288	86	200	6e-16	77
Vanessa_cardui14014	DPOGS208997-PA	94.98	219	11	0	3	659	20	238	2e-135	417
Vanessa_cardui14015	DPOGS209963-PA	39.33	89	54	0	544	278	554	642	3e-20	88.2
Vanessa_cardui14023	DPOGS214459-PA	60.8	176	65	1	576	49	58	229	1e-77	234
Vanessa_cardui14044	DPOGS202806-PA	80.64	346	57	1	1040	3	514	849	0	585
Vanessa_cardui14047	DPOGS205177-PA	93.36	211	14	0	1	633	414	624	9e-143	419
Vanessa_cardui14136	DPOGS214494-PA	96.23	239	9	0	2	718	678	916	2e-144	442
Vanessa_cardui14142	DPOGS205904-PA	95.24	42	2	0	128	3	68	109	1e-22	95.9
Vanessa_cardui14143	DPOGS210797-PA	82.97	276	47	0	44	871	1	276	1e-157	452
Vanessa_cardui14168	DPOGS202512-PA	75.14	354	53	3	17	1078	18	336	0	521
Vanessa_cardui14224	DPOGS203000-PA	90.17	478	33	6	3	1436	2182	2645	0	735
Vanessa_cardui14281	DPOGS207111-PA	83.33	210	33	2	4	630	475	683	8e-108	329
Vanessa_cardui14290	DPOGS209693-PA	70.06	334	100	0	1002	1	1	334	6e-178	505
Vanessa_cardui14318	DPOGS207895-PA	72.6	365	93	2	73	1164	1	359	0	533
Vanessa_cardui14356	DPOGS207705-PA	58.43	166	59	3	492	1	367	524	7e-47	163
Vanessa_cardui14382	DPOGS206046-PA	80.69	259	49	1	778	2	11	268	2e-151	441
Vanessa_cardui14424	DPOGS202099-PA	54.51	255	102	4	817	56	1	242	1e-70	223
Vanessa_cardui14446	DPOGS214052-PA	81.49	281	47	2	834	4	60	339	3e-148	441
Vanessa_cardui14537	DPOGS207895-PA	72.6	365	93	2	1490	399	1	359	0	533
Vanessa_cardui14548	DPOGS209930-PA	65.82	196	51	5	555	1	1825	2015	1e-37	140
Vanessa_cardui14590	DPOGS209718-PA	63.35	322	118	0	2	967	278	599	5e-108	344
Vanessa_cardui14598	DPOGS209930-PA	80.63	191	33	4	3	569	987	1175	2e-88	286
Vanessa_cardui14666	DPOGS213205-PA	74.39	328	79	5	12	989	1	325	3e-157	447
Vanessa_cardui14682	DPOGS206005-PA	77.25	167	35	1	504	4	1	164	3e-80	254
Vanessa_cardui14710	DPOGS202687-PA	68.47	352	110	1	165	1220	1	351	3e-166	511
Vanessa_cardui14754	DPOGS203553-PA	75.3	166	41	0	14	511	148	313	1e-87	263
Vanessa_cardui14792	DPOGS206984-PA	82.22	90	16	0	271	2	241	330	3e-45	160
Vanessa_cardui14842	DPOGS207008-PA	84.93	219	32	1	2	655	261	479	7e-114	346
Vanessa_cardui14848	DPOGS205177-PA	82.37	278	49	0	1	834	132	409	3e-167	484
Vanessa_cardui14859	DPOGS200275-PA	78.49	186	16	1	488	3	1	186	4e-92	296
Vanessa_cardui14896	DPOGS216021-PA	71.54	130	35	2	76	462	1	129	9e-60	190
Vanessa_cardui14902	DPOGS209365-PA	80	170	34	0	512	3	1	170	8e-95	297
Vanessa_cardui14910	DPOGS210178-PA	58.21	347	143	2	1242	205	66	411	2e-154	447
Vanessa_cardui14919	DPOGS210629-PA	78.7	216	6	3	530	3	380	595	6e-92	293
Vanessa_cardui14927	DPOGS202693-PA	88.52	244	28	0	3	734	555	798	6e-156	463
Vanessa_cardui14931	DPOGS200090-PA	99.42	171	1	0	514	2	203	373	2e-124	365
Vanessa_cardui15033	DPOGS215246-PA	76.68	343	79	1	1041	16	994	1336	2e-145	452
Vanessa_cardui15041	DPOGS209217-PA	94.83	58	3	0	470	297	5	62	1e-23	90.9
Vanessa_cardui15043	DPOGS203299-PA	91.9	395	31	1	234	1418	1	394	0	676
Vanessa_cardui15079	DPOGS210129-PA	91.32	288	20	1	865	17	134	421	0	547
Vanessa_cardui15112	DPOGS212648-PA	76.88	173	39	1	3	521	1158	1329	4e-81	262
Vanessa_cardui15133	DPOGS210465-PA	91.39	267	23	0	807	7	36	302	5e-161	474
Vanessa_cardui15149	DPOGS214404-PA	27.06	85	61	1	410	159	33	117	1e-11	59.3
Vanessa_cardui15161	DPOGS201417-PA	58.3	283	116	2	849	7	516	798	3e-105	333
Vanessa_cardui15247	DPOGS209736-PA	96.73	490	16	0	2	1471	1794	2283	0	993
Vanessa_cardui15300	DPOGS208571-PA	82.99	194	33	0	3	584	187	380	4e-111	353
Vanessa_cardui15576	DPOGS215103-PA	56.75	289	117	1	29	895	349	629	3e-101	325
Vanessa_cardui15599	DPOGS205950-PA	87.62	105	13	0	1019	1333	613	717	3e-57	203
Vanessa_cardui15677	DPOGS207483-PA	90.91	77	6	1	166	396	187	262	7e-32	117
Vanessa_cardui15693	DPOGS202687-PA	69.62	372	112	1	1119	4	1	371	3e-179	549
Vanessa_cardui15765	DPOGS208997-PA	95.28	233	11	0	700	2	38	270	9e-145	443
Vanessa_cardui15786	DPOGS200287-PA	65.5	229	75	3	688	2	1146	1370	2e-89	291
Vanessa_cardui15803	DPOGS205030-PA	94.36	195	11	0	586	2	335	529	9e-129	391
Vanessa_cardui15930	DPOGS210835-PA	85.44	206	30	0	691	74	28	233	6e-137	387
Vanessa_cardui15953	DPOGS206222-PA	62.66	557	163	14	1910	246	907	1420	0	643
Vanessa_cardui15956	DPOGS210765-PA	55.79	233	103	0	781	83	33	265	6e-97	288
Vanessa_cardui16008	DPOGS206835-PA	39.46	446	161	12	1332	7	77	417	3e-68	228
Vanessa_cardui16093	DPOGS215767-PA	92.12	165	13	0	38	532	1	165	6e-96	289
Vanessa_cardui16095	DPOGS213146-PA	78.31	189	41	0	1	567	1250	1438	4e-100	320
Vanessa_cardui16108	DPOGS204693-PA	70.53	509	148	1	1526	6	1	509	0	748
Vanessa_cardui16109	DPOGS216119-PA	88.52	209	23	1	738	115	1	209	4e-138	391
Vanessa_cardui16111	DPOGS209841-PA	73.54	223	59	0	1	669	679	901	1e-105	336
Vanessa_cardui16181	DPOGS210836-PA	84.38	32	5	0	67	162	677	708	6e-11	60.1
Vanessa_cardui16186	DPOGS201370-PA	65.02	283	62	3	599	1420	665	919	1e-79	272
Vanessa_cardui16204	DPOGS200334-PA	93.22	59	4	0	653	477	2005	2063	3e-21	92.8
Vanessa_cardui16243	DPOGS216032-PA	71.58	190	53	1	573	4	182	370	2e-99	301
Vanessa_cardui16255	DPOGS214340-PA	72.46	138	38	0	109	522	1	138	7e-57	191
Vanessa_cardui16290	DPOGS210765-PA	56.31	222	97	0	2	667	44	265	2e-94	280
Vanessa_cardui16338	DPOGS211159-PA	89.86	138	14	0	2	415	253	390	2e-75	234
Vanessa_cardui16366	DPOGS210888-PA	94.29	210	12	0	3	632	461	670	3e-110	338
Vanessa_cardui16381	DPOGS210010-PA	62.45	253	93	2	462	1220	135	385	3e-135	319
Vanessa_cardui16457	DPOGS208571-PA	82.63	190	33	0	852	283	191	380	9e-108	344
Vanessa_cardui16490	DPOGS208460-PA	82.47	1215	211	2	3642	1	1189	2402	0	2037
Vanessa_cardui16513	DPOGS211809-PA	74.47	188	47	1	1	564	77	263	2e-97	311
Vanessa_cardui16589	DPOGS205177-PA	70.1	388	59	3	1226	66	414	745	4e-180	523
Vanessa_cardui16673	DPOGS206204-PA	59.11	247	81	6	3	707	779	1017	6e-69	229
Vanessa_cardui16677	DPOGS216119-PA	90.45	199	19	0	3	599	11	209	2e-135	382
Vanessa_cardui16682	DPOGS209971-PA	93.21	162	11	0	662	177	1059	1220	2e-89	286
Vanessa_cardui16684	DPOGS206222-PA	62.66	557	163	14	656	2320	907	1420	0	643
Vanessa_cardui16750	DPOGS213815-PA	90.44	408	38	1	1229	6	591	997	1e-147	455
Vanessa_cardui16789	DPOGS212010-PA	91.09	258	23	0	3	776	167	424	9e-160	457
Vanessa_cardui16814	DPOGS200860-PA	95.65	92	4	0	546	271	1268	1359	6e-56	191
Vanessa_cardui16831	DPOGS212058-PA	76.94	438	78	11	1615	308	138	554	0	577
Vanessa_cardui16884	DPOGS209269-PA	47.17	106	51	4	143	457	470	571	4e-12	63.9
Vanessa_cardui16906	DPOGS213551-PA	94.62	186	10	0	2	559	48	233	3e-127	365
Vanessa_cardui16952	DPOGS203908-PA	38.81	134	65	4	419	27	795	914	8e-18	81.3
Vanessa_cardui17004	DPOGS209693-PA	69.61	464	141	0	6	1397	1	464	0	699
Vanessa_cardui17013	DPOGS213859-PA	72.66	139	33	1	2	418	182	315	5e-53	181
Vanessa_cardui17040	DPOGS201862-PA	81.71	175	32	0	553	29	1113	1287	2e-87	282
Vanessa_cardui17050	DPOGS213935-PA	42.86	322	161	8	55	1014	881	1181	7e-33	130
Vanessa_cardui17082	DPOGS211056-PA	79.22	231	46	1	2	694	417	645	7e-108	343
Vanessa_cardui17208	DPOGS208342-PA	46.7	182	84	6	6	533	575	749	7e-31	119
Vanessa_cardui17213	DPOGS203137-PA	75	148	37	0	765	322	334	481	2e-69	224
Vanessa_cardui17343	DPOGS214559-PA	37.04	81	47	2	550	320	8	88	1e-09	55.8
Vanessa_cardui17352	DPOGS207531-PA	66.51	633	199	8	1892	3	1	623	0	789
Vanessa_cardui17361	DPOGS209930-PA	84.75	505	70	7	1505	3	703	1204	0	825
Vanessa_cardui17436	DPOGS208619-PA	60.9	445	165	5	1325	3	1	440	0	560
Vanessa_cardui17448	DPOGS206880-PA	91.21	273	23	1	65	880	1	273	0	529
Vanessa_cardui17486	DPOGS205950-PA	74.59	181	36	5	3	539	177	349	3e-74	241
Vanessa_cardui17520	DPOGS212884-PA	92.94	170	12	0	512	3	421	590	6e-105	328
Vanessa_cardui17628	DPOGS201245-PA	76.04	96	6	1	398	634	225	320	3e-43	153
Vanessa_cardui17637	DPOGS213232-PA	61.38	347	105	4	2	1036	669	988	3e-119	372
Vanessa_cardui17643	DPOGS210344-PA	84.8	125	19	0	376	2	2045	2169	4e-74	246
Vanessa_cardui17665	DPOGS204068-PA	93.7	127	8	0	3	383	1369	1495	4e-76	251
Vanessa_cardui17696	DPOGS208832-PA	80.89	246	47	0	1	738	7	252	2e-137	424
Vanessa_cardui17706	DPOGS213456-PA	85.53	228	33	0	3	686	14	241	5e-149	430
Vanessa_cardui17711	DPOGS203829-PA	83.56	450	57	6	1315	2	284	728	0	700
Vanessa_cardui17738	DPOGS208586-PA	97.62	336	8	0	1015	8	63	398	0	644
Vanessa_cardui17749	DPOGS209615-PA	59.35	123	15	1	984	721	50	172	4e-34	125
Vanessa_cardui17751	DPOGS213788-PA	93.06	173	11	1	548	30	118	289	3e-107	335
Vanessa_cardui17821	DPOGS212634-PA	87.7	512	63	0	1537	2	667	1178	0	963
Vanessa_cardui17829	DPOGS210129-PA	91.67	288	19	1	1	849	130	417	0	549
Vanessa_cardui17838	DPOGS202839-PA	100	87	0	0	928	668	332	418	8e-56	188
Vanessa_cardui17881	DPOGS202176-PA	87.38	206	26	0	9	626	441	646	9e-126	383
Vanessa_cardui17936	DPOGS213275-PA	90.12	324	32	0	972	1	6	329	0	604
Vanessa_cardui17974	DPOGS213964-PA	36.08	97	56	1	217	489	557	653	3e-16	77
Vanessa_cardui17981	DPOGS207710-PA	38.99	277	143	7	823	2	58	311	7e-42	150
Vanessa_cardui17994	DPOGS203137-PA	69.75	314	94	1	1	939	168	481	5e-158	457
Vanessa_cardui18056	DPOGS213415-PA	94.25	348	19	1	71	1114	1	347	0	589
Vanessa_cardui18069	DPOGS208948-PA	75.84	356	79	3	1069	2	915	1263	0	545
Vanessa_cardui18105	DPOGS210482-PA	58.88	197	70	4	799	218	4	192	3e-76	233
Vanessa_cardui18122	DPOGS208479-PA	61.38	378	130	4	58	1173	1	368	2e-125	370
Vanessa_cardui18169	DPOGS213851-PA	71.03	107	30	1	3	323	3	108	6e-50	160
Vanessa_cardui18257	DPOGS200434-PA	77.45	102	23	0	695	390	445	546	4e-60	176
Vanessa_cardui18262	DPOGS203162-PA	84.21	171	27	0	3	515	774	944	5e-96	303
Vanessa_cardui18293	DPOGS215167-PA	62.36	635	221	6	2	1891	820	1441	0	717
Vanessa_cardui18301	DPOGS206306-PA	94.32	546	30	1	54	1688	682	1227	0	868
Vanessa_cardui18313	DPOGS214330-PA	100	43	0	0	3	131	111	153	3e-12	64.3
Vanessa_cardui18320	DPOGS202687-PA	70.3	559	130	4	199	1866	919	1444	0	685
Vanessa_cardui18322	DPOGS205035-PA	43.53	703	262	23	116	2197	1	577	2e-155	466
Vanessa_cardui18348	DPOGS208018-PA	53.85	169	58	1	36	482	365	533	4e-46	165
Vanessa_cardui18375	DPOGS212058-PA	76.58	427	77	11	45	1319	149	554	0	559
Vanessa_cardui18466	DPOGS211050-PA	78.02	91	19	1	470	201	1147	1237	9e-39	142
Vanessa_cardui18506	DPOGS209223-PA	82.76	145	24	1	315	749	1	144	2e-69	214
Vanessa_cardui18591	DPOGS208029-PA	76.28	430	95	7	1280	3	1572	1998	0	593
Vanessa_cardui18617	DPOGS215167-PA	65.55	299	100	2	897	1	1144	1439	3e-121	385
Vanessa_cardui18620	DPOGS210258-PA	90.06	181	18	0	544	2	16	196	8e-119	355
Vanessa_cardui18668	DPOGS200522-PA	66.03	156	53	0	862	1329	1	156	1e-65	213
Vanessa_cardui18699	DPOGS214421-PA	79.37	189	29	5	562	2	29	209	1e-94	293
Vanessa_cardui18765	DPOGS214202-PA	62.15	856	302	17	151	2682	315	1160	0	849
Vanessa_cardui18797	DPOGS209630-PA	68.52	791	220	7	2315	3	1	782	0	1100
Vanessa_cardui18802	DPOGS213728-PA	50.33	765	296	25	73	2184	1	742	1e-179	558
Vanessa_cardui18803	DPOGS214179-PA	72.59	259	65	5	843	67	84	336	2e-82	269
Vanessa_cardui18851	DPOGS204327-PA	72.44	156	41	1	812	345	145	298	2e-74	231
Vanessa_cardui18956	DPOGS216127-PA	72.67	161	31	3	547	80	1478	1630	9e-69	229
Vanessa_cardui18979	DPOGS204495-PA	65.04	246	86	0	314	1051	2	247	7e-101	301
Vanessa_cardui19035	DPOGS201965-PA	91.4	884	59	4	2661	16	349	1217	0	1621
Vanessa_cardui19045	DPOGS212131-PA	51.89	264	90	12	9	728	554	804	2e-57	197
Vanessa_cardui19050	DPOGS207861-PA	81.65	899	118	1	5	2560	209	1107	0	1463
Vanessa_cardui19078	DPOGS215734-PA	87.36	182	23	0	548	3	85	266	3e-115	338
Vanessa_cardui19192	DPOGS210892-PA	77.57	107	23	1	230	547	5	111	8e-55	181
Vanessa_cardui19210	DPOGS200594-PA	84.2	861	123	7	3033	475	1	856	0	1345
Vanessa_cardui19240	DPOGS209624-PA	72.22	216	59	1	754	107	481	695	1e-104	321
Vanessa_cardui19261	DPOGS209930-PA	75.23	222	51	3	823	161	409	627	7e-106	340
Vanessa_cardui19270	DPOGS208619-PA	59.17	169	65	2	3	503	272	438	4e-63	210
Vanessa_cardui19317	DPOGS210272-PA	47.89	71	35	2	235	26	3	72	9e-13	65.5
Vanessa_cardui19325	DPOGS214052-PA	81.82	286	47	2	65	910	54	338	2e-152	454
Vanessa_cardui19352	DPOGS214118-PA	85.33	225	32	1	677	3	760	983	4e-80	259
Vanessa_cardui19363	DPOGS215612-PA	76.96	217	47	2	3	647	128	343	1e-106	338
Vanessa_cardui19383	DPOGS212919-PA	76.22	185	44	0	3	557	448	632	5e-69	226
Vanessa_cardui19384	DPOGS201862-PA	82.08	173	31	0	57	575	1115	1287	4e-86	280
Vanessa_cardui19460	DPOGS208044-PA	87.54	313	39	0	1	939	392	704	0	562
Vanessa_cardui19504	DPOGS201384-PA	49.31	436	198	7	210	1511	10	424	3e-94	311
Vanessa_cardui19509	DPOGS208357-PA	89.77	88	5	1	861	598	2	85	3e-52	169
Vanessa_cardui19535	DPOGS209365-PA	79.88	169	34	0	483	989	1	169	6e-94	295
Vanessa_cardui19587	DPOGS203479-PA	45.24	168	89	2	221	721	26	191	3e-36	137
Vanessa_cardui19628	DPOGS206841-PA	91.33	196	15	1	600	13	570	763	8e-129	383
Vanessa_cardui19660	DPOGS202176-PA	87.63	194	24	0	583	2	438	631	2e-118	363
Vanessa_cardui19717	DPOGS203772-PA	65.25	118	35	3	22	375	502	613	1e-36	141
Vanessa_cardui19805	DPOGS209014-PA	78.72	141	30	0	78	500	1	141	2e-62	208
Vanessa_cardui19842	DPOGS208706-PA	88.16	76	9	0	572	345	428	503	6e-43	158
Vanessa_cardui19851	DPOGS207038-PA	85.21	169	24	1	43	546	417	585	6e-66	222
Vanessa_cardui19932	DPOGS206944-PA	41.83	153	83	2	69	521	1	149	8e-36	130
Vanessa_cardui20012	DPOGS215419-PA	82.67	202	7	1	522	1	739	940	2e-104	331
Vanessa_cardui20026	DPOGS212433-PA	52.06	340	149	9	75	1085	16	344	2e-109	334
Vanessa_cardui20086	DPOGS214085-PA	91.36	243	21	0	731	3	1	243	2e-139	414
Vanessa_cardui20101	DPOGS214118-PA	88.39	224	25	1	674	3	211	433	2e-83	269
Vanessa_cardui20103	DPOGS205034-PA	49.28	209	97	4	5	631	33	232	2e-55	186
Vanessa_cardui20116	DPOGS206140-PA	84.88	463	59	7	1327	2715	362	813	0	635
Vanessa_cardui20117	DPOGS215803-PA	74.4	1211	258	19	190	3783	1	1172	0	1590
Vanessa_cardui20128	DPOGS200594-PA	84.2	861	123	7	68	2626	1	856	0	1345
Vanessa_cardui20222	DPOGS213958-PA	86.39	147	20	0	2	442	19	165	1e-91	267
Vanessa_cardui20250	DPOGS214599-PA	72.17	115	32	0	666	322	612	726	1e-51	181
Vanessa_cardui20293	DPOGS201490-PA	96.81	188	5	1	89	649	1	188	4e-122	355
Vanessa_cardui20339	DPOGS212870-PA	72.73	242	60	3	710	3	801	1042	9e-99	315
Vanessa_cardui20384	DPOGS209491-PA	78.67	225	14	1	3	575	67	291	1e-125	360
Vanessa_cardui20480	DPOGS210919-PA	87.36	87	10	1	259	2	184	270	2e-78	149
Vanessa_cardui20525	DPOGS212884-PA	93.65	189	12	0	3	569	418	606	3e-119	367
Vanessa_cardui20528	DPOGS205034-PA	39.69	325	134	12	19	987	242	506	1e-51	180
Vanessa_cardui20560	DPOGS207861-PA	82.73	718	77	1	2014	2	386	1103	0	1164
Vanessa_cardui20570	DPOGS206004-PA	63.27	373	133	2	1	1119	477	845	4e-146	441
Vanessa_cardui20680	DPOGS204970-PA	66.27	166	41	2	2	496	749	900	4e-59	199
Vanessa_cardui20686	DPOGS212076-PA	67.48	246	66	9	1	735	246	478	6e-99	305
Vanessa_cardui20723	DPOGS206863-PA	83	300	48	3	89	985	1	298	5e-149	447
Vanessa_cardui20776	DPOGS203162-PA	82.43	222	38	1	667	2	933	1153	2e-128	392
Vanessa_cardui20783	DPOGS213049-PA	81.33	241	44	1	726	7	1	241	6e-142	408
Vanessa_cardui20789	DPOGS205600-PA	94.12	187	10	1	15	575	1	186	6e-123	362
Vanessa_cardui20790	DPOGS205295-PA	75.39	646	159	0	1939	2	365	1010	0	986
Vanessa_cardui20836	DPOGS210460-PA	76.63	368	85	1	1105	2	4	370	0	601
Vanessa_cardui20847	DPOGS216201-PA	87.64	348	43	0	1044	1	5870	6217	0	670
Vanessa_cardui20863	DPOGS212394-PA	67.18	131	42	1	520	128	960	1089	7e-54	184
Vanessa_cardui20873	DPOGS212992-PA	79.17	192	40	0	16	591	258	449	1e-95	303
Vanessa_cardui20892	DPOGS208479-PA	62.83	382	130	4	1134	1	1	374	1e-128	378
Vanessa_cardui20912	DPOGS204230-PA	94.35	177	10	0	535	5	102	278	2e-81	259
Vanessa_cardui20915	DPOGS208041-PA	65.33	300	88	4	991	92	356	639	1e-103	336
Vanessa_cardui20916	DPOGS208572-PA	91.36	243	21	0	1	729	21	263	5e-150	450
Vanessa_cardui20948	DPOGS215661-PA	75.19	258	64	0	777	4	298	555	2e-130	406
Vanessa_cardui20961	DPOGS201828-PA	91.74	109	8	1	768	442	97	204	9e-65	207
Vanessa_cardui21113	DPOGS208623-PA	91.16	147	7	2	503	943	817	957	7e-103	217
Vanessa_cardui21170	DPOGS213414-PA	93.37	166	11	0	129	626	8	173	7e-90	270
Vanessa_cardui21195	DPOGS203551-PA	68.18	198	58	2	70	663	17	209	4e-98	289
Vanessa_cardui21208	DPOGS212142-PA	83.55	304	50	0	362	1273	1	304	0	551
Vanessa_cardui21218	DPOGS214944-PA	67.74	217	61	5	332	982	1021	1228	2e-95	312
Vanessa_cardui21222	DPOGS205798-PA	53.98	176	73	5	1	525	145	313	2e-26	108
Vanessa_cardui21237	DPOGS214944-PA	68.18	220	61	5	664	5	1021	1231	2e-97	318
Vanessa_cardui21284	DPOGS203908-PA	38.81	134	65	4	221	613	795	914	2e-17	80.9
Vanessa_cardui21287	DPOGS205502-PA	81.1	164	30	1	503	12	362	524	3e-93	284
Vanessa_cardui21294	DPOGS208863-PA	81.28	358	44	8	2219	1149	1	336	4e-171	510
Vanessa_cardui21303	DPOGS211809-PA	72.77	224	60	1	672	1	74	296	2e-113	358
Vanessa_cardui21326	DPOGS209621-PA	92.86	210	15	0	56	685	951	1160	7e-120	377
Vanessa_cardui21331	DPOGS213283-PA	63.64	264	80	4	118	906	29	277	4e-106	320
Vanessa_cardui21370	DPOGS201965-PA	95.04	343	16	1	1026	1	18	360	0	642
Vanessa_cardui21402	DPOGS214071-PA	84.8	171	10	1	514	2	628	782	6e-62	206
Vanessa_cardui21495	DPOGS214070-PA	85.65	432	55	5	1291	2	576	1002	0	693
Vanessa_cardui21547	DPOGS214355-PA	72.85	151	37	1	442	2	2289	2439	2e-80	218
Vanessa_cardui21549	DPOGS205153-PA	48.86	88	37	2	591	328	121	200	1e-18	80.9
Vanessa_cardui21564	DPOGS214243-PA	72.27	220	61	0	46	705	313	532	3e-98	301
Vanessa_cardui21582	DPOGS214789-PA	51.12	538	194	21	736	2268	638	1133	7e-82	298
Vanessa_cardui21600	DPOGS214978-PA	56.07	173	47	6	516	1	424	568	1e-43	153
Vanessa_cardui21630	DPOGS211865-PA	87.26	212	27	0	638	3	78	289	1e-139	400
Vanessa_cardui21663	DPOGS208993-PA	88.85	323	36	0	1072	104	90	412	0	598
Vanessa_cardui21666	DPOGS204226-PA	92.82	864	58	3	2	2593	2049	2908	0	1548
Vanessa_cardui21777	DPOGS207750-PA	52.37	737	248	17	77	2155	1	678	0	579
Vanessa_cardui21796	DPOGS213964-PA	36.08	97	56	1	469	197	557	653	3e-16	77
Vanessa_cardui21812	DPOGS205035-PA	50.77	388	102	10	1160	9	275	577	3e-116	357
Vanessa_cardui21895	DPOGS215803-PA	74.4	1211	258	19	5674	2081	1	1172	0	1590
Vanessa_cardui21912	DPOGS202502-PA	78.12	192	41	1	17	592	75	265	5e-90	269
Vanessa_cardui21945	DPOGS212909-PA	69.72	492	116	4	128	1603	1	459	0	717
Vanessa_cardui21953	DPOGS212541-PA	94.95	99	5	0	323	619	1	99	8e-60	204
Vanessa_cardui21972	DPOGS207750-PA	55.96	654	212	13	2214	349	1	610	0	577
Vanessa_cardui21995	DPOGS208597-PA	86.82	129	14	2	49	429	4318	4445	9e-52	184
Vanessa_cardui22017	DPOGS216115-PA	69.25	348	98	3	1899	868	899	1241	4e-105	348
Vanessa_cardui22019	DPOGS201937-PA	69.6	329	70	1	64	1050	881	1179	8e-136	425
Vanessa_cardui22061	DPOGS204155-PA	93.92	609	36	1	168	1994	1	608	0	1157
Vanessa_cardui22071	DPOGS213788-PA	91.76	170	13	1	6	515	114	282	2e-103	327
Vanessa_cardui22091	DPOGS206371-PA	87.71	423	52	0	51	1319	1	423	0	800
Vanessa_cardui22096	DPOGS205567-PA	97.72	219	5	0	658	2	180	398	8e-111	339
Vanessa_cardui22159	DPOGS206084-PA	67.16	201	53	7	690	97	1017	1207	6e-59	203
Vanessa_cardui22176	DPOGS210759-PA	77.8	635	122	6	1	1899	298	915	0	996
Vanessa_cardui22200	DPOGS207167-PA	68.59	417	131	0	3	1253	13495	13911	0	600
Vanessa_cardui22227	DPOGS215710-PA	79.41	170	23	2	507	22	281	446	2e-69	226
Vanessa_cardui22246	DPOGS201828-PA	91.74	109	8	1	3	329	97	204	8e-65	207
Vanessa_cardui22271	DPOGS206074-PA	78.92	166	35	0	499	2	1955	2120	3e-85	276
Vanessa_cardui22298	DPOGS214313-PA	70.26	306	66	4	979	80	532	818	2e-134	417
Vanessa_cardui22319	DPOGS207092-PA	78.74	174	29	1	3	524	368	533	2e-46	160
Vanessa_cardui22325	DPOGS201937-PA	69.75	162	49	0	951	466	1018	1179	6e-65	223
Vanessa_cardui22350	DPOGS208990-PA	76.86	121	24	1	260	622	1	117	2e-54	175
Vanessa_cardui22381	DPOGS206140-PA	88.89	333	28	5	1001	3	362	685	3e-148	458
Vanessa_cardui22388	DPOGS214340-PA	75.54	184	45	0	554	3	1	184	5e-85	268
Vanessa_cardui22421	DPOGS214614-PA	59.46	185	75	0	556	2	485	669	9e-67	220
Vanessa_cardui22426	DPOGS213652-PA	74.28	346	87	1	1432	395	223	566	0	561
Vanessa_cardui22431	DPOGS214685-PA	50.78	193	93	1	127	699	41	233	6e-62	200
Vanessa_cardui22462	DPOGS215482-PA	58.08	198	83	0	598	5	751	948	2e-79	260
Vanessa_cardui22478	DPOGS215820-PA	63.84	318	101	4	2	955	1480	1783	4e-126	399
Vanessa_cardui22555	DPOGS214621-PA	87.9	248	30	0	43	786	1	248	5e-146	455
Vanessa_cardui22604	DPOGS204226-PA	92.8	861	58	3	2723	141	2052	2908	0	1541
Vanessa_cardui22607	DPOGS207762-PA	37.3	244	115	10	3	725	430	638	8e-14	70.1
Vanessa_cardui22609	DPOGS214313-PA	64.03	367	70	5	6	977	532	879	3e-143	441
Vanessa_cardui22636	DPOGS213816-PA	85.06	154	22	1	491	30	326	478	5e-52	181
Vanessa_cardui22660	DPOGS212433-PA	74.64	209	51	1	917	291	352	558	5e-107	325
Vanessa_cardui22703	DPOGS212909-PA	64.21	366	98	4	1099	2	122	454	4e-168	483
Vanessa_cardui22771	DPOGS201582-PA	93.26	193	13	0	581	3	1024	1216	3e-108	343
Vanessa_cardui22829	DPOGS207092-PA	80.53	190	29	1	571	2	352	533	2e-57	191
Vanessa_cardui22833	DPOGS210941-PA	67.84	255	82	0	809	45	1	255	2e-109	325
Vanessa_cardui22860	DPOGS200356-PA	76	250	44	1	1	702	296	545	2e-111	342
Vanessa_cardui22861	DPOGS202312-PA	48.05	77	37	2	193	420	1	75	4e-16	72
Vanessa_cardui22967	DPOGS207930-PA	63.64	231	43	2	3	575	638	867	7e-61	206
Vanessa_cardui23019	DPOGS211122-PA	41.92	167	95	2	53	550	394	559	6e-33	125
Vanessa_cardui23037	DPOGS204608-PA	37	100	61	2	261	560	8	105	5e-14	66.6
Vanessa_cardui23059	DPOGS215992-PA	42.74	117	60	3	178	510	513	628	4e-33	82
Vanessa_cardui23063	DPOGS201278-PA	59.61	307	62	4	1801	1067	380	686	2e-176	358
Vanessa_cardui23079	DPOGS203202-PA	93.7	238	15	0	143	856	1	238	7e-139	413
Vanessa_cardui23084	DPOGS201584-PA	60.33	121	43	3	10	366	129	246	3e-27	109
Vanessa_cardui23098	DPOGS203252-PA	96.24	133	5	0	401	3	49	181	9e-69	231
Vanessa_cardui23107	DPOGS210723-PA	81.92	271	49	0	3	815	11	281	8e-162	457
Vanessa_cardui23114	DPOGS211056-PA	81.05	95	14	2	242	514	2022	2116	6e-72	149
Vanessa_cardui23117	DPOGS202094-PA	67.11	225	51	4	723	94	380	596	1e-91	294
Vanessa_cardui23161	DPOGS213855-PA	62.56	227	67	5	873	193	555	763	6e-43	160
Vanessa_cardui23215	DPOGS203031-PA	75.64	743	131	2	2085	4	27	768	0	1199
Vanessa_cardui23268	DPOGS201373-PA	85.47	172	23	1	4	519	178	347	6e-102	306
Vanessa_cardui23317	DPOGS202022-PA	88.96	326	33	3	1	978	146	468	0	608
Vanessa_cardui23324	DPOGS208044-PA	91.37	255	22	0	766	2	441	695	5e-159	472
Vanessa_cardui23368	DPOGS213150-PA	89.12	147	14	2	617	177	998	1142	2e-80	261
Vanessa_cardui23372	DPOGS205609-PA	62.73	220	80	2	19	678	220	437	2e-97	294
Vanessa_cardui23391	DPOGS206074-PA	72.11	190	53	0	572	3	1366	1555	2e-90	293
Vanessa_cardui23396	DPOGS213855-PA	57.83	332	113	7	27	1022	459	763	2e-62	218
Vanessa_cardui23427	DPOGS216157-PA	77.58	330	72	2	997	11	1098	1426	4e-164	501
Vanessa_cardui23479	DPOGS210906-PA	69.17	1985	505	27	115	5853	1	1950	0	2494
Vanessa_cardui23553	DPOGS205295-PA	75.23	642	159	0	1	1926	369	1010	0	980
Vanessa_cardui23554	DPOGS203622-PA	70.47	298	61	5	109	939	82	373	3e-124	387
Vanessa_cardui23580	DPOGS206004-PA	62.96	405	146	2	1273	59	450	850	2e-162	485
Vanessa_cardui23584	DPOGS206944-PA	40.37	161	90	2	496	20	1	157	1e-36	134
Vanessa_cardui23627	DPOGS212310-PA	74.75	301	59	1	905	3	314	597	6e-157	467
Vanessa_cardui23693	DPOGS208214-PA	76.89	515	114	4	1759	218	1	511	0	836
Vanessa_cardui23730	DPOGS204234-PA	72.57	412	113	0	134	1369	1	412	0	658
Vanessa_cardui23759	DPOGS206426-PA	50.11	437	129	25	1214	3	1	381	4e-54	192
Vanessa_cardui23801	DPOGS203254-PA	71.99	457	126	1	1375	5	1610	2064	0	620
Vanessa_cardui23856	DPOGS212433-PA	50.94	318	144	7	950	3	25	332	9e-100	307
Vanessa_cardui23892	DPOGS203441-PA	81.48	162	30	0	61	546	1	162	7e-101	293
Vanessa_cardui23919	DPOGS205215-PA	37.5	104	63	2	2	307	56	159	9e-16	73.2
Vanessa_cardui23942	DPOGS200179-PA	49.77	215	66	2	645	1	67	239	1e-67	212
Vanessa_cardui23987	DPOGS207522-PA	54.45	292	118	7	871	2	1	279	5e-76	249
Vanessa_cardui24010	DPOGS211947-PA	79.73	296	59	1	1133	246	64	358	4e-161	459
Vanessa_cardui24015	DPOGS212076-PA	71.43	294	68	10	881	3	233	511	4e-131	391
Vanessa_cardui24057	DPOGS208149-PA	45.4	174	90	5	2	517	227	397	5e-43	150
Vanessa_cardui24073	DPOGS209930-PA	77.66	725	138	9	425	2566	1304	2015	0	842
Vanessa_cardui24101	DPOGS208107-PA	88.55	227	15	2	649	2	511	737	3e-139	423
Vanessa_cardui24125	DPOGS214084-PA	95.77	213	8	1	8	646	80	291	2e-107	323
Vanessa_cardui24145	DPOGS200356-PA	79.21	428	72	2	1283	51	146	573	0	652
Vanessa_cardui24164	DPOGS206978-PA	72.56	277	76	0	834	4	186	462	8e-154	442
Vanessa_cardui24219	DPOGS203553-PA	69.95	193	55	2	629	54	123	313	4e-88	265
Vanessa_cardui24275	DPOGS211865-PA	82.7	318	52	2	84	1037	1	315	0	558
Vanessa_cardui24276	DPOGS210344-PA	84.38	256	40	0	772	5	58	313	7e-128	403
Vanessa_cardui24298	DPOGS216178-PA	82.49	217	38	0	65	715	1	217	1e-117	344
Vanessa_cardui24316	DPOGS201584-PA	41.18	153	59	5	94	465	1	151	1e-33	88.2
Vanessa_cardui24395	DPOGS214599-PA	71.07	121	35	0	104	466	611	731	9e-53	188
Vanessa_cardui24416	DPOGS204984-PA	58.53	258	89	5	78	848	197	437	4e-93	292
Vanessa_cardui24455	DPOGS205034-PA	44.01	559	241	17	1671	1	30	518	7e-128	387
Vanessa_cardui24484	DPOGS212980-PA	90.51	158	15	0	476	3	1	158	3e-93	286
Vanessa_cardui24518	DPOGS202447-PA	55.98	209	77	4	599	3	899	1102	1e-60	209
Vanessa_cardui24596	DPOGS213551-PA	93.99	233	14	0	700	2	12	244	6e-162	456
Vanessa_cardui24634	DPOGS211874-PA	84.89	225	33	1	695	24	182	406	5e-122	370
Vanessa_cardui24656	DPOGS201387-PA	70	170	45	3	501	1	357	523	2e-64	212
Vanessa_cardui24693	DPOGS215246-PA	77.31	520	111	2	2	1558	823	1336	0	723
Vanessa_cardui24695	DPOGS201635-PA	40.59	101	53	4	888	586	1	94	4e-16	74.3
Vanessa_cardui24697	DPOGS210962-PA	100	88	0	0	1011	1274	1	88	1e-55	185
Vanessa_cardui24716	DPOGS214118-PA	65.41	344	110	6	1024	2	422	759	2e-134	410
Vanessa_cardui24729	DPOGS215102-PA	78	200	41	3	609	13	85	282	2e-114	330
Vanessa_cardui24781	DPOGS204102-PA	75.95	158	21	4	51	524	366	506	1e-58	193
Vanessa_cardui24789	DPOGS214070-PA	85.97	449	56	5	2	1342	571	1014	0	730
Vanessa_cardui24795	DPOGS215277-PA	94.16	805	41	5	102	2513	726	1525	0	1504
Vanessa_cardui24807	DPOGS203345-PA	81.82	220	36	2	662	3	157	372	3e-122	364
Vanessa_cardui24829	DPOGS200275-PA	79.59	196	16	1	237	752	1	196	3e-88	286
Vanessa_cardui24845	DPOGS210258-PA	69.08	346	88	11	142	1170	390	719	9e-147	437
Vanessa_cardui24860	DPOGS202884-PA	50.36	137	59	3	2	400	503	634	2e-31	120
Vanessa_cardui24936	DPOGS211224-PA	75.33	454	71	4	1661	303	33	446	0	587
Vanessa_cardui24954	DPOGS206978-PA	80.1	201	40	0	603	1	59	259	8e-121	355
Vanessa_cardui24979	DPOGS211783-PA	66.98	215	68	2	647	3	3231	3442	2e-62	213
Vanessa_cardui24983	DPOGS207805-PA	94.52	584	31	1	1754	3	398	980	0	1076
Vanessa_cardui25069	DPOGS203221-PA	78.93	299	60	3	894	1	141	437	2e-171	489
Vanessa_cardui25086	DPOGS210707-PA	94.54	366	19	1	578	1675	53	417	0	726
Vanessa_cardui25107	DPOGS213390-PA	70.27	222	65	1	115	780	1	221	8e-93	278
Vanessa_cardui25110	DPOGS204026-PA	58.74	206	73	7	34	639	1	198	2e-51	183
Vanessa_cardui25120	DPOGS205352-PA	80.1	191	38	0	573	1	541	731	3e-108	339
Vanessa_cardui25133	DPOGS215480-PA	80.19	106	20	1	592	275	1	105	1e-47	157
Vanessa_cardui25139	DPOGS214455-PA	42.61	115	64	2	847	506	186	299	9e-24	105
Vanessa_cardui25141	DPOGS213346-PA	86.64	232	30	1	710	15	194	424	5e-136	397
Vanessa_cardui25196	DPOGS213961-PA	93.01	329	20	1	1446	460	1	326	0	649
Vanessa_cardui25223	DPOGS205197-PA	56.79	287	122	2	1	855	614	900	1e-108	339
Vanessa_cardui25232	DPOGS213807-PA	65.37	257	87	2	770	3	184	439	4e-104	330
Vanessa_cardui25261	DPOGS203829-PA	85.39	623	72	7	1833	1	109	724	0	1025
Vanessa_cardui25272	DPOGS204413-PA	85.37	41	6	0	123	1	1	41	6e-14	69.7
Vanessa_cardui25291	DPOGS200745-PA	92.42	277	21	0	833	3	13	289	0	549
Vanessa_cardui25312	DPOGS206793-PA	54.2	286	119	4	1	852	189	464	6e-106	326
Vanessa_cardui25345	DPOGS200434-PA	82.12	274	48	1	1257	439	49	322	0	448
Vanessa_cardui25349	DPOGS207122-PA	78.81	151	28	1	2	454	358	504	3e-69	227
Vanessa_cardui25394	DPOGS211841-PA	82.14	504	77	2	1512	1	789	1279	0	870
Vanessa_cardui25414	DPOGS214497-PA	45.8	238	114	6	1	708	1808	2032	2e-07	52.8
Vanessa_cardui25417	DPOGS210707-PA	94.54	366	19	1	1383	286	53	417	0	726
Vanessa_cardui25476	DPOGS213935-PA	44.22	398	188	13	1187	3	845	1211	2e-42	160
Vanessa_cardui25529	DPOGS204629-PA	73.93	349	72	5	1103	66	27	359	2e-160	469
Vanessa_cardui25541	DPOGS205315-PA	57.53	259	70	11	3	716	177	416	1e-71	239
Vanessa_cardui25584	DPOGS201618-PA	82.86	70	12	0	358	149	2	71	8e-46	119
Vanessa_cardui25595	DPOGS214434-PA	75	52	12	1	422	577	1	51	5e-16	76.6
Vanessa_cardui25603	DPOGS213317-PA	70.51	217	64	0	65	715	4	220	4e-103	314
Vanessa_cardui25632	DPOGS214255-PA	68.84	398	114	5	29	1207	1	393	1e-165	480
Vanessa_cardui25636	DPOGS203046-PA	68.24	148	47	0	4	447	299	446	7e-46	159
Vanessa_cardui25647	DPOGS209457-PA	85.29	340	43	2	1000	2	2723	3062	0	595
Vanessa_cardui25653	DPOGS201067-PA	78.97	642	134	1	1945	20	1	641	0	994
Vanessa_cardui25659	DPOGS215831-PA	89.09	55	6	0	349	513	57	111	2e-17	79.7
Vanessa_cardui25689	DPOGS209693-PA	65.38	182	63	0	588	43	283	464	2e-87	267
Vanessa_cardui25696	DPOGS208460-PA	86.39	191	26	0	2	574	538	728	2e-109	346
Vanessa_cardui25716	DPOGS205143-PA	24.91	586	412	10	1824	91	62	627	3e-44	167
Vanessa_cardui25743	DPOGS209222-PA	70.47	193	57	0	1675	1097	4	196	2e-96	297
Vanessa_cardui25761	DPOGS214120-PA	91.87	283	20	1	851	3	267	546	7e-159	492
Vanessa_cardui25829	DPOGS208752-PA	47.98	346	144	9	982	8	328	658	2e-76	256
Vanessa_cardui25899	DPOGS202602-PA	69.68	188	56	1	2	565	564	750	1e-83	266
Vanessa_cardui25942	DPOGS203332-PA	43.9	82	40	4	688	446	1423	1499	9e-10	57.8
Vanessa_cardui25948	DPOGS214485-PA	99.57	232	1	0	698	3	444	675	9e-152	448
Vanessa_cardui25982	DPOGS206912-PA	75.37	613	135	7	119	1948	1	600	0	903
Vanessa_cardui26010	DPOGS211517-PA	66.67	36	12	0	773	880	133	168	4e-10	58.9
Vanessa_cardui26017	DPOGS211873-PA	81.49	524	94	2	1572	1	8	528	0	847
Vanessa_cardui26036	DPOGS214559-PA	26.37	292	176	10	84	935	8	268	5e-17	80.5
Vanessa_cardui26052	DPOGS201603-PA	83.59	128	21	0	538	155	691	818	5e-72	234
Vanessa_cardui26057	DPOGS211787-PA	99.03	207	2	0	622	2	60	266	4e-149	434
Vanessa_cardui26083	DPOGS214439-PA	84.13	126	20	0	142	519	686	811	6e-65	224
Vanessa_cardui26095	DPOGS215432-PA	70.81	209	61	0	5	631	1	209	3e-108	320
Vanessa_cardui26119	DPOGS206136-PA	77.11	249	57	0	1	747	367	615	3e-139	411
Vanessa_cardui26179	DPOGS205279-PA	37.62	755	430	12	41	2233	458	1195	2e-137	441
Vanessa_cardui26246	DPOGS211014-PA	90.79	76	7	0	417	190	127	202	1e-64	145
Vanessa_cardui26306	DPOGS210739-PA	89.4	217	22	1	284	934	1	216	1e-140	407
Vanessa_cardui26310	DPOGS213814-PA	95.76	165	7	0	1	495	12	176	3e-111	328
Vanessa_cardui26481	DPOGS209375-PA	54.55	220	90	5	29	664	72	289	1e-89	270
Vanessa_cardui26484	DPOGS212310-PA	76.95	334	60	1	554	1555	314	630	0	530
Vanessa_cardui26488	DPOGS203252-PA	96.24	133	5	0	958	1356	49	181	1e-68	231
Vanessa_cardui26491	DPOGS200341-PA	84.98	253	38	0	1	759	799	1051	2e-119	370
Vanessa_cardui26494	DPOGS202538-PA	30.62	356	181	12	1099	125	327	647	1e-38	150
Vanessa_cardui26535	DPOGS201261-PA	58.03	305	76	10	817	2	28	313	1e-53	193
Vanessa_cardui26552	DPOGS215820-PA	64.98	317	97	4	953	3	1485	1787	4e-129	408
Vanessa_cardui26563	DPOGS205132-PA	61.63	172	66	0	8	523	98	269	5e-76	235
Vanessa_cardui26580	DPOGS210585-PA	64.52	420	136	2	450	1709	62	468	0	563
Vanessa_cardui26666	DPOGS208927-PA	81.43	210	36	3	3	632	2708	2914	7e-63	214
Vanessa_cardui26667	DPOGS208927-PA	83.11	225	35	2	3	668	3145	3369	4e-107	342
Vanessa_cardui26668	DPOGS208927-PA	69	200	53	2	1	582	3380	3576	1e-77	258
Vanessa_cardui26693	DPOGS207512-PA	56.87	531	146	10	1	1524	30	500	5e-151	446
Vanessa_cardui26727	DPOGS205809-PA	81.97	183	33	0	6	554	1480	1662	4e-97	311
Vanessa_cardui26735	DPOGS205960-PA	90.26	195	19	0	8	592	1	195	2e-112	357
Vanessa_cardui26755	DPOGS210489-PA	72.36	445	103	7	303	1598	1	438	2e-171	497
Vanessa_cardui26804	DPOGS212988-PA	81.92	260	40	5	504	1271	28	284	2e-85	268
Vanessa_cardui26810	DPOGS215034-PA	62.67	217	80	1	5	655	157	372	1e-103	308
Vanessa_cardui26823	DPOGS210585-PA	64.52	420	136	2	1368	109	62	468	0	563
Vanessa_cardui26851	DPOGS206298-PA	73.72	955	233	10	478	3315	1	946	0	1205
Vanessa_cardui26938	DPOGS210130-PA	62.67	375	112	8	1119	1	570	918	4e-144	437
Vanessa_cardui26952	DPOGS213961-PA	93.01	329	20	1	178	1164	1	326	0	649
Vanessa_cardui26956	DPOGS213208-PA	58.6	186	77	0	1	558	967	1152	3e-70	231
Vanessa_cardui26967	DPOGS208094-PA	52.35	361	133	5	2818	1772	174	507	1e-100	333
Vanessa_cardui27046	DPOGS206275-PA	31.89	185	82	9	717	196	734	885	1e-06	48.9
Vanessa_cardui27119	DPOGS214334-PA	41.38	348	171	8	3	959	935	1278	2e-67	230
Vanessa_cardui27126	DPOGS207122-PA	78.29	129	24	1	918	532	380	504	3e-55	189
Vanessa_cardui27182	DPOGS213232-PA	63.77	265	68	3	789	1	685	923	5e-106	332
Vanessa_cardui27240	DPOGS216157-PA	79.32	532	102	5	9	1589	1095	1623	0	714
Vanessa_cardui27254	DPOGS215783-PA	84.34	364	52	3	1086	1	297	657	1e-163	477
Vanessa_cardui27257	DPOGS213287-PA	55.5	191	41	1	691	119	15	161	7e-67	207
Vanessa_cardui27269	DPOGS207050-PA	85.44	790	94	3	2362	50	1	788	0	1271
Vanessa_cardui27313	DPOGS210056-PA	95.75	447	18	1	45	1385	1	446	0	882
Vanessa_cardui27322	DPOGS202895-PA	85.31	211	31	0	708	76	1	211	2e-113	328
Vanessa_cardui27357	DPOGS205122-PA	67.05	176	44	6	2	529	1125	1286	1e-56	194
Vanessa_cardui27377	DPOGS211742-PA	87.12	163	21	0	740	252	743	905	7e-87	278
Vanessa_cardui27438	DPOGS201067-PA	78.97	642	134	1	79	2004	1	641	0	994
Vanessa_cardui27466	DPOGS200573-PA	91.18	397	35	0	1856	666	28	424	0	772
Vanessa_cardui27497	DPOGS212648-PA	76.85	203	46	1	614	6	1128	1329	2e-99	315
Vanessa_cardui27501	DPOGS200860-PA	95.65	92	4	0	1	276	1268	1359	2e-55	191
Vanessa_cardui27521	DPOGS202740-PA	54.13	303	137	1	911	3	68	368	2e-106	320
Vanessa_cardui27525	DPOGS202474-PA	68.65	185	53	4	678	133	328	510	4e-50	174
Vanessa_cardui27574	DPOGS210629-PA	69.74	152	28	4	851	408	1209	1346	6e-52	184
Vanessa_cardui27653	DPOGS214815-PA	94.61	167	9	0	504	4	462	628	1e-107	334
Vanessa_cardui27657	DPOGS208376-PA	67.36	144	45	1	80	505	1374	1517	2e-54	191
Vanessa_cardui27687	DPOGS202830-PA	72.37	304	73	2	400	1302	49	344	3e-159	466
Vanessa_cardui27765	DPOGS215767-PA	91.79	195	16	0	585	1	1	195	3e-118	347
Vanessa_cardui27812	DPOGS212988-PA	81.92	260	40	5	1065	298	28	284	2e-85	268
Vanessa_cardui27837	DPOGS206388-PA	90.72	334	31	0	380	1381	1	334	0	622
Vanessa_cardui27838	DPOGS209841-PA	67.25	397	125	2	1	1191	500	891	2e-176	542
Vanessa_cardui27905	DPOGS207512-PA	58.72	579	156	12	1746	79	26	544	3e-180	523
Vanessa_cardui27935	DPOGS215783-PA	80.3	269	48	3	1	801	390	655	9e-116	350
Vanessa_cardui27941	DPOGS211650-PA	100	23	0	0	69	1	20	42	4e-07	48.5
Vanessa_cardui27967	DPOGS213652-PA	59.89	536	199	8	15	1598	39	566	0	605
Vanessa_cardui27969	DPOGS204629-PA	73.93	349	72	5	184	1221	27	359	2e-160	469
Vanessa_cardui28005	DPOGS207823-PA	55.06	89	34	3	253	516	61	144	2e-25	97.4
Vanessa_cardui28019	DPOGS202895-PA	85.99	157	22	0	3	473	55	211	5e-100	290
Vanessa_cardui28092	DPOGS207019-PA	77.35	234	51	1	21	722	1	232	2e-130	374
Vanessa_cardui28113	DPOGS210287-PA	86.72	256	33	1	814	47	9	263	2e-162	466
Vanessa_cardui28132	DPOGS207971-PA	62.46	317	87	6	908	42	13	325	7e-118	358
Vanessa_cardui28141	DPOGS201317-PA	92.37	131	10	0	552	160	534	664	1e-61	205
Vanessa_cardui28145	DPOGS204699-PA	73.26	430	93	5	1	1230	471	898	3e-164	503
Vanessa_cardui28189	DPOGS205767-PA	96.49	228	8	0	684	1	1534	1761	3e-144	444
Vanessa_cardui28193	DPOGS200334-PA	93.24	74	5	0	1	222	1990	2063	9e-32	125
Vanessa_cardui28205	DPOGS208100-PA	68.12	69	20	1	711	505	156	222	2e-15	75.1
Vanessa_cardui28243	DPOGS202094-PA	75.94	187	39	3	558	1	1	182	2e-92	296
Vanessa_cardui28247	DPOGS207482-PA	74.05	524	121	8	1655	93	1	512	0	727
Vanessa_cardui28267	DPOGS200783-PA	48.07	181	84	5	3	545	42	212	1e-08	53.9
Vanessa_cardui28270	DPOGS205352-PA	77.63	371	82	1	1114	2	748	1117	0	577
Vanessa_cardui28387	DPOGS205166-PA	76.38	254	43	2	715	2	860	1112	2e-105	335
Vanessa_cardui28389	DPOGS205724-PA	48.99	398	193	6	22	1197	2	395	7e-132	392
Vanessa_cardui28399	DPOGS205470-PA	58.48	277	83	3	88	915	159	404	4e-105	320
Vanessa_cardui28451	DPOGS202200-PA	73.66	372	93	2	2	1114	369	736	0	565
Vanessa_cardui28469	DPOGS210489-PA	72.36	445	103	7	1451	156	1	438	3e-171	497
Vanessa_cardui28484	DPOGS207582-PA	66.87	166	49	1	53	532	296	461	5e-62	206
Vanessa_cardui28490	DPOGS206353-PA	75.8	219	49	2	734	87	497	714	2e-113	344
Vanessa_cardui28493	DPOGS201261-PA	58.28	302	74	10	330	1136	28	310	6e-53	191
Vanessa_cardui28543	DPOGS207482-PA	74.05	524	121	8	166	1728	1	512	0	727
Vanessa_cardui28592	DPOGS209922-PA	80.84	569	86	6	1818	112	14	559	0	939
Vanessa_cardui28617	DPOGS202166-PA	77.63	76	17	0	318	91	18	93	1e-10	55.8
Vanessa_cardui28634	DPOGS200434-PA	77.67	215	34	1	1	603	332	546	2e-115	349
Vanessa_cardui28673	DPOGS205166-PA	80	190	37	1	2	571	861	1049	3e-79	259
Vanessa_cardui28698	DPOGS210906-PA	63.33	1560	465	27	4658	195	426	1950	0	1665
Vanessa_cardui28713	DPOGS213070-PA	62.97	451	129	15	1272	1	224	663	6e-147	437
Vanessa_cardui28718	DPOGS201710-PA	60.3	199	64	7	436	1011	588	778	2e-61	217
Vanessa_cardui28738	DPOGS214337-PA	56.93	274	96	7	2	781	364	629	2e-90	289
Vanessa_cardui28747	DPOGS203202-PA	94.46	505	27	1	1517	3	1	504	0	952
Vanessa_cardui28750	DPOGS214120-PA	98.41	252	4	0	756	1	1	252	3e-153	476
Vanessa_cardui28752	DPOGS202706-PA	73.91	161	42	0	572	90	1127	1287	3e-81	263
Vanessa_cardui28756	DPOGS214262-PA	71.29	202	52	3	591	1	691	891	1e-73	243
Vanessa_cardui28758	DPOGS210434-PA	56.88	109	40	3	533	222	3586	3692	4e-31	122
Vanessa_cardui28771	DPOGS210402-PA	83.15	89	15	0	1141	875	60	148	5e-45	156
Vanessa_cardui28780	DPOGS206912-PA	75.37	613	135	7	2018	189	1	600	0	903
Vanessa_cardui28792	DPOGS214485-PA	96.53	778	27	0	1	2334	146	923	0	1523
Vanessa_cardui28795	DPOGS214948-PA	93.38	136	8	1	125	532	1147	1281	1e-95	233
Vanessa_cardui28812	DPOGS211214-PA	79.66	236	43	1	316	1008	1	236	2e-109	329
Vanessa_cardui28885	DPOGS214690-PA	60.79	737	286	3	2	2209	1561	2295	0	851
Vanessa_cardui28954	DPOGS207484-PA	78.92	185	32	2	780	238	21	202	2e-94	246
Vanessa_cardui28955	DPOGS202943-PA	71.88	32	9	0	97	2	1	32	1e-09	52
Vanessa_cardui28973	DPOGS212302-PA	72.74	587	150	6	524	2284	132	708	0	810
Vanessa_cardui28974	DPOGS203439-PA	83.83	167	26	1	26	526	1519	1684	2e-95	305
Vanessa_cardui28982	DPOGS201680-PA	88.34	1201	137	2	3617	24	160	1360	0	2164
Vanessa_cardui29007	DPOGS214801-PA	60.53	190	70	2	568	5	124	310	3e-71	223
Vanessa_cardui29104	DPOGS211665-PA	65.85	41	12	1	255	371	1355	1395	1e-11	62.4
Vanessa_cardui29119	DPOGS208615-PA	90.48	63	6	0	190	378	200	262	1e-26	107
Vanessa_cardui29125	DPOGS202094-PA	75.94	187	39	3	212	769	1	182	2e-92	296
Vanessa_cardui29133	DPOGS210234-PA	82.99	147	18	1	176	616	1	140	4e-49	168
Vanessa_cardui29159	DPOGS207483-PA	62.15	214	56	4	1	615	498	695	1e-68	229
Vanessa_cardui29171	DPOGS210010-PA	57.65	425	176	4	193	1467	126	546	2e-166	489
Vanessa_cardui29223	DPOGS202739-PA	69.5	141	43	0	584	162	128	268	2e-64	217
Vanessa_cardui29263	DPOGS212919-PA	78.8	217	46	0	653	3	419	635	1e-92	291
Vanessa_cardui29280	DPOGS215734-PA	80.73	192	37	0	703	128	258	449	3e-111	330
Vanessa_cardui29372	DPOGS206833-PA	42.24	393	155	13	3	1178	667	988	1e-69	241
Vanessa_cardui29491	DPOGS208487-PA	79.44	180	17	2	274	813	1	160	1e-76	251
Vanessa_cardui29497	DPOGS211366-PA	68.79	298	91	1	59	946	1	298	2e-90	298
Vanessa_cardui29500	DPOGS206388-PA	90.72	334	31	0	1074	73	1	334	0	622
Vanessa_cardui29516	DPOGS201278-PA	79.84	253	51	0	759	1	111	363	2e-142	427
Vanessa_cardui29522	DPOGS208208-PA	75.89	141	33	1	421	2	1	141	2e-72	226
Vanessa_cardui29553	DPOGS200066-PA	58.24	170	43	10	787	305	1492	1642	2e-38	144
Vanessa_cardui29612	DPOGS213305-PA	67.64	479	151	2	2608	1172	1	475	0	644
Vanessa_cardui29627	DPOGS214606-PA	63.33	510	134	21	1640	120	353	812	8e-114	377
Vanessa_cardui29631	DPOGS202495-PA	45.99	187	80	8	1	549	10	179	1e-33	128
Vanessa_cardui29690	DPOGS200434-PA	81.95	277	49	1	3	830	45	321	2e-156	452
Vanessa_cardui29699	DPOGS211873-PA	81.07	523	96	2	2	1570	5	524	0	840
Vanessa_cardui29756	DPOGS213330-PA	53.53	170	75	2	502	5	67	236	4e-57	192
Vanessa_cardui29837	DPOGS204645-PA	62.23	188	71	0	46	609	1	188	2e-80	244
Vanessa_cardui29875	DPOGS200471-PA	35.05	97	63	0	36	326	307	403	5e-18	83.2
Vanessa_cardui29917	DPOGS213150-PA	91.55	213	15	2	661	29	216	427	4e-122	375
Vanessa_cardui29922	DPOGS200528-PA	78.23	124	26	1	374	3	1	123	8e-59	202
Vanessa_cardui29937	DPOGS207908-PA	78.62	145	31	0	2932	2498	565	709	5e-67	239
Vanessa_cardui29964	DPOGS200179-PA	52.8	286	93	2	141	998	1	244	8e-98	295
Vanessa_cardui29968	DPOGS206594-PA	73.68	171	43	1	1	507	307	477	7e-93	281
Vanessa_cardui29971	DPOGS216209-PA	42.54	134	35	1	636	235	89	180	8e-27	105
Vanessa_cardui30009	DPOGS200508-PA	63.41	41	15	0	123	1	143	183	9e-10	57.8
Vanessa_cardui30010	DPOGS210402-PA	83.15	89	15	0	308	574	60	148	8e-46	156
Vanessa_cardui30067	DPOGS204921-PA	52.43	185	76	4	1	543	1200	1376	4e-52	181
Vanessa_cardui30074	DPOGS203937-PA	79.14	139	29	0	689	273	383	521	2e-77	244
Vanessa_cardui30108	DPOGS208029-PA	82.56	820	135	8	24	2471	1566	2381	0	1367
Vanessa_cardui30129	DPOGS207019-PA	76	250	58	1	751	2	1	248	1e-136	392
Vanessa_cardui30141	DPOGS211826-PA	37.69	130	80	1	508	119	19	147	3e-18	83.6
Vanessa_cardui30158	DPOGS213070-PA	63.18	478	142	17	49	1431	203	663	4e-152	452
Vanessa_cardui30168	DPOGS206084-PA	71.01	169	48	1	507	1	856	1023	1e-72	240
Vanessa_cardui30178	DPOGS205166-PA	69.64	224	60	2	674	3	720	935	3e-97	311
Vanessa_cardui30196	DPOGS204026-PA	63.79	359	114	6	1128	55	274	617	5e-117	380
Vanessa_cardui30250	DPOGS201001-PA	70.63	126	36	1	3	380	214	338	9e-49	169
Vanessa_cardui30303	DPOGS209715-PA	95.8	119	5	0	999	643	2257	2375	9e-54	192
Vanessa_cardui30351	DPOGS213934-PA	88.86	350	39	0	104	1153	1	350	0	595
Vanessa_cardui30405	DPOGS215285-PA	82.82	1403	237	2	389	4597	97	1495	0	2172
Vanessa_cardui30421	DPOGS208993-PA	79.46	745	120	4	2206	68	706	1449	0	1182
Vanessa_cardui30453	DPOGS200254-PA	83.5	303	17	1	1	909	67	336	5e-165	467
Vanessa_cardui30469	DPOGS210344-PA	90.43	627	60	0	6	1886	1351	1977	0	1202
Vanessa_cardui30470	DPOGS210344-PA	90.91	352	32	0	3	1058	1985	2336	0	699
Vanessa_cardui30487	DPOGS212940-PA	56.71	499	196	7	9	1502	16	495	0	582
Vanessa_cardui30505	DPOGS208376-PA	94.54	238	13	0	714	1	1609	1846	2e-158	474
Vanessa_cardui30541	DPOGS214735-PA	87.47	423	52	1	106	1374	6	427	0	680
Vanessa_cardui30552	DPOGS210919-PA	87.95	83	10	0	251	3	187	269	6e-41	149
Vanessa_cardui30569	DPOGS210739-PA	86.45	214	28	1	646	5	11	223	5e-134	386
Vanessa_cardui30575	DPOGS215110-PA	46.91	243	118	7	720	4	725	960	2e-70	235
Vanessa_cardui30581	DPOGS204740-PA	73.37	184	49	0	104	655	1	184	2e-95	286
Vanessa_cardui30627	DPOGS212439-PA	94.64	168	9	0	506	3	105	272	6e-98	304
Vanessa_cardui30629	DPOGS210475-PA	90.3	361	33	1	1197	115	26	384	0	677
Vanessa_cardui30672	DPOGS201006-PA	61.72	290	90	11	914	48	539	808	5e-96	307
Vanessa_cardui30679	DPOGS210941-PA	67.84	255	82	0	473	1237	1	255	3e-109	325
Vanessa_cardui30706	DPOGS209889-PA	95.4	348	16	0	1045	2	3	350	0	712
Vanessa_cardui30747	DPOGS200024-PA	69.82	169	42	2	535	50	541	707	1e-68	227
Vanessa_cardui30750	DPOGS200439-PA	50.17	297	104	6	838	5	1	272	4e-76	250
Vanessa_cardui30761	DPOGS213287-PA	55.5	191	41	1	162	734	15	161	2e-66	207
Vanessa_cardui30762	DPOGS211379-PA	52.38	273	110	9	1094	291	202	459	6e-60	206
Vanessa_cardui30800	DPOGS202739-PA	68.52	162	47	1	57	530	128	289	7e-71	233
Vanessa_cardui30821	DPOGS211650-PA	99.12	113	1	0	389	51	223	335	1e-104	210
Vanessa_cardui30839	DPOGS201276-PA	71.2	184	52	1	3	554	177	359	6e-94	281
Vanessa_cardui30856	DPOGS201011-PA	60.14	138	54	1	69	482	1	137	2e-58	182
Vanessa_cardui30906	DPOGS210888-PA	91.52	165	14	0	3693	3199	689	853	2e-88	307
Vanessa_cardui30938	DPOGS213317-PA	75.77	355	86	0	1065	1	4	358	0	554
Vanessa_cardui30949	DPOGS210272-PA	42.31	104	51	3	348	656	3	98	7e-14	69.3
Vanessa_cardui30955	DPOGS200262-PA	74.22	128	31	1	145	528	1	126	3e-50	175
Vanessa_cardui30962	DPOGS214439-PA	81.71	82	15	0	825	580	730	811	9e-39	144
Vanessa_cardui30984	DPOGS214322-PA	49	251	68	8	580	2	1029	1277	1e-52	183
Vanessa_cardui31015	DPOGS206255-PA	63.77	69	22	3	338	538	228	295	2e-09	56.2
Vanessa_cardui31038	DPOGS213305-PA	67.64	479	151	2	81	1517	1	475	0	644
Vanessa_cardui31041	DPOGS202830-PA	72.37	304	73	2	1589	687	49	344	3e-159	466
Vanessa_cardui31046	DPOGS202939-PA	73.93	234	61	0	703	2	28	261	6e-125	366
Vanessa_cardui31058	DPOGS207930-PA	71.27	456	100	13	1365	1	437	862	4e-154	481
Vanessa_cardui31091	DPOGS206358-PA	85.78	232	16	3	159	854	1	215	2e-119	351
Vanessa_cardui31099	DPOGS202993-PA	80.11	176	35	0	3	530	275	450	2e-97	292
Vanessa_cardui31131	DPOGS212556-PA	79.74	232	46	1	695	3	291	522	1e-137	401
Vanessa_cardui31151	DPOGS200492-PA	78.77	504	106	1	1637	126	99	601	0	778
Vanessa_cardui31173	DPOGS208598-PA	82.95	176	27	3	6	527	399	573	5e-94	293
Vanessa_cardui31262	DPOGS215167-PA	92.86	154	11	0	195	656	287	440	5e-77	255
Vanessa_cardui31278	DPOGS202778-PA	85.85	325	45	1	988	17	113	437	0	533
Vanessa_cardui31286	DPOGS214944-PA	79.9	194	39	0	1	582	1246	1439	5e-107	339
Vanessa_cardui31298	DPOGS206074-PA	74.01	177	46	0	3	533	16181	16357	4e-87	283
Vanessa_cardui31318	DPOGS206291-PA	73.71	658	143	9	2	1948	143	779	0	775
Vanessa_cardui31344	DPOGS215997-PA	91.67	168	14	0	2	505	30	197	6e-96	295
Vanessa_cardui31373	DPOGS207861-PA	83.87	155	25	0	38	502	1	155	3e-83	268
Vanessa_cardui31430	DPOGS205692-PA	66.6	979	307	14	2905	2	195	1164	0	1021
Vanessa_cardui31464	DPOGS205838-PA	81	100	13	1	255	536	37	136	3e-45	161
Vanessa_cardui31490	DPOGS208857-PA	84.71	170	26	0	511	2	146	315	4e-103	320
Vanessa_cardui31543	DPOGS214059-PA	67.48	163	52	1	58	546	278	439	5e-70	229
Vanessa_cardui31552	DPOGS213150-PA	96.01	301	12	0	903	1	500	800	8e-172	509
Vanessa_cardui31554	DPOGS203011-PA	67.33	202	53	5	2	583	494	690	2e-74	239
Vanessa_cardui31604	DPOGS205936-PA	71.74	46	12	1	16	153	345	389	4e-11	62
Vanessa_cardui31605	DPOGS206140-PA	84.52	491	63	8	1317	2783	362	841	0	666
Vanessa_cardui31616	DPOGS210425-PA	94.14	222	13	0	666	1	433	654	5e-151	442
Vanessa_cardui31707	DPOGS207908-PA	69.3	215	35	2	2	556	28	241	4e-87	273
Vanessa_cardui31716	DPOGS201190-PA	89.34	272	29	0	818	3	24	295	3e-174	519
Vanessa_cardui31722	DPOGS212558-PA	100	190	0	0	1065	496	1	190	3e-137	394
Vanessa_cardui31730	DPOGS207805-PA	93.41	273	18	0	3	821	711	983	5e-158	477
Vanessa_cardui31774	DPOGS214179-PA	69.19	344	95	7	1	1020	53	389	5e-111	352
Vanessa_cardui31783	DPOGS212663-PA	96.77	248	8	0	744	1	21	268	0	508
Vanessa_cardui31828	DPOGS205352-PA	77.89	285	61	2	2	856	449	731	3e-158	480
Vanessa_cardui31867	DPOGS212017-PA	91.97	635	51	0	853	2757	1	635	0	1228
Vanessa_cardui31881	DPOGS211390-PA	51.83	164	79	0	549	58	116	279	1e-58	187
Vanessa_cardui31882	DPOGS202538-PA	31.05	248	128	8	690	1388	428	647	2e-29	124
Vanessa_cardui31919	DPOGS203099-PA	67.87	445	115	5	1981	647	75	491	0	614
Vanessa_cardui31928	DPOGS203332-PA	50.63	79	39	0	287	523	931	1009	2e-24	100
Vanessa_cardui31960	DPOGS205166-PA	67.28	437	85	4	7	1194	715	1134	9e-180	548
Vanessa_cardui32006	DPOGS212977-PA	66.81	687	157	12	109	2163	1	618	0	801
Vanessa_cardui32027	DPOGS216045-PA	61.13	319	120	3	2	952	24	340	1e-117	359
Vanessa_cardui32055	DPOGS209116-PA	49.45	91	37	2	2292	2549	408	494	6e-46	73.6
Vanessa_cardui32056	DPOGS204026-PA	63.37	344	110	6	3	1031	274	602	6e-113	357
Vanessa_cardui32081	DPOGS209928-PA	85.55	173	24	1	45	563	1	172	7e-96	297
Vanessa_cardui32108	DPOGS215698-PA	67.81	146	47	0	505	68	504	649	3e-68	221
Vanessa_cardui32177	DPOGS214789-PA	44.65	374	119	20	967	5	1428	1766	4e-34	139
Vanessa_cardui32194	DPOGS207753-PA	46.05	152	68	6	528	106	811	959	2e-23	99
Vanessa_cardui32197	DPOGS210888-PA	91.18	170	15	0	2	511	684	853	1e-90	314
Vanessa_cardui32205	DPOGS208018-PA	54.44	169	57	1	612	166	365	533	7e-46	166
Vanessa_cardui32216	DPOGS204555-PA	91.17	283	19	2	850	2	21	297	0	528
Vanessa_cardui32233	DPOGS214337-PA	54.23	343	134	8	1507	536	291	629	3e-103	325
Vanessa_cardui32236	DPOGS208311-PA	64.79	568	175	9	1665	1	17	572	0	626
Vanessa_cardui32252	DPOGS211591-PA	57.38	122	23	4	310	606	576	691	3e-40	119
Vanessa_cardui32292	DPOGS208722-PA	81.31	396	73	1	201	1385	1	396	0	708
Vanessa_cardui32303	DPOGS202778-PA	87.28	283	35	1	1	846	155	437	5e-163	464
Vanessa_cardui32311	DPOGS211050-PA	79.95	364	70	1	1	1092	786	1146	0	584
Vanessa_cardui32359	DPOGS213934-PA	88.86	350	39	0	1180	131	1	350	0	595
Vanessa_cardui32409	DPOGS215567-PA	81.76	762	137	1	2280	1	1	762	0	1331
Vanessa_cardui32417	DPOGS205406-PA	67.93	237	61	3	692	3	5	233	9e-103	328
Vanessa_cardui32425	DPOGS202785-PA	66.16	461	140	5	183	1559	1	447	2e-165	500
Vanessa_cardui32453	DPOGS212940-PA	56.71	499	196	7	1521	28	16	495	0	582
Vanessa_cardui32455	DPOGS201582-PA	90.3	237	23	0	1	711	1005	1241	5e-132	413
Vanessa_cardui32488	DPOGS205692-PA	64.86	498	166	5	5	1480	566	1060	0	548
Vanessa_cardui32507	DPOGS214485-PA	97	267	8	0	942	142	657	923	0	544
Vanessa_cardui32525	DPOGS208094-PA	52.35	361	133	5	1795	2841	174	507	2e-100	333
Vanessa_cardui32529	DPOGS212971-PA	52.1	167	68	6	517	20	1	156	3e-26	99.8
Vanessa_cardui32533	DPOGS212820-PA	90.03	301	27	2	2	895	498	798	2e-173	530
Vanessa_cardui32548	DPOGS201030-PA	70.15	134	37	1	3	404	706	836	9e-58	205
Vanessa_cardui32549	DPOGS212977-PA	66.81	687	157	12	2340	286	1	618	0	801
Vanessa_cardui32571	DPOGS205809-PA	82.13	207	11	1	566	24	1895	2101	1e-104	333
Vanessa_cardui32584	DPOGS206136-PA	74.8	373	88	2	1176	58	370	736	0	583
Vanessa_cardui32598	DPOGS202752-PA	97.03	370	11	0	1387	278	1	370	0	686
Vanessa_cardui32606	DPOGS210753-PA	81.98	172	29	1	127	636	16	187	6e-66	215
Vanessa_cardui32630	DPOGS211214-PA	89.53	172	18	0	622	107	1	172	2e-93	287
Vanessa_cardui32631	DPOGS208689-PA	51.53	918	423	12	2	2716	393	1301	0	838
Vanessa_cardui32640	DPOGS207232-PA	93.55	31	2	0	458	550	30	60	3e-13	65.1
Vanessa_cardui32672	DPOGS208722-PA	81.31	396	73	1	1344	160	1	396	0	708
Vanessa_cardui32688	DPOGS207762-PA	66.19	349	118	0	1047	1	680	1028	8e-150	452
Vanessa_cardui32691	DPOGS215679-PA	79.52	166	34	0	3	500	301	466	2e-80	258
Vanessa_cardui32720	DPOGS214438-PA	81.04	538	97	4	1749	136	1	533	0	750
Vanessa_cardui32740	DPOGS207860-PA	54.55	187	72	6	2	553	161	337	9e-51	176
Vanessa_cardui32764	DPOGS205244-PA	51.76	170	81	1	510	1	1874	2042	9e-59	201
Vanessa_cardui32824	DPOGS201232-PA	57.23	519	207	9	134	1666	4	515	0	537
Vanessa_cardui32832	DPOGS214313-PA	74.76	103	26	0	355	47	999	1101	4e-62	148
Vanessa_cardui32875	DPOGS206978-PA	74.54	326	83	0	2	979	141	466	0	534
Vanessa_cardui32876	DPOGS205838-PA	67.31	156	39	2	474	43	37	192	3e-59	203
Vanessa_cardui32934	DPOGS207524-PA	92.31	169	11	1	502	2	361	529	9e-109	327
Vanessa_cardui32963	DPOGS200717-PA	63.22	658	180	14	130	1986	1	635	0	540
Vanessa_cardui32973	DPOGS202027-PA	39.06	128	73	2	1066	1434	102	229	2e-19	87
Vanessa_cardui32991	DPOGS214218-PA	87.72	171	21	0	514	2	205	375	8e-111	335
Vanessa_cardui33004	DPOGS211809-PA	71.94	1543	432	1	4628	3	303	1845	0	2160
Vanessa_cardui33008	DPOGS206900-PA	73.47	196	39	1	550	2	249	444	2e-84	270
Vanessa_cardui33025	DPOGS210812-PA	96.32	190	7	0	112	681	3	192	9e-94	303
Vanessa_cardui33037	DPOGS207116-PA	40.8	174	81	5	64	582	31	183	2e-24	97.1
Vanessa_cardui33040	DPOGS210450-PA	64.65	198	70	0	277	870	165	362	3e-89	273
Vanessa_cardui33042	DPOGS214621-PA	87.57	547	63	2	1626	1	1	547	0	943
Vanessa_cardui33046	DPOGS200463-PA	72.44	225	60	1	93	767	2	224	3e-120	355
Vanessa_cardui33048	DPOGS210723-PA	82.41	290	51	0	874	5	1	290	8e-176	494
Vanessa_cardui33062	DPOGS213375-PA	72.35	170	13	2	230	643	1	168	2e-71	239
Vanessa_cardui33095	DPOGS209491-PA	79.92	264	19	1	692	3	29	292	2e-143	407
Vanessa_cardui33128	DPOGS214919-PA	80.07	271	53	1	2	814	778	1047	5e-132	405
Vanessa_cardui33161	DPOGS212454-PA	89.57	115	10	2	516	175	48	161	3e-68	207
Vanessa_cardui33185	DPOGS206789-PA	29.73	111	74	2	496	176	14	124	4e-13	66.2
Vanessa_cardui33212	DPOGS211742-PA	88.28	239	28	0	12	728	667	905	3e-131	399
Vanessa_cardui33238	DPOGS201278-PA	66.39	119	39	1	187	543	1	118	2e-46	164
Vanessa_cardui33252	DPOGS204815-PA	76.09	184	42	2	1	552	2011	2192	1e-78	258
Vanessa_cardui33264	DPOGS210974-PA	95.87	363	15	0	929	2017	1	363	0	669
Vanessa_cardui33316	DPOGS213859-PA	71.53	439	115	5	2196	3512	1	429	4e-174	529
Vanessa_cardui33322	DPOGS202200-PA	70.53	207	57	1	621	1	369	571	5e-95	305
Vanessa_cardui33329	DPOGS203372-PA	92.82	195	14	0	586	2	249	443	4e-125	391
Vanessa_cardui33346	DPOGS202665-PA	72.04	186	50	1	2	559	546	729	7e-92	293
Vanessa_cardui33392	DPOGS206638-PA	83.82	414	62	3	2033	792	553	961	1e-139	439
Vanessa_cardui33448	DPOGS212479-PA	52.2	205	89	2	634	20	1	196	3e-75	234
Vanessa_cardui33474	DPOGS212558-PA	100	190	0	0	242	811	1	190	2e-135	394
Vanessa_cardui33476	DPOGS202562-PA	71.63	423	88	1	1300	32	10	400	0	580
Vanessa_cardui33477	DPOGS208117-PA	98.56	209	3	0	629	3	371	579	8e-145	433
Vanessa_cardui33507	DPOGS211027-PA	72	175	45	3	37	555	1	173	9e-69	234
Vanessa_cardui33517	DPOGS210745-PA	84.56	149	23	0	364	810	1	149	1e-76	241
Vanessa_cardui33522	DPOGS210888-PA	88.4	181	17	3	542	3	211	388	2e-103	321
Vanessa_cardui33557	DPOGS201376-PA	74.44	266	66	2	798	1	1130	1393	6e-114	360
Vanessa_cardui33568	DPOGS214820-PA	40.43	329	163	9	1637	657	590	887	5e-40	157
Vanessa_cardui33591	DPOGS202961-PA	51.79	195	68	4	513	1	1	193	4e-60	200
Vanessa_cardui33606	DPOGS214690-PA	63.78	577	206	3	1743	16	1722	2296	0	699
Vanessa_cardui33613	DPOGS212224-PA	86.47	207	28	0	1	621	1700	1906	2e-109	348
Vanessa_cardui33624	DPOGS201376-PA	86.49	185	24	1	3	557	1402	1585	4e-109	342
Vanessa_cardui33632	DPOGS211823-PA	77.02	322	66	4	1	954	546	863	2e-150	448
Vanessa_cardui33639	DPOGS213223-PA	58.12	117	43	3	353	3	1178	1288	3e-29	115
Vanessa_cardui33652	DPOGS209621-PA	73.18	425	86	7	1	1272	466	863	7e-151	471
Vanessa_cardui33674	DPOGS203958-PA	92.09	215	17	0	1	645	324	538	3e-124	390
Vanessa_cardui33679	DPOGS203261-PA	89.83	118	4	1	1	330	533	650	9e-90	193
Vanessa_cardui33732	DPOGS215273-PA	86.61	224	30	0	5	676	251	474	3e-135	396
Vanessa_cardui33740	DPOGS211535-PA	68.75	240	64	4	3	716	19	249	3e-94	295
Vanessa_cardui33761	DPOGS212634-PA	88.53	279	32	0	2	838	356	634	5e-159	492
Vanessa_cardui33779	DPOGS206492-PA	86.59	164	22	0	840	349	1050	1213	2e-82	270
Vanessa_cardui33845	DPOGS212017-PA	91.97	635	51	0	2165	261	1	635	0	1228
Vanessa_cardui33888	DPOGS207373-PA	84.89	331	37	1	955	2	343	673	0	539
Vanessa_cardui33911	DPOGS212040-PA	97.26	219	6	0	2	658	43	261	7e-159	455
Vanessa_cardui33963	DPOGS215038-PA	57.54	179	59	4	594	58	156	317	2e-62	206
Vanessa_cardui33982	DPOGS200424-PA	80.25	243	48	0	2	730	153	395	2e-140	422
Vanessa_cardui34007	DPOGS201001-PA	69.92	133	39	1	809	411	207	338	2e-51	178
Vanessa_cardui34018	DPOGS209984-PA	83.82	204	32	1	714	103	92	294	6e-125	365
Vanessa_cardui34026	DPOGS205813-PA	84.39	173	27	0	2	520	1164	1336	3e-100	316
Vanessa_cardui34044	DPOGS207512-PA	66.21	441	104	7	2	1324	149	544	6e-162	472
Vanessa_cardui34125	DPOGS203374-PA	72.73	297	78	3	131	1018	1	295	3e-139	417
Vanessa_cardui34155	DPOGS212588-PA	85.54	332	45	1	998	3	7	335	0	554
Vanessa_cardui34171	DPOGS205724-PA	48.31	474	235	6	1406	3	2	471	6e-162	472
Vanessa_cardui34174	DPOGS201363-PA	80.05	386	76	1	1786	632	67	452	0	664
Vanessa_cardui34177	DPOGS201822-PA	61.75	183	70	0	550	2	147	329	2e-65	213
Vanessa_cardui34222	DPOGS200424-PA	51.46	239	97	2	122	838	29	248	6e-69	231
Vanessa_cardui34238	DPOGS215925-PA	74.67	225	54	3	2	676	108	329	6e-120	351
Vanessa_cardui34244	DPOGS201190-PA	89.39	264	28	0	2	793	31	294	2e-169	503
Vanessa_cardui34271	DPOGS209082-PA	71.11	180	51	1	732	193	197	375	9e-93	280
Vanessa_cardui34279	DPOGS202248-PA	84.21	152	24	0	3	458	344	495	9e-90	279
Vanessa_cardui34389	DPOGS208857-PA	64.71	136	48	0	412	5	1	136	6e-55	191
Vanessa_cardui34472	DPOGS205813-PA	83.73	166	27	0	538	41	1171	1336	4e-95	301
Vanessa_cardui34493	DPOGS201600-PA	82.84	169	29	0	2	508	99	267	3e-94	293
Vanessa_cardui34496	DPOGS213859-PA	71.53	439	115	5	3955	2639	1	429	7e-170	529
Vanessa_cardui34513	DPOGS202752-PA	97.03	370	11	0	313	1422	1	370	0	686
Vanessa_cardui34564	DPOGS209631-PA	87.68	138	17	0	10	423	310	447	6e-55	182
Vanessa_cardui34608	DPOGS208107-PA	81.98	172	7	1	541	98	289	460	4e-70	221
Vanessa_cardui34611	DPOGS205514-PA	80.8	250	44	3	749	3	45	291	1e-140	414
Vanessa_cardui34623	DPOGS201518-PA	92.82	209	15	0	742	116	48	256	1e-144	412
Vanessa_cardui34671	DPOGS205143-PA	37.7	191	113	5	3	572	30	215	3e-31	119
Vanessa_cardui34696	DPOGS203099-PA	67.03	461	124	5	37	1419	59	491	0	630
Vanessa_cardui34707	DPOGS202925-PA	79.89	184	35	1	1	552	94	275	1e-98	300
Vanessa_cardui34709	DPOGS213304-PA	74.86	175	43	1	1	522	85	259	6e-93	281
Vanessa_cardui34711	DPOGS209390-PA	93.1	87	6	0	350	610	59	145	8e-49	169
Vanessa_cardui34715	DPOGS205950-PA	90.74	162	14	1	76	561	1	161	4e-77	249
Vanessa_cardui34736	DPOGS206833-PA	42.2	391	154	13	1964	795	669	988	1e-67	239
Vanessa_cardui34766	DPOGS206173-PA	82.19	292	44	3	875	3	747	1031	2e-138	424
Vanessa_cardui34791	DPOGS204953-PA	68.09	94	30	0	286	5	371	464	4e-39	139
Vanessa_cardui34793	DPOGS203479-PA	44.78	335	178	5	1004	3	26	354	3e-79	267
Vanessa_cardui34824	DPOGS208997-PA	96.38	138	5	0	580	167	1429	1566	4e-89	286
Vanessa_cardui34853	DPOGS213146-PA	91.7	229	19	0	1448	762	1884	2112	2e-136	437
Vanessa_cardui34880	DPOGS214222-PA	71.15	260	75	0	358	1137	8	267	2e-131	381
Vanessa_cardui34890	DPOGS208176-PA	92.71	192	13	1	578	3	338	528	2e-98	313
Vanessa_cardui34891	DPOGS208927-PA	85.66	244	34	1	1262	531	2252	2494	4e-81	276
Vanessa_cardui34895	DPOGS215180-PA	30.04	253	131	6	103	858	6	213	5e-25	104
Vanessa_cardui34920	DPOGS210974-PA	95.87	363	15	0	2768	1680	1	363	0	669
Vanessa_cardui34939	DPOGS207930-PA	60.76	158	41	10	81	554	437	573	7e-36	134
Vanessa_cardui34941	DPOGS210205-PA	44.78	201	78	9	542	9	379	569	1e-23	98.2
Vanessa_cardui34942	DPOGS205063-PA	72.5	869	180	14	2603	3	1	812	0	1156
Vanessa_cardui34969	DPOGS201061-PA	48.16	299	140	4	900	43	79	375	3e-86	270
Vanessa_cardui34972	DPOGS200507-PA	92.86	98	6	1	2	295	286	382	3e-55	184
Vanessa_cardui34975	DPOGS207373-PA	73.09	446	84	4	91	1329	231	673	0	589
Vanessa_cardui35007	DPOGS214696-PA	82.67	531	80	5	23	1606	1	522	0	877
Vanessa_cardui35008	DPOGS202536-PA	36.56	93	59	0	172	450	54	146	3e-16	75.9
Vanessa_cardui35012	DPOGS205279-PA	69.77	86	26	0	269	12	1	86	4e-37	137
Vanessa_cardui35017	DPOGS200463-PA	74.33	483	117	3	1476	28	2	477	0	766
Vanessa_cardui35019	DPOGS207031-PA	84.91	464	70	0	152	1543	1	464	0	717
Vanessa_cardui35050	DPOGS213638-PA	92.66	218	15	1	2	652	891	1108	9e-113	353
Vanessa_cardui35085	DPOGS204756-PA	80.87	115	22	0	461	117	290	404	3e-62	199
Vanessa_cardui35095	DPOGS201006-PA	65.05	372	107	12	2	1114	488	837	1e-119	373
Vanessa_cardui35135	DPOGS209880-PA	33.02	212	130	6	617	3	59	265	2e-29	115
Vanessa_cardui35137	DPOGS215797-PA	58.99	217	46	1	609	88	214	430	1e-80	253
Vanessa_cardui35153	DPOGS200439-PA	53.78	238	76	4	664	2	97	317	3e-60	204
Vanessa_cardui35181	DPOGS204815-PA	84.8	204	7	1	3	542	358	561	5e-110	348
Vanessa_cardui35182	DPOGS211050-PA	79.95	364	70	1	1172	81	786	1146	0	585
Vanessa_cardui35198	DPOGS214334-PA	42.78	388	189	8	1079	3	925	1308	4e-84	278
Vanessa_cardui35200	DPOGS205143-PA	26.05	622	420	11	4	1827	32	627	9e-50	185
Vanessa_cardui35216	DPOGS207484-PA	73.83	256	44	5	156	863	21	273	5e-107	323
Vanessa_cardui35218	DPOGS208572-PA	90.48	336	32	0	1008	1	28	363	0	635
Vanessa_cardui35235	DPOGS210343-PA	94.87	39	2	0	321	437	15	53	2e-20	81.3
Vanessa_cardui35250	DPOGS212479-PA	52.46	244	100	3	288	1019	1	228	6e-88	268
Vanessa_cardui35253	DPOGS207335-PA	81.03	174	29	1	49	570	296	465	8e-53	181
Vanessa_cardui35287	DPOGS210770-PA	38.89	90	43	1	332	601	90	167	3e-22	61.6
Vanessa_cardui35303	DPOGS203374-PA	73.34	784	205	4	2447	102	1	782	0	1130
Vanessa_cardui35328	DPOGS213506-PA	81.33	332	62	0	21	1016	1	332	0	543
Vanessa_cardui35335	DPOGS208598-PA	57.49	334	58	8	1379	624	264	595	2e-107	340
Vanessa_cardui35342	DPOGS208641-PA	96.41	167	6	0	1	501	718	884	7e-117	354
Vanessa_cardui35350	DPOGS210475-PA	90.16	386	36	1	68	1225	1	384	0	727
Vanessa_cardui35390	DPOGS201484-PA	90.33	300	28	1	902	3	402	700	0	567
Vanessa_cardui35414	DPOGS214248-PA	78.2	1064	180	6	47	3109	1	1055	0	1439
Vanessa_cardui35431	DPOGS205135-PA	74.91	271	68	0	409	1221	1	271	9e-151	431
Vanessa_cardui35474	DPOGS205585-PA	70.26	696	143	20	2020	2	25	679	0	694
Vanessa_cardui35482	DPOGS203230-PA	80.31	193	36	1	575	3	250	442	8e-103	311
Vanessa_cardui35492	DPOGS213589-PA	72.69	227	56	4	21	698	147	368	2e-95	303
Vanessa_cardui35501	DPOGS204272-PA	84.67	287	41	1	8	859	1	287	0	511
Vanessa_cardui35529	DPOGS206074-PA	82.39	318	56	0	955	2	696	1013	8e-175	541
Vanessa_cardui35531	DPOGS209719-PA	55.29	85	36	2	297	545	191	275	1e-20	89.7
Vanessa_cardui35570	DPOGS215171-PA	69.18	146	40	3	439	2	20	160	3e-65	208
Vanessa_cardui35576	DPOGS214719-PA	86.79	265	35	0	60	854	23	287	8e-157	465
Vanessa_cardui35584	DPOGS210391-PA	71.11	45	12	1	56	187	394	438	6e-06	45.4
Vanessa_cardui35590	DPOGS211914-PA	68.67	83	24	2	7	255	111	191	3e-26	105
Vanessa_cardui35603	DPOGS209585-PA	84.4	468	46	3	299	1624	954	1420	0	792
Vanessa_cardui35610	DPOGS209222-PA	72.18	133	37	0	1	399	64	196	5e-67	209
Vanessa_cardui35633	DPOGS216201-PA	90.34	559	44	1	1	1677	5324	5872	0	1026
Vanessa_cardui35665	DPOGS214255-PA	71.03	428	114	5	1271	3	1	423	0	546
Vanessa_cardui35674	DPOGS205497-PA	64.12	170	60	1	42	551	1	169	5e-65	218
Vanessa_cardui35682	DPOGS205135-PA	74.91	271	68	0	831	19	1	271	1e-150	431
Vanessa_cardui35696	DPOGS202459-PA	90.91	121	10	1	44	406	1	120	1e-73	226
Vanessa_cardui35704	DPOGS211379-PA	50.33	306	117	10	4	897	181	459	3e-60	209
Vanessa_cardui35725	DPOGS202578-PA	65.34	401	98	7	426	1520	676	1071	5e-143	444
Vanessa_cardui35759	DPOGS205499-PA	74.59	244	62	0	47	778	1	244	7e-111	327
Vanessa_cardui35822	DPOGS214861-PA	67.15	344	99	6	1177	158	176	509	5e-117	353
Vanessa_cardui35834	DPOGS207308-PA	66.33	196	65	1	1	585	744	939	1e-75	246
Vanessa_cardui35848	DPOGS213390-PA	70.27	222	65	1	695	30	1	221	3e-92	278
Vanessa_cardui35880	DPOGS205078-PA	84.82	191	28	1	574	2	1643	1832	3e-108	343
Vanessa_cardui35890	DPOGS201384-PA	85.75	407	50	3	2	1219	642	1041	0	716
Vanessa_cardui36027	DPOGS211111-PA	78.69	244	52	0	1296	565	176	419	4e-145	424
Vanessa_cardui36029	DPOGS201547-PA	100	162	0	0	627	142	955	1116	2e-108	337
Vanessa_cardui36045	DPOGS201843-PA	81	200	37	1	611	12	592	790	2e-108	333
Vanessa_cardui36055	DPOGS210849-PA	55.85	188	56	4	563	72	8	192	1e-61	202
Vanessa_cardui36070	DPOGS202961-PA	54.23	142	58	3	208	618	1	140	1e-43	154
Vanessa_cardui36136	DPOGS202538-PA	45.73	164	74	4	758	273	1	151	1e-32	127
Vanessa_cardui36140	DPOGS214550-PA	51.05	570	213	10	1710	19	307	816	6e-177	525
Vanessa_cardui36190	DPOGS214820-PA	42.17	166	80	5	198	692	737	887	1e-26	110
Vanessa_cardui36192	DPOGS207838-PA	81.03	116	22	0	76	423	1	116	1e-59	202
Vanessa_cardui36213	DPOGS213283-PA	29.95	187	123	4	1	543	170	354	1e-14	70.9
Vanessa_cardui36240	DPOGS211664-PA	86.14	202	28	0	1	606	59	260	5e-119	358
Vanessa_cardui36333	DPOGS206403-PA	91.23	456	6	2	1553	273	38	488	0	762
Vanessa_cardui36340	DPOGS215710-PA	87.5	96	4	1	3	266	636	731	4e-58	174
Vanessa_cardui36341	DPOGS208107-PA	88.46	234	21	1	855	172	148	381	0	374
Vanessa_cardui36351	DPOGS204256-PA	90.44	272	26	0	1	816	279	550	8e-173	495
Vanessa_cardui36352	DPOGS211591-PA	90.48	189	18	0	567	1	18	206	6e-98	311
Vanessa_cardui36366	DPOGS207246-PA	91.91	136	11	0	408	1	13	148	2e-65	219
Vanessa_cardui36375	DPOGS202538-PA	45.73	164	74	4	12	497	1	151	8e-33	127
Vanessa_cardui36386	DPOGS213146-PA	88.98	254	26	2	1043	1804	2594	2845	2e-151	486
Vanessa_cardui36433	DPOGS208661-PA	68.45	187	52	4	558	1	709	889	4e-74	243
Vanessa_cardui36440	DPOGS206162-PA	48.21	56	29	0	170	3	4	59	3e-15	68.2
Vanessa_cardui36498	DPOGS200439-PA	48.74	357	124	7	204	1217	1	317	2e-85	277
Vanessa_cardui36531	DPOGS204653-PA	64.1	195	19	6	69	590	1	165	1e-71	218
Vanessa_cardui36581	DPOGS212431-PA	69.62	158	34	2	436	5	272	429	5e-88	216
Vanessa_cardui36583	DPOGS211108-PA	60.58	416	118	5	6	1247	803	1174	2e-123	392
Vanessa_cardui36609	DPOGS209375-PA	52.45	286	126	5	836	3	5	288	7e-113	332
Vanessa_cardui36623	DPOGS213070-PA	50	100	45	2	115	414	1	95	2e-22	94
Vanessa_cardui36626	DPOGS215603-PA	85.78	225	32	0	2	676	670	894	3e-131	407
Vanessa_cardui36715	DPOGS214735-PA	87.47	423	52	1	9	1277	6	427	0	680
Vanessa_cardui36716	DPOGS215693-PA	79.48	307	60	1	926	6	781	1084	1e-101	327
Vanessa_cardui36832	DPOGS203000-PA	94.51	164	9	0	494	3	1897	2060	1e-102	327
Vanessa_cardui36839	DPOGS206841-PA	92.78	180	13	0	3	542	263	442	4e-116	349
Vanessa_cardui36854	DPOGS208689-PA	46.79	701	352	11	2208	142	610	1301	0	583
Vanessa_cardui36880	DPOGS206136-PA	76.33	283	61	2	2	850	460	736	2e-152	448
Vanessa_cardui36898	DPOGS202188-PA	89.13	184	19	1	165	716	1	183	3e-115	345
Vanessa_cardui36907	DPOGS200468-PA	90.51	390	26	5	282	1451	1	379	0	723
Vanessa_cardui36954	DPOGS214719-PA	86.62	269	36	0	1726	920	19	287	4e-159	471
Vanessa_cardui36955	DPOGS204268-PA	77.44	133	26	2	449	51	1345	1473	7e-29	116
Vanessa_cardui36963	DPOGS209797-PA	94.49	236	13	0	2	709	205	440	5e-162	473
Vanessa_cardui36969	DPOGS210646-PA	39	259	113	10	790	32	1255	1474	3e-33	129
Vanessa_cardui37023	DPOGS210139-PA	69.81	699	196	8	4362	2275	1	687	0	896
Vanessa_cardui37028	DPOGS201190-PA	94.42	233	13	0	238	936	24	256	2e-156	471
Vanessa_cardui37030	DPOGS210736-PA	81.2	468	86	1	99	1496	1	468	0	656
Vanessa_cardui37039	DPOGS204524-PA	78.71	155	30	1	458	3	1	155	1e-88	268
Vanessa_cardui37045	DPOGS214624-PA	94.92	177	5	1	2	532	228	400	6e-114	338
Vanessa_cardui37054	DPOGS211947-PA	81.06	359	67	1	224	1300	1	358	0	575
Vanessa_cardui37067	DPOGS205775-PA	84.62	104	16	0	195	506	1	104	7e-61	190
Vanessa_cardui37077	DPOGS208294-PA	63.48	178	28	3	425	3	911	1088	8e-41	150
Vanessa_cardui37080	DPOGS200783-PA	53.05	1229	480	28	3604	2	308	1467	0	1056
Vanessa_cardui37093	DPOGS215428-PA	67.11	76	25	0	35	262	279	354	7e-29	112
Vanessa_cardui37119	DPOGS200066-PA	58.39	137	37	7	11	418	1525	1642	5e-31	120
Vanessa_cardui37168	DPOGS202221-PA	51.28	78	38	0	14	247	197	274	2e-19	85.1
Vanessa_cardui37187	DPOGS203346-PA	71.93	114	32	0	74	415	1464	1577	9e-49	174
Vanessa_cardui37212	DPOGS202124-PA	73.09	446	64	7	1232	33	754	1189	0	500
Vanessa_cardui37229	DPOGS202739-PA	45.73	328	127	7	836	3	129	455	5e-77	255
Vanessa_cardui37231	DPOGS215693-PA	79.24	419	83	2	2	1255	781	1196	1e-143	450
Vanessa_cardui37273	DPOGS200783-PA	53.58	1006	375	24	7	2949	341	1279	0	865
Vanessa_cardui37318	DPOGS215393-PA	88.79	1106	119	3	1	3318	109	1209	0	2024
Vanessa_cardui37327	DPOGS206793-PA	62.93	491	170	4	1467	1	18	498	0	631
Vanessa_cardui37341	DPOGS204629-PA	87.23	47	6	0	40	180	574	620	1e-19	89
Vanessa_cardui37344	DPOGS209169-PA	85.29	68	10	0	374	577	1027	1094	4e-64	133
Vanessa_cardui37351	DPOGS210337-PA	95.56	225	10	0	1	675	2024	2248	2e-145	453
Vanessa_cardui37357	DPOGS204287-PA	65.09	232	23	3	4	528	321	551	1e-63	210
Vanessa_cardui37403	DPOGS206322-PA	91.14	316	26	2	1	948	149	462	0	598
Vanessa_cardui37424	DPOGS209486-PA	73.29	337	88	1	1007	3	1	337	3e-173	505
Vanessa_cardui37431	DPOGS207710-PA	60.87	115	38	1	3	347	204	311	4e-45	157
Vanessa_cardui37441	DPOGS205585-PA	68.5	200	48	3	370	954	1232	1421	2e-88	247
Vanessa_cardui37452	DPOGS209384-PA	88.05	343	41	0	72	1100	1	343	0	638
Vanessa_cardui37498	DPOGS207077-PA	90.85	142	12	1	2403	1978	1672	1812	3e-81	286
Vanessa_cardui37500	DPOGS215704-PA	68.65	185	56	1	1	555	254	436	1e-91	277
Vanessa_cardui37504	DPOGS207490-PA	88.17	169	20	0	2	508	225	393	2e-102	311
Vanessa_cardui37510	DPOGS210948-PA	69.62	293	86	2	152	1024	1	292	6e-118	350
Vanessa_cardui37526	DPOGS215274-PA	72.3	213	58	1	639	4	576	788	1e-98	307
Vanessa_cardui37538	DPOGS208294-PA	77.33	75	14	2	438	653	960	1034	9e-63	94
Vanessa_cardui37557	DPOGS212588-PA	54.55	187	73	5	3	563	666	840	1e-44	161
Vanessa_cardui37588	DPOGS210139-PA	69.81	699	196	8	69	2156	1	687	0	896
Vanessa_cardui37594	DPOGS200780-PA	41.96	143	72	4	5	427	793	926	3e-21	92
Vanessa_cardui37621	DPOGS214599-PA	88.46	78	9	0	235	2	1288	1365	1e-38	144
Vanessa_cardui37623	DPOGS202459-PA	82.5	120	6	1	57	371	1	120	3e-64	202
Vanessa_cardui37660	DPOGS214553-PA	65.99	441	115	15	1454	192	9	434	4e-112	345
Vanessa_cardui37669	DPOGS202194-PA	71.66	367	79	5	132	1172	1	362	5e-173	504
Vanessa_cardui37682	DPOGS213150-PA	85.64	362	49	3	1	1083	783	1142	0	612
Vanessa_cardui37691	DPOGS214789-PA	65.52	58	16	3	115	285	1532	1586	2e-13	68.2
Vanessa_cardui37780	DPOGS215972-PA	57.05	589	247	3	1800	40	1	585	0	707
Vanessa_cardui37793	DPOGS209864-PA	42.58	209	114	3	663	40	249	452	1e-52	191
Vanessa_cardui37820	DPOGS206802-PA	72.2	259	60	3	4	777	944	1191	1e-109	345
Vanessa_cardui37829	DPOGS209613-PA	90.98	510	44	2	1532	3	55	562	0	727
Vanessa_cardui37831	DPOGS209923-PA	90.83	120	10	1	180	539	1	119	2e-72	220
Vanessa_cardui37872	DPOGS214820-PA	40.81	321	157	9	4	960	598	887	2e-40	156
Vanessa_cardui37875	DPOGS214051-PA	83.18	446	75	0	1377	40	79	524	0	783
Vanessa_cardui37926	DPOGS203453-PA	69.42	206	41	5	74	628	968	1172	8e-84	272
Vanessa_cardui37931	DPOGS204411-PA	40.76	422	205	14	14	1204	125	526	6e-66	224
Vanessa_cardui37992	DPOGS213506-PA	81.02	332	63	0	1039	44	1	332	0	540
Vanessa_cardui38011	DPOGS203937-PA	79.58	191	39	0	15	587	183	373	3e-113	335
Vanessa_cardui38080	DPOGS203332-PA	58.64	191	78	1	572	3	1205	1395	3e-75	247
Vanessa_cardui38111	DPOGS214853-PA	85.31	177	18	2	722	216	106	282	4e-100	320
Vanessa_cardui38118	DPOGS216103-PA	78.41	88	19	0	276	539	1	88	1e-47	158
Vanessa_cardui38137	DPOGS209390-PA	90.24	41	4	0	123	1	59	99	2e-17	79.3
Vanessa_cardui38141	DPOGS213671-PA	66.98	212	70	0	636	1	188	399	9e-102	319
Vanessa_cardui38144	DPOGS200289-PA	78.6	430	91	1	113	1399	1	430	0	655
Vanessa_cardui38172	DPOGS215280-PA	40.66	91	54	0	557	829	27	117	6e-18	79.7
Vanessa_cardui38233	DPOGS214711-PA	72.41	116	32	0	851	504	700	815	7e-60	188
Vanessa_cardui38264	DPOGS204552-PA	82.77	476	82	0	125	1552	1	476	0	795
Vanessa_cardui38284	DPOGS204411-PA	40.68	413	200	14	1450	287	132	524	2e-62	214
Vanessa_cardui38287	DPOGS201771-PA	50.23	219	108	1	881	225	672	889	8e-71	236
Vanessa_cardui38301	DPOGS214051-PA	81.22	474	87	1	10	1425	51	524	0	811
Vanessa_cardui38327	DPOGS208565-PA	65.85	568	192	2	259	1959	1	567	0	562
Vanessa_cardui38344	DPOGS201248-PA	83.61	61	9	1	3	185	448	507	4e-28	112
Vanessa_cardui38381	DPOGS212747-PA	97.06	136	4	0	247	654	1	136	1e-94	286
Vanessa_cardui38408	DPOGS208117-PA	92.41	290	22	0	970	101	97	386	4e-174	522
Vanessa_cardui38412	DPOGS215725-PA	57.34	143	45	2	1	381	808	950	5e-44	162
Vanessa_cardui38428	DPOGS205768-PA	60.73	275	97	10	5	823	1	266	9e-75	239
Vanessa_cardui38460	DPOGS202194-PA	71.66	367	79	5	2124	1084	1	362	7e-173	504
Vanessa_cardui38472	DPOGS215727-PA	91.76	340	21	4	33	1052	1	333	4e-127	376
Vanessa_cardui38479	DPOGS202963-PA	67.04	267	87	1	802	2	417	682	1e-108	343
Vanessa_cardui38499	DPOGS214438-PA	81.04	538	97	4	124	1737	1	533	0	749
Vanessa_cardui38517	DPOGS212692-PA	81.51	119	15	1	357	1	123	234	6e-62	155
Vanessa_cardui38543	DPOGS207522-PA	65.88	170	52	3	4	513	338	501	2e-59	198
Vanessa_cardui38565	DPOGS209580-PA	79.81	104	21	0	226	537	12	115	5e-53	178
Vanessa_cardui38569	DPOGS211811-PA	36.54	208	99	4	620	45	524	714	4e-22	95.1
Vanessa_cardui38571	DPOGS202252-PA	69.76	248	71	2	739	2	325	570	2e-111	342
Vanessa_cardui38629	DPOGS208311-PA	61.4	741	261	9	2	2185	23	751	0	794
Vanessa_cardui38636	DPOGS209928-PA	62.01	179	60	4	2	538	616	786	1e-62	214
Vanessa_cardui38637	DPOGS209152-PA	73.1	197	53	0	67	657	3	199	3e-101	302
Vanessa_cardui38673	DPOGS200898-PA	75.85	294	70	1	2	883	202	494	3e-169	493
Vanessa_cardui38682	DPOGS216145-PA	97.93	241	5	0	2	724	70	310	6e-160	483
Vanessa_cardui38696	DPOGS205833-PA	47.62	168	55	2	505	2	351	485	1e-42	154
Vanessa_cardui38721	DPOGS203439-PA	77.23	347	66	4	1092	67	1346	1684	0	553
Vanessa_cardui38722	DPOGS206091-PA	91.35	104	7	1	570	259	1083	1184	4e-93	194
Vanessa_cardui38730	DPOGS205809-PA	92.91	141	10	0	1216	794	3278	3418	1e-64	227
Vanessa_cardui38739	DPOGS203996-PA	88.59	184	21	0	604	53	524	707	2e-121	362
Vanessa_cardui38760	DPOGS210174-PA	67.71	96	30	1	64	351	1	95	7e-29	112
Vanessa_cardui38765	DPOGS203262-PA	56.25	48	18	1	339	482	177	221	3e-17	45.8
Vanessa_cardui38779	DPOGS202186-PA	63.69	179	49	3	532	2	238	402	2e-75	234
Vanessa_cardui38780	DPOGS202186-PA	59.62	213	45	3	518	3	18	230	3e-70	221
Vanessa_cardui38788	DPOGS216209-PA	49.52	315	106	5	972	40	1	266	2e-87	267
Vanessa_cardui38860	DPOGS213625-PA	81.97	183	33	0	549	1	367	549	3e-99	311
Vanessa_cardui38897	DPOGS204327-PA	56.83	271	110	5	21	824	32	298	9e-96	291
Vanessa_cardui38919	DPOGS210043-PA	86.57	737	97	1	159	2369	1	735	0	1274
Vanessa_cardui38925	DPOGS209864-PA	42.58	209	114	3	1101	1724	249	452	4e-52	191
Vanessa_cardui38931	DPOGS202073-PA	74.1	444	114	1	5	1336	1	443	0	676
Vanessa_cardui39010	DPOGS204913-PA	40	425	172	11	1269	4	5	349	5e-84	266
Vanessa_cardui39017	DPOGS210745-PA	87.45	255	32	0	1	765	139	393	6e-134	399
Vanessa_cardui39043	DPOGS202792-PA	75	188	45	1	1	564	7322	7507	2e-83	272
Vanessa_cardui39071	DPOGS200066-PA	73.05	783	197	10	3234	901	39	812	0	981
Vanessa_cardui39090	DPOGS208863-PA	81.28	358	44	8	1206	2276	1	336	7e-166	510
Vanessa_cardui39111	DPOGS215567-PA	83.18	214	34	1	55	690	537	750	2e-126	387
Vanessa_cardui39121	DPOGS205809-PA	68.09	235	65	6	2	691	3049	3278	1e-89	294
Vanessa_cardui39138	DPOGS216104-PA	89.47	760	79	1	2278	2	387	1146	0	1224
Vanessa_cardui39174	DPOGS215393-PA	88.39	1214	136	3	4028	387	1	1209	0	2205
Vanessa_cardui39188	DPOGS200493-PA	76.09	414	99	0	1	1242	107	520	0	699
Vanessa_cardui39207	DPOGS215098-PA	31.39	411	261	11	4	1227	410	802	5e-54	195
Vanessa_cardui39271	DPOGS214334-PA	66.67	279	77	6	874	44	127	391	7e-69	233
Vanessa_cardui39281	DPOGS205543-PA	94.85	136	7	0	210	617	1	136	6e-91	276
Vanessa_cardui39287	DPOGS215110-PA	61.86	215	80	2	640	2	16	230	1e-80	262
Vanessa_cardui39303	DPOGS215796-PA	66.82	437	128	5	337	1614	1	431	0	562
Vanessa_cardui39315	DPOGS214053-PA	86.83	167	22	0	1	501	186	352	2e-105	320
Vanessa_cardui39374	DPOGS208857-PA	73.26	258	69	0	338	1111	1	258	4e-134	411
Vanessa_cardui39381	DPOGS201484-PA	91.3	345	29	1	1	1035	364	707	0	660
Vanessa_cardui39385	DPOGS200440-PA	89.25	530	57	0	194	1783	1	530	0	931
Vanessa_cardui39455	DPOGS202817-PA	74.8	127	31	1	197	577	77	202	2e-20	89.7
Vanessa_cardui39490	DPOGS202124-PA	63.66	322	82	7	3	893	856	1167	1e-86	282
Vanessa_cardui39515	DPOGS212487-PA	68.25	63	17	1	244	56	3361	3420	1e-14	72.4
Vanessa_cardui39525	DPOGS209880-PA	26.17	321	224	8	1326	376	87	398	3e-29	119
Vanessa_cardui39554	DPOGS216202-PA	86.59	1648	179	17	6601	1673	26	1636	0	2808
Vanessa_cardui39561	DPOGS200087-PA	53.85	78	32	1	410	177	337	410	4e-13	66.2
Vanessa_cardui39594	DPOGS203046-PA	68.24	148	47	0	795	352	299	446	3e-45	159
Vanessa_cardui39596	DPOGS210425-PA	83.11	148	25	0	3	446	643	790	6e-56	188
Vanessa_cardui39600	DPOGS203261-PA	94.23	104	6	0	298	609	387	490	7e-98	196
Vanessa_cardui39632	DPOGS212149-PA	69.07	194	60	0	835	254	20	213	5e-116	300
Vanessa_cardui39635	DPOGS200385-PA	32.57	218	143	3	649	2	71	286	1e-30	119
Vanessa_cardui39664	DPOGS208608-PA	95.6	182	8	0	546	1	4	185	1e-118	367
Vanessa_cardui39684	DPOGS201690-PA	72.73	33	9	0	596	694	570	602	3e-09	55.8
Vanessa_cardui39697	DPOGS201942-PA	75.06	441	105	3	124	1437	1	439	0	702
Vanessa_cardui39706	DPOGS214093-PA	43.39	189	100	2	590	39	571	757	2e-41	149
Vanessa_cardui39719	DPOGS203332-PA	50	166	76	2	500	3	1016	1174	9e-45	159
Vanessa_cardui39723	DPOGS200006-PA	82.78	331	55	1	995	3	181	509	4e-180	515
Vanessa_cardui39735	DPOGS205172-PA	72.97	37	10	0	327	437	1	37	2e-11	61.2
Vanessa_cardui39757	DPOGS207000-PA	86.32	351	48	0	1803	2855	50	400	0	657
Vanessa_cardui39770	DPOGS203531-PA	95.51	401	18	0	1204	2	1	401	0	764
Vanessa_cardui39782	DPOGS204555-PA	91.53	295	19	2	157	1041	1	289	0	550
Vanessa_cardui39788	DPOGS206265-PA	47.37	133	61	4	79	450	625	757	2e-27	109
Vanessa_cardui39793	DPOGS206419-PA	45.62	217	115	2	869	225	122	337	1e-60	198
Vanessa_cardui39817	DPOGS215038-PA	54.59	185	67	4	487	1041	151	318	5e-58	200
Vanessa_cardui39864	DPOGS202027-PA	39.06	128	73	2	459	91	102	229	4e-20	86.7
Vanessa_cardui39877	DPOGS201827-PA	92.41	237	17	1	960	250	567	802	3e-139	420
Vanessa_cardui39884	DPOGS200388-PA	87.21	297	27	1	3	860	28	324	5e-178	506
Vanessa_cardui39888	DPOGS207820-PA	72.78	507	135	1	6	1517	24	530	0	751
Vanessa_cardui39902	DPOGS209930-PA	84.05	257	38	3	769	2	125	379	1e-129	406
Vanessa_cardui39936	DPOGS213134-PA	81.94	216	3	1	540	1	4102	4317	5e-102	325
Vanessa_cardui39969	DPOGS202792-PA	86.41	206	28	0	620	3	7069	7274	4e-118	373
Vanessa_cardui39985	DPOGS215968-PA	85.67	600	84	2	129	1925	1	599	0	1043
Vanessa_cardui39986	DPOGS205148-PA	65.01	743	240	8	1	2205	41	771	0	908
Vanessa_cardui40013	DPOGS208344-PA	58.33	228	95	0	5	688	121	348	4e-84	268
Vanessa_cardui40014	DPOGS205719-PA	77.33	172	39	0	517	2	1	172	6e-86	263
Vanessa_cardui40034	DPOGS207474-PA	78.42	292	62	1	974	99	783	1073	3e-161	481
Vanessa_cardui40076	DPOGS209585-PA	94.12	102	6	0	393	88	643	744	3e-108	205
Vanessa_cardui40096	DPOGS211281-PA	96.26	187	7	0	2	562	4	190	2e-136	383
Vanessa_cardui40113	DPOGS210745-PA	86.26	393	54	0	2166	988	1	393	0	615
Vanessa_cardui40138	DPOGS201979-PA	88.77	481	44	3	82	1515	24	497	0	884
Vanessa_cardui40142	DPOGS208548-PA	52.12	165	28	2	230	571	298	462	9e-53	162
Vanessa_cardui40143	DPOGS208548-PA	43.4	106	51	2	3	296	491	595	7e-13	67
Vanessa_cardui40162	DPOGS209841-PA	52.94	51	24	0	522	370	1432	1482	4e-12	63.9
Vanessa_cardui40167	DPOGS208920-PA	45.11	133	31	2	459	61	124	214	1e-52	108
Vanessa_cardui40179	DPOGS205281-PA	82.22	135	24	0	77	481	2	136	2e-75	226
Vanessa_cardui40195	DPOGS205040-PA	85.96	114	15	1	673	1014	1	113	7e-66	212
Vanessa_cardui40206	DPOGS208627-PA	85.3	449	65	1	1346	3	26	474	0	793
Vanessa_cardui40212	DPOGS205199-PA	84.9	192	25	2	729	1304	257	444	2e-108	336
Vanessa_cardui40222	DPOGS200434-PA	67.44	86	27	1	62	316	3	88	1e-21	95.1
Vanessa_cardui40249	DPOGS204413-PA	86.05	258	32	3	3	767	981	1237	1e-87	284
Vanessa_cardui40250	DPOGS209984-PA	83.82	204	32	1	849	238	92	294	9e-124	363
Vanessa_cardui40268	DPOGS216009-PA	80.88	68	13	0	375	172	1	68	4e-47	121
Vanessa_cardui40281	DPOGS213776-PA	54.55	110	50	0	330	1	473	582	2e-38	139
Vanessa_cardui40303	DPOGS215591-PA	30.68	88	44	3	94	345	5	79	6e-06	45.1
Vanessa_cardui40366	DPOGS207390-PA	97.25	109	3	0	2	328	371	479	3e-116	227
Vanessa_cardui40376	DPOGS206802-PA	72.34	282	62	4	838	8	921	1191	9e-121	375
Vanessa_cardui40400	DPOGS209247-PA	75.71	140	33	1	1168	749	563	701	0	223
Vanessa_cardui40415	DPOGS207753-PA	65.71	175	60	0	2	526	1029	1203	3e-73	241
Vanessa_cardui40422	DPOGS211809-PA	81.07	391	74	0	1236	64	1279	1669	0	608
Vanessa_cardui40428	DPOGS203097-PA	63.9	205	64	4	600	1	730	929	1e-61	213
Vanessa_cardui40446	DPOGS212831-PA	69.9	299	55	5	3	845	211	492	2e-127	383
Vanessa_cardui40448	DPOGS202456-PA	56.94	144	60	2	153	581	9	151	2e-38	139
Vanessa_cardui40455	DPOGS204815-PA	96.42	307	9	2	921	1	1	305	0	594
Vanessa_cardui40462	DPOGS214426-PA	83.27	275	19	1	825	1	149	396	1e-156	464
Vanessa_cardui40510	DPOGS209923-PA	90.83	120	10	1	462	103	1	119	1e-72	221
Vanessa_cardui40526	DPOGS207163-PA	73.88	379	75	1	2924	1788	44	398	0	591
Vanessa_cardui40529	DPOGS201276-PA	71.94	360	100	1	1437	358	1	359	0	559
Vanessa_cardui40532	DPOGS205929-PA	72.05	533	122	11	852	2417	11	527	0	625
Vanessa_cardui40550	DPOGS216071-PA	66.87	166	55	0	1	498	338	503	6e-78	244
Vanessa_cardui40559	DPOGS216209-PA	41.52	224	78	5	2	661	92	266	1e-45	155
Vanessa_cardui40566	DPOGS212926-PA	88.29	205	24	0	80	694	1	205	1e-115	365
Vanessa_cardui40592	DPOGS201806-PA	70.66	317	51	11	901	11	1	295	7e-106	326
Vanessa_cardui40593	DPOGS203372-PA	87.75	204	24	1	609	1	1108	1311	1e-109	358
Vanessa_cardui40612	DPOGS210630-PA	71.57	197	55	1	327	914	2	198	1e-89	284
Vanessa_cardui40618	DPOGS201519-PA	86.08	424	53	1	1256	3	219	642	0	728
Vanessa_cardui40638	DPOGS206444-PA	55.45	202	86	2	634	38	398	598	9e-77	244
Vanessa_cardui40657	DPOGS206445-PA	49.43	87	24	1	657	457	255	341	2e-15	74.7
Vanessa_cardui40730	DPOGS208190-PA	41.94	62	36	0	493	308	51	112	6e-12	60.1
Vanessa_cardui40732	DPOGS201547-PA	81.04	480	13	3	1349	66	663	1116	0	702
Vanessa_cardui40737	DPOGS203968-PA	64.31	367	111	3	2	1045	494	859	8e-146	439
Vanessa_cardui40742	DPOGS208598-PA	69.28	879	155	20	2666	213	1	825	0	971
Vanessa_cardui40764	DPOGS206915-PA	85.19	216	31	1	1168	524	414	629	2e-137	412
Vanessa_cardui40790	DPOGS213040-PA	88.67	203	22	1	610	2	620	821	8e-101	315
Vanessa_cardui40816	DPOGS205929-PA	71.88	537	124	11	1578	1	11	531	0	626
Vanessa_cardui40831	DPOGS214256-PA	86.67	285	34	1	855	1	1178	1458	2e-171	519
Vanessa_cardui40834	DPOGS211384-PA	63.13	179	43	2	469	2	912	1090	2e-51	182
Vanessa_cardui40875	DPOGS201579-PA	88.21	212	25	0	638	3	494	705	1e-124	374
Vanessa_cardui40884	DPOGS207550-PA	95.35	129	6	0	417	803	127	255	2e-82	270
Vanessa_cardui40904	DPOGS211950-PA	46.54	159	75	5	59	532	1	150	7e-27	107
Vanessa_cardui40930	DPOGS210812-PA	97.5	200	5	0	2	601	338	537	5e-118	371
Vanessa_cardui40941	DPOGS208276-PA	51.25	160	72	3	89	568	3	156	5e-34	125
Vanessa_cardui40947	DPOGS206322-PA	83.12	385	30	2	49	1101	79	462	0	633
Vanessa_cardui40952	DPOGS204230-PA	94.59	222	12	0	56	721	102	323	3e-114	347
Vanessa_cardui40955	DPOGS207552-PA	96.64	149	5	0	168	614	191	339	1e-109	302
Vanessa_cardui40965	DPOGS203254-PA	79.17	192	39	1	1	573	1336	1527	1e-103	329
Vanessa_cardui41000	DPOGS203637-PA	80.49	82	12	2	192	437	285	362	6e-45	132
Vanessa_cardui41005	DPOGS209702-PA	68.92	547	158	4	56	1693	1	536	0	763
Vanessa_cardui41008	DPOGS205381-PA	34.1	173	102	2	574	92	41	213	2e-25	100
Vanessa_cardui41095	DPOGS211050-PA	54.3	186	78	3	543	4	612	796	2e-59	201
Vanessa_cardui41106	DPOGS207490-PA	94.63	149	7	1	444	1	15	163	3e-61	202
Vanessa_cardui41118	DPOGS209165-PA	55.49	337	71	6	3	911	12	303	2e-91	277
Vanessa_cardui41128	DPOGS202361-PA	44.53	137	71	4	8	418	776	907	2e-27	112
Vanessa_cardui41149	DPOGS206609-PA	70.41	196	51	3	4	582	330	521	3e-74	241
Vanessa_cardui41157	DPOGS200510-PA	66.24	471	144	5	1481	78	11	469	0	617
Vanessa_cardui41160	DPOGS202665-PA	72.07	179	48	1	539	3	551	727	2e-87	280
Vanessa_cardui41164	DPOGS214187-PA	98	100	2	0	366	665	1	100	8e-68	207
Vanessa_cardui41165	DPOGS205040-PA	85.96	114	15	1	668	327	1	113	5e-67	212
Vanessa_cardui41182	DPOGS214919-PA	82.04	334	59	1	1003	2	779	1111	5e-161	485
Vanessa_cardui41192	DPOGS212820-PA	89.66	261	24	2	776	3	539	799	4e-145	449
Vanessa_cardui41213	DPOGS214179-PA	84.15	347	55	0	1042	2	374	720	0	598
Vanessa_cardui41218	DPOGS200024-PA	93.31	269	18	0	808	2	228	496	1e-177	526
Vanessa_cardui41224	DPOGS209191-PA	69.63	191	58	0	634	62	1143	1333	6e-88	284
Vanessa_cardui41234	DPOGS206306-PA	98.77	243	3	0	729	1	1	243	3e-174	516
Vanessa_cardui41239	DPOGS211403-PA	72.86	468	123	2	305	1708	1	464	0	712
Vanessa_cardui41271	DPOGS215727-PA	91.76	340	21	4	1431	412	1	333	1e-124	375
Vanessa_cardui41276	DPOGS207181-PA	73.56	174	46	0	3	524	141	314	1e-90	277
Vanessa_cardui41288	DPOGS211827-PA	69.82	169	38	4	508	2	283	438	2e-48	169
Vanessa_cardui41289	DPOGS201827-PA	95.81	215	9	0	1019	375	426	640	2e-131	400
Vanessa_cardui41304	DPOGS204405-PA	83.82	204	26	2	2	613	469	665	2e-44	159
Vanessa_cardui41331	DPOGS212610-PA	70.59	238	70	0	105	818	18	255	1e-120	365
Vanessa_cardui41335	DPOGS204617-PA	64.22	232	41	1	570	1	1	232	3e-104	305
Vanessa_cardui41343	DPOGS207308-PA	66.67	201	66	1	773	174	739	939	5e-79	258
Vanessa_cardui41353	DPOGS203657-PA	93.91	230	14	0	2	691	557	786	5e-152	460
Vanessa_cardui41361	DPOGS210337-PA	85.4	1130	164	1	5291	1902	1120	2248	0	1947
Vanessa_cardui41362	DPOGS202986-PA	52.99	536	176	16	3	1433	143	661	5e-151	472
Vanessa_cardui41368	DPOGS212774-PA	67.48	532	131	10	1567	62	1	520	0	618
Vanessa_cardui41370	DPOGS204966-PA	76.04	409	96	1	1233	7	2	408	0	611
Vanessa_cardui41388	DPOGS204412-PA	66.09	404	124	5	1216	5	14	404	9e-174	499
Vanessa_cardui41389	DPOGS209137-PA	75.24	206	49	1	112	729	8	211	6e-111	341
Vanessa_cardui41431	DPOGS207092-PA	88.31	77	7	1	3	233	522	596	9e-37	136
Vanessa_cardui41450	DPOGS200662-PA	81.58	76	14	0	2	229	104	179	5e-34	130
Vanessa_cardui41453	DPOGS207398-PA	56.94	216	59	8	597	1	500	698	1e-47	167
Vanessa_cardui41464	DPOGS213447-PA	82.65	196	19	4	1	546	273	467	1e-105	327
Vanessa_cardui41482	DPOGS212171-PA	51.81	635	241	12	43	1917	1	580	1e-141	442
Vanessa_cardui41542	DPOGS211787-PA	96.71	243	7	1	730	2	341	582	2e-165	478
Vanessa_cardui41562	DPOGS204155-PA	77.17	127	18	3	1	381	642	757	3e-30	125
Vanessa_cardui41577	DPOGS206890-PA	97.07	990	28	1	203	3172	17	1005	0	1805
Vanessa_cardui41578	DPOGS213134-PA	96	175	7	0	2	526	3017	3191	1e-95	306
Vanessa_cardui41586	DPOGS200349-PA	82.8	378	65	0	2	1135	2	379	0	678
Vanessa_cardui41588	DPOGS205825-PA	41.86	86	50	0	531	274	177	262	2e-16	75.9
Vanessa_cardui41592	DPOGS207838-PA	59.7	268	99	4	1	795	403	664	3e-92	290
Vanessa_cardui41594	DPOGS200207-PA	94.44	198	11	0	1	594	132	329	4e-137	391
Vanessa_cardui41612	DPOGS200543-PA	78.2	477	89	7	345	1760	1	467	0	674
Vanessa_cardui41614	DPOGS200808-PA	65.61	253	86	1	778	23	430	682	6e-125	385
Vanessa_cardui41658	DPOGS216071-PA	62.31	398	144	2	1	1176	112	509	0	519
Vanessa_cardui41671	DPOGS207550-PA	96.06	127	5	0	2	382	129	255	2e-82	267
Vanessa_cardui41692	DPOGS206051-PA	79.62	157	32	0	596	126	227	383	6e-136	259
Vanessa_cardui41706	DPOGS216173-PA	48.18	137	29	3	643	338	93	222	3e-26	107
Vanessa_cardui41707	DPOGS213796-PA	88.52	270	31	0	1	810	1353	1622	4e-165	504
Vanessa_cardui41728	DPOGS203250-PA	92.78	194	1	2	544	2	322	515	1e-128	375
[truncated: 10,468 more rows]

## Sheet: tblastx B.anynana brain
Query id	Subject id	% identity	alignment length	mismatches	gap openings	query start	query end	subject start	subject end	e-value	bit score
[truncated: 12,632 more rows]

[truncated: 1 more sheets: Blastx_B. mori]
